# Supplementary material for: Analyzing and forecasting global cervical cancer burden based on WHO’s elimination strategy: insights and projections from a 1990–2021 global burden of disease (GBD) study covering 204 countries and territories
Source: J Adv Res. 2025 Sep 25;84:895–907. doi: 10.1016/j.jare.2025.09.038 (PMC13227222; doi:10.1016/j.jare.2025.09.038)
Supplement: Supplementary Data 1 [file mmc1.xlsx]

## Sheet: Sheet1
Table S1. Age-standardized rates (per 100,000), absolute number of DALYs of cervical cancer of 1990-2018 and 2019-2021, and their estimated annual percentage changes (EAPC).
Location	1990-2018					2019-2021
	Num_1990_CI	ASR_1990(per 100,000)_CI	Num_2018_CI	ASR_2018(per 100,000)_CI	EAPC_CI	Num_2019_CI	ASR_2019(per 100,000)_CI	Num_2021_CI	ASR_2021(per 100,000)_CI	EAPC_CI
Global	7416287 (6841378·3-8071399·7)	330·1 (304·7-359·1)	9673238·4 (8995601-10465721·4)	232·9 (216·6-252·2)	-1·35 (-1·44--1·26)	9742375·8 (8954520·3-10507230·7)	230·2 (211·5-248·3)	9911653·1 (9053316·8-10798305·8)	226·3 (206·5-246·9)	-0·85 (-1·25--0·45)
Andean Latin America	83460·2 (73057·3-94115·1)	667·4 (585·3-752)	134094·4 (113452·7-156787·4)	447·9 (380·1-523·4)	-1·85 (-2--1·69)	143662 (116707·4-172720·3)	465·1 (377·8-559)	140300·6 (107732·9-176560·8)	431·7 (331·8-543·1)	-3·64 (-6·02--1·21)
Australasia	20693·1 (19367·5-22507)	178·4 (166·8-193·5)	13261·3 (12123-14431·8)	65·7 (60·2-71·3)	-3·19 (-3·5--2·87)	13592·6 (12374·1-14818·5)	66 (60·5-71·9)	13292·5 (12052·6-14533·6)	61·7 (56·3-67·5)	-3·29 (-6·42--0·05)
Caribbean	82426·3 (72178·9-94673·7)	561 (491·5-642·9)	115504·7 (97001·7-135613·4)	449·7 (376·6-527·2)	-0·86 (-0·94--0·78)	117357·9 (97350·2-140204·2)	450·3 (372·6-539)	115954·2 (95882·1-140763·7)	433·2 (356·8-526·5)	-1·92 (-3·07--0·75)
Central Asia	89742 (86415·3-94113·3)	318·7 (306·5-334·4)	108914·2 (102443-115415·7)	229·1 (215·6-242·5)	-0·95 (-1·12--0·78)	108594·5 (101081·9-116528)	223·7 (208·4-240)	108285·2 (94717·7-122647·1)	213·8 (187·5-241·9)	-2·21 (-3--1·41)
Central Europe	263434·1 (252754·9-272814·9)	344·1 (330·2-356·2)	194220·2 (185226·4-203230·3)	208·9 (199·7-218·3)	-1·9 (-2·1--1·7)	187226·5 (177429·5-196397·6)	200·2 (190·2-209·8)	181663·8 (166208·5-196950)	191·8 (175·3-209·1)	-2·1 (-5·31-1·22)
Central Latin America	330665·1 (322525·3-338290·2)	627·4 (610·2-641·6)	419713·2 (400069·2-440005)	320·3 (305·4-335·7)	-2·71 (-2·86--2·57)	426646·8 (402224·4-455030·2)	318 (299·9-338·9)	441929·8 (380716·9-508808·3)	316 (272·3-363·8)	-0·32 (-0·88-0·23)
Central Sub-Saharan Africa	150918·6 (112943·2-196163·4)	950·6 (718·8-1233·3)	302948·5 (209950·9-410692)	825·1 (568-1110)	-0·51 (-0·57--0·46)	311197·1 (215474·9-419222·4)	818·3 (566·5-1097·8)	330691·4 (228131·2-448103·5)	813·6 (562·8-1104·3)	-0·29 (-0·5--0·08)
East Asia	1178714 (958919·4-1452779·2)	231·9 (189·4-285·5)	1631350 (1250748·5-2070181·8)	160·2 (122·9-203·2)	-1·13 (-1·3--0·96)	1627984·3 (1241765·8-2053192·5)	157·1 (120-198·2)	1616240·2 (1195414·5-2080056·9)	151·1 (111·8-195·4)	-1·9 (-1·94--1·86)
Eastern Europe	378040·5 (365241·8-390080·2)	239 (230·8-246·9)	321920·3 (310181·4-336340)	203·3 (196·4-212·3)	-0·64 (-0·77--0·52)	321857·9 (307728·7-338615·4)	203·1 (194·7-213·7)	320235·6 (289145·7-353814·9)	200·8 (180·4-221·5)	-0·57 (-2·57-1·47)
Eastern Sub-Saharan Africa	564509·4 (469048-691067·3)	1117·9 (929·8-1367·8)	807500·2 (658931·5-1045362·4)	725·4 (595·3-931·7)	-1·88 (-2·01--1·74)	829620·4 (667224·9-1070439)	718·9 (580·2-912·3)	876848·9 (701727·6-1106311·7)	709·5 (572·3-890·6)	-0·66 (-0·71--0·61)
High-income Asia Pacific	144581·7 (135082·9-155151·3)	133·7 (124·8-143·5)	134889 (121761·5-144628·8)	89·4 (83-95·5)	-1·32 (-1·42--1·22)	135781·4 (122777·8-146267·5)	90·3 (84·2-96·7)	132808·2 (119523·1-144704)	87·7 (81·6-94·4)	-1·46 (-1·64--1·29)
High-income North America	223497·3 (215889·2-230643·4)	133·2 (129-137·3)	242755·8 (232863·7-251223·2)	96·9 (93·5-100·3)	-1·05 (-1·2--0·9)	241468·3 (231604-250102·2)	95·3 (92-98·6)	240100·4 (229390-250583·9)	92·7 (88·9-96·9)	-1·39 (-1·84--0·95)
North Africa and Middle East	137468·1 (119841·3-167282·2)	131 (113·8-159·1)	208116·5 (181313·5-237230·1)	83·7 (73·3-95)	-1·59 (-1·63--1·55)	212084·1 (183527·8-243990·1)	82·7 (71·7-94·6)	217737·5 (182978·9-258585·9)	80 (67·7-93·7)	-1·58 (-2·03--1·13)
Oceania	12843·9 (9709·3-18346·1)	654·7 (512-937·9)	23296 (17936·7-34991·8)	506·8 (395·5-753)	-0·9 (-0·95--0·84)	24312·3 (18895·8-36204·2)	510·8 (402-754·4)	25245·2 (19485·6-37774·1)	499·5 (390·5-739·3)	-1·11 (-1·15--1·07)
South Asia	1967172·1 (1640297·7-2286747·3)	552·7 (457·2-642·7)	2393101 (2133676·2-2654851·6)	305·3 (272·1-337·9)	-2·46 (-2·77--2·14)	2387261·6 (2123741·5-2683242·8)	296·7 (263·4-333·3)	2432061 (2097849·7-2773134·5)	286 (247·2-325·2)	-1·81 (-1·92--1·7)
Southeast Asia	613110·4 (526601·5-699789·9)	362·6 (313·3-413·3)	896156·6 (774175·6-1033443·3)	249·4 (215·9-287·1)	-1·47 (-1·59--1·34)	910854·5 (778036·3-1070156·5)	247·5 (212·1-289·8)	931501 (800256·9-1086328·1)	241·9 (207·7-281·4)	-1·12 (-1·51--0·74)
Southern Latin America	103034·1 (97005·5-109279·3)	418 (393·2-442·8)	130637·8 (122342-139389·2)	330·9 (310·5-352·9)	-1·09 (-1·25--0·93)	131658·8 (123545·6-140608·9)	328 (307·7-350·1)	123079·1 (114520·2-133155·5)	296·8 (276·2-321·1)	-4·86 (-5·38--4·34)
Southern Sub-Saharan Africa	110031·7 (92065·4-137135·5)	600·5 (503·7-750·8)	288331·7 (255268·3-318628·7)	816·1 (725-899·1)	2·14 (1·59-2·7)	288444·8 (259042·5-321282·5)	791·4 (712·6-881·6)	300881·3 (260869·6-338892·5)	788·8 (685·5-885·3)	-0·16 (-1·02-0·7)
Tropical Latin America	242801·9 (233832-252336·9)	422·2 (406-438·8)	363417·1 (348085·1-377097·9)	278·9 (267-289·4)	-1·77 (-1·9--1·64)	371616·2 (356679·6-385240·5)	279·1 (267·8-289·2)	395391·8 (372666·7-414906·5)	285·6 (269·2-299·7)	1·14 (0·74-1·56)
Western Europe	391715·4 (376291-403410·2)	148·4 (143·7-152·9)	278804·3 (260897·9-292797·3)	80·5 (76·8-84)	-2·09 (-2·32--1·86)	273359·5 (255004·7-287976·1)	78·7 (74·9-82·3)	257407·5 (240181·2-272439·8)	72·7 (68·9-76·6)	-3·81 (-7·18--0·31)
Western Sub-Saharan Africa	327427 (269225·4-399723·9)	608·9 (502·6-737·5)	664305·6 (528750·5-817275·2)	511·2 (409·6-619·2)	-0·61 (-0·66--0·55)	677794·3 (529146·4-855321·2)	502·9 (399·7-624·4)	709997·8 (548746·4-865455·7)	490·7 (383·6-591·4)	-1·21 (-1·43--0·99)
Abbreviation: DALYs: Disability-Adjusted Life Years; CI: Confidence Interval (95%).
