# Supplementary material for: Analyzing and forecasting global cervical cancer burden based on WHO’s elimination strategy: insights and projections from a 1990–2021 global burden of disease (GBD) study covering 204 countries and territories
Source: J Adv Res. 2025 Sep 25;84:895–907. doi: 10.1016/j.jare.2025.09.038 (PMC13227222; doi:10.1016/j.jare.2025.09.038)
Supplement: Supplementary Data 2 [file mmc2.xlsx]

## Sheet: Sheet1
Table S2. Annual Changes in the SII of Global Cervical Cancer Incidence and DALYs from 1990 to 2021.
Year	SII for Incidence (per 100,000)	SII for DALYs (per 100,000)
1990	-0·09419	-225·867
1991	-0·24106	-228·225
1992	-0·103	-227·477
1993	-0·13011	-227·263
1994	-0·39785	-233·019
1995	-0·49903	-235·9
1996	-0·5736	-239·534
1997	-0·50912	-238·048
1998	-0·95517	-247·895
1999	-1·01197	-250·663
2000	-1·54324	-257·592
2001	-1·20311	-250·039
2002	-1·16087	-246·591
2003	-1·01503	-240·535
2004	-1·14271	-242·262
2005	-1·06418	-239·145
2006	-1·01927	-237·988
2007	-1·22961	-240·539
2008	-1·09526	-237·134
2009	-1·49506	-240·121
2010	-2·35356	-244·968
2011	-2·26394	-244·565
2012	-2·35088	-245·007
2013	-2·79413	-250·381
2014	-3·21693	-258·113
2015	-3·06132	-255·644
2016	-3·02214	-253·053
2017	-3·49359	-257·86
2018	-3·59018	-256·626
2019	-3·97903	-262·829
2020	-4·91485	-268·394
2021	-5·25703	-273·286
