# Supplementary material for: Analyzing and forecasting global cervical cancer burden based on WHO’s elimination strategy: insights and projections from a 1990–2021 global burden of disease (GBD) study covering 204 countries and territories
Source: J Adv Res. 2025 Sep 25;84:895–907. doi: 10.1016/j.jare.2025.09.038 (PMC13227222; doi:10.1016/j.jare.2025.09.038)
Supplement: Supplementary Data 3 [file mmc3.zip › GBD_204countries_DALYs.csv]

measure_id	measure_name	location_id	location_name	sex_id	sex_name	age_id	age_name	cause_id	cause_name	metric_id	metric_name	year	val	upper	lower
2	DALYs (Disability-Adjusted Life Years)	146	Lebanon	2	Female	22	All ages	432	Cervical cancer	1	Number	1990	1789.945701	2307.967843	1359.001252
2	DALYs (Disability-Adjusted Life Years)	146	Lebanon	2	Female	22	All ages	432	Cervical cancer	2	Percent	1990	0.003629143	0.004724196	0.002768033
2	DALYs (Disability-Adjusted Life Years)	146	Lebanon	2	Female	22	All ages	432	Cervical cancer	3	Rate	1990	118.6664803	153.0093458	90.09652931
2	DALYs (Disability-Adjusted Life Years)	146	Lebanon	2	Female	27	Age-standardized	432	Cervical cancer	3	Rate	1990	140.5324648	180.233389	107.2219686
2	DALYs (Disability-Adjusted Life Years)	147	Libya	2	Female	22	All ages	432	Cervical cancer	1	Number	1991	2582.079135	3610.557801	1951.479344
2	DALYs (Disability-Adjusted Life Years)	147	Libya	2	Female	22	All ages	432	Cervical cancer	2	Percent	1991	0.004569154	0.006392551	0.003385117
2	DALYs (Disability-Adjusted Life Years)	147	Libya	2	Female	22	All ages	432	Cervical cancer	3	Rate	1991	125.5505061	175.5590497	94.88834636
2	DALYs (Disability-Adjusted Life Years)	147	Libya	2	Female	27	Age-standardized	432	Cervical cancer	3	Rate	1991	230.5478447	320.1902749	174.3069898
2	DALYs (Disability-Adjusted Life Years)	183	Mauritius	2	Female	22	All ages	432	Cervical cancer	1	Number	1991	1591.907828	1708.286556	1473.462341
2	DALYs (Disability-Adjusted Life Years)	183	Mauritius	2	Female	22	All ages	432	Cervical cancer	2	Percent	1991	0.010999086	0.012406855	0.009783387
2	DALYs (Disability-Adjusted Life Years)	183	Mauritius	2	Female	22	All ages	432	Cervical cancer	3	Rate	1991	287.2247268	308.2227067	265.853846
2	DALYs (Disability-Adjusted Life Years)	183	Mauritius	2	Female	27	Age-standardized	432	Cervical cancer	3	Rate	1991	342.8638971	367.567404	317.5045548
2	DALYs (Disability-Adjusted Life Years)	173	Gabon	2	Female	22	All ages	432	Cervical cancer	1	Number	1992	2762.703514	3656.67339	2021.654085
2	DALYs (Disability-Adjusted Life Years)	173	Gabon	2	Female	22	All ages	432	Cervical cancer	2	Percent	1992	0.010185021	0.013330445	0.007455289
2	DALYs (Disability-Adjusted Life Years)	173	Gabon	2	Female	22	All ages	432	Cervical cancer	3	Rate	1992	530.8106116	702.5730517	388.4294628
2	DALYs (Disability-Adjusted Life Years)	173	Gabon	2	Female	27	Age-standardized	432	Cervical cancer	3	Rate	1992	809.2293907	1071.34722	590.5252943
2	DALYs (Disability-Adjusted Life Years)	171	Democratic Republic of the Congo	2	Female	22	All ages	432	Cervical cancer	1	Number	1991	103573.8937	139221.9256	75326.62729
2	DALYs (Disability-Adjusted Life Years)	171	Democratic Republic of the Congo	2	Female	22	All ages	432	Cervical cancer	2	Percent	1991	0.005443454	0.007303259	0.00392786
2	DALYs (Disability-Adjusted Life Years)	171	Democratic Republic of the Congo	2	Female	22	All ages	432	Cervical cancer	3	Rate	1991	522.6847993	702.5822978	380.1352026
2	DALYs (Disability-Adjusted Life Years)	171	Democratic Republic of the Congo	2	Female	27	Age-standardized	432	Cervical cancer	3	Rate	1991	907.4940939	1220.099866	660.4392558
2	DALYs (Disability-Adjusted Life Years)	182	Malawi	2	Female	22	All ages	432	Cervical cancer	1	Number	1990	27549.12223	35290.13952	20871.22626
2	DALYs (Disability-Adjusted Life Years)	182	Malawi	2	Female	22	All ages	432	Cervical cancer	2	Percent	1990	0.004419665	0.005609122	0.003373591
2	DALYs (Disability-Adjusted Life Years)	182	Malawi	2	Female	22	All ages	432	Cervical cancer	3	Rate	1990	552.9764111	708.3570409	418.9351551
2	DALYs (Disability-Adjusted Life Years)	182	Malawi	2	Female	27	Age-standardized	432	Cervical cancer	3	Rate	1990	990.4269252	1258.297166	756.8391983
2	DALYs (Disability-Adjusted Life Years)	161	Bangladesh	2	Female	22	All ages	432	Cervical cancer	1	Number	1992	150906.0612	200505.307	111389.7389
2	DALYs (Disability-Adjusted Life Years)	161	Bangladesh	2	Female	22	All ages	432	Cervical cancer	2	Percent	1992	0.004128659	0.005572749	0.003044761
2	DALYs (Disability-Adjusted Life Years)	161	Bangladesh	2	Female	22	All ages	432	Cervical cancer	3	Rate	1992	273.473141	363.3572811	201.8613536
2	DALYs (Disability-Adjusted Life Years)	161	Bangladesh	2	Female	27	Age-standardized	432	Cervical cancer	3	Rate	1992	522.3701993	683.4800735	387.7430688
2	DALYs (Disability-Adjusted Life Years)	128	Guatemala	2	Female	22	All ages	432	Cervical cancer	1	Number	1993	14835.16344	15626.96793	13944.54373
2	DALYs (Disability-Adjusted Life Years)	128	Guatemala	2	Female	22	All ages	432	Cervical cancer	2	Percent	1993	0.006781553	0.007355769	0.006152531
2	DALYs (Disability-Adjusted Life Years)	128	Guatemala	2	Female	22	All ages	432	Cervical cancer	3	Rate	1993	319.7647333	336.8316939	300.5678586
2	DALYs (Disability-Adjusted Life Years)	128	Guatemala	2	Female	27	Age-standardized	432	Cervical cancer	3	Rate	1993	577.9521603	607.2697121	545.9641991
2	DALYs (Disability-Adjusted Life Years)	27	Samoa	2	Female	22	All ages	432	Cervical cancer	1	Number	1990	200.6213452	263.2736128	145.7477123
2	DALYs (Disability-Adjusted Life Years)	27	Samoa	2	Female	22	All ages	432	Cervical cancer	2	Percent	1990	0.008583357	0.010966066	0.006527815
2	DALYs (Disability-Adjusted Life Years)	27	Samoa	2	Female	22	All ages	432	Cervical cancer	3	Rate	1990	249.7538778	327.7497998	181.4415924
2	DALYs (Disability-Adjusted Life Years)	27	Samoa	2	Female	27	Age-standardized	432	Cervical cancer	3	Rate	1990	398.3293422	518.2136446	292.1373407
2	DALYs (Disability-Adjusted Life Years)	15	Myanmar	2	Female	22	All ages	432	Cervical cancer	1	Number	1990	83049.30507	110591.0984	59514.84917
2	DALYs (Disability-Adjusted Life Years)	15	Myanmar	2	Female	22	All ages	432	Cervical cancer	2	Percent	1990	0.006106323	0.007979313	0.004443822
2	DALYs (Disability-Adjusted Life Years)	15	Myanmar	2	Female	22	All ages	432	Cervical cancer	3	Rate	1990	404.8736066	539.142583	290.1407978
2	DALYs (Disability-Adjusted Life Years)	15	Myanmar	2	Female	27	Age-standardized	432	Cervical cancer	3	Rate	1990	544.5922953	727.6118647	396.5298127
2	DALYs (Disability-Adjusted Life Years)	149	Palestine	2	Female	22	All ages	432	Cervical cancer	1	Number	1992	284.9405406	384.8613852	206.3973159
2	DALYs (Disability-Adjusted Life Years)	149	Palestine	2	Female	22	All ages	432	Cervical cancer	2	Percent	1992	0.000806556	0.001058932	0.000598319
2	DALYs (Disability-Adjusted Life Years)	149	Palestine	2	Female	22	All ages	432	Cervical cancer	3	Rate	1992	26.00066473	35.11838584	18.83363947
2	DALYs (Disability-Adjusted Life Years)	149	Palestine	2	Female	27	Age-standardized	432	Cervical cancer	3	Rate	1992	49.81629125	66.45817336	36.23254354
2	DALYs (Disability-Adjusted Life Years)	149	Palestine	2	Female	22	All ages	432	Cervical cancer	1	Number	1991	281.4903026	382.5496054	199.4678848
2	DALYs (Disability-Adjusted Life Years)	149	Palestine	2	Female	22	All ages	432	Cervical cancer	2	Percent	1991	0.000801472	0.001052379	0.000584307
2	DALYs (Disability-Adjusted Life Years)	149	Palestine	2	Female	22	All ages	432	Cervical cancer	3	Rate	1991	26.64649616	36.21299384	18.88207223
2	DALYs (Disability-Adjusted Life Years)	149	Palestine	2	Female	27	Age-standardized	432	Cervical cancer	3	Rate	1991	50.64317331	68.62332935	36.1903492
2	DALYs (Disability-Adjusted Life Years)	210	Liberia	2	Female	22	All ages	432	Cervical cancer	1	Number	1992	4164.578835	5374.007541	3156.488821
2	DALYs (Disability-Adjusted Life Years)	210	Liberia	2	Female	22	All ages	432	Cervical cancer	2	Percent	1992	0.00317101	0.004031158	0.002442535
2	DALYs (Disability-Adjusted Life Years)	210	Liberia	2	Female	22	All ages	432	Cervical cancer	3	Rate	1992	408.3750539	526.9706028	309.5226057
2	DALYs (Disability-Adjusted Life Years)	210	Liberia	2	Female	27	Age-standardized	432	Cervical cancer	3	Rate	1992	674.5437962	871.6269675	523.1949269
2	DALYs (Disability-Adjusted Life Years)	170	Congo	2	Female	22	All ages	432	Cervical cancer	1	Number	1990	9057.354708	12393.61396	5950.925717
2	DALYs (Disability-Adjusted Life Years)	170	Congo	2	Female	22	All ages	432	Cervical cancer	2	Percent	1990	0.010625197	0.014099078	0.007210921
2	DALYs (Disability-Adjusted Life Years)	170	Congo	2	Female	22	All ages	432	Cervical cancer	3	Rate	1990	738.3543755	1010.325795	485.1186889
2	DALYs (Disability-Adjusted Life Years)	170	Congo	2	Female	27	Age-standardized	432	Cervical cancer	3	Rate	1990	1264.656059	1723.591558	832.4910633
2	DALYs (Disability-Adjusted Life Years)	39	Tajikistan	2	Female	22	All ages	432	Cervical cancer	1	Number	1990	3765.309162	4629.233312	2896.19296
2	DALYs (Disability-Adjusted Life Years)	39	Tajikistan	2	Female	22	All ages	432	Cervical cancer	2	Percent	1990	0.003019929	0.003684529	0.002345114
2	DALYs (Disability-Adjusted Life Years)	39	Tajikistan	2	Female	22	All ages	432	Cervical cancer	3	Rate	1990	139.6113307	171.6441851	107.3859637
2	DALYs (Disability-Adjusted Life Years)	39	Tajikistan	2	Female	27	Age-standardized	432	Cervical cancer	3	Rate	1990	230.7770311	283.8982964	178.2992431
2	DALYs (Disability-Adjusted Life Years)	196	South Africa	2	Female	22	All ages	432	Cervical cancer	1	Number	1991	78069.57257	99111.21629	65377.92395
2	DALYs (Disability-Adjusted Life Years)	196	South Africa	2	Female	22	All ages	432	Cervical cancer	2	Percent	1991	0.008860169	0.011314669	0.007323612
2	DALYs (Disability-Adjusted Life Years)	196	South Africa	2	Female	22	All ages	432	Cervical cancer	3	Rate	1991	400.2828287	508.1687616	335.2094737
2	DALYs (Disability-Adjusted Life Years)	196	South Africa	2	Female	27	Age-standardized	432	Cervical cancer	3	Rate	1991	535.0077806	681.8490496	452.9965545
2	DALYs (Disability-Adjusted Life Years)	74	Andorra	2	Female	22	All ages	432	Cervical cancer	1	Number	1990	20.58309463	30.7173274	13.27229426
2	DALYs (Disability-Adjusted Life Years)	74	Andorra	2	Female	22	All ages	432	Cervical cancer	2	Percent	1990	0.003774772	0.0053832	0.002432657
2	DALYs (Disability-Adjusted Life Years)	74	Andorra	2	Female	22	All ages	432	Cervical cancer	3	Rate	1990	80.75505941	120.5153862	52.07209755
2	DALYs (Disability-Adjusted Life Years)	74	Andorra	2	Female	27	Age-standardized	432	Cervical cancer	3	Rate	1990	71.1088011	106.4783237	45.99056419
2	DALYs (Disability-Adjusted Life Years)	62	Russian Federation	2	Female	22	All ages	432	Cervical cancer	1	Number	1990	208044.5679	213448.0776	202403.8398
2	DALYs (Disability-Adjusted Life Years)	62	Russian Federation	2	Female	22	All ages	432	Cervical cancer	2	Percent	1990	0.007091742	0.007796844	0.006377587
2	DALYs (Disability-Adjusted Life Years)	62	Russian Federation	2	Female	22	All ages	432	Cervical cancer	3	Rate	1990	259.2282591	265.9611549	252.1997837
2	DALYs (Disability-Adjusted Life Years)	62	Russian Federation	2	Female	27	Age-standardized	432	Cervical cancer	3	Rate	1990	199.8028259	204.8888931	194.1244699
2	DALYs (Disability-Adjusted Life Years)	157	Yemen	2	Female	22	All ages	432	Cervical cancer	1	Number	1990	4684.580915	8012.029341	2962.195672
2	DALYs (Disability-Adjusted Life Years)	157	Yemen	2	Female	22	All ages	432	Cervical cancer	2	Percent	1990	0.000858607	0.001499024	0.000564902
2	DALYs (Disability-Adjusted Life Years)	157	Yemen	2	Female	22	All ages	432	Cervical cancer	3	Rate	1990	70.04641054	119.8002354	44.29236635
2	DALYs (Disability-Adjusted Life Years)	157	Yemen	2	Female	27	Age-standardized	432	Cervical cancer	3	Rate	1990	146.3291176	245.3016628	95.42393956
2	DALYs (Disability-Adjusted Life Years)	195	Namibia	2	Female	22	All ages	432	Cervical cancer	1	Number	1990	1787.219083	2468.213694	1274.417875
2	DALYs (Disability-Adjusted Life Years)	195	Namibia	2	Female	22	All ages	432	Cervical cancer	2	Percent	1990	0.005451488	0.00721593	0.003888338
2	DALYs (Disability-Adjusted Life Years)	195	Namibia	2	Female	22	All ages	432	Cervical cancer	3	Rate	1990	249.1291033	344.0562326	177.6472653
2	DALYs (Disability-Adjusted Life Years)	195	Namibia	2	Female	27	Age-standardized	432	Cervical cancer	3	Rate	1990	421.208678	575.3502804	302.9083389
2	DALYs (Disability-Adjusted Life Years)	87	Luxembourg	2	Female	22	All ages	432	Cervical cancer	1	Number	1990	363.3807771	389.062802	339.4795565
2	DALYs (Disability-Adjusted Life Years)	87	Luxembourg	2	Female	22	All ages	432	Cervical cancer	2	Percent	1990	0.005836839	0.006687249	0.005119604
2	DALYs (Disability-Adjusted Life Years)	87	Luxembourg	2	Female	22	All ages	432	Cervical cancer	3	Rate	1990	186.9089724	200.1188095	174.6151119
2	DALYs (Disability-Adjusted Life Years)	87	Luxembourg	2	Female	27	Age-standardized	432	Cervical cancer	3	Rate	1990	138.3370511	148.1910928	129.3265031
2	DALYs (Disability-Adjusted Life Years)	198	Zimbabwe	2	Female	22	All ages	432	Cervical cancer	1	Number	1992	21736.87216	28661.8215	15496.8029
2	DALYs (Disability-Adjusted Life Years)	198	Zimbabwe	2	Female	22	All ages	432	Cervical cancer	2	Percent	1992	0.007080468	0.009549982	0.0049973
2	DALYs (Disability-Adjusted Life Years)	198	Zimbabwe	2	Female	22	All ages	432	Cervical cancer	3	Rate	1992	392.9255916	518.1041266	280.1272603
2	DALYs (Disability-Adjusted Life Years)	198	Zimbabwe	2	Female	27	Age-standardized	432	Cervical cancer	3	Rate	1992	792.3236407	1046.902171	573.9546954
2	DALYs (Disability-Adjusted Life Years)	75	Austria	2	Female	22	All ages	432	Cervical cancer	1	Number	1990	10454.04662	11108.28566	9736.517919
2	DALYs (Disability-Adjusted Life Years)	75	Austria	2	Female	22	All ages	432	Cervical cancer	2	Percent	1990	0.007731145	0.008661443	0.006799107
2	DALYs (Disability-Adjusted Life Years)	75	Austria	2	Female	22	All ages	432	Cervical cancer	3	Rate	1990	259.0794554	275.2932624	241.2971599
2	DALYs (Disability-Adjusted Life Years)	75	Austria	2	Female	27	Age-standardized	432	Cervical cancer	3	Rate	1990	189.1578089	201.284417	176.2887317
2	DALYs (Disability-Adjusted Life Years)	145	Kuwait	2	Female	22	All ages	432	Cervical cancer	1	Number	1990	543.1201044	596.4222085	491.4628185
2	DALYs (Disability-Adjusted Life Years)	145	Kuwait	2	Female	22	All ages	432	Cervical cancer	2	Percent	1990	0.00370142	0.004347649	0.003141148
2	DALYs (Disability-Adjusted Life Years)	145	Kuwait	2	Female	22	All ages	432	Cervical cancer	3	Rate	1990	73.76391488	81.00314584	66.7480751
2	DALYs (Disability-Adjusted Life Years)	145	Kuwait	2	Female	27	Age-standardized	432	Cervical cancer	3	Rate	1990	138.7734211	150.2744413	126.3739609
2	DALYs (Disability-Adjusted Life Years)	169	Central African Republic	2	Female	22	All ages	432	Cervical cancer	1	Number	1990	10759.01151	14005.93316	7659.664269
2	DALYs (Disability-Adjusted Life Years)	169	Central African Republic	2	Female	22	All ages	432	Cervical cancer	2	Percent	1990	0.00681703	0.008937286	0.004981067
2	DALYs (Disability-Adjusted Life Years)	169	Central African Republic	2	Female	22	All ages	432	Cervical cancer	3	Rate	1990	775.7734324	1009.891181	552.2964667
2	DALYs (Disability-Adjusted Life Years)	169	Central African Republic	2	Female	27	Age-standardized	432	Cervical cancer	3	Rate	1990	1309.519216	1708.140317	954.7436705
2	DALYs (Disability-Adjusted Life Years)	16	Philippines	2	Female	22	All ages	432	Cervical cancer	1	Number	1990	48942.70551	57913.93632	41955.79777
2	DALYs (Disability-Adjusted Life Years)	16	Philippines	2	Female	22	All ages	432	Cervical cancer	2	Percent	1990	0.004705373	0.005670656	0.004016831
2	DALYs (Disability-Adjusted Life Years)	16	Philippines	2	Female	22	All ages	432	Cervical cancer	3	Rate	1990	156.5494955	185.2451232	134.2009786
2	DALYs (Disability-Adjusted Life Years)	16	Philippines	2	Female	27	Age-standardized	432	Cervical cancer	3	Rate	1990	233.9350468	282.113145	201.9763063
2	DALYs (Disability-Adjusted Life Years)	51	Poland	2	Female	22	All ages	432	Cervical cancer	1	Number	1990	85138.32614	88156.25492	82333.55627
2	DALYs (Disability-Adjusted Life Years)	51	Poland	2	Female	22	All ages	432	Cervical cancer	2	Percent	1990	0.013487466	0.014906078	0.012069575
2	DALYs (Disability-Adjusted Life Years)	51	Poland	2	Female	22	All ages	432	Cervical cancer	3	Rate	1990	434.7390781	450.1494301	420.4171725
2	DALYs (Disability-Adjusted Life Years)	51	Poland	2	Female	27	Age-standardized	432	Cervical cancer	3	Rate	1990	367.4527381	380.4479302	355.6063133
2	DALYs (Disability-Adjusted Life Years)	17	Sri Lanka	2	Female	22	All ages	432	Cervical cancer	1	Number	1990	12366.90757	14355.58867	10500.40838
2	DALYs (Disability-Adjusted Life Years)	17	Sri Lanka	2	Female	22	All ages	432	Cervical cancer	2	Percent	1990	0.00557285	0.006666158	0.004578841
2	DALYs (Disability-Adjusted Life Years)	17	Sri Lanka	2	Female	22	All ages	432	Cervical cancer	3	Rate	1990	145.1641309	168.50749	123.2549566
2	DALYs (Disability-Adjusted Life Years)	17	Sri Lanka	2	Female	27	Age-standardized	432	Cervical cancer	3	Rate	1990	185.0379317	216.4356675	157.6880867
2	DALYs (Disability-Adjusted Life Years)	161	Bangladesh	2	Female	22	All ages	432	Cervical cancer	1	Number	1991	149604.6395	201003.692	106804.367
2	DALYs (Disability-Adjusted Life Years)	161	Bangladesh	2	Female	22	All ages	432	Cervical cancer	2	Percent	1991	0.00344921	0.004679361	0.002463878
2	DALYs (Disability-Adjusted Life Years)	161	Bangladesh	2	Female	22	All ages	432	Cervical cancer	3	Rate	1991	276.3297572	371.2672386	197.2747963
2	DALYs (Disability-Adjusted Life Years)	161	Bangladesh	2	Female	27	Age-standardized	432	Cervical cancer	3	Rate	1991	527.8560472	702.5957195	377.7601928
2	DALYs (Disability-Adjusted Life Years)	181	Madagascar	2	Female	22	All ages	432	Cervical cancer	1	Number	1990	35606.02322	44445.06432	24451.60837
2	DALYs (Disability-Adjusted Life Years)	181	Madagascar	2	Female	22	All ages	432	Cervical cancer	2	Percent	1990	0.007288157	0.00912305	0.004999717
2	DALYs (Disability-Adjusted Life Years)	181	Madagascar	2	Female	22	All ages	432	Cervical cancer	3	Rate	1990	597.1381576	745.37512	410.0707425
2	DALYs (Disability-Adjusted Life Years)	181	Madagascar	2	Female	27	Age-standardized	432	Cervical cancer	3	Rate	1990	1058.176868	1332.679433	731.1942721
2	DALYs (Disability-Adjusted Life Years)	396	San Marino	2	Female	22	All ages	432	Cervical cancer	1	Number	1990	8.687388392	11.14348181	6.614159233
2	DALYs (Disability-Adjusted Life Years)	396	San Marino	2	Female	22	All ages	432	Cervical cancer	2	Percent	1990	0.002807299	0.003597268	0.002129893
2	DALYs (Disability-Adjusted Life Years)	396	San Marino	2	Female	22	All ages	432	Cervical cancer	3	Rate	1990	72.07764148	92.4553906	54.87644576
2	DALYs (Disability-Adjusted Life Years)	396	San Marino	2	Female	27	Age-standardized	432	Cervical cancer	3	Rate	1990	54.64014063	70.75594989	41.78281391
2	DALYs (Disability-Adjusted Life Years)	40	Turkmenistan	2	Female	22	All ages	432	Cervical cancer	1	Number	1990	3727.915624	4049.985857	3404.213093
2	DALYs (Disability-Adjusted Life Years)	40	Turkmenistan	2	Female	22	All ages	432	Cervical cancer	2	Percent	1990	0.004908857	0.005472273	0.00432604
2	DALYs (Disability-Adjusted Life Years)	40	Turkmenistan	2	Female	22	All ages	432	Cervical cancer	3	Rate	1990	199.0450926	216.2414312	181.7616005
2	DALYs (Disability-Adjusted Life Years)	40	Turkmenistan	2	Female	27	Age-standardized	432	Cervical cancer	3	Rate	1990	304.1103198	329.1388394	279.5698324
2	DALYs (Disability-Adjusted Life Years)	185	Rwanda	2	Female	22	All ages	432	Cervical cancer	1	Number	1992	38806.40701	49189.04337	26930.68874
2	DALYs (Disability-Adjusted Life Years)	185	Rwanda	2	Female	22	All ages	432	Cervical cancer	2	Percent	1992	0.010062484	0.012640419	0.007123144
2	DALYs (Disability-Adjusted Life Years)	185	Rwanda	2	Female	22	All ages	432	Cervical cancer	3	Rate	1992	1011.20873	1281.757161	701.7539026
2	DALYs (Disability-Adjusted Life Years)	185	Rwanda	2	Female	27	Age-standardized	432	Cervical cancer	3	Rate	1992	1812.515947	2299.368714	1240.728009
2	DALYs (Disability-Adjusted Life Years)	422	Virgin Islands, U.S.	2	Female	22	All ages	432	Cervical cancer	1	Number	1992	213.8826465	261.5920873	169.7099627
2	DALYs (Disability-Adjusted Life Years)	422	Virgin Islands, U.S.	2	Female	22	All ages	432	Cervical cancer	2	Percent	1992	0.014737215	0.018045275	0.011906246
2	DALYs (Disability-Adjusted Life Years)	422	Virgin Islands, U.S.	2	Female	22	All ages	432	Cervical cancer	3	Rate	1992	387.3918459	473.8048795	307.384712
2	DALYs (Disability-Adjusted Life Years)	422	Virgin Islands, U.S.	2	Female	27	Age-standardized	432	Cervical cancer	3	Rate	1992	377.4690886	460.2531806	302.9542735
2	DALYs (Disability-Adjusted Life Years)	28	Solomon Islands	2	Female	22	All ages	432	Cervical cancer	1	Number	1990	565.1432446	893.9285156	288.4611554
2	DALYs (Disability-Adjusted Life Years)	28	Solomon Islands	2	Female	22	All ages	432	Cervical cancer	2	Percent	1990	0.008497732	0.013056992	0.004484621
2	DALYs (Disability-Adjusted Life Years)	28	Solomon Islands	2	Female	22	All ages	432	Cervical cancer	3	Rate	1990	346.2822073	547.7399623	176.7498179
2	DALYs (Disability-Adjusted Life Years)	28	Solomon Islands	2	Female	27	Age-standardized	432	Cervical cancer	3	Rate	1990	670.7225102	1044.483386	373.1056629
2	DALYs (Disability-Adjusted Life Years)	206	The Gambia	2	Female	22	All ages	432	Cervical cancer	1	Number	1990	1229.068644	1649.151079	869.430689
2	DALYs (Disability-Adjusted Life Years)	206	The Gambia	2	Female	22	All ages	432	Cervical cancer	2	Percent	1990	0.003608355	0.004840747	0.002609518
2	DALYs (Disability-Adjusted Life Years)	206	The Gambia	2	Female	22	All ages	432	Cervical cancer	3	Rate	1990	250.319537	335.8760609	177.0735009
2	DALYs (Disability-Adjusted Life Years)	206	The Gambia	2	Female	27	Age-standardized	432	Cervical cancer	3	Rate	1990	515.32028	682.9473981	378.968492
2	DALYs (Disability-Adjusted Life Years)	194	Lesotho	2	Female	22	All ages	432	Cervical cancer	1	Number	1990	3329.711139	4770.684454	2270.82931
2	DALYs (Disability-Adjusted Life Years)	194	Lesotho	2	Female	22	All ages	432	Cervical cancer	2	Percent	1990	0.007934413	0.011175009	0.005522084
2	DALYs (Disability-Adjusted Life Years)	194	Lesotho	2	Female	22	All ages	432	Cervical cancer	3	Rate	1990	398.2362012	570.5777993	271.5930602
2	DALYs (Disability-Adjusted Life Years)	194	Lesotho	2	Female	27	Age-standardized	432	Cervical cancer	3	Rate	1990	573.3991579	825.1633421	392.1627485
2	DALYs (Disability-Adjusted Life Years)	385	Puerto Rico	2	Female	22	All ages	432	Cervical cancer	1	Number	1990	3217.967958	3488.40426	2955.575407
2	DALYs (Disability-Adjusted Life Years)	385	Puerto Rico	2	Female	22	All ages	432	Cervical cancer	2	Percent	1990	0.006867516	0.00787481	0.005933563
2	DALYs (Disability-Adjusted Life Years)	385	Puerto Rico	2	Female	22	All ages	432	Cervical cancer	3	Rate	1990	173.0456431	187.5883062	158.9355312
2	DALYs (Disability-Adjusted Life Years)	385	Puerto Rico	2	Female	27	Age-standardized	432	Cervical cancer	3	Rate	1990	168.0352611	182.113581	154.2359589
2	DALYs (Disability-Adjusted Life Years)	52	Romania	2	Female	22	All ages	432	Cervical cancer	1	Number	1990	66613.34664	71570.0597	61675.93145
2	DALYs (Disability-Adjusted Life Years)	52	Romania	2	Female	22	All ages	432	Cervical cancer	2	Percent	1990	0.015762109	0.017716913	0.01389295
2	DALYs (Disability-Adjusted Life Years)	52	Romania	2	Female	22	All ages	432	Cervical cancer	3	Rate	1990	561.5604485	603.346279	519.937302
2	DALYs (Disability-Adjusted Life Years)	52	Romania	2	Female	27	Age-standardized	432	Cervical cancer	3	Rate	1990	484.3843999	522.1942357	446.5426344
2	DALYs (Disability-Adjusted Life Years)	63	Ukraine	2	Female	22	All ages	432	Cervical cancer	1	Number	1990	126305.63	135918.0084	117240.1556
2	DALYs (Disability-Adjusted Life Years)	63	Ukraine	2	Female	22	All ages	432	Cervical cancer	2	Percent	1990	0.011545747	0.013054706	0.010157012
2	DALYs (Disability-Adjusted Life Years)	63	Ukraine	2	Female	22	All ages	432	Cervical cancer	3	Rate	1990	446.189611	480.1464773	414.1647479
2	DALYs (Disability-Adjusted Life Years)	63	Ukraine	2	Female	27	Age-standardized	432	Cervical cancer	3	Rate	1990	323.2822342	347.5710944	298.8688894
2	DALYs (Disability-Adjusted Life Years)	86	Italy	2	Female	22	All ages	432	Cervical cancer	1	Number	1990	22884.55194	23804.43504	21809.41616
2	DALYs (Disability-Adjusted Life Years)	86	Italy	2	Female	22	All ages	432	Cervical cancer	2	Percent	1990	0.002555569	0.002903388	0.002223141
2	DALYs (Disability-Adjusted Life Years)	86	Italy	2	Female	22	All ages	432	Cervical cancer	3	Rate	1990	78.2873385	81.43422989	74.60933251
2	DALYs (Disability-Adjusted Life Years)	86	Italy	2	Female	27	Age-standardized	432	Cervical cancer	3	Rate	1990	55.85742214	58.063455	53.44451002
2	DALYs (Disability-Adjusted Life Years)	218	Togo	2	Female	22	All ages	432	Cervical cancer	1	Number	1990	6764.718536	8551.516509	5226.547345
2	DALYs (Disability-Adjusted Life Years)	218	Togo	2	Female	22	All ages	432	Cervical cancer	2	Percent	1990	0.004714886	0.00585893	0.003637888
2	DALYs (Disability-Adjusted Life Years)	218	Togo	2	Female	22	All ages	432	Cervical cancer	3	Rate	1990	362.0992171	457.7422427	279.7645892
2	DALYs (Disability-Adjusted Life Years)	218	Togo	2	Female	27	Age-standardized	432	Cervical cancer	3	Rate	1990	697.9611775	866.1517185	551.8727792
2	DALYs (Disability-Adjusted Life Years)	99	Uruguay	2	Female	22	All ages	432	Cervical cancer	1	Number	1990	6482.470622	7012.889226	5954.168252
2	DALYs (Disability-Adjusted Life Years)	99	Uruguay	2	Female	22	All ages	432	Cervical cancer	2	Percent	1990	0.012862844	0.014504333	0.011228071
2	DALYs (Disability-Adjusted Life Years)	99	Uruguay	2	Female	22	All ages	432	Cervical cancer	3	Rate	1990	401.9379385	434.825918	369.1811737
2	DALYs (Disability-Adjusted Life Years)	99	Uruguay	2	Female	27	Age-standardized	432	Cervical cancer	3	Rate	1990	362.8393105	392.4722244	333.0546332
2	DALYs (Disability-Adjusted Life Years)	207	Ghana	2	Female	22	All ages	432	Cervical cancer	1	Number	1990	31225.63506	40988.15955	22999.26802
2	DALYs (Disability-Adjusted Life Years)	207	Ghana	2	Female	22	All ages	432	Cervical cancer	2	Percent	1990	0.006007889	0.007600047	0.004610098
2	DALYs (Disability-Adjusted Life Years)	207	Ghana	2	Female	22	All ages	432	Cervical cancer	3	Rate	1990	414.08809	543.5504728	304.9969344
2	DALYs (Disability-Adjusted Life Years)	207	Ghana	2	Female	27	Age-standardized	432	Cervical cancer	3	Rate	1990	689.5771549	895.9989325	515.2223599
2	DALYs (Disability-Adjusted Life Years)	68	South Korea	2	Female	22	All ages	432	Cervical cancer	1	Number	1993	43351.97333	51375.0769	36248.28393
2	DALYs (Disability-Adjusted Life Years)	68	South Korea	2	Female	22	All ages	432	Cervical cancer	2	Percent	1993	0.008729668	0.010764205	0.006950027
2	DALYs (Disability-Adjusted Life Years)	68	South Korea	2	Female	22	All ages	432	Cervical cancer	3	Rate	1993	193.2300439	228.9909225	161.5672127
2	DALYs (Disability-Adjusted Life Years)	68	South Korea	2	Female	27	Age-standardized	432	Cervical cancer	3	Rate	1993	198.3882684	234.8760905	165.6638656
2	DALYs (Disability-Adjusted Life Years)	6	China	2	Female	22	All ages	432	Cervical cancer	1	Number	1990	1116204.22	1381045.751	894262.8827
2	DALYs (Disability-Adjusted Life Years)	6	China	2	Female	22	All ages	432	Cervical cancer	2	Percent	1990	0.00595498	0.007066618	0.005077368
2	DALYs (Disability-Adjusted Life Years)	6	China	2	Female	22	All ages	432	Cervical cancer	3	Rate	1990	195.9564873	242.4510403	156.9933262
2	DALYs (Disability-Adjusted Life Years)	6	China	2	Female	27	Age-standardized	432	Cervical cancer	3	Rate	1990	228.2160226	282.0048776	183.513878
2	DALYs (Disability-Adjusted Life Years)	305	Bermuda	2	Female	22	All ages	432	Cervical cancer	1	Number	1990	85.12671446	95.83369337	75.25913055
2	DALYs (Disability-Adjusted Life Years)	305	Bermuda	2	Female	22	All ages	432	Cervical cancer	2	Percent	1990	0.010297286	0.011800967	0.008856468
2	DALYs (Disability-Adjusted Life Years)	305	Bermuda	2	Female	22	All ages	432	Cervical cancer	3	Rate	1990	278.9678589	314.0555866	246.6309036
2	DALYs (Disability-Adjusted Life Years)	305	Bermuda	2	Female	27	Age-standardized	432	Cervical cancer	3	Rate	1990	239.5788701	269.4670126	211.2211317
2	DALYs (Disability-Adjusted Life Years)	41	Uzbekistan	2	Female	22	All ages	432	Cervical cancer	1	Number	1990	18798.6365	20384.20486	17260.72503
2	DALYs (Disability-Adjusted Life Years)	41	Uzbekistan	2	Female	22	All ages	432	Cervical cancer	2	Percent	1990	0.005153999	0.005774126	0.004614599
2	DALYs (Disability-Adjusted Life Years)	41	Uzbekistan	2	Female	22	All ages	432	Cervical cancer	3	Rate	1990	177.3610573	192.3205509	162.8511963
2	DALYs (Disability-Adjusted Life Years)	41	Uzbekistan	2	Female	27	Age-standardized	432	Cervical cancer	3	Rate	1990	270.9370031	294.1472739	249.140569
2	DALYs (Disability-Adjusted Life Years)	53	Serbia	2	Female	22	All ages	432	Cervical cancer	1	Number	1990	22648.31606	28394.00719	18016.094
2	DALYs (Disability-Adjusted Life Years)	53	Serbia	2	Female	22	All ages	432	Cervical cancer	2	Percent	1990	0.013521875	0.017383264	0.010534595
2	DALYs (Disability-Adjusted Life Years)	53	Serbia	2	Female	22	All ages	432	Cervical cancer	3	Rate	1990	463.3140922	580.853059	368.5532388
2	DALYs (Disability-Adjusted Life Years)	53	Serbia	2	Female	27	Age-standardized	432	Cervical cancer	3	Rate	1990	390.6078931	486.5379854	310.9221911
2	DALYs (Disability-Adjusted Life Years)	66	Brunei	2	Female	22	All ages	432	Cervical cancer	1	Number	1990	341.6752552	418.2640268	265.6183469
2	DALYs (Disability-Adjusted Life Years)	66	Brunei	2	Female	22	All ages	432	Cervical cancer	2	Percent	1990	0.01380491	0.017334482	0.010609873
2	DALYs (Disability-Adjusted Life Years)	66	Brunei	2	Female	22	All ages	432	Cervical cancer	3	Rate	1990	280.5023205	343.3787736	218.0625068
2	DALYs (Disability-Adjusted Life Years)	66	Brunei	2	Female	27	Age-standardized	432	Cervical cancer	3	Rate	1990	459.7726845	561.9122802	362.2278764
2	DALYs (Disability-Adjusted Life Years)	18	Thailand	2	Female	22	All ages	432	Cervical cancer	1	Number	1990	113647.2855	136349.9611	92976.16743
2	DALYs (Disability-Adjusted Life Years)	18	Thailand	2	Female	22	All ages	432	Cervical cancer	2	Percent	1990	0.015225543	0.018570626	0.012394029
2	DALYs (Disability-Adjusted Life Years)	18	Thailand	2	Female	22	All ages	432	Cervical cancer	3	Rate	1990	397.1238423	476.4550267	324.8916391
2	DALYs (Disability-Adjusted Life Years)	18	Thailand	2	Female	27	Age-standardized	432	Cervical cancer	3	Rate	1990	488.6915369	584.0308768	399.1550453
2	DALYs (Disability-Adjusted Life Years)	76	Belgium	2	Female	22	All ages	432	Cervical cancer	1	Number	1991	9476.890696	10223.80772	8685.449171
2	DALYs (Disability-Adjusted Life Years)	76	Belgium	2	Female	22	All ages	432	Cervical cancer	2	Percent	1991	0.005805482	0.006690996	0.005007996
2	DALYs (Disability-Adjusted Life Years)	76	Belgium	2	Female	22	All ages	432	Cervical cancer	3	Rate	1991	185.6801848	200.314488	170.1735156
2	DALYs (Disability-Adjusted Life Years)	76	Belgium	2	Female	27	Age-standardized	432	Cervical cancer	3	Rate	1991	135.4801842	146.7046628	124.4791793
2	DALYs (Disability-Adjusted Life Years)	393	Saint Kitts and Nevis	2	Female	22	All ages	432	Cervical cancer	1	Number	1990	174.0646214	191.0053322	158.5355955
2	DALYs (Disability-Adjusted Life Years)	393	Saint Kitts and Nevis	2	Female	22	All ages	432	Cervical cancer	2	Percent	1990	0.02042384	0.022492986	0.018303886
2	DALYs (Disability-Adjusted Life Years)	393	Saint Kitts and Nevis	2	Female	22	All ages	432	Cervical cancer	3	Rate	1990	823.4860455	903.6312171	750.0194443
2	DALYs (Disability-Adjusted Life Years)	393	Saint Kitts and Nevis	2	Female	27	Age-standardized	432	Cervical cancer	3	Rate	1990	982.6184311	1082.07719	893.9116512
2	DALYs (Disability-Adjusted Life Years)	44	Bosnia and Herzegovina	2	Female	22	All ages	432	Cervical cancer	1	Number	1993	5826.543614	7473.639562	4431.694145
2	DALYs (Disability-Adjusted Life Years)	44	Bosnia and Herzegovina	2	Female	22	All ages	432	Cervical cancer	2	Percent	1993	0.008421649	0.010440138	0.006434369
2	DALYs (Disability-Adjusted Life Years)	44	Bosnia and Herzegovina	2	Female	22	All ages	432	Cervical cancer	3	Rate	1993	261.782087	335.7848309	199.1125819
2	DALYs (Disability-Adjusted Life Years)	44	Bosnia and Herzegovina	2	Female	27	Age-standardized	432	Cervical cancer	3	Rate	1993	227.1152141	290.0368161	173.3115746
2	DALYs (Disability-Adjusted Life Years)	92	Spain	2	Female	22	All ages	432	Cervical cancer	1	Number	1993	28765.48339	31197.50124	26738.47644
2	DALYs (Disability-Adjusted Life Years)	92	Spain	2	Female	22	All ages	432	Cervical cancer	2	Percent	1993	0.005291673	0.006072907	0.004526744
2	DALYs (Disability-Adjusted Life Years)	92	Spain	2	Female	22	All ages	432	Cervical cancer	3	Rate	1993	144.1566586	156.3445841	133.9984234
2	DALYs (Disability-Adjusted Life Years)	92	Spain	2	Female	27	Age-standardized	432	Cervical cancer	3	Rate	1993	111.7450626	121.5030092	103.7205729
2	DALYs (Disability-Adjusted Life Years)	8	Taiwan	2	Female	22	All ages	432	Cervical cancer	1	Number	1991	34847.21778	37493.68819	32515.88592
2	DALYs (Disability-Adjusted Life Years)	8	Taiwan	2	Female	22	All ages	432	Cervical cancer	2	Percent	1991	0.017220582	0.019557707	0.014943587
2	DALYs (Disability-Adjusted Life Years)	8	Taiwan	2	Female	22	All ages	432	Cervical cancer	3	Rate	1991	349.9153325	376.4896369	326.5054646
2	DALYs (Disability-Adjusted Life Years)	8	Taiwan	2	Female	27	Age-standardized	432	Cervical cancer	3	Rate	1991	399.5015755	430.5352346	370.7595914
2	DALYs (Disability-Adjusted Life Years)	123	Peru	2	Female	22	All ages	432	Cervical cancer	1	Number	1990	42314.88738	50021.96067	35042.97063
2	DALYs (Disability-Adjusted Life Years)	123	Peru	2	Female	22	All ages	432	Cervical cancer	2	Percent	1990	0.009825617	0.011703181	0.008013178
2	DALYs (Disability-Adjusted Life Years)	123	Peru	2	Female	22	All ages	432	Cervical cancer	3	Rate	1990	389.24381	460.1392031	322.3513105
2	DALYs (Disability-Adjusted Life Years)	123	Peru	2	Female	27	Age-standardized	432	Cervical cancer	3	Rate	1990	582.2438497	687.9338666	483.6946551
2	DALYs (Disability-Adjusted Life Years)	68	South Korea	2	Female	22	All ages	432	Cervical cancer	1	Number	1992	44106.10558	52722.75351	36768.00661
2	DALYs (Disability-Adjusted Life Years)	68	South Korea	2	Female	22	All ages	432	Cervical cancer	2	Percent	1992	0.008813128	0.010892971	0.007028154
2	DALYs (Disability-Adjusted Life Years)	68	South Korea	2	Female	22	All ages	432	Cervical cancer	3	Rate	1992	197.5635882	236.1599653	164.6941897
2	DALYs (Disability-Adjusted Life Years)	68	South Korea	2	Female	27	Age-standardized	432	Cervical cancer	3	Rate	1992	206.6435862	247.6807235	172.3537278
2	DALYs (Disability-Adjusted Life Years)	88	Malta	2	Female	22	All ages	432	Cervical cancer	1	Number	1991	238.4775836	261.4629636	213.8868621
2	DALYs (Disability-Adjusted Life Years)	88	Malta	2	Female	22	All ages	432	Cervical cancer	2	Percent	1991	0.004794907	0.005610235	0.004072232
2	DALYs (Disability-Adjusted Life Years)	88	Malta	2	Female	22	All ages	432	Cervical cancer	3	Rate	1991	125.9991153	138.1433911	113.0066608
2	DALYs (Disability-Adjusted Life Years)	88	Malta	2	Female	27	Age-standardized	432	Cervical cancer	3	Rate	1991	103.5424729	113.5376815	92.6282207
2	DALYs (Disability-Adjusted Life Years)	185	Rwanda	2	Female	22	All ages	432	Cervical cancer	1	Number	1991	36819.08925	47182.2588	25893.7286
2	DALYs (Disability-Adjusted Life Years)	185	Rwanda	2	Female	22	All ages	432	Cervical cancer	2	Percent	1991	0.009852546	0.012444157	0.006798678
2	DALYs (Disability-Adjusted Life Years)	185	Rwanda	2	Female	22	All ages	432	Cervical cancer	3	Rate	1991	978.3989386	1253.780929	688.0777632
2	DALYs (Disability-Adjusted Life Years)	185	Rwanda	2	Female	27	Age-standardized	432	Cervical cancer	3	Rate	1991	1749.592056	2244.247186	1215.223774
2	DALYs (Disability-Adjusted Life Years)	112	Grenada	2	Female	22	All ages	432	Cervical cancer	1	Number	1991	256.8729253	285.6606995	226.2969218
2	DALYs (Disability-Adjusted Life Years)	112	Grenada	2	Female	22	All ages	432	Cervical cancer	2	Percent	1991	0.017627833	0.019865731	0.01543607
2	DALYs (Disability-Adjusted Life Years)	112	Grenada	2	Female	22	All ages	432	Cervical cancer	3	Rate	1991	578.2270245	643.0289846	509.3997182
2	DALYs (Disability-Adjusted Life Years)	112	Grenada	2	Female	27	Age-standardized	432	Cervical cancer	3	Rate	1991	742.4125884	830.720977	649.0941702
2	DALYs (Disability-Adjusted Life Years)	29	Tonga	2	Female	22	All ages	432	Cervical cancer	1	Number	1990	242.1776694	315.9970368	190.2260304
2	DALYs (Disability-Adjusted Life Years)	29	Tonga	2	Female	22	All ages	432	Cervical cancer	2	Percent	1990	0.01815852	0.023293309	0.014379653
2	DALYs (Disability-Adjusted Life Years)	210	Liberia	2	Female	22	All ages	432	Cervical cancer	1	Number	1991	4158.079477	5388.192852	3151.338905
2	DALYs (Disability-Adjusted Life Years)	210	Liberia	2	Female	22	All ages	432	Cervical cancer	2	Percent	1991	0.002936438	0.003771766	0.00225062
2	DALYs (Disability-Adjusted Life Years)	210	Liberia	2	Female	22	All ages	432	Cervical cancer	3	Rate	1991	400.974926	519.5981082	303.8921914
2	DALYs (Disability-Adjusted Life Years)	210	Liberia	2	Female	27	Age-standardized	432	Cervical cancer	3	Rate	1991	674.6090462	865.1108841	517.7986114
2	DALYs (Disability-Adjusted Life Years)	76	Belgium	2	Female	22	All ages	432	Cervical cancer	1	Number	1990	9678.094591	10465.09166	8882.547569
2	DALYs (Disability-Adjusted Life Years)	76	Belgium	2	Female	22	All ages	432	Cervical cancer	2	Percent	1990	0.005902343	0.006750623	0.00506588
2	DALYs (Disability-Adjusted Life Years)	76	Belgium	2	Female	22	All ages	432	Cervical cancer	3	Rate	1990	190.1126284	205.5720849	174.4852201
2	DALYs (Disability-Adjusted Life Years)	76	Belgium	2	Female	27	Age-standardized	432	Cervical cancer	3	Rate	1990	139.5789699	151.6239609	128.2699117
2	DALYs (Disability-Adjusted Life Years)	98	Chile	2	Female	22	All ages	432	Cervical cancer	1	Number	1990	32633.30089	35090.14471	30353.53899
2	DALYs (Disability-Adjusted Life Years)	98	Chile	2	Female	22	All ages	432	Cervical cancer	2	Percent	1990	0.018754313	0.021414509	0.016418063
2	DALYs (Disability-Adjusted Life Years)	98	Chile	2	Female	22	All ages	432	Cervical cancer	3	Rate	1990	482.5808808	518.912659	448.8677878
2	DALYs (Disability-Adjusted Life Years)	98	Chile	2	Female	27	Age-standardized	432	Cervical cancer	3	Rate	1990	548.3711101	589.4835953	508.8002221
2	DALYs (Disability-Adjusted Life Years)	29	Tonga	2	Female	22	All ages	432	Cervical cancer	3	Rate	1990	494.1668878	644.7963289	388.1588489
2	DALYs (Disability-Adjusted Life Years)	29	Tonga	2	Female	27	Age-standardized	432	Cervical cancer	3	Rate	1990	751.6524983	981.2216325	591.3120248
2	DALYs (Disability-Adjusted Life Years)	320	Cook Islands	2	Female	22	All ages	432	Cervical cancer	1	Number	1990	12.66357917	16.16410368	9.505404156
2	DALYs (Disability-Adjusted Life Years)	320	Cook Islands	2	Female	22	All ages	432	Cervical cancer	2	Percent	1990	0.004779536	0.006097085	0.003720925
2	DALYs (Disability-Adjusted Life Years)	320	Cook Islands	2	Female	22	All ages	432	Cervical cancer	3	Rate	1990	139.499403	178.0604664	104.7095918
2	DALYs (Disability-Adjusted Life Years)	320	Cook Islands	2	Female	27	Age-standardized	432	Cervical cancer	3	Rate	1990	188.2036903	238.3444271	143.7409626
2	DALYs (Disability-Adjusted Life Years)	173	Gabon	2	Female	22	All ages	432	Cervical cancer	1	Number	1991	2746.624978	3672.293127	2022.291537
2	DALYs (Disability-Adjusted Life Years)	173	Gabon	2	Female	22	All ages	432	Cervical cancer	2	Percent	1991	0.010240095	0.013508865	0.007452162
2	DALYs (Disability-Adjusted Life Years)	173	Gabon	2	Female	22	All ages	432	Cervical cancer	3	Rate	1991	540.2063005	722.2667456	397.744373
2	DALYs (Disability-Adjusted Life Years)	173	Gabon	2	Female	27	Age-standardized	432	Cervical cancer	3	Rate	1991	820.4145557	1102.351549	604.2215688
2	DALYs (Disability-Adjusted Life Years)	128	Guatemala	2	Female	22	All ages	432	Cervical cancer	1	Number	1992	13719.58661	14454.15809	12938.49166
2	DALYs (Disability-Adjusted Life Years)	128	Guatemala	2	Female	22	All ages	432	Cervical cancer	2	Percent	1992	0.006141644	0.006686146	0.005596464
2	DALYs (Disability-Adjusted Life Years)	128	Guatemala	2	Female	22	All ages	432	Cervical cancer	3	Rate	1992	304.2809044	320.5726544	286.9573302
2	DALYs (Disability-Adjusted Life Years)	128	Guatemala	2	Female	27	Age-standardized	432	Cervical cancer	3	Rate	1992	549.843455	576.2974334	519.9109489
2	DALYs (Disability-Adjusted Life Years)	80	France	2	Female	22	All ages	432	Cervical cancer	1	Number	1993	51445.51703	54908.69702	48259.94377
2	DALYs (Disability-Adjusted Life Years)	80	France	2	Female	22	All ages	432	Cervical cancer	2	Percent	1993	0.006054483	0.006966768	0.005261294
2	DALYs (Disability-Adjusted Life Years)	80	France	2	Female	22	All ages	432	Cervical cancer	3	Rate	1993	172.0399811	183.6212705	161.3870419
2	DALYs (Disability-Adjusted Life Years)	80	France	2	Female	27	Age-standardized	432	Cervical cancer	3	Rate	1993	129.5449171	138.5517404	121.6834164
2	DALYs (Disability-Adjusted Life Years)	40	Turkmenistan	2	Female	22	All ages	432	Cervical cancer	1	Number	1991	3181.625021	3465.521872	2926.42236
2	DALYs (Disability-Adjusted Life Years)	40	Turkmenistan	2	Female	22	All ages	432	Cervical cancer	2	Percent	1991	0.004110616	0.004585977	0.003642495
2	DALYs (Disability-Adjusted Life Years)	40	Turkmenistan	2	Female	22	All ages	432	Cervical cancer	3	Rate	1991	166.8367281	181.7235929	153.4545172
2	DALYs (Disability-Adjusted Life Years)	40	Turkmenistan	2	Female	27	Age-standardized	432	Cervical cancer	3	Rate	1991	251.8572491	273.5616729	232.4944109
2	DALYs (Disability-Adjusted Life Years)	20	Vietnam	2	Female	22	All ages	432	Cervical cancer	1	Number	1992	77791.64027	103639.963	59548.25832
2	DALYs (Disability-Adjusted Life Years)	20	Vietnam	2	Female	22	All ages	432	Cervical cancer	2	Percent	1992	0.007668674	0.009844005	0.006012655
2	DALYs (Disability-Adjusted Life Years)	20	Vietnam	2	Female	22	All ages	432	Cervical cancer	3	Rate	1992	213.7991245	284.8395184	163.6598156
2	DALYs (Disability-Adjusted Life Years)	20	Vietnam	2	Female	27	Age-standardized	432	Cervical cancer	3	Rate	1992	298.4096227	399.1583239	229.3015895
2	DALYs (Disability-Adjusted Life Years)	147	Libya	2	Female	22	All ages	432	Cervical cancer	1	Number	1990	2547.087079	3668.033672	1877.175033
2	DALYs (Disability-Adjusted Life Years)	147	Libya	2	Female	22	All ages	432	Cervical cancer	2	Percent	1990	0.004438592	0.006341079	0.00323349
2	DALYs (Disability-Adjusted Life Years)	147	Libya	2	Female	22	All ages	432	Cervical cancer	3	Rate	1990	126.3314141	181.9285585	93.10485625
2	DALYs (Disability-Adjusted Life Years)	147	Libya	2	Female	27	Age-standardized	432	Cervical cancer	3	Rate	1990	233.7711922	331.4004916	171.8633703
2	DALYs (Disability-Adjusted Life Years)	130	Mexico	2	Female	22	All ages	432	Cervical cancer	1	Number	1993	189251.8286	193914.5735	185146.8156
2	DALYs (Disability-Adjusted Life Years)	130	Mexico	2	Female	22	All ages	432	Cervical cancer	2	Percent	1993	0.01505314	0.01657714	0.013542615
2	DALYs (Disability-Adjusted Life Years)	130	Mexico	2	Female	22	All ages	432	Cervical cancer	3	Rate	1993	411.4063476	421.5424867	402.4826377
2	DALYs (Disability-Adjusted Life Years)	130	Mexico	2	Female	27	Age-standardized	432	Cervical cancer	3	Rate	1993	644.9008121	660.9662519	630.1090962
2	DALYs (Disability-Adjusted Life Years)	19	Timor-Leste	2	Female	22	All ages	432	Cervical cancer	1	Number	1990	787.2084525	1164.739253	549.4228001
2	DALYs (Disability-Adjusted Life Years)	19	Timor-Leste	2	Female	22	All ages	432	Cervical cancer	2	Percent	1990	0.0027016	0.004001531	0.001907605
2	DALYs (Disability-Adjusted Life Years)	19	Timor-Leste	2	Female	22	All ages	432	Cervical cancer	3	Rate	1990	208.4683022	308.4458935	145.4979782
2	DALYs (Disability-Adjusted Life Years)	19	Timor-Leste	2	Female	27	Age-standardized	432	Cervical cancer	3	Rate	1990	372.1797813	543.4550653	266.7718288
2	DALYs (Disability-Adjusted Life Years)	135	Brazil	2	Female	22	All ages	432	Cervical cancer	1	Number	1990	234617.9595	243872.2553	226028.6974
2	DALYs (Disability-Adjusted Life Years)	135	Brazil	2	Female	22	All ages	432	Cervical cancer	2	Percent	1990	0.00992116	0.011085719	0.008811605
2	DALYs (Disability-Adjusted Life Years)	135	Brazil	2	Female	22	All ages	432	Cervical cancer	3	Rate	1990	312.3582334	324.6789248	300.9229335
2	DALYs (Disability-Adjusted Life Years)	135	Brazil	2	Female	27	Age-standardized	432	Cervical cancer	3	Rate	1990	417.7948571	434.4506942	401.3287286
2	DALYs (Disability-Adjusted Life Years)	198	Zimbabwe	2	Female	22	All ages	432	Cervical cancer	1	Number	1991	22096.97747	28529.11307	15949.48339
2	DALYs (Disability-Adjusted Life Years)	198	Zimbabwe	2	Female	22	All ages	432	Cervical cancer	2	Percent	1991	0.007924646	0.010397912	0.005595018
2	DALYs (Disability-Adjusted Life Years)	198	Zimbabwe	2	Female	22	All ages	432	Cervical cancer	3	Rate	1991	408.5883718	527.5230005	294.9169613
2	DALYs (Disability-Adjusted Life Years)	198	Zimbabwe	2	Female	27	Age-standardized	432	Cervical cancer	3	Rate	1991	830.9030503	1071.415777	606.3243824
2	DALYs (Disability-Adjusted Life Years)	44	Bosnia and Herzegovina	2	Female	22	All ages	432	Cervical cancer	1	Number	1992	5716.386549	7017.331424	4606.536665
2	DALYs (Disability-Adjusted Life Years)	44	Bosnia and Herzegovina	2	Female	22	All ages	432	Cervical cancer	2	Percent	1992	0.008095823	0.010013266	0.006411938
2	DALYs (Disability-Adjusted Life Years)	44	Bosnia and Herzegovina	2	Female	22	All ages	432	Cervical cancer	3	Rate	1992	253.7201211	311.4621734	204.4597632
2	DALYs (Disability-Adjusted Life Years)	44	Bosnia and Herzegovina	2	Female	27	Age-standardized	432	Cervical cancer	3	Rate	1992	225.1893535	276.3462793	182.5509267
2	DALYs (Disability-Adjusted Life Years)	7	North Korea	2	Female	22	All ages	432	Cervical cancer	1	Number	1990	28693.46348	40391.15198	20876.41052
2	DALYs (Disability-Adjusted Life Years)	7	North Korea	2	Female	22	All ages	432	Cervical cancer	2	Percent	1990	0.008332357	0.010959812	0.006476579
2	DALYs (Disability-Adjusted Life Years)	7	North Korea	2	Female	22	All ages	432	Cervical cancer	3	Rate	1990	262.9895653	370.2045767	191.3424684
2	DALYs (Disability-Adjusted Life Years)	7	North Korea	2	Female	27	Age-standardized	432	Cervical cancer	3	Rate	1990	265.7213142	373.359152	194.6957132
2	DALYs (Disability-Adjusted Life Years)	122	Ecuador	2	Female	22	All ages	432	Cervical cancer	1	Number	1990	17889.27979	18972.11183	16646.90419
2	DALYs (Disability-Adjusted Life Years)	122	Ecuador	2	Female	22	All ages	432	Cervical cancer	2	Percent	1990	0.012041341	0.013460663	0.010735006
2	DALYs (Disability-Adjusted Life Years)	122	Ecuador	2	Female	22	All ages	432	Cervical cancer	3	Rate	1990	356.6242356	378.2105795	331.8573777
2	DALYs (Disability-Adjusted Life Years)	122	Ecuador	2	Female	27	Age-standardized	432	Cervical cancer	3	Rate	1990	554.2242341	590.1675657	518.8863042
2	DALYs (Disability-Adjusted Life Years)	111	Dominican Republic	2	Female	22	All ages	432	Cervical cancer	1	Number	1990	9476.512394	11383.4347	7923.458498
2	DALYs (Disability-Adjusted Life Years)	111	Dominican Republic	2	Female	22	All ages	432	Cervical cancer	2	Percent	1990	0.007384357	0.008873475	0.006124539
2	DALYs (Disability-Adjusted Life Years)	111	Dominican Republic	2	Female	22	All ages	432	Cervical cancer	3	Rate	1990	259.7726118	312.0456599	217.1998962
2	DALYs (Disability-Adjusted Life Years)	111	Dominican Republic	2	Female	27	Age-standardized	432	Cervical cancer	3	Rate	1990	394.0014407	471.0086203	331.9870074
2	DALYs (Disability-Adjusted Life Years)	30	Vanuatu	2	Female	22	All ages	432	Cervical cancer	1	Number	1990	211.2823945	333.4713022	135.9835501
2	DALYs (Disability-Adjusted Life Years)	30	Vanuatu	2	Female	22	All ages	432	Cervical cancer	2	Percent	1990	0.008268681	0.012622087	0.00566436
2	DALYs (Disability-Adjusted Life Years)	30	Vanuatu	2	Female	22	All ages	432	Cervical cancer	3	Rate	1990	285.8033722	451.0892776	183.9460277
2	DALYs (Disability-Adjusted Life Years)	30	Vanuatu	2	Female	27	Age-standardized	432	Cervical cancer	3	Rate	1990	526.3061196	806.4249211	349.8814491
2	DALYs (Disability-Adjusted Life Years)	136	Paraguay	2	Female	22	All ages	432	Cervical cancer	1	Number	1991	8173.135174	10324.02986	6607.322197
2	DALYs (Disability-Adjusted Life Years)	136	Paraguay	2	Female	22	All ages	432	Cervical cancer	2	Percent	1991	0.015263102	0.018900549	0.012018191
2	DALYs (Disability-Adjusted Life Years)	136	Paraguay	2	Female	22	All ages	432	Cervical cancer	3	Rate	1991	395.3553158	499.3995568	319.6129635
2	DALYs (Disability-Adjusted Life Years)	136	Paraguay	2	Female	27	Age-standardized	432	Cervical cancer	3	Rate	1991	589.103828	738.6576892	476.7166911
2	DALYs (Disability-Adjusted Life Years)	148	Morocco	2	Female	22	All ages	432	Cervical cancer	1	Number	1991	20821.05202	26999.58934	15501.28525
2	DALYs (Disability-Adjusted Life Years)	148	Morocco	2	Female	22	All ages	432	Cervical cancer	2	Percent	1991	0.003810967	0.004930701	0.002866677
2	DALYs (Disability-Adjusted Life Years)	148	Morocco	2	Female	22	All ages	432	Cervical cancer	3	Rate	1991	160.7990121	208.5152704	119.7149573
2	DALYs (Disability-Adjusted Life Years)	148	Morocco	2	Female	27	Age-standardized	432	Cervical cancer	3	Rate	1991	235.6589661	302.5707104	175.2091509
2	DALYs (Disability-Adjusted Life Years)	92	Spain	2	Female	22	All ages	432	Cervical cancer	1	Number	1992	29266.79378	31619.32796	27162.62756
2	DALYs (Disability-Adjusted Life Years)	92	Spain	2	Female	22	All ages	432	Cervical cancer	2	Percent	1992	0.00540443	0.006169754	0.004635307
2	DALYs (Disability-Adjusted Life Years)	92	Spain	2	Female	22	All ages	432	Cervical cancer	3	Rate	1992	147.1203219	158.9462017	136.5429552
2	DALYs (Disability-Adjusted Life Years)	92	Spain	2	Female	27	Age-standardized	432	Cervical cancer	3	Rate	1992	114.6588513	124.2766811	106.4902567
2	DALYs (Disability-Adjusted Life Years)	101	Canada	2	Female	22	All ages	432	Cervical cancer	1	Number	1990	16951.58455	18009.17393	15782.30848
2	DALYs (Disability-Adjusted Life Years)	101	Canada	2	Female	22	All ages	432	Cervical cancer	2	Percent	1990	0.0047843	0.00546676	0.004189798
2	DALYs (Disability-Adjusted Life Years)	101	Canada	2	Female	22	All ages	432	Cervical cancer	3	Rate	1990	122.7802772	130.440394	114.3112141
2	DALYs (Disability-Adjusted Life Years)	101	Canada	2	Female	27	Age-standardized	432	Cervical cancer	3	Rate	1990	102.6144162	109.142154	95.35389586
2	DALYs (Disability-Adjusted Life Years)	80	France	2	Female	22	All ages	432	Cervical cancer	1	Number	1991	54193.18083	57990.98936	50922.47771
2	DALYs (Disability-Adjusted Life Years)	80	France	2	Female	22	All ages	432	Cervical cancer	2	Percent	1991	0.006374338	0.007358017	0.005533169
2	DALYs (Disability-Adjusted Life Years)	80	France	2	Female	22	All ages	432	Cervical cancer	3	Rate	1991	182.3024345	195.0780223	171.299996
2	DALYs (Disability-Adjusted Life Years)	80	France	2	Female	27	Age-standardized	432	Cervical cancer	3	Rate	1991	140.053128	149.4648046	131.9391801
2	DALYs (Disability-Adjusted Life Years)	77	Cyprus	2	Female	22	All ages	432	Cervical cancer	1	Number	1990	525.7638502	636.2677985	433.7339598
2	DALYs (Disability-Adjusted Life Years)	77	Cyprus	2	Female	22	All ages	432	Cervical cancer	2	Percent	1990	0.004778628	0.005862078	0.003829796
2	DALYs (Disability-Adjusted Life Years)	77	Cyprus	2	Female	22	All ages	432	Cervical cancer	3	Rate	1990	135.9670597	164.5443324	112.1673375
2	DALYs (Disability-Adjusted Life Years)	77	Cyprus	2	Female	27	Age-standardized	432	Cervical cancer	3	Rate	1990	127.0419942	153.3237707	104.840394
2	DALYs (Disability-Adjusted Life Years)	67	Japan	2	Female	22	All ages	432	Cervical cancer	1	Number	1990	94569.16572	97771.27592	90104.8771
2	DALYs (Disability-Adjusted Life Years)	67	Japan	2	Female	22	All ages	432	Cervical cancer	2	Percent	1990	0.006366166	0.00726804	0.005492981
2	DALYs (Disability-Adjusted Life Years)	67	Japan	2	Female	22	All ages	432	Cervical cancer	3	Rate	1990	147.8365108	152.8422524	140.8576521
2	DALYs (Disability-Adjusted Life Years)	67	Japan	2	Female	27	Age-standardized	432	Cervical cancer	3	Rate	1990	107.044522	110.5758261	102.1806069
2	DALYs (Disability-Adjusted Life Years)	116	Saint Lucia	2	Female	22	All ages	432	Cervical cancer	1	Number	1993	407.8171748	447.3180658	374.0040461
2	DALYs (Disability-Adjusted Life Years)	116	Saint Lucia	2	Female	22	All ages	432	Cervical cancer	2	Percent	1993	0.019607593	0.022255268	0.017227644
2	DALYs (Disability-Adjusted Life Years)	116	Saint Lucia	2	Female	22	All ages	432	Cervical cancer	3	Rate	1993	560.6902693	614.998343	514.202055
2	DALYs (Disability-Adjusted Life Years)	116	Saint Lucia	2	Female	27	Age-standardized	432	Cervical cancer	3	Rate	1993	768.1168104	843.1484319	704.4711508
2	DALYs (Disability-Adjusted Life Years)	110	Dominica	2	Female	22	All ages	432	Cervical cancer	1	Number	1990	194.7633149	227.8534835	164.8724491
2	DALYs (Disability-Adjusted Life Years)	110	Dominica	2	Female	22	All ages	432	Cervical cancer	2	Percent	1990	0.018068434	0.021687862	0.015300263
2	DALYs (Disability-Adjusted Life Years)	110	Dominica	2	Female	22	All ages	432	Cervical cancer	3	Rate	1990	534.9313399	625.815849	452.8339445
2	DALYs (Disability-Adjusted Life Years)	110	Dominica	2	Female	27	Age-standardized	432	Cervical cancer	3	Rate	1990	614.4333041	719.7305469	518.3863458
2	DALYs (Disability-Adjusted Life Years)	208	Guinea	2	Female	22	All ages	432	Cervical cancer	1	Number	1990	22308.99416	28158.01041	16514.86545
2	DALYs (Disability-Adjusted Life Years)	208	Guinea	2	Female	22	All ages	432	Cervical cancer	2	Percent	1990	0.005896701	0.007359896	0.004399083
2	DALYs (Disability-Adjusted Life Years)	208	Guinea	2	Female	22	All ages	432	Cervical cancer	3	Rate	1990	726.4984668	916.9732728	537.8110882
2	DALYs (Disability-Adjusted Life Years)	208	Guinea	2	Female	27	Age-standardized	432	Cervical cancer	3	Rate	1990	1130.519771	1423.196202	841.1900461
2	DALYs (Disability-Adjusted Life Years)	78	Denmark	2	Female	22	All ages	432	Cervical cancer	1	Number	1990	9945.518137	10667.31406	9269.365616
2	DALYs (Disability-Adjusted Life Years)	78	Denmark	2	Female	22	All ages	432	Cervical cancer	2	Percent	1990	0.010767755	0.012134148	0.009402683
2	DALYs (Disability-Adjusted Life Years)	78	Denmark	2	Female	22	All ages	432	Cervical cancer	3	Rate	1990	381.1776053	408.841568	355.2629978
2	DALYs (Disability-Adjusted Life Years)	78	Denmark	2	Female	27	Age-standardized	432	Cervical cancer	3	Rate	1990	277.7267804	298.1490104	259.3324964
2	DALYs (Disability-Adjusted Life Years)	54	Slovakia	2	Female	22	All ages	432	Cervical cancer	1	Number	1990	8578.30219	10407.76431	7072.517046
2	DALYs (Disability-Adjusted Life Years)	54	Slovakia	2	Female	22	All ages	432	Cervical cancer	2	Percent	1990	0.010046296	0.01255284	0.008069101
2	DALYs (Disability-Adjusted Life Years)	54	Slovakia	2	Female	22	All ages	432	Cervical cancer	3	Rate	1990	317.3832442	385.0703705	261.6716403
2	DALYs (Disability-Adjusted Life Years)	54	Slovakia	2	Female	27	Age-standardized	432	Cervical cancer	3	Rate	1990	279.688869	339.3996284	230.4460393
2	DALYs (Disability-Adjusted Life Years)	90	Norway	2	Female	22	All ages	432	Cervical cancer	1	Number	1990	4658.526082	4864.982848	4431.873297
2	DALYs (Disability-Adjusted Life Years)	90	Norway	2	Female	22	All ages	432	Cervical cancer	2	Percent	1990	0.006804801	0.007671587	0.005980553
2	DALYs (Disability-Adjusted Life Years)	90	Norway	2	Female	22	All ages	432	Cervical cancer	3	Rate	1990	216.9298568	226.5437638	206.3754979
2	DALYs (Disability-Adjusted Life Years)	90	Norway	2	Female	27	Age-standardized	432	Cervical cancer	3	Rate	1990	168.4907973	176.2432451	160.826612
2	DALYs (Disability-Adjusted Life Years)	126	Costa Rica	2	Female	22	All ages	432	Cervical cancer	1	Number	1990	4093.107762	4401.213423	3791.872525
2	DALYs (Disability-Adjusted Life Years)	126	Costa Rica	2	Female	22	All ages	432	Cervical cancer	2	Percent	1990	0.013374927	0.015361516	0.011327791
2	DALYs (Disability-Adjusted Life Years)	126	Costa Rica	2	Female	22	All ages	432	Cervical cancer	3	Rate	1990	269.4062958	289.6856555	249.5791439
2	DALYs (Disability-Adjusted Life Years)	126	Costa Rica	2	Female	27	Age-standardized	432	Cervical cancer	3	Rate	1990	390.0933544	418.6374225	360.5699562
2	DALYs (Disability-Adjusted Life Years)	349	Greenland	2	Female	22	All ages	432	Cervical cancer	1	Number	1990	159.0063702	195.1435678	124.2676439
2	DALYs (Disability-Adjusted Life Years)	349	Greenland	2	Female	22	All ages	432	Cervical cancer	2	Percent	1990	0.015617452	0.019518539	0.012344627
2	DALYs (Disability-Adjusted Life Years)	349	Greenland	2	Female	22	All ages	432	Cervical cancer	3	Rate	1990	623.4063769	765.0872383	487.2084155
2	DALYs (Disability-Adjusted Life Years)	349	Greenland	2	Female	27	Age-standardized	432	Cervical cancer	3	Rate	1990	696.0852458	848.7004893	551.2291064
2	DALYs (Disability-Adjusted Life Years)	114	Haiti	2	Female	22	All ages	432	Cervical cancer	1	Number	1990	33080.82603	43862.70581	23817.42553
2	DALYs (Disability-Adjusted Life Years)	114	Haiti	2	Female	22	All ages	432	Cervical cancer	2	Percent	1990	0.011324607	0.014980646	0.008382608
2	DALYs (Disability-Adjusted Life Years)	114	Haiti	2	Female	22	All ages	432	Cervical cancer	3	Rate	1990	1008.666516	1337.416503	726.2164374
2	DALYs (Disability-Adjusted Life Years)	114	Haiti	2	Female	27	Age-standardized	432	Cervical cancer	3	Rate	1990	1526.771007	2031.183797	1103.362727
2	DALYs (Disability-Adjusted Life Years)	413	Tokelau	2	Female	22	All ages	432	Cervical cancer	1	Number	1990	4.170639927	5.779436019	3.039233711
2	DALYs (Disability-Adjusted Life Years)	413	Tokelau	2	Female	22	All ages	432	Cervical cancer	2	Percent	1990	0.013794163	0.017737662	0.010820686
2	DALYs (Disability-Adjusted Life Years)	413	Tokelau	2	Female	22	All ages	432	Cervical cancer	3	Rate	1990	524.3005118	726.5458817	382.0688955
2	DALYs (Disability-Adjusted Life Years)	413	Tokelau	2	Female	27	Age-standardized	432	Cervical cancer	3	Rate	1990	630.9996909	870.5337817	454.282717
2	DALYs (Disability-Adjusted Life Years)	7	North Korea	2	Female	22	All ages	432	Cervical cancer	1	Number	1991	29261.79052	40467.92989	21116.68182
2	DALYs (Disability-Adjusted Life Years)	7	North Korea	2	Female	22	All ages	432	Cervical cancer	2	Percent	1991	0.008354196	0.010907989	0.006585623
2	DALYs (Disability-Adjusted Life Years)	7	North Korea	2	Female	22	All ages	432	Cervical cancer	3	Rate	1991	264.5423214	365.8518473	190.9061588
2	DALYs (Disability-Adjusted Life Years)	7	North Korea	2	Female	27	Age-standardized	432	Cervical cancer	3	Rate	1991	265.2999264	366.0144289	191.9168507
2	DALYs (Disability-Adjusted Life Years)	102	United States	2	Female	22	All ages	432	Cervical cancer	1	Number	1990	206381.5995	213211.9417	199284.6001
2	DALYs (Disability-Adjusted Life Years)	102	United States	2	Female	22	All ages	432	Cervical cancer	2	Percent	1990	0.005262564	0.005853948	0.004710506
2	DALYs (Disability-Adjusted Life Years)	102	United States	2	Female	22	All ages	432	Cervical cancer	3	Rate	1990	158.742849	163.9965537	153.2840392
2	DALYs (Disability-Adjusted Life Years)	102	United States	2	Female	27	Age-standardized	432	Cervical cancer	3	Rate	1990	136.4966572	140.7997488	132.4719301
2	DALYs (Disability-Adjusted Life Years)	19	Timor-Leste	2	Female	22	All ages	432	Cervical cancer	1	Number	1991	795.3146282	1177.373144	559.4874212
2	DALYs (Disability-Adjusted Life Years)	19	Timor-Leste	2	Female	22	All ages	432	Cervical cancer	2	Percent	1991	0.002763965	0.004078863	0.001986578
2	DALYs (Disability-Adjusted Life Years)	19	Timor-Leste	2	Female	22	All ages	432	Cervical cancer	3	Rate	1991	205.9957423	304.9533433	144.9137518
2	DALYs (Disability-Adjusted Life Years)	19	Timor-Leste	2	Female	27	Age-standardized	432	Cervical cancer	3	Rate	1991	366.6343599	527.5731945	269.0500799
2	DALYs (Disability-Adjusted Life Years)	55	Slovenia	2	Female	22	All ages	432	Cervical cancer	1	Number	1990	2045.809961	2278.151227	1852.509522
2	DALYs (Disability-Adjusted Life Years)	55	Slovenia	2	Female	22	All ages	432	Cervical cancer	2	Percent	1990	0.006676231	0.007714344	0.005807081
2	DALYs (Disability-Adjusted Life Years)	55	Slovenia	2	Female	22	All ages	432	Cervical cancer	3	Rate	1990	201.4834624	224.3658042	182.4460922
2	DALYs (Disability-Adjusted Life Years)	55	Slovenia	2	Female	27	Age-standardized	432	Cervical cancer	3	Rate	1990	159.2672241	178.2832526	144.0960642
2	DALYs (Disability-Adjusted Life Years)	43	Albania	2	Female	22	All ages	432	Cervical cancer	1	Number	1990	1652.25593	2250.779279	1189.316455
2	DALYs (Disability-Adjusted Life Years)	43	Albania	2	Female	22	All ages	432	Cervical cancer	2	Percent	1990	0.003914669	0.005310455	0.002790691
2	DALYs (Disability-Adjusted Life Years)	43	Albania	2	Female	22	All ages	432	Cervical cancer	3	Rate	1990	103.0046166	140.3176423	74.14413421
2	DALYs (Disability-Adjusted Life Years)	43	Albania	2	Female	27	Age-standardized	432	Cervical cancer	3	Rate	1990	133.9965763	180.1327004	97.20620112
2	DALYs (Disability-Adjusted Life Years)	52	Romania	2	Female	22	All ages	432	Cervical cancer	1	Number	1991	66950.07509	71910.28156	61071.58038
2	DALYs (Disability-Adjusted Life Years)	52	Romania	2	Female	22	All ages	432	Cervical cancer	2	Percent	1991	0.016161634	0.01823707	0.014274971
2	DALYs (Disability-Adjusted Life Years)	52	Romania	2	Female	22	All ages	432	Cervical cancer	3	Rate	1991	564.7485911	606.5897632	515.1613187
2	DALYs (Disability-Adjusted Life Years)	52	Romania	2	Female	27	Age-standardized	432	Cervical cancer	3	Rate	1991	484.5612841	521.0282112	440.8769763
2	DALYs (Disability-Adjusted Life Years)	17	Sri Lanka	2	Female	22	All ages	432	Cervical cancer	1	Number	1991	12057.31053	13898.47058	10300.61719
2	DALYs (Disability-Adjusted Life Years)	17	Sri Lanka	2	Female	22	All ages	432	Cervical cancer	2	Percent	1991	0.005519098	0.006657573	0.004608216
2	DALYs (Disability-Adjusted Life Years)	17	Sri Lanka	2	Female	22	All ages	432	Cervical cancer	3	Rate	1991	139.8318685	161.1842961	119.4590241
2	DALYs (Disability-Adjusted Life Years)	17	Sri Lanka	2	Female	27	Age-standardized	432	Cervical cancer	3	Rate	1991	175.1094783	202.1899241	149.4538241
2	DALYs (Disability-Adjusted Life Years)	29	Tonga	2	Female	22	All ages	432	Cervical cancer	1	Number	1991	242.9657143	314.1888655	190.6542876
2	DALYs (Disability-Adjusted Life Years)	29	Tonga	2	Female	22	All ages	432	Cervical cancer	2	Percent	1991	0.018366195	0.023534599	0.014537113
2	DALYs (Disability-Adjusted Life Years)	43	Albania	2	Female	22	All ages	432	Cervical cancer	1	Number	1991	1716.136344	2343.630822	1226.273198
2	DALYs (Disability-Adjusted Life Years)	43	Albania	2	Female	22	All ages	432	Cervical cancer	2	Percent	1991	0.004069161	0.005644824	0.002904591
2	DALYs (Disability-Adjusted Life Years)	43	Albania	2	Female	22	All ages	432	Cervical cancer	3	Rate	1991	106.117447	144.9186251	75.82671477
2	DALYs (Disability-Adjusted Life Years)	43	Albania	2	Female	27	Age-standardized	432	Cervical cancer	3	Rate	1991	135.52613	183.5659117	97.93402568
2	DALYs (Disability-Adjusted Life Years)	125	Colombia	2	Female	22	All ages	432	Cervical cancer	1	Number	1990	53822.34115	57499.53257	50062.90641
2	DALYs (Disability-Adjusted Life Years)	125	Colombia	2	Female	22	All ages	432	Cervical cancer	2	Percent	1990	0.0122539	0.013773131	0.010881516
2	DALYs (Disability-Adjusted Life Years)	125	Colombia	2	Female	22	All ages	432	Cervical cancer	3	Rate	1990	327.4430285	349.8142347	304.5714723
2	DALYs (Disability-Adjusted Life Years)	125	Colombia	2	Female	27	Age-standardized	432	Cervical cancer	3	Rate	1990	481.0492126	512.4780822	450.0827919
2	DALYs (Disability-Adjusted Life Years)	183	Mauritius	2	Female	22	All ages	432	Cervical cancer	1	Number	1990	1358.475094	1456.711288	1272.095374
2	DALYs (Disability-Adjusted Life Years)	183	Mauritius	2	Female	22	All ages	432	Cervical cancer	2	Percent	1990	0.009334343	0.010505954	0.008292817
2	DALYs (Disability-Adjusted Life Years)	183	Mauritius	2	Female	22	All ages	432	Cervical cancer	3	Rate	1990	247.9335422	265.8625036	232.1684905
2	DALYs (Disability-Adjusted Life Years)	183	Mauritius	2	Female	27	Age-standardized	432	Cervical cancer	3	Rate	1990	301.2715233	322.6844355	281.2813735
2	DALYs (Disability-Adjusted Life Years)	196	South Africa	2	Female	22	All ages	432	Cervical cancer	1	Number	1990	78403.14118	100246.1979	65309.60697
2	DALYs (Disability-Adjusted Life Years)	196	South Africa	2	Female	22	All ages	432	Cervical cancer	2	Percent	1990	0.008833388	0.011134232	0.007256153
2	DALYs (Disability-Adjusted Life Years)	196	South Africa	2	Female	22	All ages	432	Cervical cancer	3	Rate	1990	411.4190904	526.0401424	342.7110023
2	DALYs (Disability-Adjusted Life Years)	196	South Africa	2	Female	27	Age-standardized	432	Cervical cancer	3	Rate	1990	554.823849	714.4582762	465.3762221
2	DALYs (Disability-Adjusted Life Years)	88	Malta	2	Female	22	All ages	432	Cervical cancer	1	Number	1990	246.2932397	268.6052896	221.9551984
2	DALYs (Disability-Adjusted Life Years)	88	Malta	2	Female	22	All ages	432	Cervical cancer	2	Percent	1990	0.00494359	0.005736661	0.004216133
2	DALYs (Disability-Adjusted Life Years)	88	Malta	2	Female	22	All ages	432	Cervical cancer	3	Rate	1990	131.2942472	143.1883771	118.3200997
2	DALYs (Disability-Adjusted Life Years)	88	Malta	2	Female	27	Age-standardized	432	Cervical cancer	3	Rate	1990	108.7408011	119.1544119	98.0603504
2	DALYs (Disability-Adjusted Life Years)	171	Democratic Republic of the Congo	2	Female	22	All ages	432	Cervical cancer	1	Number	1990	99541.4039	134439.9894	71769.46862
2	DALYs (Disability-Adjusted Life Years)	171	Democratic Republic of the Congo	2	Female	22	All ages	432	Cervical cancer	2	Percent	1990	0.005380564	0.007224835	0.003894721
2	DALYs (Disability-Adjusted Life Years)	171	Democratic Republic of the Congo	2	Female	22	All ages	432	Cervical cancer	3	Rate	1990	515.8290999	696.6755141	371.9133843
2	DALYs (Disability-Adjusted Life Years)	171	Democratic Republic of the Congo	2	Female	27	Age-standardized	432	Cervical cancer	3	Rate	1990	897.0106745	1210.666626	658.1411849
2	DALYs (Disability-Adjusted Life Years)	29	Tonga	2	Female	22	All ages	432	Cervical cancer	3	Rate	1991	495.018333	640.1283773	388.4390352
2	DALYs (Disability-Adjusted Life Years)	29	Tonga	2	Female	27	Age-standardized	432	Cervical cancer	3	Rate	1991	745.8437077	962.6385312	587.1907087
2	DALYs (Disability-Adjusted Life Years)	6	China	2	Female	22	All ages	432	Cervical cancer	1	Number	1991	1103061.552	1333124.895	906869.4535
2	DALYs (Disability-Adjusted Life Years)	6	China	2	Female	22	All ages	432	Cervical cancer	2	Percent	1991	0.005910696	0.007012146	0.005030634
2	DALYs (Disability-Adjusted Life Years)	6	China	2	Female	22	All ages	432	Cervical cancer	3	Rate	1991	191.1804375	231.0545591	157.1768126
2	DALYs (Disability-Adjusted Life Years)	6	China	2	Female	27	Age-standardized	432	Cervical cancer	3	Rate	1991	219.3293987	264.5752222	180.9931785
2	DALYs (Disability-Adjusted Life Years)	41	Uzbekistan	2	Female	22	All ages	432	Cervical cancer	1	Number	1991	18641.69899	20080.20253	17184.52942
2	DALYs (Disability-Adjusted Life Years)	41	Uzbekistan	2	Female	22	All ages	432	Cervical cancer	2	Percent	1991	0.005019349	0.005615984	0.004494897
2	DALYs (Disability-Adjusted Life Years)	41	Uzbekistan	2	Female	22	All ages	432	Cervical cancer	3	Rate	1991	172.0033053	185.2760957	158.5582871
2	DALYs (Disability-Adjusted Life Years)	41	Uzbekistan	2	Female	27	Age-standardized	432	Cervical cancer	3	Rate	1991	261.4985494	282.9896353	240.9890081
2	DALYs (Disability-Adjusted Life Years)	136	Paraguay	2	Female	22	All ages	432	Cervical cancer	1	Number	1990	8183.936474	10095.26839	6628.382199
2	DALYs (Disability-Adjusted Life Years)	136	Paraguay	2	Female	22	All ages	432	Cervical cancer	2	Percent	1990	0.015173252	0.018441481	0.012265823
2	DALYs (Disability-Adjusted Life Years)	136	Paraguay	2	Female	22	All ages	432	Cervical cancer	3	Rate	1990	407.428841	502.5825303	329.987175
2	DALYs (Disability-Adjusted Life Years)	136	Paraguay	2	Female	27	Age-standardized	432	Cervical cancer	3	Rate	1990	610.2645731	752.0890291	496.8959227
2	DALYs (Disability-Adjusted Life Years)	18	Thailand	2	Female	22	All ages	432	Cervical cancer	1	Number	1991	118894.4157	139952.4648	98818.09953
2	DALYs (Disability-Adjusted Life Years)	18	Thailand	2	Female	22	All ages	432	Cervical cancer	2	Percent	1991	0.015784021	0.018998821	0.01295999
2	DALYs (Disability-Adjusted Life Years)	18	Thailand	2	Female	22	All ages	432	Cervical cancer	3	Rate	1991	409.3130237	481.8087224	340.1970974
2	DALYs (Disability-Adjusted Life Years)	18	Thailand	2	Female	27	Age-standardized	432	Cervical cancer	3	Rate	1991	492.7162492	582.8088934	413.4526633
2	DALYs (Disability-Adjusted Life Years)	53	Serbia	2	Female	22	All ages	432	Cervical cancer	1	Number	1991	22929.20004	30152.64548	17583.22714
2	DALYs (Disability-Adjusted Life Years)	53	Serbia	2	Female	22	All ages	432	Cervical cancer	2	Percent	1991	0.013254144	0.017212732	0.010306343
2	DALYs (Disability-Adjusted Life Years)	53	Serbia	2	Female	22	All ages	432	Cervical cancer	3	Rate	1991	469.2558999	617.0868048	359.8482747
2	DALYs (Disability-Adjusted Life Years)	53	Serbia	2	Female	27	Age-standardized	432	Cervical cancer	3	Rate	1991	392.1970851	512.5492918	301.637205
2	DALYs (Disability-Adjusted Life Years)	112	Grenada	2	Female	22	All ages	432	Cervical cancer	1	Number	1990	268.4601622	299.5382373	234.3434815
2	DALYs (Disability-Adjusted Life Years)	112	Grenada	2	Female	22	All ages	432	Cervical cancer	2	Percent	1990	0.018048075	0.020179619	0.015723327
2	DALYs (Disability-Adjusted Life Years)	112	Grenada	2	Female	22	All ages	432	Cervical cancer	3	Rate	1990	607.1105832	677.3922524	529.9572441
2	DALYs (Disability-Adjusted Life Years)	112	Grenada	2	Female	27	Age-standardized	432	Cervical cancer	3	Rate	1990	784.4064878	879.1044992	679.2212969
2	DALYs (Disability-Adjusted Life Years)	8	Taiwan	2	Female	22	All ages	432	Cervical cancer	1	Number	1992	36253.82783	39157.88028	33849.5077
2	DALYs (Disability-Adjusted Life Years)	8	Taiwan	2	Female	22	All ages	432	Cervical cancer	2	Percent	1992	0.017710598	0.020200736	0.015392342
2	DALYs (Disability-Adjusted Life Years)	8	Taiwan	2	Female	22	All ages	432	Cervical cancer	3	Rate	1992	360.2239358	389.0790737	336.3342196
2	DALYs (Disability-Adjusted Life Years)	8	Taiwan	2	Female	27	Age-standardized	432	Cervical cancer	3	Rate	1992	403.115667	435.8205931	375.4933891
2	DALYs (Disability-Adjusted Life Years)	30	Vanuatu	2	Female	22	All ages	432	Cervical cancer	1	Number	1991	227.3157849	351.5881385	151.9810673
2	DALYs (Disability-Adjusted Life Years)	30	Vanuatu	2	Female	22	All ages	432	Cervical cancer	2	Percent	1991	0.008789659	0.013127025	0.006227935
2	DALYs (Disability-Adjusted Life Years)	30	Vanuatu	2	Female	22	All ages	432	Cervical cancer	3	Rate	1991	299.9512674	463.9330603	200.5444266
2	DALYs (Disability-Adjusted Life Years)	30	Vanuatu	2	Female	27	Age-standardized	432	Cervical cancer	3	Rate	1991	542.1661068	818.1328322	370.2315895
2	DALYs (Disability-Adjusted Life Years)	208	Guinea	2	Female	22	All ages	432	Cervical cancer	1	Number	1991	22948.00981	28931.97609	17037.51948
2	DALYs (Disability-Adjusted Life Years)	208	Guinea	2	Female	22	All ages	432	Cervical cancer	2	Percent	1991	0.006034804	0.007530821	0.004503259
2	DALYs (Disability-Adjusted Life Years)	208	Guinea	2	Female	22	All ages	432	Cervical cancer	3	Rate	1991	720.5608403	908.4556429	534.9731613
2	DALYs (Disability-Adjusted Life Years)	208	Guinea	2	Female	27	Age-standardized	432	Cervical cancer	3	Rate	1991	1126.554148	1425.417417	833.2455892
2	DALYs (Disability-Adjusted Life Years)	113	Guyana	2	Female	22	All ages	432	Cervical cancer	1	Number	1990	2016.309694	2386.843308	1702.894542
2	DALYs (Disability-Adjusted Life Years)	113	Guyana	2	Female	22	All ages	432	Cervical cancer	2	Percent	1990	0.012490048	0.014535377	0.010744668
2	DALYs (Disability-Adjusted Life Years)	113	Guyana	2	Female	22	All ages	432	Cervical cancer	3	Rate	1990	512.4135749	606.578898	432.7640157
2	DALYs (Disability-Adjusted Life Years)	113	Guyana	2	Female	27	Age-standardized	432	Cervical cancer	3	Rate	1990	810.242707	956.0168242	691.7349238
2	DALYs (Disability-Adjusted Life Years)	149	Palestine	2	Female	22	All ages	432	Cervical cancer	1	Number	1990	276.1965502	378.4930345	194.2286873
2	DALYs (Disability-Adjusted Life Years)	149	Palestine	2	Female	22	All ages	432	Cervical cancer	2	Percent	1990	0.000793136	0.001048984	0.000576712
2	DALYs (Disability-Adjusted Life Years)	149	Palestine	2	Female	22	All ages	432	Cervical cancer	3	Rate	1990	27.11059044	37.15169373	19.06488111
2	DALYs (Disability-Adjusted Life Years)	149	Palestine	2	Female	27	Age-standardized	432	Cervical cancer	3	Rate	1990	51.11889876	70.44793158	36.3730256
2	DALYs (Disability-Adjusted Life Years)	68	South Korea	2	Female	22	All ages	432	Cervical cancer	1	Number	1991	45368.57775	53878.90081	38042.46431
2	DALYs (Disability-Adjusted Life Years)	68	South Korea	2	Female	22	All ages	432	Cervical cancer	2	Percent	1991	0.008970112	0.011108639	0.007218758
2	DALYs (Disability-Adjusted Life Years)	68	South Korea	2	Female	22	All ages	432	Cervical cancer	3	Rate	1991	204.4274764	242.7743665	171.4165478
2	DALYs (Disability-Adjusted Life Years)	68	South Korea	2	Female	27	Age-standardized	432	Cervical cancer	3	Rate	1991	217.9440998	260.5025847	182.5677749
2	DALYs (Disability-Adjusted Life Years)	413	Tokelau	2	Female	22	All ages	432	Cervical cancer	1	Number	1991	4.096140887	5.609285677	2.965490525
2	DALYs (Disability-Adjusted Life Years)	413	Tokelau	2	Female	22	All ages	432	Cervical cancer	2	Percent	1991	0.013911541	0.017633444	0.011009713
2	DALYs (Disability-Adjusted Life Years)	413	Tokelau	2	Female	22	All ages	432	Cervical cancer	3	Rate	1991	523.0840414	716.3151615	378.6980992
2	DALYs (Disability-Adjusted Life Years)	413	Tokelau	2	Female	27	Age-standardized	432	Cervical cancer	3	Rate	1991	622.3988831	854.9316501	448.6535331
2	DALYs (Disability-Adjusted Life Years)	66	Brunei	2	Female	22	All ages	432	Cervical cancer	1	Number	1991	344.3630083	424.0743024	268.2549416
2	DALYs (Disability-Adjusted Life Years)	66	Brunei	2	Female	22	All ages	432	Cervical cancer	2	Percent	1991	0.013590353	0.017092831	0.010394496
2	DALYs (Disability-Adjusted Life Years)	66	Brunei	2	Female	22	All ages	432	Cervical cancer	3	Rate	1991	274.0506594	337.4864297	213.4824062
2	DALYs (Disability-Adjusted Life Years)	66	Brunei	2	Female	27	Age-standardized	432	Cervical cancer	3	Rate	1991	444.2574861	541.6694959	346.1640767
2	DALYs (Disability-Adjusted Life Years)	54	Slovakia	2	Female	22	All ages	432	Cervical cancer	1	Number	1991	8661.016512	10378.99561	7200.363066
2	DALYs (Disability-Adjusted Life Years)	54	Slovakia	2	Female	22	All ages	432	Cervical cancer	2	Percent	1991	0.010084476	0.012535969	0.008175143
2	DALYs (Disability-Adjusted Life Years)	54	Slovakia	2	Female	22	All ages	432	Cervical cancer	3	Rate	1991	318.9880581	382.2617878	265.1917162
2	DALYs (Disability-Adjusted Life Years)	54	Slovakia	2	Female	27	Age-standardized	432	Cervical cancer	3	Rate	1991	278.8659524	334.8187724	231.9689603
2	DALYs (Disability-Adjusted Life Years)	161	Bangladesh	2	Female	22	All ages	432	Cervical cancer	1	Number	1990	161978.424	218558.0646	112553.14
2	DALYs (Disability-Adjusted Life Years)	161	Bangladesh	2	Female	22	All ages	432	Cervical cancer	2	Percent	1990	0.004149258	0.005626732	0.002877481
2	DALYs (Disability-Adjusted Life Years)	161	Bangladesh	2	Female	22	All ages	432	Cervical cancer	3	Rate	1990	305.4660059	412.1663702	212.2576408
2	DALYs (Disability-Adjusted Life Years)	161	Bangladesh	2	Female	27	Age-standardized	432	Cervical cancer	3	Rate	1990	578.0602898	772.8087863	402.98091
2	DALYs (Disability-Adjusted Life Years)	90	Norway	2	Female	22	All ages	432	Cervical cancer	1	Number	1991	4834.004603	5059.80881	4601.842366
2	DALYs (Disability-Adjusted Life Years)	90	Norway	2	Female	22	All ages	432	Cervical cancer	2	Percent	1991	0.007088247	0.008021677	0.006208881
2	DALYs (Disability-Adjusted Life Years)	90	Norway	2	Female	22	All ages	432	Cervical cancer	3	Rate	1991	224.0438268	234.5092778	213.2836972
2	DALYs (Disability-Adjusted Life Years)	90	Norway	2	Female	27	Age-standardized	432	Cervical cancer	3	Rate	1991	174.55149	182.6902062	167.2192009
2	DALYs (Disability-Adjusted Life Years)	8	Taiwan	2	Female	22	All ages	432	Cervical cancer	1	Number	1990	33816.32932	36239.35533	31418.9992
2	DALYs (Disability-Adjusted Life Years)	8	Taiwan	2	Female	22	All ages	432	Cervical cancer	2	Percent	1990	0.016792045	0.01897661	0.014589369
2	DALYs (Disability-Adjusted Life Years)	8	Taiwan	2	Female	22	All ages	432	Cervical cancer	3	Rate	1990	343.2120455	367.8040615	318.8808247
2	DALYs (Disability-Adjusted Life Years)	8	Taiwan	2	Female	27	Age-standardized	432	Cervical cancer	3	Rate	1990	399.5407808	428.7700614	370.3904632
2	DALYs (Disability-Adjusted Life Years)	89	Netherlands	2	Female	22	All ages	432	Cervical cancer	1	Number	1990	10418.27373	11206.66171	9640.142385
2	DALYs (Disability-Adjusted Life Years)	89	Netherlands	2	Female	22	All ages	432	Cervical cancer	2	Percent	1990	0.004907	0.00563152	0.004174535
2	DALYs (Disability-Adjusted Life Years)	89	Netherlands	2	Female	22	All ages	432	Cervical cancer	3	Rate	1990	138.0337193	148.4792239	127.724107
2	DALYs (Disability-Adjusted Life Years)	89	Netherlands	2	Female	27	Age-standardized	432	Cervical cancer	3	Rate	1990	107.7427382	116.223813	99.56611814
2	DALYs (Disability-Adjusted Life Years)	77	Cyprus	2	Female	22	All ages	432	Cervical cancer	1	Number	1991	533.9849637	635.5463928	438.7568174
2	DALYs (Disability-Adjusted Life Years)	77	Cyprus	2	Female	22	All ages	432	Cervical cancer	2	Percent	1991	0.004768215	0.0057346	0.003815506
2	DALYs (Disability-Adjusted Life Years)	77	Cyprus	2	Female	22	All ages	432	Cervical cancer	3	Rate	1991	135.6939714	161.5023267	111.4950029
2	DALYs (Disability-Adjusted Life Years)	77	Cyprus	2	Female	27	Age-standardized	432	Cervical cancer	3	Rate	1991	126.2360983	150.1573014	103.1724841
2	DALYs (Disability-Adjusted Life Years)	349	Greenland	2	Female	22	All ages	432	Cervical cancer	1	Number	1991	157.578022	194.702217	123.5310548
2	DALYs (Disability-Adjusted Life Years)	349	Greenland	2	Female	22	All ages	432	Cervical cancer	2	Percent	1991	0.015525995	0.019695434	0.012325786
2	DALYs (Disability-Adjusted Life Years)	349	Greenland	2	Female	22	All ages	432	Cervical cancer	3	Rate	1991	613.5387539	758.0838627	480.9750022
2	DALYs (Disability-Adjusted Life Years)	349	Greenland	2	Female	27	Age-standardized	432	Cervical cancer	3	Rate	1991	677.0938775	828.0725546	535.9148785
2	DALYs (Disability-Adjusted Life Years)	197	Swaziland	2	Female	22	All ages	432	Cervical cancer	1	Number	1990	1580.339795	2313.001436	1095.939594
2	DALYs (Disability-Adjusted Life Years)	197	Swaziland	2	Female	22	All ages	432	Cervical cancer	2	Percent	1990	0.007982537	0.011137372	0.005727863
2	DALYs (Disability-Adjusted Life Years)	197	Swaziland	2	Female	22	All ages	432	Cervical cancer	3	Rate	1990	373.4084	546.5243413	258.9525692
2	DALYs (Disability-Adjusted Life Years)	197	Swaziland	2	Female	27	Age-standardized	432	Cervical cancer	3	Rate	1990	774.9408301	1120.776942	542.075013
2	DALYs (Disability-Adjusted Life Years)	20	Vietnam	2	Female	22	All ages	432	Cervical cancer	1	Number	1990	78920.02156	104251.3838	60069.63131
2	DALYs (Disability-Adjusted Life Years)	20	Vietnam	2	Female	22	All ages	432	Cervical cancer	2	Percent	1990	0.007567494	0.009567809	0.005876383
2	DALYs (Disability-Adjusted Life Years)	20	Vietnam	2	Female	22	All ages	432	Cervical cancer	3	Rate	1990	224.8544645	297.0271501	171.1469981
2	DALYs (Disability-Adjusted Life Years)	20	Vietnam	2	Female	27	Age-standardized	432	Cervical cancer	3	Rate	1990	318.8792779	421.5056664	243.108537
2	DALYs (Disability-Adjusted Life Years)	160	Afghanistan	2	Female	22	All ages	432	Cervical cancer	1	Number	1990	15677.26025	25460.46357	7722.916757
2	DALYs (Disability-Adjusted Life Years)	160	Afghanistan	2	Female	22	All ages	432	Cervical cancer	2	Percent	1990	0.002965378	0.004878766	0.001406128
2	DALYs (Disability-Adjusted Life Years)	160	Afghanistan	2	Female	22	All ages	432	Cervical cancer	3	Rate	1990	307.7249335	499.7569303	151.5911586
2	DALYs (Disability-Adjusted Life Years)	160	Afghanistan	2	Female	27	Age-standardized	432	Cervical cancer	3	Rate	1990	412.6156035	674.7231239	210.0373293
2	DALYs (Disability-Adjusted Life Years)	45	Bulgaria	2	Female	22	All ages	432	Cervical cancer	1	Number	1990	17374.49731	19510.76168	15661.95905
2	DALYs (Disability-Adjusted Life Years)	45	Bulgaria	2	Female	22	All ages	432	Cervical cancer	2	Percent	1990	0.010378278	0.011711588	0.009122253
2	DALYs (Disability-Adjusted Life Years)	45	Bulgaria	2	Female	22	All ages	432	Cervical cancer	3	Rate	1990	394.8388112	443.3858321	355.9210482
2	DALYs (Disability-Adjusted Life Years)	45	Bulgaria	2	Female	27	Age-standardized	432	Cervical cancer	3	Rate	1990	305.9848645	342.9874993	275.3186577
2	DALYs (Disability-Adjusted Life Years)	173	Gabon	2	Female	22	All ages	432	Cervical cancer	1	Number	1990	2680.497446	3596.525461	1902.436277
2	DALYs (Disability-Adjusted Life Years)	173	Gabon	2	Female	22	All ages	432	Cervical cancer	2	Percent	1990	0.010097187	0.013373761	0.007383085
2	DALYs (Disability-Adjusted Life Years)	173	Gabon	2	Female	22	All ages	432	Cervical cancer	3	Rate	1990	539.7017233	724.1383468	383.0438781
2	DALYs (Disability-Adjusted Life Years)	173	Gabon	2	Female	27	Age-standardized	432	Cervical cancer	3	Rate	1990	817.5223621	1090.903644	583.2353454
2	DALYs (Disability-Adjusted Life Years)	89	Netherlands	2	Female	22	All ages	432	Cervical cancer	1	Number	1991	10478.4325	11284.65993	9634.53643
2	DALYs (Disability-Adjusted Life Years)	89	Netherlands	2	Female	22	All ages	432	Cervical cancer	2	Percent	1991	0.004873704	0.005586313	0.004132878
2	DALYs (Disability-Adjusted Life Years)	89	Netherlands	2	Female	22	All ages	432	Cervical cancer	3	Rate	1991	137.8725948	148.4807337	126.7688214
2	DALYs (Disability-Adjusted Life Years)	89	Netherlands	2	Female	27	Age-standardized	432	Cervical cancer	3	Rate	1991	106.6277538	115.2473879	98.00627151
2	DALYs (Disability-Adjusted Life Years)	198	Zimbabwe	2	Female	22	All ages	432	Cervical cancer	1	Number	1990	22117.40324	28741.70349	16208.58053
2	DALYs (Disability-Adjusted Life Years)	198	Zimbabwe	2	Female	22	All ages	432	Cervical cancer	2	Percent	1990	0.008621195	0.011191562	0.006117686
2	DALYs (Disability-Adjusted Life Years)	198	Zimbabwe	2	Female	22	All ages	432	Cervical cancer	3	Rate	1990	419.3428839	544.9386937	307.3124285
2	DALYs (Disability-Adjusted Life Years)	198	Zimbabwe	2	Female	27	Age-standardized	432	Cervical cancer	3	Rate	1990	859.9778137	1110.539881	632.7791862
2	DALYs (Disability-Adjusted Life Years)	44	Bosnia and Herzegovina	2	Female	22	All ages	432	Cervical cancer	1	Number	1990	5072.314868	5912.499719	4304.879215
2	DALYs (Disability-Adjusted Life Years)	44	Bosnia and Herzegovina	2	Female	22	All ages	432	Cervical cancer	2	Percent	1990	0.008606302	0.010446808	0.006948152
2	DALYs (Disability-Adjusted Life Years)	44	Bosnia and Herzegovina	2	Female	22	All ages	432	Cervical cancer	3	Rate	1990	225.3665716	262.6965845	191.2688575
2	DALYs (Disability-Adjusted Life Years)	44	Bosnia and Herzegovina	2	Female	27	Age-standardized	432	Cervical cancer	3	Rate	1990	206.5782094	240.194185	175.6230698
2	DALYs (Disability-Adjusted Life Years)	101	Canada	2	Female	22	All ages	432	Cervical cancer	1	Number	1991	16908.28896	18075.74152	15723.28005
2	DALYs (Disability-Adjusted Life Years)	101	Canada	2	Female	22	All ages	432	Cervical cancer	2	Percent	1991	0.004709496	0.005386437	0.004091851
2	DALYs (Disability-Adjusted Life Years)	101	Canada	2	Female	22	All ages	432	Cervical cancer	3	Rate	1991	120.654231	128.9849434	112.1982401
2	DALYs (Disability-Adjusted Life Years)	101	Canada	2	Female	27	Age-standardized	432	Cervical cancer	3	Rate	1991	100.0121442	106.9908246	92.93808114
2	DALYs (Disability-Adjusted Life Years)	57	Belarus	2	Female	22	All ages	432	Cervical cancer	1	Number	1990	18519.3556	19884.10192	17161.13801
2	DALYs (Disability-Adjusted Life Years)	57	Belarus	2	Female	22	All ages	432	Cervical cancer	2	Percent	1990	0.009753699	0.010995489	0.008612046
2	DALYs (Disability-Adjusted Life Years)	57	Belarus	2	Female	22	All ages	432	Cervical cancer	3	Rate	1990	334.057519	358.6752098	309.5575952
2	DALYs (Disability-Adjusted Life Years)	57	Belarus	2	Female	27	Age-standardized	432	Cervical cancer	3	Rate	1990	262.4143697	281.1777876	243.4967159
2	DALYs (Disability-Adjusted Life Years)	102	United States	2	Female	22	All ages	432	Cervical cancer	1	Number	1991	206095.0598	213002.5194	199202.259
2	DALYs (Disability-Adjusted Life Years)	102	United States	2	Female	22	All ages	432	Cervical cancer	2	Percent	1991	0.005212223	0.005811386	0.004664889
2	DALYs (Disability-Adjusted Life Years)	102	United States	2	Female	22	All ages	432	Cervical cancer	3	Rate	1991	156.8905351	162.1488612	151.6433681
2	DALYs (Disability-Adjusted Life Years)	102	United States	2	Female	27	Age-standardized	432	Cervical cancer	3	Rate	1991	134.0785575	138.3669005	129.8271616
2	DALYs (Disability-Adjusted Life Years)	148	Morocco	2	Female	22	All ages	432	Cervical cancer	1	Number	1990	20321.70459	26536.60004	15347.88194
2	DALYs (Disability-Adjusted Life Years)	148	Morocco	2	Female	22	All ages	432	Cervical cancer	2	Percent	1990	0.003675001	0.004758205	0.002719444
2	DALYs (Disability-Adjusted Life Years)	148	Morocco	2	Female	22	All ages	432	Cervical cancer	3	Rate	1990	159.9347563	208.846883	120.7900522
2	DALYs (Disability-Adjusted Life Years)	148	Morocco	2	Female	27	Age-standardized	432	Cervical cancer	3	Rate	1990	237.0765681	308.3283068	178.6808877
2	DALYs (Disability-Adjusted Life Years)	114	Haiti	2	Female	22	All ages	432	Cervical cancer	1	Number	1991	32336.00983	43659.81161	23636.33514
2	DALYs (Disability-Adjusted Life Years)	114	Haiti	2	Female	22	All ages	432	Cervical cancer	2	Percent	1991	0.011018309	0.014789773	0.008152508
2	DALYs (Disability-Adjusted Life Years)	114	Haiti	2	Female	22	All ages	432	Cervical cancer	3	Rate	1991	961.4802893	1298.182693	702.8037928
2	DALYs (Disability-Adjusted Life Years)	114	Haiti	2	Female	27	Age-standardized	432	Cervical cancer	3	Rate	1991	1462.701615	1964.886573	1075.835993
2	DALYs (Disability-Adjusted Life Years)	55	Slovenia	2	Female	22	All ages	432	Cervical cancer	1	Number	1991	2231.656433	2449.129714	2009.991333
2	DALYs (Disability-Adjusted Life Years)	55	Slovenia	2	Female	22	All ages	432	Cervical cancer	2	Percent	1991	0.007028728	0.008074618	0.006163762
2	DALYs (Disability-Adjusted Life Years)	55	Slovenia	2	Female	22	All ages	432	Cervical cancer	3	Rate	1991	219.3074454	240.678795	197.524161
2	DALYs (Disability-Adjusted Life Years)	55	Slovenia	2	Female	27	Age-standardized	432	Cervical cancer	3	Rate	1991	172.0075883	189.0997094	155.0596208
2	DALYs (Disability-Adjusted Life Years)	80	France	2	Female	22	All ages	432	Cervical cancer	1	Number	1990	55384.84133	59229.46535	52160.74547
2	DALYs (Disability-Adjusted Life Years)	80	France	2	Female	22	All ages	432	Cervical cancer	2	Percent	1990	0.006499582	0.007473358	0.005639325
2	DALYs (Disability-Adjusted Life Years)	80	France	2	Female	22	All ages	432	Cervical cancer	3	Rate	1990	187.0056504	199.9869355	176.1195644
2	DALYs (Disability-Adjusted Life Years)	80	France	2	Female	27	Age-standardized	432	Cervical cancer	3	Rate	1990	144.2027978	154.504035	135.7432295
2	DALYs (Disability-Adjusted Life Years)	80	France	2	Female	22	All ages	432	Cervical cancer	1	Number	1992	52541.34288	56217.30727	49466.00765
2	DALYs (Disability-Adjusted Life Years)	80	France	2	Female	22	All ages	432	Cervical cancer	2	Percent	1992	0.006197386	0.007147864	0.00540584
2	DALYs (Disability-Adjusted Life Years)	80	France	2	Female	22	All ages	432	Cervical cancer	3	Rate	1992	176.1862552	188.5128225	165.8737704
2	DALYs (Disability-Adjusted Life Years)	80	France	2	Female	27	Age-standardized	432	Cervical cancer	3	Rate	1992	134.1734829	143.4664811	126.4195205
2	DALYs (Disability-Adjusted Life Years)	150	Oman	2	Female	22	All ages	432	Cervical cancer	1	Number	1990	522.632487	790.7634623	360.8156727
2	DALYs (Disability-Adjusted Life Years)	150	Oman	2	Female	22	All ages	432	Cervical cancer	2	Percent	1990	0.002165357	0.003165932	0.001536243
2	DALYs (Disability-Adjusted Life Years)	150	Oman	2	Female	22	All ages	432	Cervical cancer	3	Rate	1990	64.04733459	96.90613062	44.21707928
2	DALYs (Disability-Adjusted Life Years)	150	Oman	2	Female	27	Age-standardized	432	Cervical cancer	3	Rate	1990	132.9183627	198.1610258	92.63466905
2	DALYs (Disability-Adjusted Life Years)	162	Bhutan	2	Female	22	All ages	432	Cervical cancer	1	Number	1990	962.9326321	1363.356358	594.0344353
2	DALYs (Disability-Adjusted Life Years)	162	Bhutan	2	Female	22	All ages	432	Cervical cancer	2	Percent	1990	0.004673532	0.006348682	0.003103111
2	DALYs (Disability-Adjusted Life Years)	162	Bhutan	2	Female	22	All ages	432	Cervical cancer	3	Rate	1990	324.5088012	459.4518065	200.1899157
2	DALYs (Disability-Adjusted Life Years)	162	Bhutan	2	Female	27	Age-standardized	432	Cervical cancer	3	Rate	1990	598.8835565	824.1048648	373.7373554
2	DALYs (Disability-Adjusted Life Years)	186	Seychelles	2	Female	22	All ages	432	Cervical cancer	1	Number	1990	213.5426629	246.9004035	182.8953654
2	DALYs (Disability-Adjusted Life Years)	186	Seychelles	2	Female	22	All ages	432	Cervical cancer	2	Percent	1990	0.022144538	0.025730875	0.018071375
2	DALYs (Disability-Adjusted Life Years)	186	Seychelles	2	Female	22	All ages	432	Cervical cancer	3	Rate	1990	585.2798713	676.7071013	501.2814511
2	DALYs (Disability-Adjusted Life Years)	186	Seychelles	2	Female	27	Age-standardized	432	Cervical cancer	3	Rate	1990	726.7921227	843.3937739	622.9950061
2	DALYs (Disability-Adjusted Life Years)	522	Sudan	2	Female	22	All ages	432	Cervical cancer	1	Number	1990	8644.432288	12890.63688	5976.816191
2	DALYs (Disability-Adjusted Life Years)	522	Sudan	2	Female	22	All ages	432	Cervical cancer	2	Percent	1990	0.001083634	0.001624147	0.000754105
2	DALYs (Disability-Adjusted Life Years)	522	Sudan	2	Female	22	All ages	432	Cervical cancer	3	Rate	1990	87.20266013	130.0372065	60.29248118
2	DALYs (Disability-Adjusted Life Years)	522	Sudan	2	Female	27	Age-standardized	432	Cervical cancer	3	Rate	1990	146.8340378	218.7378092	103.9771061
2	DALYs (Disability-Adjusted Life Years)	185	Rwanda	2	Female	22	All ages	432	Cervical cancer	1	Number	1990	34786.6976	45030.27459	24207.76165
2	DALYs (Disability-Adjusted Life Years)	185	Rwanda	2	Female	22	All ages	432	Cervical cancer	2	Percent	1990	0.009547672	0.012290699	0.006672852
2	DALYs (Disability-Adjusted Life Years)	185	Rwanda	2	Female	22	All ages	432	Cervical cancer	3	Rate	1990	944.6418195	1222.808817	657.3680627
2	DALYs (Disability-Adjusted Life Years)	185	Rwanda	2	Female	27	Age-standardized	432	Cervical cancer	3	Rate	1990	1685.703836	2166.626786	1160.297439
2	DALYs (Disability-Adjusted Life Years)	78	Denmark	2	Female	22	All ages	432	Cervical cancer	1	Number	1991	9733.206714	10399.43667	9107.302814
2	DALYs (Disability-Adjusted Life Years)	78	Denmark	2	Female	22	All ages	432	Cervical cancer	2	Percent	1991	0.010530441	0.011858273	0.009249869
2	DALYs (Disability-Adjusted Life Years)	78	Denmark	2	Female	22	All ages	432	Cervical cancer	3	Rate	1991	372.2747942	397.7566962	348.3352794
2	DALYs (Disability-Adjusted Life Years)	78	Denmark	2	Female	27	Age-standardized	432	Cervical cancer	3	Rate	1991	269.6438421	288.8958364	252.5471992
2	DALYs (Disability-Adjusted Life Years)	422	Virgin Islands, U.S.	2	Female	22	All ages	432	Cervical cancer	1	Number	1991	213.4010266	262.336214	169.4819473
2	DALYs (Disability-Adjusted Life Years)	422	Virgin Islands, U.S.	2	Female	22	All ages	432	Cervical cancer	2	Percent	1991	0.014776246	0.018170296	0.011926997
2	DALYs (Disability-Adjusted Life Years)	422	Virgin Islands, U.S.	2	Female	22	All ages	432	Cervical cancer	3	Rate	1991	388.6110696	477.7238345	308.6328208
2	DALYs (Disability-Adjusted Life Years)	422	Virgin Islands, U.S.	2	Female	27	Age-standardized	432	Cervical cancer	3	Rate	1991	385.7671051	468.46036	307.3538666
2	DALYs (Disability-Adjusted Life Years)	522	Sudan	2	Female	22	All ages	432	Cervical cancer	1	Number	1991	8841.209638	13006.62437	6099.070142
2	DALYs (Disability-Adjusted Life Years)	522	Sudan	2	Female	22	All ages	432	Cervical cancer	2	Percent	1991	0.001106118	0.001643987	0.000776177
2	DALYs (Disability-Adjusted Life Years)	522	Sudan	2	Female	22	All ages	432	Cervical cancer	3	Rate	1991	85.77912915	126.1927901	59.17436039
2	DALYs (Disability-Adjusted Life Years)	522	Sudan	2	Female	27	Age-standardized	432	Cervical cancer	3	Rate	1991	145.6140137	212.5355146	102.8288902
2	DALYs (Disability-Adjusted Life Years)	93	Sweden	2	Female	22	All ages	432	Cervical cancer	1	Number	1991	7028.092628	7527.867873	6567.651346
2	DALYs (Disability-Adjusted Life Years)	93	Sweden	2	Female	22	All ages	432	Cervical cancer	2	Percent	1991	0.00508717	0.005769172	0.004377101
2	DALYs (Disability-Adjusted Life Years)	93	Sweden	2	Female	22	All ages	432	Cervical cancer	3	Rate	1991	160.5326053	171.948252	150.0154078
2	DALYs (Disability-Adjusted Life Years)	93	Sweden	2	Female	27	Age-standardized	432	Cervical cancer	3	Rate	1991	111.6786755	119.8640051	104.2902802
2	DALYs (Disability-Adjusted Life Years)	113	Guyana	2	Female	22	All ages	432	Cervical cancer	1	Number	1991	1897.667907	2252.31865	1601.930278
2	DALYs (Disability-Adjusted Life Years)	113	Guyana	2	Female	22	All ages	432	Cervical cancer	2	Percent	1991	0.012043714	0.014015012	0.010320333
2	DALYs (Disability-Adjusted Life Years)	113	Guyana	2	Female	22	All ages	432	Cervical cancer	3	Rate	1991	482.6807662	572.8878524	407.458508
2	DALYs (Disability-Adjusted Life Years)	113	Guyana	2	Female	27	Age-standardized	432	Cervical cancer	3	Rate	1991	747.9833016	881.036272	640.2832082
2	DALYs (Disability-Adjusted Life Years)	92	Spain	2	Female	22	All ages	432	Cervical cancer	1	Number	1990	31622.54881	34054.21024	29407.74512
2	DALYs (Disability-Adjusted Life Years)	92	Spain	2	Female	22	All ages	432	Cervical cancer	2	Percent	1990	0.005823151	0.006617404	0.005004713
2	DALYs (Disability-Adjusted Life Years)	92	Spain	2	Female	22	All ages	432	Cervical cancer	3	Rate	1990	159.8740199	172.1677628	148.6766439
2	DALYs (Disability-Adjusted Life Years)	92	Spain	2	Female	27	Age-standardized	432	Cervical cancer	3	Rate	1990	126.4687731	136.4002334	118.1313194
2	DALYs (Disability-Adjusted Life Years)	125	Colombia	2	Female	22	All ages	432	Cervical cancer	1	Number	1991	54514.11414	58332.10865	50784.95526
2	DALYs (Disability-Adjusted Life Years)	125	Colombia	2	Female	22	All ages	432	Cervical cancer	2	Percent	1991	0.012121586	0.013627457	0.010697156
2	DALYs (Disability-Adjusted Life Years)	125	Colombia	2	Female	22	All ages	432	Cervical cancer	3	Rate	1991	324.1677838	346.8714605	301.9923676
2	DALYs (Disability-Adjusted Life Years)	125	Colombia	2	Female	27	Age-standardized	432	Cervical cancer	3	Rate	1991	468.7636976	499.2184593	437.4146252
2	DALYs (Disability-Adjusted Life Years)	172	Equatorial Guinea	2	Female	22	All ages	432	Cervical cancer	1	Number	1990	1458.618457	2095.132962	952.7866361
2	DALYs (Disability-Adjusted Life Years)	172	Equatorial Guinea	2	Female	22	All ages	432	Cervical cancer	2	Percent	1990	0.006798932	0.009600699	0.00461414
2	DALYs (Disability-Adjusted Life Years)	172	Equatorial Guinea	2	Female	22	All ages	432	Cervical cancer	3	Rate	1990	665.367883	955.7222981	434.6260833
2	DALYs (Disability-Adjusted Life Years)	172	Equatorial Guinea	2	Female	27	Age-standardized	432	Cervical cancer	3	Rate	1990	1078.691249	1566.064688	709.294498
2	DALYs (Disability-Adjusted Life Years)	163	India	2	Female	22	All ages	432	Cervical cancer	1	Number	1990	1714703.958	1998969.646	1426545.175
2	DALYs (Disability-Adjusted Life Years)	163	India	2	Female	22	All ages	432	Cervical cancer	2	Percent	1990	0.006923562	0.008233503	0.005674177
2	DALYs (Disability-Adjusted Life Years)	163	India	2	Female	22	All ages	432	Cervical cancer	3	Rate	1990	419.0463323	488.5163379	348.6249161
2	DALYs (Disability-Adjusted Life Years)	163	India	2	Female	27	Age-standardized	432	Cervical cancer	3	Rate	1990	591.5776577	690.9591824	490.7491636
2	DALYs (Disability-Adjusted Life Years)	68	South Korea	2	Female	22	All ages	432	Cervical cancer	1	Number	1990	46711.19709	56093.34242	39191.27932
2	DALYs (Disability-Adjusted Life Years)	68	South Korea	2	Female	22	All ages	432	Cervical cancer	2	Percent	1990	0.009194284	0.011334628	0.007383323
2	DALYs (Disability-Adjusted Life Years)	68	South Korea	2	Female	22	All ages	432	Cervical cancer	3	Rate	1990	212.0765197	254.673003	177.9348558
2	DALYs (Disability-Adjusted Life Years)	68	South Korea	2	Female	27	Age-standardized	432	Cervical cancer	3	Rate	1990	229.9976378	277.0291698	191.9817152
2	DALYs (Disability-Adjusted Life Years)	209	Guinea-Bissau	2	Female	22	All ages	432	Cervical cancer	1	Number	1990	3211.332136	4249.22468	2338.33479
2	DALYs (Disability-Adjusted Life Years)	209	Guinea-Bissau	2	Female	22	All ages	432	Cervical cancer	2	Percent	1990	0.005915549	0.007362243	0.004408573
2	DALYs (Disability-Adjusted Life Years)	209	Guinea-Bissau	2	Female	22	All ages	432	Cervical cancer	3	Rate	1990	618.455258	818.3380711	450.3288307
2	DALYs (Disability-Adjusted Life Years)	209	Guinea-Bissau	2	Female	27	Age-standardized	432	Cervical cancer	3	Rate	1990	1107.947861	1459.48761	806.4268867
2	DALYs (Disability-Adjusted Life Years)	184	Mozambique	2	Female	22	All ages	432	Cervical cancer	1	Number	1990	45274.23582	62550.1342	33462.87187
2	DALYs (Disability-Adjusted Life Years)	184	Mozambique	2	Female	22	All ages	432	Cervical cancer	2	Percent	1990	0.0057821	0.007771177	0.004300897
2	DALYs (Disability-Adjusted Life Years)	184	Mozambique	2	Female	22	All ages	432	Cervical cancer	3	Rate	1990	649.8643117	897.8417675	480.3245335
2	DALYs (Disability-Adjusted Life Years)	184	Mozambique	2	Female	27	Age-standardized	432	Cervical cancer	3	Rate	1990	1074.053807	1450.954573	800.6936696
2	DALYs (Disability-Adjusted Life Years)	164	Nepal	2	Female	22	All ages	432	Cervical cancer	1	Number	1990	35888.4888	50029.11313	24699.36275
2	DALYs (Disability-Adjusted Life Years)	164	Nepal	2	Female	22	All ages	432	Cervical cancer	2	Percent	1990	0.004675572	0.006411085	0.003343941
2	DALYs (Disability-Adjusted Life Years)	164	Nepal	2	Female	22	All ages	432	Cervical cancer	3	Rate	1990	369.6493166	515.2969127	254.4019787
2	DALYs (Disability-Adjusted Life Years)	164	Nepal	2	Female	27	Age-standardized	432	Cervical cancer	3	Rate	1990	593.7040534	827.1654195	415.7734619
2	DALYs (Disability-Adjusted Life Years)	33	Armenia	2	Female	22	All ages	432	Cervical cancer	1	Number	1991	5220.179218	5517.932987	4859.990969
2	DALYs (Disability-Adjusted Life Years)	33	Armenia	2	Female	22	All ages	432	Cervical cancer	2	Percent	1991	0.009905827	0.011043445	0.008874257
2	DALYs (Disability-Adjusted Life Years)	33	Armenia	2	Female	22	All ages	432	Cervical cancer	3	Rate	1991	298.2895734	315.3037105	277.7078281
2	DALYs (Disability-Adjusted Life Years)	33	Armenia	2	Female	27	Age-standardized	432	Cervical cancer	3	Rate	1991	315.7962061	334.0056232	294.1844846
2	DALYs (Disability-Adjusted Life Years)	33	Armenia	2	Female	22	All ages	432	Cervical cancer	1	Number	1990	5521.780288	5844.537832	5187.778546
2	DALYs (Disability-Adjusted Life Years)	33	Armenia	2	Female	22	All ages	432	Cervical cancer	2	Percent	1990	0.010378485	0.011573665	0.009294103
2	DALYs (Disability-Adjusted Life Years)	33	Armenia	2	Female	22	All ages	432	Cervical cancer	3	Rate	1990	316.4104669	334.9052023	297.2714136
2	DALYs (Disability-Adjusted Life Years)	33	Armenia	2	Female	27	Age-standardized	432	Cervical cancer	3	Rate	1990	337.1629178	357.2600304	316.9717383
2	DALYs (Disability-Adjusted Life Years)	45	Bulgaria	2	Female	22	All ages	432	Cervical cancer	1	Number	1991	17250.99169	19139.05227	15597.85167
2	DALYs (Disability-Adjusted Life Years)	45	Bulgaria	2	Female	22	All ages	432	Cervical cancer	2	Percent	1991	0.010294424	0.011630689	0.009056076
2	DALYs (Disability-Adjusted Life Years)	45	Bulgaria	2	Female	22	All ages	432	Cervical cancer	3	Rate	1991	394.5456172	437.7272521	356.7368256
2	DALYs (Disability-Adjusted Life Years)	45	Bulgaria	2	Female	27	Age-standardized	432	Cervical cancer	3	Rate	1991	303.5237808	334.1232874	275.7835049
2	DALYs (Disability-Adjusted Life Years)	162	Bhutan	2	Female	22	All ages	432	Cervical cancer	1	Number	1991	979.2982704	1366.65138	613.8786096
2	DALYs (Disability-Adjusted Life Years)	162	Bhutan	2	Female	22	All ages	432	Cervical cancer	2	Percent	1991	0.004803966	0.006580224	0.003160581
2	DALYs (Disability-Adjusted Life Years)	162	Bhutan	2	Female	22	All ages	432	Cervical cancer	3	Rate	1991	321.9176054	449.2493788	201.7958552
2	DALYs (Disability-Adjusted Life Years)	162	Bhutan	2	Female	27	Age-standardized	432	Cervical cancer	3	Rate	1991	589.6404192	814.1570165	371.6399596
2	DALYs (Disability-Adjusted Life Years)	67	Japan	2	Female	22	All ages	432	Cervical cancer	1	Number	1991	94560.82542	97737.83445	89715.58704
2	DALYs (Disability-Adjusted Life Years)	67	Japan	2	Female	22	All ages	432	Cervical cancer	2	Percent	1991	0.006303706	0.007214818	0.005432046
2	DALYs (Disability-Adjusted Life Years)	67	Japan	2	Female	22	All ages	432	Cervical cancer	3	Rate	1991	147.331222	152.2811854	139.7820611
2	DALYs (Disability-Adjusted Life Years)	67	Japan	2	Female	27	Age-standardized	432	Cervical cancer	3	Rate	1991	105.3433054	108.7889786	100.427199
2	DALYs (Disability-Adjusted Life Years)	69	Singapore	2	Female	22	All ages	432	Cervical cancer	1	Number	1991	2787.651703	3028.831902	2561.196606
2	DALYs (Disability-Adjusted Life Years)	69	Singapore	2	Female	22	All ages	432	Cervical cancer	2	Percent	1991	0.009015748	0.0106369	0.007756952
2	DALYs (Disability-Adjusted Life Years)	69	Singapore	2	Female	22	All ages	432	Cervical cancer	3	Rate	1991	179.6388197	195.1806918	165.0458466
2	DALYs (Disability-Adjusted Life Years)	69	Singapore	2	Female	27	Age-standardized	432	Cervical cancer	3	Rate	1991	185.9793154	201.1829408	171.3792711
2	DALYs (Disability-Adjusted Life Years)	79	Finland	2	Female	22	All ages	432	Cervical cancer	1	Number	1991	2927.894613	3204.515256	2677.341786
2	DALYs (Disability-Adjusted Life Years)	79	Finland	2	Female	22	All ages	432	Cervical cancer	2	Percent	1991	0.003626622	0.004161805	0.003125328
2	DALYs (Disability-Adjusted Life Years)	79	Finland	2	Female	22	All ages	432	Cervical cancer	3	Rate	1991	113.0165218	123.6940587	103.3452006
2	DALYs (Disability-Adjusted Life Years)	79	Finland	2	Female	27	Age-standardized	432	Cervical cancer	3	Rate	1991	79.81110267	87.2997136	72.97057986
2	DALYs (Disability-Adjusted Life Years)	57	Belarus	2	Female	22	All ages	432	Cervical cancer	1	Number	1991	19804.84425	21213.18737	18353.21299
2	DALYs (Disability-Adjusted Life Years)	57	Belarus	2	Female	22	All ages	432	Cervical cancer	2	Percent	1991	0.010222655	0.011529101	0.009123026
2	DALYs (Disability-Adjusted Life Years)	57	Belarus	2	Female	22	All ages	432	Cervical cancer	3	Rate	1991	356.5854643	381.9426286	330.4488989
2	DALYs (Disability-Adjusted Life Years)	57	Belarus	2	Female	27	Age-standardized	432	Cervical cancer	3	Rate	1991	279.0257576	298.5752599	259.1484158
2	DALYs (Disability-Adjusted Life Years)	152	Saudi Arabia	2	Female	22	All ages	432	Cervical cancer	1	Number	1990	1915.97206	2577.190444	1379.756533
2	DALYs (Disability-Adjusted Life Years)	152	Saudi Arabia	2	Female	22	All ages	432	Cervical cancer	2	Percent	1990	0.000818597	0.001049988	0.000631258
2	DALYs (Disability-Adjusted Life Years)	152	Saudi Arabia	2	Female	22	All ages	432	Cervical cancer	3	Rate	1990	27.40622654	36.86435028	19.73615425
2	DALYs (Disability-Adjusted Life Years)	152	Saudi Arabia	2	Female	27	Age-standardized	432	Cervical cancer	3	Rate	1990	53.73836213	71.3094222	39.35561276
2	DALYs (Disability-Adjusted Life Years)	126	Costa Rica	2	Female	22	All ages	432	Cervical cancer	1	Number	1991	4271.456632	4616.485406	3972.179482
2	DALYs (Disability-Adjusted Life Years)	126	Costa Rica	2	Female	22	All ages	432	Cervical cancer	2	Percent	1991	0.01354824	0.015616	0.011533721
2	DALYs (Disability-Adjusted Life Years)	126	Costa Rica	2	Female	22	All ages	432	Cervical cancer	3	Rate	1991	272.8940366	294.9371716	253.773873
2	DALYs (Disability-Adjusted Life Years)	126	Costa Rica	2	Female	27	Age-standardized	432	Cervical cancer	3	Rate	1991	391.4678455	421.6875009	364.939286
2	DALYs (Disability-Adjusted Life Years)	116	Saint Lucia	2	Female	22	All ages	432	Cervical cancer	1	Number	1992	401.5533552	442.7594346	365.2217734
2	DALYs (Disability-Adjusted Life Years)	116	Saint Lucia	2	Female	22	All ages	432	Cervical cancer	2	Percent	1992	0.019280623	0.021788357	0.016971865
2	DALYs (Disability-Adjusted Life Years)	116	Saint Lucia	2	Female	22	All ages	432	Cervical cancer	3	Rate	1992	559.2132053	616.597818	508.6169396
2	DALYs (Disability-Adjusted Life Years)	116	Saint Lucia	2	Female	27	Age-standardized	432	Cervical cancer	3	Rate	1992	779.4577755	861.3580479	708.4312332
2	DALYs (Disability-Adjusted Life Years)	130	Mexico	2	Female	22	All ages	432	Cervical cancer	1	Number	1992	186996.6986	191734.9674	182610.2739
2	DALYs (Disability-Adjusted Life Years)	130	Mexico	2	Female	22	All ages	432	Cervical cancer	2	Percent	1992	0.014826842	0.016310799	0.013340779
2	DALYs (Disability-Adjusted Life Years)	130	Mexico	2	Female	22	All ages	432	Cervical cancer	3	Rate	1992	414.6132293	425.119024	404.8875513
2	DALYs (Disability-Adjusted Life Years)	130	Mexico	2	Female	27	Age-standardized	432	Cervical cancer	3	Rate	1992	661.4023364	678.0070463	645.9021539
2	DALYs (Disability-Adjusted Life Years)	94	Switzerland	2	Female	22	All ages	432	Cervical cancer	1	Number	1993	6465.836652	7006.016363	5992.248451
2	DALYs (Disability-Adjusted Life Years)	94	Switzerland	2	Female	22	All ages	432	Cervical cancer	2	Percent	1993	0.006158689	0.007190194	0.005217357
2	DALYs (Disability-Adjusted Life Years)	94	Switzerland	2	Female	22	All ages	432	Cervical cancer	3	Rate	1993	181.5592551	196.7273812	168.2610037
2	DALYs (Disability-Adjusted Life Years)	94	Switzerland	2	Female	27	Age-standardized	432	Cervical cancer	3	Rate	1993	129.2880846	139.5578337	119.6287395
2	DALYs (Disability-Adjusted Life Years)	416	Tuvalu	2	Female	22	All ages	432	Cervical cancer	1	Number	1990	34.74789377	46.20297802	26.95062988
2	DALYs (Disability-Adjusted Life Years)	416	Tuvalu	2	Female	22	All ages	432	Cervical cancer	2	Percent	1990	0.012673234	0.016074267	0.010137594
2	DALYs (Disability-Adjusted Life Years)	416	Tuvalu	2	Female	22	All ages	432	Cervical cancer	3	Rate	1990	706.9153439	939.9589602	548.2868665
2	DALYs (Disability-Adjusted Life Years)	416	Tuvalu	2	Female	27	Age-standardized	432	Cervical cancer	3	Rate	1990	802.828575	1067.051381	624.4019784
2	DALYs (Disability-Adjusted Life Years)	351	Guam	2	Female	22	All ages	432	Cervical cancer	1	Number	1990	105.0212903	120.1547526	89.15438251
2	DALYs (Disability-Adjusted Life Years)	351	Guam	2	Female	22	All ages	432	Cervical cancer	2	Percent	1990	0.007992233	0.009426049	0.006559588
2	DALYs (Disability-Adjusted Life Years)	351	Guam	2	Female	22	All ages	432	Cervical cancer	3	Rate	1990	164.5020577	188.2066388	139.6486306
2	DALYs (Disability-Adjusted Life Years)	351	Guam	2	Female	27	Age-standardized	432	Cervical cancer	3	Rate	1990	237.3609195	271.179373	203.3797476
2	DALYs (Disability-Adjusted Life Years)	189	Tanzania	2	Female	22	All ages	432	Cervical cancer	1	Number	1990	69486.80182	90136.26878	50894.27747
2	DALYs (Disability-Adjusted Life Years)	189	Tanzania	2	Female	22	All ages	432	Cervical cancer	2	Percent	1990	0.00576238	0.007464051	0.004201371
2	DALYs (Disability-Adjusted Life Years)	189	Tanzania	2	Female	22	All ages	432	Cervical cancer	3	Rate	1990	524.0412424	679.771137	383.8239737
2	DALYs (Disability-Adjusted Life Years)	189	Tanzania	2	Female	27	Age-standardized	432	Cervical cancer	3	Rate	1990	980.4050317	1266.014001	717.9142467
2	DALYs (Disability-Adjusted Life Years)	140	Bahrain	2	Female	22	All ages	432	Cervical cancer	1	Number	1990	160.7104258	206.1818414	124.3500802
2	DALYs (Disability-Adjusted Life Years)	140	Bahrain	2	Female	22	All ages	432	Cervical cancer	2	Percent	1990	0.002944941	0.003767542	0.002208397
2	DALYs (Disability-Adjusted Life Years)	140	Bahrain	2	Female	22	All ages	432	Cervical cancer	3	Rate	1990	75.4110807	96.74789553	58.3495059
2	DALYs (Disability-Adjusted Life Years)	140	Bahrain	2	Female	27	Age-standardized	432	Cervical cancer	3	Rate	1990	148.5107102	189.7535004	114.0293241
2	DALYs (Disability-Adjusted Life Years)	11	Indonesia	2	Female	22	All ages	432	Cervical cancer	1	Number	1990	224296.0776	283271.9905	170255.5377
2	DALYs (Disability-Adjusted Life Years)	11	Indonesia	2	Female	22	All ages	432	Cervical cancer	2	Percent	1990	0.005562507	0.007028365	0.004194402
2	DALYs (Disability-Adjusted Life Years)	11	Indonesia	2	Female	22	All ages	432	Cervical cancer	3	Rate	1990	241.9997263	305.6305972	183.6937763
2	DALYs (Disability-Adjusted Life Years)	11	Indonesia	2	Female	27	Age-standardized	432	Cervical cancer	3	Rate	1990	332.117053	417.8298573	252.4089083
2	DALYs (Disability-Adjusted Life Years)	91	Portugal	2	Female	22	All ages	432	Cervical cancer	1	Number	1991	13277.29215	14300.07535	12210.41644
2	DALYs (Disability-Adjusted Life Years)	91	Portugal	2	Female	22	All ages	432	Cervical cancer	2	Percent	1991	0.007879345	0.008911525	0.006844044
2	DALYs (Disability-Adjusted Life Years)	91	Portugal	2	Female	22	All ages	432	Cervical cancer	3	Rate	1991	253.2961397	272.8081781	232.942931
2	DALYs (Disability-Adjusted Life Years)	91	Portugal	2	Female	27	Age-standardized	432	Cervical cancer	3	Rate	1991	201.491881	217.1882743	184.7998612
2	DALYs (Disability-Adjusted Life Years)	71	Australia	2	Female	22	All ages	432	Cervical cancer	1	Number	1990	16658.27973	18349.58656	15434.89496
2	DALYs (Disability-Adjusted Life Years)	71	Australia	2	Female	22	All ages	432	Cervical cancer	2	Percent	1990	0.007378786	0.00853236	0.006294655
2	DALYs (Disability-Adjusted Life Years)	71	Australia	2	Female	22	All ages	432	Cervical cancer	3	Rate	1990	196.519969	216.4725434	182.087534
2	DALYs (Disability-Adjusted Life Years)	71	Australia	2	Female	27	Age-standardized	432	Cervical cancer	3	Rate	1990	171.4272334	188.2772484	158.6088634
2	DALYs (Disability-Adjusted Life Years)	20	Vietnam	2	Female	22	All ages	432	Cervical cancer	1	Number	1991	78579.98699	105067.8699	60041.60952
2	DALYs (Disability-Adjusted Life Years)	20	Vietnam	2	Female	22	All ages	432	Cervical cancer	2	Percent	1991	0.007631402	0.009723195	0.00591889
2	DALYs (Disability-Adjusted Life Years)	20	Vietnam	2	Female	22	All ages	432	Cervical cancer	3	Rate	1991	219.8287096	293.9289654	167.9673165
2	DALYs (Disability-Adjusted Life Years)	20	Vietnam	2	Female	27	Age-standardized	432	Cervical cancer	3	Rate	1991	309.4620559	412.0119578	236.9867352
2	DALYs (Disability-Adjusted Life Years)	176	Comoros	2	Female	22	All ages	432	Cervical cancer	1	Number	1990	1583.183933	2188.597541	997.2408942
2	DALYs (Disability-Adjusted Life Years)	176	Comoros	2	Female	22	All ages	432	Cervical cancer	2	Percent	1990	0.009429704	0.012658355	0.006475173
2	DALYs (Disability-Adjusted Life Years)	176	Comoros	2	Female	22	All ages	432	Cervical cancer	3	Rate	1990	679.4749943	939.3079794	427.9984382
2	DALYs (Disability-Adjusted Life Years)	176	Comoros	2	Female	27	Age-standardized	432	Cervical cancer	3	Rate	1990	1190.682759	1663.704724	772.3974485
2	DALYs (Disability-Adjusted Life Years)	139	Algeria	2	Female	22	All ages	432	Cervical cancer	1	Number	1990	17873.88944	22457.40101	13834.43231
2	DALYs (Disability-Adjusted Life Years)	139	Algeria	2	Female	22	All ages	432	Cervical cancer	2	Percent	1990	0.004206063	0.005408328	0.003189687
2	DALYs (Disability-Adjusted Life Years)	139	Algeria	2	Female	22	All ages	432	Cervical cancer	3	Rate	1990	143.1655162	179.8783314	110.810445
2	DALYs (Disability-Adjusted Life Years)	139	Algeria	2	Female	27	Age-standardized	432	Cervical cancer	3	Rate	1990	234.241209	294.3262634	181.2896874
2	DALYs (Disability-Adjusted Life Years)	82	Greece	2	Female	22	All ages	432	Cervical cancer	1	Number	1990	9930.974282	10446.6456	9377.528827
2	DALYs (Disability-Adjusted Life Years)	82	Greece	2	Female	22	All ages	432	Cervical cancer	2	Percent	1990	0.006485835	0.007415276	0.005666791
2	DALYs (Disability-Adjusted Life Years)	82	Greece	2	Female	22	All ages	432	Cervical cancer	3	Rate	1990	188.5467225	198.3371151	178.0391607
2	DALYs (Disability-Adjusted Life Years)	82	Greece	2	Female	27	Age-standardized	432	Cervical cancer	3	Rate	1990	140.6025398	147.8119621	133.1927372
2	DALYs (Disability-Adjusted Life Years)	128	Guatemala	2	Female	22	All ages	432	Cervical cancer	1	Number	1990	11420.0783	12090.93233	10772.82768
2	DALYs (Disability-Adjusted Life Years)	128	Guatemala	2	Female	22	All ages	432	Cervical cancer	2	Percent	1990	0.005199708	0.005706548	0.004763451
2	DALYs (Disability-Adjusted Life Years)	128	Guatemala	2	Female	22	All ages	432	Cervical cancer	3	Rate	1990	268.4157719	284.1834223	253.2028925
2	DALYs (Disability-Adjusted Life Years)	128	Guatemala	2	Female	27	Age-standardized	432	Cervical cancer	3	Rate	1990	493.1095249	518.5846844	467.9247322
2	DALYs (Disability-Adjusted Life Years)	23	Kiribati	2	Female	22	All ages	432	Cervical cancer	1	Number	1990	404.5087406	517.3366969	295.7232786
2	DALYs (Disability-Adjusted Life Years)	23	Kiribati	2	Female	22	All ages	432	Cervical cancer	2	Percent	1990	0.018603849	0.023732212	0.014044911
2	DALYs (Disability-Adjusted Life Years)	23	Kiribati	2	Female	22	All ages	432	Cervical cancer	3	Rate	1990	1078.724964	1379.609273	788.6209888
2	DALYs (Disability-Adjusted Life Years)	23	Kiribati	2	Female	27	Age-standardized	432	Cervical cancer	3	Rate	1990	1611.270489	2063.103029	1176.471626
2	DALYs (Disability-Adjusted Life Years)	210	Liberia	2	Female	22	All ages	432	Cervical cancer	1	Number	1990	4336.697679	5730.768355	3249.104207
2	DALYs (Disability-Adjusted Life Years)	210	Liberia	2	Female	22	All ages	432	Cervical cancer	2	Percent	1990	0.002672886	0.003454004	0.002029523
2	DALYs (Disability-Adjusted Life Years)	210	Liberia	2	Female	22	All ages	432	Cervical cancer	3	Rate	1990	353.132838	466.6505814	264.5712186
2	DALYs (Disability-Adjusted Life Years)	210	Liberia	2	Female	27	Age-standardized	432	Cervical cancer	3	Rate	1990	663.145797	865.5551542	505.9528205
2	DALYs (Disability-Adjusted Life Years)	81	Germany	2	Female	22	All ages	432	Cervical cancer	1	Number	1990	110618.9897	117322.544	103903.8719
2	DALYs (Disability-Adjusted Life Years)	81	Germany	2	Female	22	All ages	432	Cervical cancer	2	Percent	1990	0.007484161	0.008404029	0.00658297
2	DALYs (Disability-Adjusted Life Years)	81	Germany	2	Female	22	All ages	432	Cervical cancer	3	Rate	1990	267.586657	283.8025136	251.3428282
2	DALYs (Disability-Adjusted Life Years)	81	Germany	2	Female	27	Age-standardized	432	Cervical cancer	3	Rate	1990	185.5185091	197.419258	174.6772076
2	DALYs (Disability-Adjusted Life Years)	69	Singapore	2	Female	22	All ages	432	Cervical cancer	1	Number	1990	2959.678076	3216.252631	2715.686223
2	DALYs (Disability-Adjusted Life Years)	69	Singapore	2	Female	22	All ages	432	Cervical cancer	2	Percent	1990	0.009495478	0.011056404	0.00814063
2	DALYs (Disability-Adjusted Life Years)	69	Singapore	2	Female	22	All ages	432	Cervical cancer	3	Rate	1990	195.60588	212.5629579	179.4803961
2	DALYs (Disability-Adjusted Life Years)	69	Singapore	2	Female	27	Age-standardized	432	Cervical cancer	3	Rate	1990	204.6209285	222.020764	188.8411338
2	DALYs (Disability-Adjusted Life Years)	115	Jamaica	2	Female	22	All ages	432	Cervical cancer	1	Number	1991	5004.284259	5465.447409	4608.181838
2	DALYs (Disability-Adjusted Life Years)	115	Jamaica	2	Female	22	All ages	432	Cervical cancer	2	Percent	1991	0.016035056	0.018254889	0.013914982
2	DALYs (Disability-Adjusted Life Years)	115	Jamaica	2	Female	22	All ages	432	Cervical cancer	3	Rate	1991	412.1965231	450.1819446	379.5700709
2	DALYs (Disability-Adjusted Life Years)	115	Jamaica	2	Female	27	Age-standardized	432	Cervical cancer	3	Rate	1991	551.2328625	601.8115853	508.7310992
2	DALYs (Disability-Adjusted Life Years)	127	El Salvador	2	Female	22	All ages	432	Cervical cancer	1	Number	1991	10943.63092	12056.66819	9873.842058
2	DALYs (Disability-Adjusted Life Years)	127	El Salvador	2	Female	22	All ages	432	Cervical cancer	2	Percent	1991	0.012038623	0.013662939	0.010462042
2	DALYs (Disability-Adjusted Life Years)	127	El Salvador	2	Female	22	All ages	432	Cervical cancer	3	Rate	1991	397.7051499	438.154308	358.8276931
2	DALYs (Disability-Adjusted Life Years)	127	El Salvador	2	Female	27	Age-standardized	432	Cervical cancer	3	Rate	1991	596.1822909	657.3693323	539.0201732
2	DALYs (Disability-Adjusted Life Years)	150	Oman	2	Female	22	All ages	432	Cervical cancer	1	Number	1991	507.1369537	770.4277035	350.4179658
2	DALYs (Disability-Adjusted Life Years)	150	Oman	2	Female	22	All ages	432	Cervical cancer	2	Percent	1991	0.002130653	0.003106599	0.001506486
2	DALYs (Disability-Adjusted Life Years)	150	Oman	2	Female	22	All ages	432	Cervical cancer	3	Rate	1991	60.27211068	91.56363677	41.64640393
2	DALYs (Disability-Adjusted Life Years)	150	Oman	2	Female	27	Age-standardized	432	Cervical cancer	3	Rate	1991	127.8587071	189.2614929	89.33698071
2	DALYs (Disability-Adjusted Life Years)	140	Bahrain	2	Female	22	All ages	432	Cervical cancer	1	Number	1991	166.9550543	214.7697266	128.3474593
2	DALYs (Disability-Adjusted Life Years)	140	Bahrain	2	Female	22	All ages	432	Cervical cancer	2	Percent	1991	0.002973561	0.003802365	0.002221453
2	DALYs (Disability-Adjusted Life Years)	140	Bahrain	2	Female	22	All ages	432	Cervical cancer	3	Rate	1991	75.79127347	97.49732437	58.2648871
2	DALYs (Disability-Adjusted Life Years)	140	Bahrain	2	Female	27	Age-standardized	432	Cervical cancer	3	Rate	1991	149.4947685	191.9309222	115.484712
2	DALYs (Disability-Adjusted Life Years)	81	Germany	2	Female	22	All ages	432	Cervical cancer	1	Number	1991	108487.0868	114983.3696	101757.9223
2	DALYs (Disability-Adjusted Life Years)	81	Germany	2	Female	22	All ages	432	Cervical cancer	2	Percent	1991	0.00739636	0.008326538	0.006510787
2	DALYs (Disability-Adjusted Life Years)	81	Germany	2	Female	22	All ages	432	Cervical cancer	3	Rate	1991	261.5886139	277.2527235	245.3629704
2	DALYs (Disability-Adjusted Life Years)	81	Germany	2	Female	27	Age-standardized	432	Cervical cancer	3	Rate	1991	180.3089088	191.9615647	169.316537
2	DALYs (Disability-Adjusted Life Years)	105	Antigua and Barbuda	2	Female	22	All ages	432	Cervical cancer	1	Number	1991	108.3085023	119.0811213	98.62159617
2	DALYs (Disability-Adjusted Life Years)	105	Antigua and Barbuda	2	Female	22	All ages	432	Cervical cancer	2	Percent	1991	0.012984629	0.014724141	0.01130215
2	DALYs (Disability-Adjusted Life Years)	105	Antigua and Barbuda	2	Female	22	All ages	432	Cervical cancer	3	Rate	1991	341.8401624	375.840391	311.2666294
2	DALYs (Disability-Adjusted Life Years)	105	Antigua and Barbuda	2	Female	27	Age-standardized	432	Cervical cancer	3	Rate	1991	382.804288	422.2036403	346.6815199
2	DALYs (Disability-Adjusted Life Years)	47	Czech Republic	2	Female	22	All ages	432	Cervical cancer	1	Number	1990	19055.32831	20666.2025	17533.70615
2	DALYs (Disability-Adjusted Life Years)	47	Czech Republic	2	Female	22	All ages	432	Cervical cancer	2	Percent	1990	0.009968833	0.011297625	0.008829068
2	DALYs (Disability-Adjusted Life Years)	47	Czech Republic	2	Female	22	All ages	432	Cervical cancer	3	Rate	1990	359.4576925	389.8450524	330.7539733
2	DALYs (Disability-Adjusted Life Years)	47	Czech Republic	2	Female	27	Age-standardized	432	Cervical cancer	3	Rate	1990	278.858391	300.5907202	257.7391526
2	DALYs (Disability-Adjusted Life Years)	422	Virgin Islands, U.S.	2	Female	22	All ages	432	Cervical cancer	1	Number	1990	214.4913595	265.1724116	169.192607
2	DALYs (Disability-Adjusted Life Years)	422	Virgin Islands, U.S.	2	Female	22	All ages	432	Cervical cancer	2	Percent	1990	0.014840745	0.018512382	0.011903529
2	DALYs (Disability-Adjusted Life Years)	422	Virgin Islands, U.S.	2	Female	22	All ages	432	Cervical cancer	3	Rate	1990	392.2425892	484.9235584	309.4042874
2	DALYs (Disability-Adjusted Life Years)	422	Virgin Islands, U.S.	2	Female	27	Age-standardized	432	Cervical cancer	3	Rate	1990	397.0276752	487.1382458	312.4956953
2	DALYs (Disability-Adjusted Life Years)	117	Saint Vincent and the Grenadines	2	Female	22	All ages	432	Cervical cancer	1	Number	1991	379.2891564	415.0707575	339.1435838
2	DALYs (Disability-Adjusted Life Years)	117	Saint Vincent and the Grenadines	2	Female	22	All ages	432	Cervical cancer	2	Percent	1991	0.022394761	0.025380729	0.019609773
2	DALYs (Disability-Adjusted Life Years)	117	Saint Vincent and the Grenadines	2	Female	22	All ages	432	Cervical cancer	3	Rate	1991	690.8418125	756.0148494	617.7201857
2	DALYs (Disability-Adjusted Life Years)	117	Saint Vincent and the Grenadines	2	Female	27	Age-standardized	432	Cervical cancer	3	Rate	1991	970.4955531	1061.469145	865.5463733
2	DALYs (Disability-Adjusted Life Years)	129	Honduras	2	Female	22	All ages	432	Cervical cancer	1	Number	1991	6760.571813	9050.517197	5106.446044
2	DALYs (Disability-Adjusted Life Years)	129	Honduras	2	Female	22	All ages	432	Cervical cancer	2	Percent	1991	0.007433624	0.00959087	0.005524768
2	DALYs (Disability-Adjusted Life Years)	129	Honduras	2	Female	22	All ages	432	Cervical cancer	3	Rate	1991	277.2136618	371.1116579	209.3871119
2	DALYs (Disability-Adjusted Life Years)	129	Honduras	2	Female	27	Age-standardized	432	Cervical cancer	3	Rate	1991	473.1964261	624.7763938	362.9010298
2	DALYs (Disability-Adjusted Life Years)	35	Georgia	2	Female	22	All ages	432	Cervical cancer	1	Number	1990	10844.84291	12053.23535	9618.877754
2	DALYs (Disability-Adjusted Life Years)	35	Georgia	2	Female	22	All ages	432	Cervical cancer	2	Percent	1990	0.010748369	0.012282196	0.009435484
2	DALYs (Disability-Adjusted Life Years)	35	Georgia	2	Female	22	All ages	432	Cervical cancer	3	Rate	1990	373.4388685	415.0494945	331.223131
2	DALYs (Disability-Adjusted Life Years)	35	Georgia	2	Female	27	Age-standardized	432	Cervical cancer	3	Rate	1990	320.7326831	356.7464881	284.4220316
2	DALYs (Disability-Adjusted Life Years)	141	Egypt	2	Female	22	All ages	432	Cervical cancer	1	Number	1991	8925.43368	10816.52084	7428.635718
2	DALYs (Disability-Adjusted Life Years)	141	Egypt	2	Female	22	All ages	432	Cervical cancer	2	Percent	1991	0.000658366	0.000812425	0.000539449
2	DALYs (Disability-Adjusted Life Years)	141	Egypt	2	Female	22	All ages	432	Cervical cancer	3	Rate	1991	32.44195853	39.3156381	27.00143214
2	DALYs (Disability-Adjusted Life Years)	141	Egypt	2	Female	27	Age-standardized	432	Cervical cancer	3	Rate	1991	49.04310662	59.82761661	40.98167574
2	DALYs (Disability-Adjusted Life Years)	151	Qatar	2	Female	22	All ages	432	Cervical cancer	1	Number	1991	87.14461305	114.9219324	66.87269385
2	DALYs (Disability-Adjusted Life Years)	151	Qatar	2	Female	22	All ages	432	Cervical cancer	2	Percent	1991	0.002706043	0.003744366	0.002023429
2	DALYs (Disability-Adjusted Life Years)	151	Qatar	2	Female	22	All ages	432	Cervical cancer	3	Rate	1991	56.91215776	75.05289099	43.67303002
2	DALYs (Disability-Adjusted Life Years)	151	Qatar	2	Female	27	Age-standardized	432	Cervical cancer	3	Rate	1991	123.1139119	158.3479587	95.45294525
2	DALYs (Disability-Adjusted Life Years)	153	Syria	2	Female	22	All ages	432	Cervical cancer	1	Number	1991	2567.19048	3298.491283	1910.770604
2	DALYs (Disability-Adjusted Life Years)	153	Syria	2	Female	22	All ages	432	Cervical cancer	2	Percent	1991	0.001233109	0.001575098	0.00095456
2	DALYs (Disability-Adjusted Life Years)	153	Syria	2	Female	22	All ages	432	Cervical cancer	3	Rate	1991	40.01562918	51.41465157	29.78380005
2	DALYs (Disability-Adjusted Life Years)	153	Syria	2	Female	27	Age-standardized	432	Cervical cancer	3	Rate	1991	75.24184332	96.90199009	56.1043365
2	DALYs (Disability-Adjusted Life Years)	139	Algeria	2	Female	22	All ages	432	Cervical cancer	1	Number	1991	18234.0208	23187.57726	14080.37163
2	DALYs (Disability-Adjusted Life Years)	139	Algeria	2	Female	22	All ages	432	Cervical cancer	2	Percent	1991	0.004337499	0.005503086	0.003318692
2	DALYs (Disability-Adjusted Life Years)	139	Algeria	2	Female	22	All ages	432	Cervical cancer	3	Rate	1991	142.3561964	181.0294799	109.9279293
2	DALYs (Disability-Adjusted Life Years)	139	Algeria	2	Female	27	Age-standardized	432	Cervical cancer	3	Rate	1991	229.8429846	292.2223426	178.4611553
2	DALYs (Disability-Adjusted Life Years)	201	Burkina Faso	2	Female	22	All ages	432	Cervical cancer	1	Number	1990	22273.20999	30464.78715	17116.07014
2	DALYs (Disability-Adjusted Life Years)	201	Burkina Faso	2	Female	22	All ages	432	Cervical cancer	2	Percent	1990	0.00391104	0.005329288	0.003010493
2	DALYs (Disability-Adjusted Life Years)	201	Burkina Faso	2	Female	22	All ages	432	Cervical cancer	3	Rate	1990	452.7671106	619.2844973	347.9333973
2	DALYs (Disability-Adjusted Life Years)	201	Burkina Faso	2	Female	27	Age-standardized	432	Cervical cancer	3	Rate	1990	793.1630301	1070.211095	606.928236
2	DALYs (Disability-Adjusted Life Years)	163	India	2	Female	22	All ages	432	Cervical cancer	1	Number	1991	1723848.877	2005711.153	1401393.891
2	DALYs (Disability-Adjusted Life Years)	163	India	2	Female	22	All ages	432	Cervical cancer	2	Percent	1991	0.006963176	0.008317506	0.00564216
2	DALYs (Disability-Adjusted Life Years)	163	India	2	Female	22	All ages	432	Cervical cancer	3	Rate	1991	413.717566	481.3635042	336.3295224
2	DALYs (Disability-Adjusted Life Years)	163	India	2	Female	27	Age-standardized	432	Cervical cancer	3	Rate	1991	579.3975341	676.2459307	469.0411412
2	DALYs (Disability-Adjusted Life Years)	94	Switzerland	2	Female	22	All ages	432	Cervical cancer	1	Number	1990	6489.809903	6993.71475	5976.986955
2	DALYs (Disability-Adjusted Life Years)	94	Switzerland	2	Female	22	All ages	432	Cervical cancer	2	Percent	1990	0.006217223	0.007214069	0.005295002
2	DALYs (Disability-Adjusted Life Years)	94	Switzerland	2	Female	22	All ages	432	Cervical cancer	3	Rate	1990	186.3186467	200.7854601	171.5957998
2	DALYs (Disability-Adjusted Life Years)	94	Switzerland	2	Female	27	Age-standardized	432	Cervical cancer	3	Rate	1990	133.1356187	142.9655327	122.4487322
2	DALYs (Disability-Adjusted Life Years)	118	Suriname	2	Female	22	All ages	432	Cervical cancer	1	Number	1993	1231.814727	1488.348192	1001.569094
2	DALYs (Disability-Adjusted Life Years)	118	Suriname	2	Female	22	All ages	432	Cervical cancer	2	Percent	1993	0.017868833	0.021952996	0.014357132
2	DALYs (Disability-Adjusted Life Years)	118	Suriname	2	Female	22	All ages	432	Cervical cancer	3	Rate	1993	631.564149	763.0915094	513.514832
2	DALYs (Disability-Adjusted Life Years)	118	Suriname	2	Female	27	Age-standardized	432	Cervical cancer	3	Rate	1993	762.7291033	917.075983	624.2011688
2	DALYs (Disability-Adjusted Life Years)	59	Latvia	2	Female	22	All ages	432	Cervical cancer	1	Number	1990	4969.602623	5402.962693	4587.813987
2	DALYs (Disability-Adjusted Life Years)	59	Latvia	2	Female	22	All ages	432	Cervical cancer	2	Percent	1990	0.008986881	0.010039868	0.007918774
2	DALYs (Disability-Adjusted Life Years)	59	Latvia	2	Female	22	All ages	432	Cervical cancer	3	Rate	1990	349.3359138	379.7987591	322.4982585
2	DALYs (Disability-Adjusted Life Years)	59	Latvia	2	Female	27	Age-standardized	432	Cervical cancer	3	Rate	1990	258.5327974	281.4871322	236.9708177
2	DALYs (Disability-Adjusted Life Years)	35	Georgia	2	Female	22	All ages	432	Cervical cancer	1	Number	1991	10233.97454	11395.48081	9089.876698
2	DALYs (Disability-Adjusted Life Years)	35	Georgia	2	Female	22	All ages	432	Cervical cancer	2	Percent	1991	0.010188053	0.011710565	0.008921756
2	DALYs (Disability-Adjusted Life Years)	35	Georgia	2	Female	22	All ages	432	Cervical cancer	3	Rate	1991	354.2889596	394.4990309	314.6815487
2	DALYs (Disability-Adjusted Life Years)	35	Georgia	2	Female	27	Age-standardized	432	Cervical cancer	3	Rate	1991	302.2141903	336.5990103	268.4748117
2	DALYs (Disability-Adjusted Life Years)	106	The Bahamas	2	Female	22	All ages	432	Cervical cancer	1	Number	1992	564.6124317	619.2731329	506.6193294
2	DALYs (Disability-Adjusted Life Years)	106	The Bahamas	2	Female	22	All ages	432	Cervical cancer	2	Percent	1992	0.015030557	0.017015138	0.012870824
2	DALYs (Disability-Adjusted Life Years)	106	The Bahamas	2	Female	22	All ages	432	Cervical cancer	3	Rate	1992	414.2347599	454.3372464	371.6874169
2	DALYs (Disability-Adjusted Life Years)	106	The Bahamas	2	Female	27	Age-standardized	432	Cervical cancer	3	Rate	1992	496.2555361	545.5260735	445.8742703
2	DALYs (Disability-Adjusted Life Years)	186	Seychelles	2	Female	22	All ages	432	Cervical cancer	1	Number	1991	207.906387	242.7467488	177.0244896
2	DALYs (Disability-Adjusted Life Years)	186	Seychelles	2	Female	22	All ages	432	Cervical cancer	2	Percent	1991	0.021598756	0.025304725	0.01757889
2	DALYs (Disability-Adjusted Life Years)	186	Seychelles	2	Female	22	All ages	432	Cervical cancer	3	Rate	1991	564.1304276	658.6658023	480.3358977
2	DALYs (Disability-Adjusted Life Years)	186	Seychelles	2	Female	27	Age-standardized	432	Cervical cancer	3	Rate	1991	693.9501146	807.4923731	591.2581081
2	DALYs (Disability-Adjusted Life Years)	116	Saint Lucia	2	Female	22	All ages	432	Cervical cancer	1	Number	1991	396.1517507	435.0312319	363.1094557
2	DALYs (Disability-Adjusted Life Years)	116	Saint Lucia	2	Female	22	All ages	432	Cervical cancer	2	Percent	1991	0.019189072	0.021622189	0.016945227
2	DALYs (Disability-Adjusted Life Years)	116	Saint Lucia	2	Female	22	All ages	432	Cervical cancer	3	Rate	1991	558.8324242	613.6778583	512.2212309
2	DALYs (Disability-Adjusted Life Years)	116	Saint Lucia	2	Female	27	Age-standardized	432	Cervical cancer	3	Rate	1991	789.906714	866.8103661	723.8430791
2	DALYs (Disability-Adjusted Life Years)	213	Niger	2	Female	22	All ages	432	Cervical cancer	1	Number	1990	14135.08253	19155.03256	10469.36042
2	DALYs (Disability-Adjusted Life Years)	213	Niger	2	Female	22	All ages	432	Cervical cancer	2	Percent	1990	0.002196097	0.002988321	0.001644432
2	DALYs (Disability-Adjusted Life Years)	213	Niger	2	Female	22	All ages	432	Cervical cancer	3	Rate	1990	349.2482373	473.2806721	258.6759339
2	DALYs (Disability-Adjusted Life Years)	213	Niger	2	Female	27	Age-standardized	432	Cervical cancer	3	Rate	1990	734.5908235	998.7988281	546.7963875
2	DALYs (Disability-Adjusted Life Years)	178	Eritrea	2	Female	22	All ages	432	Cervical cancer	1	Number	1992	12738.59141	16716.94118	8257.207314
2	DALYs (Disability-Adjusted Life Years)	178	Eritrea	2	Female	22	All ages	432	Cervical cancer	2	Percent	1992	0.009636293	0.012644074	0.006371469
2	DALYs (Disability-Adjusted Life Years)	178	Eritrea	2	Female	22	All ages	432	Cervical cancer	3	Rate	1992	805.8434776	1057.513942	522.3510548
2	DALYs (Disability-Adjusted Life Years)	178	Eritrea	2	Female	27	Age-standardized	432	Cervical cancer	3	Rate	1992	1424.605314	1889.31446	919.445027
2	DALYs (Disability-Adjusted Life Years)	164	Nepal	2	Female	22	All ages	432	Cervical cancer	1	Number	1991	35774.71775	49754.22088	25231.00936
2	DALYs (Disability-Adjusted Life Years)	164	Nepal	2	Female	22	All ages	432	Cervical cancer	2	Percent	1991	0.004733438	0.00647653	0.003427198
2	DALYs (Disability-Adjusted Life Years)	164	Nepal	2	Female	22	All ages	432	Cervical cancer	3	Rate	1991	360.6317144	501.5539214	254.344485
2	DALYs (Disability-Adjusted Life Years)	164	Nepal	2	Female	27	Age-standardized	432	Cervical cancer	3	Rate	1991	578.6814613	798.0930495	411.4811522
2	DALYs (Disability-Adjusted Life Years)	106	The Bahamas	2	Female	22	All ages	432	Cervical cancer	1	Number	1993	579.4868604	638.1311839	522.2111087
2	DALYs (Disability-Adjusted Life Years)	106	The Bahamas	2	Female	22	All ages	432	Cervical cancer	2	Percent	1993	0.014941621	0.016855164	0.01293302
2	DALYs (Disability-Adjusted Life Years)	106	The Bahamas	2	Female	22	All ages	432	Cervical cancer	3	Rate	1993	416.3092526	458.4399308	375.1617702
2	DALYs (Disability-Adjusted Life Years)	106	The Bahamas	2	Female	27	Age-standardized	432	Cervical cancer	3	Rate	1993	491.7678017	540.085609	444.8598777
2	DALYs (Disability-Adjusted Life Years)	79	Finland	2	Female	22	All ages	432	Cervical cancer	1	Number	1990	3000.85628	3286.078987	2742.962105
2	DALYs (Disability-Adjusted Life Years)	79	Finland	2	Female	22	All ages	432	Cervical cancer	2	Percent	1990	0.003704188	0.004238025	0.003216257
2	DALYs (Disability-Adjusted Life Years)	79	Finland	2	Female	22	All ages	432	Cervical cancer	3	Rate	1990	116.31221	127.367349	106.316316
2	DALYs (Disability-Adjusted Life Years)	79	Finland	2	Female	27	Age-standardized	432	Cervical cancer	3	Rate	1990	82.68405497	90.30779386	75.82222846
2	DALYs (Disability-Adjusted Life Years)	95	United Kingdom	2	Female	22	All ages	432	Cervical cancer	1	Number	1990	78955.26758	81189.98741	76729.10177
2	DALYs (Disability-Adjusted Life Years)	95	United Kingdom	2	Female	22	All ages	432	Cervical cancer	2	Percent	1990	0.007793404	0.008619696	0.006988079
2	DALYs (Disability-Adjusted Life Years)	95	United Kingdom	2	Female	22	All ages	432	Cervical cancer	3	Rate	1990	267.998393	275.5837175	260.4421035
2	DALYs (Disability-Adjusted Life Years)	95	United Kingdom	2	Female	27	Age-standardized	432	Cervical cancer	3	Rate	1990	209.2238384	215.8369615	204.0829281
2	DALYs (Disability-Adjusted Life Years)	83	Iceland	2	Female	22	All ages	432	Cervical cancer	1	Number	1990	181.4236205	199.3155869	163.8469686
2	DALYs (Disability-Adjusted Life Years)	83	Iceland	2	Female	22	All ages	432	Cervical cancer	2	Percent	1990	0.005726198	0.006631519	0.004832452
2	DALYs (Disability-Adjusted Life Years)	83	Iceland	2	Female	22	All ages	432	Cervical cancer	3	Rate	1990	143.495368	157.6468566	129.5932745
2	DALYs (Disability-Adjusted Life Years)	83	Iceland	2	Female	27	Age-standardized	432	Cervical cancer	3	Rate	1990	134.7211456	148.2326342	122.0073163
2	DALYs (Disability-Adjusted Life Years)	160	Afghanistan	2	Female	22	All ages	432	Cervical cancer	1	Number	1991	15453.04319	25294.6455	7547.952026
2	DALYs (Disability-Adjusted Life Years)	160	Afghanistan	2	Female	22	All ages	432	Cervical cancer	2	Percent	1991	0.002914167	0.004772018	0.001395054
2	DALYs (Disability-Adjusted Life Years)	160	Afghanistan	2	Female	22	All ages	432	Cervical cancer	3	Rate	1991	303.8441172	497.3537662	148.41095
2	DALYs (Disability-Adjusted Life Years)	160	Afghanistan	2	Female	27	Age-standardized	432	Cervical cancer	3	Rate	1991	407.5123853	661.5897034	204.9319906
2	DALYs (Disability-Adjusted Life Years)	94	Switzerland	2	Female	22	All ages	432	Cervical cancer	1	Number	1992	6265.38798	6771.636119	5753.141557
2	DALYs (Disability-Adjusted Life Years)	94	Switzerland	2	Female	22	All ages	432	Cervical cancer	2	Percent	1992	0.005979861	0.006941817	0.005065524
2	DALYs (Disability-Adjusted Life Years)	94	Switzerland	2	Female	22	All ages	432	Cervical cancer	3	Rate	1992	177.1804309	191.4967452	162.6944897
2	DALYs (Disability-Adjusted Life Years)	94	Switzerland	2	Female	27	Age-standardized	432	Cervical cancer	3	Rate	1992	126.1618821	135.7914259	116.5195613
2	DALYs (Disability-Adjusted Life Years)	369	Nauru	2	Female	22	All ages	432	Cervical cancer	1	Number	1990	25.94003664	35.72835938	18.31165153
2	DALYs (Disability-Adjusted Life Years)	369	Nauru	2	Female	22	All ages	432	Cervical cancer	2	Percent	1990	0.014059357	0.018333622	0.010510654
2	DALYs (Disability-Adjusted Life Years)	369	Nauru	2	Female	22	All ages	432	Cervical cancer	3	Rate	1990	526.9393678	725.7768895	371.9782748
2	DALYs (Disability-Adjusted Life Years)	369	Nauru	2	Female	27	Age-standardized	432	Cervical cancer	3	Rate	1990	854.0723966	1163.634244	625.5111311
2	DALYs (Disability-Adjusted Life Years)	10	Cambodia	2	Female	22	All ages	432	Cervical cancer	1	Number	1990	17560.24725	22775.0692	13739.12702
2	DALYs (Disability-Adjusted Life Years)	10	Cambodia	2	Female	22	All ages	432	Cervical cancer	2	Percent	1990	0.00470143	0.006019899	0.003704609
2	DALYs (Disability-Adjusted Life Years)	10	Cambodia	2	Female	22	All ages	432	Cervical cancer	3	Rate	1990	325.3583589	421.979203	254.5601869
2	DALYs (Disability-Adjusted Life Years)	10	Cambodia	2	Female	27	Age-standardized	432	Cervical cancer	3	Rate	1990	522.2359686	680.3625785	408.1348508
2	DALYs (Disability-Adjusted Life Years)	127	El Salvador	2	Female	22	All ages	432	Cervical cancer	1	Number	1990	10843.10694	11966.15807	9770.513347
2	DALYs (Disability-Adjusted Life Years)	127	El Salvador	2	Female	22	All ages	432	Cervical cancer	2	Percent	1990	0.01169068	0.013165815	0.010119729
2	DALYs (Disability-Adjusted Life Years)	127	El Salvador	2	Female	22	All ages	432	Cervical cancer	3	Rate	1990	399.2310151	440.5804962	359.7393242
2	DALYs (Disability-Adjusted Life Years)	127	El Salvador	2	Female	27	Age-standardized	432	Cervical cancer	3	Rate	1990	605.1425201	668.8997545	547.0129611
2	DALYs (Disability-Adjusted Life Years)	119	Trinidad and Tobago	2	Female	22	All ages	432	Cervical cancer	1	Number	1990	2684.321579	2888.113314	2488.972548
2	DALYs (Disability-Adjusted Life Years)	119	Trinidad and Tobago	2	Female	22	All ages	432	Cervical cancer	2	Percent	1990	0.014786947	0.016619541	0.013071341
2	DALYs (Disability-Adjusted Life Years)	119	Trinidad and Tobago	2	Female	22	All ages	432	Cervical cancer	3	Rate	1990	445.994054	479.8535972	413.5372474
2	DALYs (Disability-Adjusted Life Years)	119	Trinidad and Tobago	2	Female	27	Age-standardized	432	Cervical cancer	3	Rate	1990	564.4254687	606.2034894	522.5103497
2	DALYs (Disability-Adjusted Life Years)	13	Malaysia	2	Female	22	All ages	432	Cervical cancer	1	Number	1993	23570.84092	27164.70333	19451.58771
2	DALYs (Disability-Adjusted Life Years)	13	Malaysia	2	Female	22	All ages	432	Cervical cancer	2	Percent	1993	0.011109977	0.01351024	0.008857273
2	DALYs (Disability-Adjusted Life Years)	13	Malaysia	2	Female	22	All ages	432	Cervical cancer	3	Rate	1993	246.2878582	283.8395382	203.2464558
2	DALYs (Disability-Adjusted Life Years)	13	Malaysia	2	Female	27	Age-standardized	432	Cervical cancer	3	Rate	1993	369.946512	427.1890662	305.328704
2	DALYs (Disability-Adjusted Life Years)	435	South Sudan	2	Female	22	All ages	432	Cervical cancer	1	Number	1990	13106.79871	19224.36808	8773.876874
2	DALYs (Disability-Adjusted Life Years)	435	South Sudan	2	Female	22	All ages	432	Cervical cancer	2	Percent	1990	0.004639072	0.006561256	0.003220236
2	DALYs (Disability-Adjusted Life Years)	435	South Sudan	2	Female	22	All ages	432	Cervical cancer	3	Rate	1990	473.598258	694.6491993	317.0333881
2	DALYs (Disability-Adjusted Life Years)	435	South Sudan	2	Female	27	Age-standardized	432	Cervical cancer	3	Rate	1990	962.1443568	1405.90099	641.3751947
2	DALYs (Disability-Adjusted Life Years)	107	Barbados	2	Female	22	All ages	432	Cervical cancer	1	Number	1990	789.3700216	847.7888226	729.982645
2	DALYs (Disability-Adjusted Life Years)	107	Barbados	2	Female	22	All ages	432	Cervical cancer	2	Percent	1990	0.019178507	0.021429013	0.017055344
2	DALYs (Disability-Adjusted Life Years)	107	Barbados	2	Female	22	All ages	432	Cervical cancer	3	Rate	1990	599.5850802	643.9584925	554.4759628
2	DALYs (Disability-Adjusted Life Years)	107	Barbados	2	Female	27	Age-standardized	432	Cervical cancer	3	Rate	1990	559.9095402	601.5476624	516.3939374
2	DALYs (Disability-Adjusted Life Years)	106	The Bahamas	2	Female	22	All ages	432	Cervical cancer	1	Number	1991	546.3205429	595.9690897	486.8600341
2	DALYs (Disability-Adjusted Life Years)	106	The Bahamas	2	Female	22	All ages	432	Cervical cancer	2	Percent	1991	0.015106236	0.017121008	0.013064492
2	DALYs (Disability-Adjusted Life Years)	106	The Bahamas	2	Female	22	All ages	432	Cervical cancer	3	Rate	1991	409.3185234	446.5165935	364.7690589
2	DALYs (Disability-Adjusted Life Years)	106	The Bahamas	2	Female	27	Age-standardized	432	Cervical cancer	3	Rate	1991	498.9847852	545.694746	445.6444671
2	DALYs (Disability-Adjusted Life Years)	106	The Bahamas	2	Female	22	All ages	432	Cervical cancer	1	Number	1990	533.0678213	583.9586193	482.8328791
2	DALYs (Disability-Adjusted Life Years)	106	The Bahamas	2	Female	22	All ages	432	Cervical cancer	2	Percent	1990	0.015128061	0.01697266	0.013149357
2	DALYs (Disability-Adjusted Life Years)	106	The Bahamas	2	Female	22	All ages	432	Cervical cancer	3	Rate	1990	407.2677118	446.1486535	368.8878488
2	DALYs (Disability-Adjusted Life Years)	106	The Bahamas	2	Female	27	Age-standardized	432	Cervical cancer	3	Rate	1990	507.2348179	555.4660865	458.7495455
2	DALYs (Disability-Adjusted Life Years)	44	Bosnia and Herzegovina	2	Female	22	All ages	432	Cervical cancer	1	Number	1991	5440.319001	6406.107322	4609.976942
2	DALYs (Disability-Adjusted Life Years)	44	Bosnia and Herzegovina	2	Female	22	All ages	432	Cervical cancer	2	Percent	1991	0.008960056	0.010926236	0.007205953
2	DALYs (Disability-Adjusted Life Years)	44	Bosnia and Herzegovina	2	Female	22	All ages	432	Cervical cancer	3	Rate	1991	241.2988324	284.1352164	204.470005
2	DALYs (Disability-Adjusted Life Years)	44	Bosnia and Herzegovina	2	Female	27	Age-standardized	432	Cervical cancer	3	Rate	1991	217.577136	255.8440985	184.5247419
2	DALYs (Disability-Adjusted Life Years)	130	Mexico	2	Female	22	All ages	432	Cervical cancer	1	Number	1990	188467.7436	192868.1991	184064.9864
2	DALYs (Disability-Adjusted Life Years)	130	Mexico	2	Female	22	All ages	432	Cervical cancer	2	Percent	1990	0.014629489	0.016055705	0.013256634
2	DALYs (Disability-Adjusted Life Years)	130	Mexico	2	Female	22	All ages	432	Cervical cancer	3	Rate	1990	434.877503	445.0312783	424.7184169
2	DALYs (Disability-Adjusted Life Years)	130	Mexico	2	Female	27	Age-standardized	432	Cervical cancer	3	Rate	1990	711.279296	728.0956541	693.8927179
2	DALYs (Disability-Adjusted Life Years)	47	Czech Republic	2	Female	22	All ages	432	Cervical cancer	1	Number	1991	19082.52881	20588.25246	17502.34469
2	DALYs (Disability-Adjusted Life Years)	47	Czech Republic	2	Female	22	All ages	432	Cervical cancer	2	Percent	1991	0.010102271	0.011393998	0.008979151
2	DALYs (Disability-Adjusted Life Years)	47	Czech Republic	2	Female	22	All ages	432	Cervical cancer	3	Rate	1991	360.019852	388.4275338	330.2073644
2	DALYs (Disability-Adjusted Life Years)	47	Czech Republic	2	Female	27	Age-standardized	432	Cervical cancer	3	Rate	1991	279.091539	299.6894717	258.21325
2	DALYs (Disability-Adjusted Life Years)	142	Iran	2	Female	22	All ages	432	Cervical cancer	1	Number	1992	13231.78204	15533.84115	11422.70203
2	DALYs (Disability-Adjusted Life Years)	142	Iran	2	Female	22	All ages	432	Cervical cancer	2	Percent	1992	0.001464352	0.001776669	0.001222175
2	DALYs (Disability-Adjusted Life Years)	142	Iran	2	Female	22	All ages	432	Cervical cancer	3	Rate	1992	44.90958396	52.72293187	38.7694412
2	DALYs (Disability-Adjusted Life Years)	142	Iran	2	Female	27	Age-standardized	432	Cervical cancer	3	Rate	1992	77.85269488	91.21591958	67.17874693
2	DALYs (Disability-Adjusted Life Years)	175	Burundi	2	Female	22	All ages	432	Cervical cancer	1	Number	1991	22260.90902	29853.71752	15058.90686
2	DALYs (Disability-Adjusted Life Years)	175	Burundi	2	Female	22	All ages	432	Cervical cancer	2	Percent	1991	0.007011102	0.009167231	0.005050987
2	DALYs (Disability-Adjusted Life Years)	175	Burundi	2	Female	22	All ages	432	Cervical cancer	3	Rate	1991	764.1633538	1024.80617	516.9359778
2	DALYs (Disability-Adjusted Life Years)	175	Burundi	2	Female	27	Age-standardized	432	Cervical cancer	3	Rate	1991	1389.326319	1852.261642	947.0915573
2	DALYs (Disability-Adjusted Life Years)	211	Mali	2	Female	22	All ages	432	Cervical cancer	1	Number	1990	22890.65334	27925.51575	17820.25631
2	DALYs (Disability-Adjusted Life Years)	211	Mali	2	Female	22	All ages	432	Cervical cancer	2	Percent	1990	0.003934166	0.004851672	0.003051598
2	DALYs (Disability-Adjusted Life Years)	211	Mali	2	Female	22	All ages	432	Cervical cancer	3	Rate	1990	520.1678608	634.580218	404.9480138
2	DALYs (Disability-Adjusted Life Years)	211	Mali	2	Female	27	Age-standardized	432	Cervical cancer	3	Rate	1990	864.2659146	1047.621912	674.8271087
2	DALYs (Disability-Adjusted Life Years)	10	Cambodia	2	Female	22	All ages	432	Cervical cancer	1	Number	1991	17726.64937	22989.70412	14094.64857
2	DALYs (Disability-Adjusted Life Years)	10	Cambodia	2	Female	22	All ages	432	Cervical cancer	2	Percent	1991	0.004744154	0.006056946	0.003778718
2	DALYs (Disability-Adjusted Life Years)	10	Cambodia	2	Female	22	All ages	432	Cervical cancer	3	Rate	1991	320.6705937	415.8779201	254.96862
2	DALYs (Disability-Adjusted Life Years)	10	Cambodia	2	Female	27	Age-standardized	432	Cervical cancer	3	Rate	1991	514.0216166	669.9376304	404.9247767
2	DALYs (Disability-Adjusted Life Years)	187	Somalia	2	Female	22	All ages	432	Cervical cancer	1	Number	1991	30263.17068	43355.25209	20593.39036
2	DALYs (Disability-Adjusted Life Years)	187	Somalia	2	Female	22	All ages	432	Cervical cancer	2	Percent	1991	0.007007889	0.009733668	0.004734549
2	DALYs (Disability-Adjusted Life Years)	187	Somalia	2	Female	22	All ages	432	Cervical cancer	3	Rate	1991	797.008262	1141.800193	542.3457585
2	DALYs (Disability-Adjusted Life Years)	187	Somalia	2	Female	27	Age-standardized	432	Cervical cancer	3	Rate	1991	1455.022743	2053.964538	990.4041748
2	DALYs (Disability-Adjusted Life Years)	200	Benin	2	Female	22	All ages	432	Cervical cancer	1	Number	1991	8455.879499	10719.35363	6634.614149
2	DALYs (Disability-Adjusted Life Years)	200	Benin	2	Female	22	All ages	432	Cervical cancer	2	Percent	1991	0.003516297	0.004393252	0.002768793
2	DALYs (Disability-Adjusted Life Years)	200	Benin	2	Female	22	All ages	432	Cervical cancer	3	Rate	1991	328.7518281	416.7522847	257.943781
2	DALYs (Disability-Adjusted Life Years)	200	Benin	2	Female	27	Age-standardized	432	Cervical cancer	3	Rate	1991	635.4347792	799.1841455	500.3680861
2	DALYs (Disability-Adjusted Life Years)	131	Nicaragua	2	Female	22	All ages	432	Cervical cancer	1	Number	1991	8277.769987	9546.027311	7069.524937
2	DALYs (Disability-Adjusted Life Years)	131	Nicaragua	2	Female	22	All ages	432	Cervical cancer	2	Percent	1991	0.012662854	0.0151169	0.010524098
2	DALYs (Disability-Adjusted Life Years)	131	Nicaragua	2	Female	22	All ages	432	Cervical cancer	3	Rate	1991	406.0047254	468.2096994	346.7432093
2	DALYs (Disability-Adjusted Life Years)	131	Nicaragua	2	Female	27	Age-standardized	432	Cervical cancer	3	Rate	1991	745.4214725	860.7503524	635.0530701
2	DALYs (Disability-Adjusted Life Years)	82	Greece	2	Female	22	All ages	432	Cervical cancer	1	Number	1991	9760.755017	10298.3033	9255.710261
2	DALYs (Disability-Adjusted Life Years)	82	Greece	2	Female	22	All ages	432	Cervical cancer	2	Percent	1991	0.006345947	0.007250757	0.005546754
2	DALYs (Disability-Adjusted Life Years)	82	Greece	2	Female	22	All ages	432	Cervical cancer	3	Rate	1991	184.236938	194.3833099	174.7040792
2	DALYs (Disability-Adjusted Life Years)	82	Greece	2	Female	27	Age-standardized	432	Cervical cancer	3	Rate	1991	136.7599674	143.983724	129.901551
2	DALYs (Disability-Adjusted Life Years)	82	Greece	2	Female	22	All ages	432	Cervical cancer	1	Number	1993	9408.988718	9927.414793	8914.462724
2	DALYs (Disability-Adjusted Life Years)	82	Greece	2	Female	22	All ages	432	Cervical cancer	2	Percent	1993	0.006028219	0.006938593	0.005263673
2	DALYs (Disability-Adjusted Life Years)	82	Greece	2	Female	22	All ages	432	Cervical cancer	3	Rate	1993	174.907016	184.5442215	165.7140975
2	DALYs (Disability-Adjusted Life Years)	82	Greece	2	Female	27	Age-standardized	432	Cervical cancer	3	Rate	1993	127.9928159	134.7456003	121.6960651
2	DALYs (Disability-Adjusted Life Years)	128	Guatemala	2	Female	22	All ages	432	Cervical cancer	1	Number	1991	12597.84714	13263.19921	11889.34924
2	DALYs (Disability-Adjusted Life Years)	128	Guatemala	2	Female	22	All ages	432	Cervical cancer	2	Percent	1991	0.005648176	0.006189727	0.00515798
2	DALYs (Disability-Adjusted Life Years)	128	Guatemala	2	Female	22	All ages	432	Cervical cancer	3	Rate	1991	287.5870218	302.7758566	271.4132423
2	DALYs (Disability-Adjusted Life Years)	128	Guatemala	2	Female	27	Age-standardized	432	Cervical cancer	3	Rate	1991	523.1628376	549.1299987	494.9040504
2	DALYs (Disability-Adjusted Life Years)	22	Fiji	2	Female	22	All ages	432	Cervical cancer	1	Number	1991	2405.923752	3111.746133	1735.699185
2	DALYs (Disability-Adjusted Life Years)	22	Fiji	2	Female	22	All ages	432	Cervical cancer	2	Percent	1991	0.021511451	0.027013394	0.016400826
2	DALYs (Disability-Adjusted Life Years)	22	Fiji	2	Female	22	All ages	432	Cervical cancer	3	Rate	1991	639.451703	827.0467266	461.3179443
2	DALYs (Disability-Adjusted Life Years)	22	Fiji	2	Female	27	Age-standardized	432	Cervical cancer	3	Rate	1991	914.3992745	1159.510387	663.2027796
2	DALYs (Disability-Adjusted Life Years)	93	Sweden	2	Female	22	All ages	432	Cervical cancer	1	Number	1990	7207.448811	7685.946632	6720.134211
2	DALYs (Disability-Adjusted Life Years)	93	Sweden	2	Female	22	All ages	432	Cervical cancer	2	Percent	1990	0.005224776	0.005978641	0.004501781
2	DALYs (Disability-Adjusted Life Years)	93	Sweden	2	Female	22	All ages	432	Cervical cancer	3	Rate	1990	165.7209072	176.7230101	154.5160801
2	DALYs (Disability-Adjusted Life Years)	93	Sweden	2	Female	27	Age-standardized	432	Cervical cancer	3	Rate	1990	115.7992464	123.7178454	107.7200836
2	DALYs (Disability-Adjusted Life Years)	34	Azerbaijan	2	Female	22	All ages	432	Cervical cancer	1	Number	1991	7661.738951	8756.566528	6525.680066
2	DALYs (Disability-Adjusted Life Years)	34	Azerbaijan	2	Female	22	All ages	432	Cervical cancer	2	Percent	1991	0.005246562	0.006252201	0.004442225
2	DALYs (Disability-Adjusted Life Years)	34	Azerbaijan	2	Female	22	All ages	432	Cervical cancer	3	Rate	1991	200.9214155	229.63217	171.1294113
2	DALYs (Disability-Adjusted Life Years)	34	Azerbaijan	2	Female	27	Age-standardized	432	Cervical cancer	3	Rate	1991	240.5847748	275.7167897	204.7998436
2	DALYs (Disability-Adjusted Life Years)	105	Antigua and Barbuda	2	Female	22	All ages	432	Cervical cancer	1	Number	1990	109.7849511	120.5240547	99.2563652
2	DALYs (Disability-Adjusted Life Years)	105	Antigua and Barbuda	2	Female	22	All ages	432	Cervical cancer	2	Percent	1990	0.013551213	0.015364345	0.01179072
2	DALYs (Disability-Adjusted Life Years)	105	Antigua and Barbuda	2	Female	22	All ages	432	Cervical cancer	3	Rate	1990	352.3061478	386.7685414	318.5193172
2	DALYs (Disability-Adjusted Life Years)	105	Antigua and Barbuda	2	Female	27	Age-standardized	432	Cervical cancer	3	Rate	1990	393.7295238	434.6158881	356.0929379
2	DALYs (Disability-Adjusted Life Years)	129	Honduras	2	Female	22	All ages	432	Cervical cancer	1	Number	1990	6969.602716	9223.253125	5252.168168
2	DALYs (Disability-Adjusted Life Years)	129	Honduras	2	Female	22	All ages	432	Cervical cancer	2	Percent	1990	0.007604393	0.01005131	0.005706843
2	DALYs (Disability-Adjusted Life Years)	129	Honduras	2	Female	22	All ages	432	Cervical cancer	3	Rate	1990	294.1392848	389.2504621	221.6581134
2	DALYs (Disability-Adjusted Life Years)	129	Honduras	2	Female	27	Age-standardized	432	Cervical cancer	3	Rate	1990	505.7068342	663.1429936	389.4542234
2	DALYs (Disability-Adjusted Life Years)	143	Iraq	2	Female	22	All ages	432	Cervical cancer	1	Number	1991	4177.849102	5607.217649	3097.203462
2	DALYs (Disability-Adjusted Life Years)	143	Iraq	2	Female	22	All ages	432	Cervical cancer	2	Percent	1991	0.001176999	0.001541508	0.000895513
2	DALYs (Disability-Adjusted Life Years)	143	Iraq	2	Female	22	All ages	432	Cervical cancer	3	Rate	1991	46.11014923	61.88582599	34.18326281
2	DALYs (Disability-Adjusted Life Years)	143	Iraq	2	Female	27	Age-standardized	432	Cervical cancer	3	Rate	1991	82.94138422	111.0978073	62.10475731
2	DALYs (Disability-Adjusted Life Years)	61	Moldova	2	Female	27	Age-standardized	432	Cervical cancer	3	Rate	1990	379.1186274	405.6754486	351.7035866
2	DALYs (Disability-Adjusted Life Years)	141	Egypt	2	Female	22	All ages	432	Cervical cancer	1	Number	1990	9043.405355	11091.61157	7476.061392
2	DALYs (Disability-Adjusted Life Years)	141	Egypt	2	Female	22	All ages	432	Cervical cancer	2	Percent	1990	0.000643037	0.000798573	0.000519202
2	DALYs (Disability-Adjusted Life Years)	141	Egypt	2	Female	22	All ages	432	Cervical cancer	3	Rate	1990	33.52612083	41.11932342	27.71559249
2	DALYs (Disability-Adjusted Life Years)	141	Egypt	2	Female	27	Age-standardized	432	Cervical cancer	3	Rate	1990	50.86765864	61.9995131	42.40260466
2	DALYs (Disability-Adjusted Life Years)	58	Estonia	2	Female	22	All ages	432	Cervical cancer	1	Number	1991	3492.413533	3791.408693	3194.591069
2	DALYs (Disability-Adjusted Life Years)	58	Estonia	2	Female	22	All ages	432	Cervical cancer	2	Percent	1991	0.010953009	0.01234047	0.009690428
2	DALYs (Disability-Adjusted Life Years)	58	Estonia	2	Female	22	All ages	432	Cervical cancer	3	Rate	1991	420.2421422	456.2202317	384.4051633
2	DALYs (Disability-Adjusted Life Years)	58	Estonia	2	Female	27	Age-standardized	432	Cervical cancer	3	Rate	1991	318.7275491	344.9259083	291.4405639
2	DALYs (Disability-Adjusted Life Years)	151	Qatar	2	Female	22	All ages	432	Cervical cancer	1	Number	1990	79.46884631	107.1323423	60.6651298
2	DALYs (Disability-Adjusted Life Years)	151	Qatar	2	Female	22	All ages	432	Cervical cancer	2	Percent	1990	0.002545277	0.003530105	0.001887705
2	DALYs (Disability-Adjusted Life Years)	151	Qatar	2	Female	22	All ages	432	Cervical cancer	3	Rate	1990	53.81173204	72.54386045	41.07893673
2	DALYs (Disability-Adjusted Life Years)	151	Qatar	2	Female	27	Age-standardized	432	Cervical cancer	3	Rate	1990	126.1302876	163.0934167	97.5721771
2	DALYs (Disability-Adjusted Life Years)	152	Saudi Arabia	2	Female	22	All ages	432	Cervical cancer	1	Number	1991	2016.952044	2718.809545	1475.971586
2	DALYs (Disability-Adjusted Life Years)	152	Saudi Arabia	2	Female	22	All ages	432	Cervical cancer	2	Percent	1991	0.000864122	0.00110613	0.000672677
2	DALYs (Disability-Adjusted Life Years)	152	Saudi Arabia	2	Female	22	All ages	432	Cervical cancer	3	Rate	1991	27.81488893	37.49389369	20.35446795
2	DALYs (Disability-Adjusted Life Years)	152	Saudi Arabia	2	Female	27	Age-standardized	432	Cervical cancer	3	Rate	1991	54.18599689	71.81658665	40.0277887
2	DALYs (Disability-Adjusted Life Years)	142	Iran	2	Female	22	All ages	432	Cervical cancer	1	Number	1993	13315.31355	15329.50398	11547.5099
2	DALYs (Disability-Adjusted Life Years)	142	Iran	2	Female	22	All ages	432	Cervical cancer	2	Percent	1993	0.001507351	0.001804416	0.001263029
2	DALYs (Disability-Adjusted Life Years)	142	Iran	2	Female	22	All ages	432	Cervical cancer	3	Rate	1993	44.76797387	51.53996795	38.8243671
2	DALYs (Disability-Adjusted Life Years)	142	Iran	2	Female	27	Age-standardized	432	Cervical cancer	3	Rate	1993	76.15338391	87.98799536	66.32735665
2	DALYs (Disability-Adjusted Life Years)	213	Niger	2	Female	22	All ages	432	Cervical cancer	1	Number	1991	14668.38076	20198.45749	10708.13288
2	DALYs (Disability-Adjusted Life Years)	213	Niger	2	Female	22	All ages	432	Cervical cancer	2	Percent	1991	0.002214157	0.003064806	0.001630559
2	DALYs (Disability-Adjusted Life Years)	213	Niger	2	Female	22	All ages	432	Cervical cancer	3	Rate	1991	351.6637952	484.243376	256.7197231
2	DALYs (Disability-Adjusted Life Years)	213	Niger	2	Female	27	Age-standardized	432	Cervical cancer	3	Rate	1991	737.6923445	1010.315765	553.240868
2	DALYs (Disability-Adjusted Life Years)	71	Australia	2	Female	22	All ages	432	Cervical cancer	1	Number	1991	16245.7183	17962.96595	14974.55152
2	DALYs (Disability-Adjusted Life Years)	71	Australia	2	Female	22	All ages	432	Cervical cancer	2	Percent	1991	0.007197188	0.008358617	0.006127421
2	DALYs (Disability-Adjusted Life Years)	71	Australia	2	Female	22	All ages	432	Cervical cancer	3	Rate	1991	188.9611415	208.9352092	174.175638
2	DALYs (Disability-Adjusted Life Years)	71	Australia	2	Female	27	Age-standardized	432	Cervical cancer	3	Rate	1991	162.9299087	180.3011011	150.4758354
2	DALYs (Disability-Adjusted Life Years)	155	Turkey	2	Female	22	All ages	432	Cervical cancer	1	Number	1991	28292.02373	36759.55518	22031.29874
2	DALYs (Disability-Adjusted Life Years)	155	Turkey	2	Female	22	All ages	432	Cervical cancer	2	Percent	1991	0.002775834	0.003601347	0.002157904
2	DALYs (Disability-Adjusted Life Years)	155	Turkey	2	Female	22	All ages	432	Cervical cancer	3	Rate	1991	97.94166562	127.2546671	76.26821307
2	DALYs (Disability-Adjusted Life Years)	155	Turkey	2	Female	27	Age-standardized	432	Cervical cancer	3	Rate	1991	128.1460759	167.0039292	100.1831895
2	DALYs (Disability-Adjusted Life Years)	133	Venezuela	2	Female	22	All ages	432	Cervical cancer	1	Number	1990	41996.49555	44416.09485	39644.66469
2	DALYs (Disability-Adjusted Life Years)	133	Venezuela	2	Female	22	All ages	432	Cervical cancer	2	Percent	1990	0.01699176	0.019145235	0.01508099
2	DALYs (Disability-Adjusted Life Years)	133	Venezuela	2	Female	22	All ages	432	Cervical cancer	3	Rate	1990	445.2032057	470.8532831	420.2715387
2	DALYs (Disability-Adjusted Life Years)	133	Venezuela	2	Female	27	Age-standardized	432	Cervical cancer	3	Rate	1990	655.0867644	691.9908242	618.4203192
2	DALYs (Disability-Adjusted Life Years)	46	Croatia	2	Female	22	All ages	432	Cervical cancer	1	Number	1991	7357.663335	8400.434272	6422.995418
2	DALYs (Disability-Adjusted Life Years)	46	Croatia	2	Female	22	All ages	432	Cervical cancer	2	Percent	1991	0.008470281	0.009843759	0.007060361
2	DALYs (Disability-Adjusted Life Years)	46	Croatia	2	Female	22	All ages	432	Cervical cancer	3	Rate	1991	295.7625532	337.6797463	258.1908736
2	DALYs (Disability-Adjusted Life Years)	46	Croatia	2	Female	27	Age-standardized	432	Cervical cancer	3	Rate	1991	221.1811739	252.3647354	192.3113637
2	DALYs (Disability-Adjusted Life Years)	26	Papua New Guinea	2	Female	22	All ages	432	Cervical cancer	1	Number	1990	7364.098592	11914.52261	4946.783825
2	DALYs (Disability-Adjusted Life Years)	26	Papua New Guinea	2	Female	22	All ages	432	Cervical cancer	2	Percent	1990	0.007066324	0.01096886	0.004855116
2	DALYs (Disability-Adjusted Life Years)	26	Papua New Guinea	2	Female	22	All ages	432	Cervical cancer	3	Rate	1990	373.8781255	604.9049077	251.1501225
2	DALYs (Disability-Adjusted Life Years)	26	Papua New Guinea	2	Female	27	Age-standardized	432	Cervical cancer	3	Rate	1990	605.1265721	976.4727309	412.4276231
2	DALYs (Disability-Adjusted Life Years)	50	Montenegro	2	Female	22	All ages	432	Cervical cancer	1	Number	1990	632.1826782	828.8332112	510.9044704
2	DALYs (Disability-Adjusted Life Years)	50	Montenegro	2	Female	22	All ages	432	Cervical cancer	2	Percent	1990	0.008032193	0.010598236	0.006063999
2	DALYs (Disability-Adjusted Life Years)	50	Montenegro	2	Female	22	All ages	432	Cervical cancer	3	Rate	1990	201.1424997	263.7110912	162.5552326
2	DALYs (Disability-Adjusted Life Years)	50	Montenegro	2	Female	27	Age-standardized	432	Cervical cancer	3	Rate	1990	186.3287336	244.8856268	150.08553
2	DALYs (Disability-Adjusted Life Years)	172	Equatorial Guinea	2	Female	22	All ages	432	Cervical cancer	1	Number	1991	1474.8144	2099.349535	980.967998
2	DALYs (Disability-Adjusted Life Years)	172	Equatorial Guinea	2	Female	22	All ages	432	Cervical cancer	2	Percent	1991	0.006642735	0.009325633	0.004547668
2	DALYs (Disability-Adjusted Life Years)	172	Equatorial Guinea	2	Female	22	All ages	432	Cervical cancer	3	Rate	1991	645.9508578	919.4896885	429.6521108
2	DALYs (Disability-Adjusted Life Years)	172	Equatorial Guinea	2	Female	27	Age-standardized	432	Cervical cancer	3	Rate	1991	1059.166257	1504.377997	706.1614374
2	DALYs (Disability-Adjusted Life Years)	142	Iran	2	Female	22	All ages	432	Cervical cancer	1	Number	1990	12829.4251	15810.20357	11037.94027
2	DALYs (Disability-Adjusted Life Years)	142	Iran	2	Female	22	All ages	432	Cervical cancer	2	Percent	1990	0.001146718	0.001404128	0.00095767
2	DALYs (Disability-Adjusted Life Years)	142	Iran	2	Female	22	All ages	432	Cervical cancer	3	Rate	1990	45.83189662	56.48044319	39.43198806
2	DALYs (Disability-Adjusted Life Years)	142	Iran	2	Female	27	Age-standardized	432	Cervical cancer	3	Rate	1990	80.82397476	98.84768547	69.4041154
2	DALYs (Disability-Adjusted Life Years)	62	Russian Federation	2	Female	22	All ages	432	Cervical cancer	1	Number	1991	207943.636	214576.1595	201636.7484
2	DALYs (Disability-Adjusted Life Years)	62	Russian Federation	2	Female	22	All ages	432	Cervical cancer	2	Percent	1991	0.007033757	0.00773537	0.006327312
2	DALYs (Disability-Adjusted Life Years)	62	Russian Federation	2	Female	22	All ages	432	Cervical cancer	3	Rate	1991	258.4847939	266.7293668	250.6450034
2	DALYs (Disability-Adjusted Life Years)	62	Russian Federation	2	Female	27	Age-standardized	432	Cervical cancer	3	Rate	1991	198.9247064	205.1620536	193.0340445
2	DALYs (Disability-Adjusted Life Years)	97	Argentina	2	Female	22	All ages	432	Cervical cancer	1	Number	1990	63913.4776	68207.46944	59182.94667
2	DALYs (Disability-Adjusted Life Years)	97	Argentina	2	Female	22	All ages	432	Cervical cancer	2	Percent	1990	0.012816144	0.014428935	0.011304442
2	DALYs (Disability-Adjusted Life Years)	97	Argentina	2	Female	22	All ages	432	Cervical cancer	3	Rate	1990	378.0072426	403.4034513	350.0291851
2	DALYs (Disability-Adjusted Life Years)	97	Argentina	2	Female	27	Age-standardized	432	Cervical cancer	3	Rate	1990	383.1081862	408.8305824	354.9772195
2	DALYs (Disability-Adjusted Life Years)	121	Bolivia	2	Female	22	All ages	432	Cervical cancer	1	Number	1990	23256.05787	29963.93464	16971.61522
2	DALYs (Disability-Adjusted Life Years)	121	Bolivia	2	Female	22	All ages	432	Cervical cancer	2	Percent	1990	0.011908584	0.015177621	0.008992481
2	DALYs (Disability-Adjusted Life Years)	121	Bolivia	2	Female	22	All ages	432	Cervical cancer	3	Rate	1990	721.0328881	929.0044967	526.189469
2	DALYs (Disability-Adjusted Life Years)	121	Bolivia	2	Female	27	Age-standardized	432	Cervical cancer	3	Rate	1990	1145.729288	1482.911922	831.6376593
2	DALYs (Disability-Adjusted Life Years)	98	Chile	2	Female	22	All ages	432	Cervical cancer	1	Number	1991	32233.3097	34607.96054	29840.934
2	DALYs (Disability-Adjusted Life Years)	98	Chile	2	Female	22	All ages	432	Cervical cancer	2	Percent	1991	0.018643172	0.02136532	0.01632279
2	DALYs (Disability-Adjusted Life Years)	98	Chile	2	Female	22	All ages	432	Cervical cancer	3	Rate	1991	469.5516852	504.1438917	434.7012757
2	DALYs (Disability-Adjusted Life Years)	98	Chile	2	Female	27	Age-standardized	432	Cervical cancer	3	Rate	1991	528.7941831	566.4621085	490.6447343
2	DALYs (Disability-Adjusted Life Years)	201	Burkina Faso	2	Female	22	All ages	432	Cervical cancer	1	Number	1991	22227.03157	31033.33707	16962.24888
2	DALYs (Disability-Adjusted Life Years)	201	Burkina Faso	2	Female	22	All ages	432	Cervical cancer	2	Percent	1991	0.003845403	0.005330835	0.002954804
2	DALYs (Disability-Adjusted Life Years)	201	Burkina Faso	2	Female	22	All ages	432	Cervical cancer	3	Rate	1991	441.1659516	615.9550203	336.6696379
2	DALYs (Disability-Adjusted Life Years)	201	Burkina Faso	2	Female	27	Age-standardized	432	Cervical cancer	3	Rate	1991	778.5635569	1070.044078	595.996762
2	DALYs (Disability-Adjusted Life Years)	12	Laos	2	Female	22	All ages	432	Cervical cancer	1	Number	1991	8269.020615	11085.14046	5828.875247
2	DALYs (Disability-Adjusted Life Years)	12	Laos	2	Female	22	All ages	432	Cervical cancer	2	Percent	1991	0.004314456	0.005865869	0.003192597
2	DALYs (Disability-Adjusted Life Years)	12	Laos	2	Female	22	All ages	432	Cervical cancer	3	Rate	1991	380.5172878	510.1072764	268.2285972
2	DALYs (Disability-Adjusted Life Years)	12	Laos	2	Female	27	Age-standardized	432	Cervical cancer	3	Rate	1991	597.8963341	803.8667257	425.7384112
2	DALYs (Disability-Adjusted Life Years)	13	Malaysia	2	Female	22	All ages	432	Cervical cancer	1	Number	1990	22656.39442	25927.4201	18722.03984
2	DALYs (Disability-Adjusted Life Years)	13	Malaysia	2	Female	22	All ages	432	Cervical cancer	2	Percent	1990	0.011151397	0.013309079	0.008803185
2	DALYs (Disability-Adjusted Life Years)	13	Malaysia	2	Female	22	All ages	432	Cervical cancer	3	Rate	1990	258.9036406	296.2829536	213.9442042
2	DALYs (Disability-Adjusted Life Years)	13	Malaysia	2	Female	27	Age-standardized	432	Cervical cancer	3	Rate	1990	396.2914962	453.6680909	327.9247066
2	DALYs (Disability-Adjusted Life Years)	11	Indonesia	2	Female	22	All ages	432	Cervical cancer	1	Number	1991	228941.4823	284348.6897	179655.5367
2	DALYs (Disability-Adjusted Life Years)	11	Indonesia	2	Female	22	All ages	432	Cervical cancer	2	Percent	1991	0.005773006	0.007215025	0.004454036
2	DALYs (Disability-Adjusted Life Years)	11	Indonesia	2	Female	22	All ages	432	Cervical cancer	3	Rate	1991	243.3719604	302.2715559	190.9794578
2	DALYs (Disability-Adjusted Life Years)	11	Indonesia	2	Female	27	Age-standardized	432	Cervical cancer	3	Rate	1991	330.4548302	410.7346385	259.1432982
2	DALYs (Disability-Adjusted Life Years)	177	Djibouti	2	Female	22	All ages	432	Cervical cancer	1	Number	1990	898.903774	1293.55929	589.1103014
2	DALYs (Disability-Adjusted Life Years)	177	Djibouti	2	Female	22	All ages	432	Cervical cancer	2	Percent	1990	0.008510637	0.011523709	0.0059092
2	DALYs (Disability-Adjusted Life Years)	177	Djibouti	2	Female	22	All ages	432	Cervical cancer	3	Rate	1990	458.8128607	660.2504688	300.6900076
2	DALYs (Disability-Adjusted Life Years)	177	Djibouti	2	Female	27	Age-standardized	432	Cervical cancer	3	Rate	1990	876.0870203	1243.944087	582.6481564
2	DALYs (Disability-Adjusted Life Years)	165	Pakistan	2	Female	22	All ages	432	Cervical cancer	1	Number	1990	53638.26014	64282.1016	42774.64224
2	DALYs (Disability-Adjusted Life Years)	165	Pakistan	2	Female	22	All ages	432	Cervical cancer	2	Percent	1990	0.001582582	0.001922911	0.001269482
2	DALYs (Disability-Adjusted Life Years)	165	Pakistan	2	Female	22	All ages	432	Cervical cancer	3	Rate	1990	101.4344281	121.5628209	80.89041965
2	DALYs (Disability-Adjusted Life Years)	165	Pakistan	2	Female	27	Age-standardized	432	Cervical cancer	3	Rate	1990	166.2613256	197.1955372	133.974752
2	DALYs (Disability-Adjusted Life Years)	25	Federated States of Micronesia	2	Female	22	All ages	432	Cervical cancer	1	Number	1990	208.3281079	279.1026305	150.5979429
2	DALYs (Disability-Adjusted Life Years)	25	Federated States of Micronesia	2	Female	22	All ages	432	Cervical cancer	2	Percent	1990	0.011021326	0.014114236	0.008571434
2	DALYs (Disability-Adjusted Life Years)	25	Federated States of Micronesia	2	Female	22	All ages	432	Cervical cancer	3	Rate	1990	413.1319891	553.4837619	298.6482637
2	DALYs (Disability-Adjusted Life Years)	25	Federated States of Micronesia	2	Female	27	Age-standardized	432	Cervical cancer	3	Rate	1990	721.580178	958.4925582	519.9584437
2	DALYs (Disability-Adjusted Life Years)	184	Mozambique	2	Female	22	All ages	432	Cervical cancer	1	Number	1991	44982.4398	62375.47784	33455.11401
2	DALYs (Disability-Adjusted Life Years)	184	Mozambique	2	Female	22	All ages	432	Cervical cancer	2	Percent	1991	0.00584092	0.007956342	0.004410435
2	DALYs (Disability-Adjusted Life Years)	184	Mozambique	2	Female	22	All ages	432	Cervical cancer	3	Rate	1991	640.8699351	888.6705259	476.6388137
2	DALYs (Disability-Adjusted Life Years)	184	Mozambique	2	Female	27	Age-standardized	432	Cervical cancer	3	Rate	1991	1056.430936	1436.879548	798.6063231
2	DALYs (Disability-Adjusted Life Years)	189	Tanzania	2	Female	22	All ages	432	Cervical cancer	1	Number	1991	71355.22362	95914.028	51681.78474
2	DALYs (Disability-Adjusted Life Years)	189	Tanzania	2	Female	22	All ages	432	Cervical cancer	2	Percent	1991	0.005725581	0.007466839	0.004073965
2	DALYs (Disability-Adjusted Life Years)	189	Tanzania	2	Female	22	All ages	432	Cervical cancer	3	Rate	1991	522.752025	702.6710845	378.6234036
2	DALYs (Disability-Adjusted Life Years)	189	Tanzania	2	Female	27	Age-standardized	432	Cervical cancer	3	Rate	1991	976.9978964	1297.477243	713.940176
2	DALYs (Disability-Adjusted Life Years)	61	Moldova	2	Female	22	All ages	432	Cervical cancer	1	Number	1990	9713.85468	10371.47594	9040.596313
2	DALYs (Disability-Adjusted Life Years)	61	Moldova	2	Female	22	All ages	432	Cervical cancer	2	Percent	1990	0.011445851	0.012626869	0.010272823
2	DALYs (Disability-Adjusted Life Years)	61	Moldova	2	Female	22	All ages	432	Cervical cancer	3	Rate	1990	417.7795032	446.0628873	388.8235887
2	DALYs (Disability-Adjusted Life Years)	59	Latvia	2	Female	22	All ages	432	Cervical cancer	1	Number	1991	4857.77725	5264.774798	4496.859149
2	DALYs (Disability-Adjusted Life Years)	59	Latvia	2	Female	22	All ages	432	Cervical cancer	2	Percent	1991	0.008837599	0.009869311	0.007777569
2	DALYs (Disability-Adjusted Life Years)	59	Latvia	2	Female	22	All ages	432	Cervical cancer	3	Rate	1991	342.5511869	371.25104	317.1006738
2	DALYs (Disability-Adjusted Life Years)	59	Latvia	2	Female	27	Age-standardized	432	Cervical cancer	3	Rate	1991	254.0294304	276.2467988	234.4947171
2	DALYs (Disability-Adjusted Life Years)	117	Saint Vincent and the Grenadines	2	Female	22	All ages	432	Cervical cancer	1	Number	1990	365.8592108	398.9636662	330.3637853
2	DALYs (Disability-Adjusted Life Years)	117	Saint Vincent and the Grenadines	2	Female	22	All ages	432	Cervical cancer	2	Percent	1990	0.021644171	0.024666938	0.018951062
2	DALYs (Disability-Adjusted Life Years)	117	Saint Vincent and the Grenadines	2	Female	22	All ages	432	Cervical cancer	3	Rate	1990	666.4566294	726.7603831	601.7974355
2	DALYs (Disability-Adjusted Life Years)	117	Saint Vincent and the Grenadines	2	Female	27	Age-standardized	432	Cervical cancer	3	Rate	1990	951.2774818	1039.429651	855.5654934
2	DALYs (Disability-Adjusted Life Years)	107	Barbados	2	Female	22	All ages	432	Cervical cancer	1	Number	1991	773.9382061	831.9438604	714.6517821
2	DALYs (Disability-Adjusted Life Years)	107	Barbados	2	Female	22	All ages	432	Cervical cancer	2	Percent	1991	0.018780846	0.021009709	0.016724495
2	DALYs (Disability-Adjusted Life Years)	107	Barbados	2	Female	22	All ages	432	Cervical cancer	3	Rate	1991	588.0807715	632.1566546	543.0316892
2	DALYs (Disability-Adjusted Life Years)	107	Barbados	2	Female	27	Age-standardized	432	Cervical cancer	3	Rate	1991	542.7900447	584.1528107	501.9422854
2	DALYs (Disability-Adjusted Life Years)	116	Saint Lucia	2	Female	22	All ages	432	Cervical cancer	1	Number	1990	383.7714922	421.1132324	352.3313944
2	DALYs (Disability-Adjusted Life Years)	116	Saint Lucia	2	Female	22	All ages	432	Cervical cancer	2	Percent	1990	0.018688408	0.020942539	0.016592631
2	DALYs (Disability-Adjusted Life Years)	116	Saint Lucia	2	Female	22	All ages	432	Cervical cancer	3	Rate	1990	548.3229024	601.6758268	503.4020941
2	DALYs (Disability-Adjusted Life Years)	116	Saint Lucia	2	Female	27	Age-standardized	432	Cervical cancer	3	Rate	1990	782.4721587	854.7839527	718.1341567
2	DALYs (Disability-Adjusted Life Years)	203	Cape Verde	2	Female	22	All ages	432	Cervical cancer	1	Number	1990	695.0377926	837.9328456	552.7264457
2	DALYs (Disability-Adjusted Life Years)	203	Cape Verde	2	Female	22	All ages	432	Cervical cancer	2	Percent	1990	0.00938926	0.01132924	0.007537683
2	DALYs (Disability-Adjusted Life Years)	203	Cape Verde	2	Female	22	All ages	432	Cervical cancer	3	Rate	1990	373.9524867	450.83458	297.3844459
2	DALYs (Disability-Adjusted Life Years)	203	Cape Verde	2	Female	27	Age-standardized	432	Cervical cancer	3	Rate	1990	549.3990449	663.9983552	436.6091916
2	DALYs (Disability-Adjusted Life Years)	119	Trinidad and Tobago	2	Female	22	All ages	432	Cervical cancer	1	Number	1991	2625.783388	2831.948039	2426.405182
2	DALYs (Disability-Adjusted Life Years)	119	Trinidad and Tobago	2	Female	22	All ages	432	Cervical cancer	2	Percent	1991	0.014399331	0.016207305	0.012752367
2	DALYs (Disability-Adjusted Life Years)	119	Trinidad and Tobago	2	Female	22	All ages	432	Cervical cancer	3	Rate	1991	432.8795162	466.8672605	400.0105669
2	DALYs (Disability-Adjusted Life Years)	119	Trinidad and Tobago	2	Female	27	Age-standardized	432	Cervical cancer	3	Rate	1991	539.7178308	580.5771001	500.3642997
2	DALYs (Disability-Adjusted Life Years)	202	Cameroon	2	Female	22	All ages	432	Cervical cancer	1	Number	1991	23836.90641	29296.7714	18542.85007
2	DALYs (Disability-Adjusted Life Years)	202	Cameroon	2	Female	22	All ages	432	Cervical cancer	2	Percent	1991	0.005610744	0.00685416	0.004474038
2	DALYs (Disability-Adjusted Life Years)	202	Cameroon	2	Female	22	All ages	432	Cervical cancer	3	Rate	1991	435.1415917	534.8111672	338.4988452
2	DALYs (Disability-Adjusted Life Years)	202	Cameroon	2	Female	27	Age-standardized	432	Cervical cancer	3	Rate	1991	769.8397528	943.471465	603.1406264
2	DALYs (Disability-Adjusted Life Years)	24	Marshall Islands	2	Female	22	All ages	432	Cervical cancer	1	Number	1991	76.61660545	98.16197392	58.28011427
2	DALYs (Disability-Adjusted Life Years)	24	Marshall Islands	2	Female	22	All ages	432	Cervical cancer	2	Percent	1991	0.010589151	0.013595922	0.007842299
2	DALYs (Disability-Adjusted Life Years)	24	Marshall Islands	2	Female	22	All ages	432	Cervical cancer	3	Rate	1991	338.8095369	434.0862236	257.7229624
2	DALYs (Disability-Adjusted Life Years)	24	Marshall Islands	2	Female	27	Age-standardized	432	Cervical cancer	3	Rate	1991	682.5482491	860.0692466	529.3320612
2	DALYs (Disability-Adjusted Life Years)	49	Macedonia	2	Female	22	All ages	432	Cervical cancer	1	Number	1990	2686.301355	3186.156507	2228.993426
2	DALYs (Disability-Adjusted Life Years)	49	Macedonia	2	Female	22	All ages	432	Cervical cancer	2	Percent	1990	0.008434162	0.010066366	0.006900327
2	DALYs (Disability-Adjusted Life Years)	49	Macedonia	2	Female	22	All ages	432	Cervical cancer	3	Rate	1990	271.1293036	321.579853	224.9730597
2	DALYs (Disability-Adjusted Life Years)	49	Macedonia	2	Female	27	Age-standardized	432	Cervical cancer	3	Rate	1990	258.6525223	306.8253085	214.6136715
2	DALYs (Disability-Adjusted Life Years)	23	Kiribati	2	Female	22	All ages	432	Cervical cancer	1	Number	1991	410.0208978	518.2269382	302.8482614
2	DALYs (Disability-Adjusted Life Years)	23	Kiribati	2	Female	22	All ages	432	Cervical cancer	2	Percent	1991	0.01882739	0.023549581	0.014421268
2	DALYs (Disability-Adjusted Life Years)	23	Kiribati	2	Female	22	All ages	432	Cervical cancer	3	Rate	1991	1074.339266	1357.861395	793.5248677
2	DALYs (Disability-Adjusted Life Years)	23	Kiribati	2	Female	27	Age-standardized	432	Cervical cancer	3	Rate	1991	1602.072312	2014.720847	1175.734767
2	DALYs (Disability-Adjusted Life Years)	154	Tunisia	2	Female	22	All ages	432	Cervical cancer	1	Number	1990	4034.156247	5062.055202	3144.68602
2	DALYs (Disability-Adjusted Life Years)	154	Tunisia	2	Female	22	All ages	432	Cervical cancer	2	Percent	1990	0.003256317	0.004180834	0.00255685
2	DALYs (Disability-Adjusted Life Years)	154	Tunisia	2	Female	22	All ages	432	Cervical cancer	3	Rate	1990	97.97375562	122.93737	76.37202944
2	DALYs (Disability-Adjusted Life Years)	154	Tunisia	2	Female	27	Age-standardized	432	Cervical cancer	3	Rate	1990	137.2058326	171.1620714	107.8815452
2	DALYs (Disability-Adjusted Life Years)	154	Tunisia	2	Female	22	All ages	432	Cervical cancer	1	Number	1993	4435.433293	5444.580466	3584.338683
2	DALYs (Disability-Adjusted Life Years)	154	Tunisia	2	Female	22	All ages	432	Cervical cancer	2	Percent	1993	0.003627412	0.004580163	0.002884288
2	DALYs (Disability-Adjusted Life Years)	154	Tunisia	2	Female	22	All ages	432	Cervical cancer	3	Rate	1993	100.9131049	123.8727952	81.54935985
2	DALYs (Disability-Adjusted Life Years)	154	Tunisia	2	Female	27	Age-standardized	432	Cervical cancer	3	Rate	1993	135.9702301	167.9144249	109.4423744
2	DALYs (Disability-Adjusted Life Years)	14	Maldives	2	Female	22	All ages	432	Cervical cancer	1	Number	1990	218.9941759	305.0120666	123.4569212
2	DALYs (Disability-Adjusted Life Years)	14	Maldives	2	Female	22	All ages	432	Cervical cancer	2	Percent	1990	0.004499854	0.006336659	0.002498854
2	DALYs (Disability-Adjusted Life Years)	14	Maldives	2	Female	22	All ages	432	Cervical cancer	3	Rate	1990	201.9889138	281.3273721	113.8702858
2	DALYs (Disability-Adjusted Life Years)	14	Maldives	2	Female	27	Age-standardized	432	Cervical cancer	3	Rate	1990	397.9951453	553.391538	235.334753
2	DALYs (Disability-Adjusted Life Years)	91	Portugal	2	Female	22	All ages	432	Cervical cancer	1	Number	1990	13330.92938	14396.9528	12284.37109
2	DALYs (Disability-Adjusted Life Years)	91	Portugal	2	Female	22	All ages	432	Cervical cancer	2	Percent	1990	0.007957414	0.00899084	0.006899401
2	DALYs (Disability-Adjusted Life Years)	91	Portugal	2	Female	22	All ages	432	Cervical cancer	3	Rate	1990	254.3866528	274.7289801	234.4157675
2	DALYs (Disability-Adjusted Life Years)	91	Portugal	2	Female	27	Age-standardized	432	Cervical cancer	3	Rate	1990	204.1158137	220.0115025	187.5391878
2	DALYs (Disability-Adjusted Life Years)	153	Syria	2	Female	22	All ages	432	Cervical cancer	1	Number	1990	2471.063791	3277.663807	1852.926064
2	DALYs (Disability-Adjusted Life Years)	153	Syria	2	Female	22	All ages	432	Cervical cancer	2	Percent	1990	0.001187285	0.001515878	0.000915758
2	DALYs (Disability-Adjusted Life Years)	153	Syria	2	Female	22	All ages	432	Cervical cancer	3	Rate	1990	39.75110999	52.72659287	29.80735182
2	DALYs (Disability-Adjusted Life Years)	153	Syria	2	Female	27	Age-standardized	432	Cervical cancer	3	Rate	1990	74.52355169	98.84804818	56.43000942
2	DALYs (Disability-Adjusted Life Years)	187	Somalia	2	Female	22	All ages	432	Cervical cancer	1	Number	1990	29841.51033	42550.21965	19989.00114
2	DALYs (Disability-Adjusted Life Years)	187	Somalia	2	Female	22	All ages	432	Cervical cancer	2	Percent	1990	0.006971083	0.009696889	0.004698451
2	DALYs (Disability-Adjusted Life Years)	187	Somalia	2	Female	22	All ages	432	Cervical cancer	3	Rate	1990	785.2788571	1119.708335	526.0102385
2	DALYs (Disability-Adjusted Life Years)	187	Somalia	2	Female	27	Age-standardized	432	Cervical cancer	3	Rate	1990	1467.483668	2093.272497	988.5944222
2	DALYs (Disability-Adjusted Life Years)	212	Mauritania	2	Female	22	All ages	432	Cervical cancer	1	Number	1991	4404.587173	5459.715632	3340.983395
2	DALYs (Disability-Adjusted Life Years)	212	Mauritania	2	Female	22	All ages	432	Cervical cancer	2	Percent	1991	0.00651559	0.008041574	0.005000885
2	DALYs (Disability-Adjusted Life Years)	212	Mauritania	2	Female	22	All ages	432	Cervical cancer	3	Rate	1991	414.3017103	513.5485881	314.2576319
2	DALYs (Disability-Adjusted Life Years)	212	Mauritania	2	Female	27	Age-standardized	432	Cervical cancer	3	Rate	1991	721.7232655	903.3725677	540.8574593
2	DALYs (Disability-Adjusted Life Years)	109	Cuba	2	Female	22	All ages	432	Cervical cancer	1	Number	1990	19433.19454	20868.75112	17859.10891
2	DALYs (Disability-Adjusted Life Years)	109	Cuba	2	Female	22	All ages	432	Cervical cancer	2	Percent	1990	0.01343171	0.015380263	0.011575659
2	DALYs (Disability-Adjusted Life Years)	109	Cuba	2	Female	22	All ages	432	Cervical cancer	3	Rate	1990	360.6522361	387.2941086	331.4394631
2	DALYs (Disability-Adjusted Life Years)	109	Cuba	2	Female	27	Age-standardized	432	Cervical cancer	3	Rate	1990	366.4229782	393.8113657	335.7226266
2	DALYs (Disability-Adjusted Life Years)	82	Greece	2	Female	22	All ages	432	Cervical cancer	1	Number	1992	9729.987659	10251.54855	9225.187765
2	DALYs (Disability-Adjusted Life Years)	82	Greece	2	Female	22	All ages	432	Cervical cancer	2	Percent	1992	0.006246518	0.007158731	0.005468017
2	DALYs (Disability-Adjusted Life Years)	82	Greece	2	Female	22	All ages	432	Cervical cancer	3	Rate	1992	182.1431035	191.9066019	172.693367
2	DALYs (Disability-Adjusted Life Years)	82	Greece	2	Female	27	Age-standardized	432	Cervical cancer	3	Rate	1992	134.7189643	141.7997473	128.2920405
2	DALYs (Disability-Adjusted Life Years)	36	Kazakhstan	2	Female	22	All ages	432	Cervical cancer	1	Number	1991	22102.23927	23960.1321	20415.31364
2	DALYs (Disability-Adjusted Life Years)	36	Kazakhstan	2	Female	22	All ages	432	Cervical cancer	2	Percent	1991	0.007805034	0.00873062	0.006894923
2	DALYs (Disability-Adjusted Life Years)	36	Kazakhstan	2	Female	22	All ages	432	Cervical cancer	3	Rate	1991	262.6746798	284.754859	242.626365
2	DALYs (Disability-Adjusted Life Years)	36	Kazakhstan	2	Female	27	Age-standardized	432	Cervical cancer	3	Rate	1991	279.9136581	304.0810883	258.2383986
2	DALYs (Disability-Adjusted Life Years)	37	Kyrgyzstan	2	Female	22	All ages	432	Cervical cancer	1	Number	1993	7464.752533	8547.306971	6359.601943
2	DALYs (Disability-Adjusted Life Years)	37	Kyrgyzstan	2	Female	22	All ages	432	Cervical cancer	2	Percent	1993	0.008671845	0.009984539	0.007344234
2	DALYs (Disability-Adjusted Life Years)	37	Kyrgyzstan	2	Female	22	All ages	432	Cervical cancer	3	Rate	1993	313.9597093	359.4908203	267.4782276
2	DALYs (Disability-Adjusted Life Years)	37	Kyrgyzstan	2	Female	27	Age-standardized	432	Cervical cancer	3	Rate	1993	416.3745969	477.6682652	352.9746627
2	DALYs (Disability-Adjusted Life Years)	131	Nicaragua	2	Female	22	All ages	432	Cervical cancer	1	Number	1990	7465.067355	8782.246976	6322.20382
2	DALYs (Disability-Adjusted Life Years)	131	Nicaragua	2	Female	22	All ages	432	Cervical cancer	2	Percent	1990	0.011424121	0.013598118	0.009388215
2	DALYs (Disability-Adjusted Life Years)	131	Nicaragua	2	Female	22	All ages	432	Cervical cancer	3	Rate	1990	377.1183982	443.6593475	319.3835051
2	DALYs (Disability-Adjusted Life Years)	131	Nicaragua	2	Female	27	Age-standardized	432	Cervical cancer	3	Rate	1990	701.7637691	820.9950064	592.7294647
2	DALYs (Disability-Adjusted Life Years)	142	Iran	2	Female	22	All ages	432	Cervical cancer	1	Number	1991	12995.47017	15596.0148	11069.44618
2	DALYs (Disability-Adjusted Life Years)	142	Iran	2	Female	22	All ages	432	Cervical cancer	2	Percent	1991	0.001404773	0.001716917	0.001169234
2	DALYs (Disability-Adjusted Life Years)	142	Iran	2	Female	22	All ages	432	Cervical cancer	3	Rate	1991	45.12682969	54.15723281	38.43870256
2	DALYs (Disability-Adjusted Life Years)	142	Iran	2	Female	27	Age-standardized	432	Cervical cancer	3	Rate	1991	79.14922834	95.30848299	67.20413246
2	DALYs (Disability-Adjusted Life Years)	38	Mongolia	2	Female	22	All ages	432	Cervical cancer	1	Number	1990	2907.070679	3981.241307	2086.508336
2	DALYs (Disability-Adjusted Life Years)	38	Mongolia	2	Female	22	All ages	432	Cervical cancer	2	Percent	1990	0.005657633	0.007763073	0.00403735
2	DALYs (Disability-Adjusted Life Years)	38	Mongolia	2	Female	22	All ages	432	Cervical cancer	3	Rate	1990	269.1049899	368.5400254	193.1462516
2	DALYs (Disability-Adjusted Life Years)	38	Mongolia	2	Female	27	Age-standardized	432	Cervical cancer	3	Rate	1990	459.7319029	631.5299721	332.1650969
2	DALYs (Disability-Adjusted Life Years)	85	Israel	2	Female	22	All ages	432	Cervical cancer	1	Number	1990	2600.151235	2826.300112	2399.903245
2	DALYs (Disability-Adjusted Life Years)	85	Israel	2	Female	22	All ages	432	Cervical cancer	2	Percent	1990	0.004378887	0.005056645	0.003802641
2	DALYs (Disability-Adjusted Life Years)	85	Israel	2	Female	22	All ages	432	Cervical cancer	3	Rate	1990	103.7493073	112.7729322	95.75916048
2	DALYs (Disability-Adjusted Life Years)	85	Israel	2	Female	27	Age-standardized	432	Cervical cancer	3	Rate	1990	105.7408617	114.9603085	97.55304168
2	DALYs (Disability-Adjusted Life Years)	14	Maldives	2	Female	22	All ages	432	Cervical cancer	1	Number	1991	216.8917607	296.3549484	124.0829012
2	DALYs (Disability-Adjusted Life Years)	14	Maldives	2	Female	22	All ages	432	Cervical cancer	2	Percent	1991	0.004622256	0.006387723	0.002608166
2	DALYs (Disability-Adjusted Life Years)	14	Maldives	2	Female	22	All ages	432	Cervical cancer	3	Rate	1991	193.5371037	264.4437861	110.7217962
2	DALYs (Disability-Adjusted Life Years)	14	Maldives	2	Female	27	Age-standardized	432	Cervical cancer	3	Rate	1991	386.9310812	525.5764611	228.2575473
2	DALYs (Disability-Adjusted Life Years)	26	Papua New Guinea	2	Female	22	All ages	432	Cervical cancer	1	Number	1991	7553.267309	11981.26005	5077.175961
2	DALYs (Disability-Adjusted Life Years)	26	Papua New Guinea	2	Female	22	All ages	432	Cervical cancer	2	Percent	1991	0.007030184	0.010735827	0.004858648
2	DALYs (Disability-Adjusted Life Years)	26	Papua New Guinea	2	Female	22	All ages	432	Cervical cancer	3	Rate	1991	372.8510308	591.4295067	250.6240297
2	DALYs (Disability-Adjusted Life Years)	26	Papua New Guinea	2	Female	27	Age-standardized	432	Cervical cancer	3	Rate	1991	605.4383372	969.3553992	418.8751047
2	DALYs (Disability-Adjusted Life Years)	143	Iraq	2	Female	22	All ages	432	Cervical cancer	1	Number	1990	3956.346496	5306.634416	2977.202709
2	DALYs (Disability-Adjusted Life Years)	143	Iraq	2	Female	22	All ages	432	Cervical cancer	2	Percent	1990	0.001136063	0.001484814	0.000849224
2	DALYs (Disability-Adjusted Life Years)	143	Iraq	2	Female	22	All ages	432	Cervical cancer	3	Rate	1990	44.28925824	59.40503499	33.32824861
2	DALYs (Disability-Adjusted Life Years)	143	Iraq	2	Female	27	Age-standardized	432	Cervical cancer	3	Rate	1990	81.33873479	108.4616546	60.96417033
2	DALYs (Disability-Adjusted Life Years)	115	Jamaica	2	Female	22	All ages	432	Cervical cancer	1	Number	1990	5216.83666	5649.532824	4834.557316
2	DALYs (Disability-Adjusted Life Years)	115	Jamaica	2	Female	22	All ages	432	Cervical cancer	2	Percent	1990	0.016477006	0.018726429	0.014434684
2	DALYs (Disability-Adjusted Life Years)	115	Jamaica	2	Female	22	All ages	432	Cervical cancer	3	Rate	1990	433.1135574	469.0369699	401.3758633
2	DALYs (Disability-Adjusted Life Years)	115	Jamaica	2	Female	27	Age-standardized	432	Cervical cancer	3	Rate	1990	586.4276387	636.4900652	543.9862673
2	DALYs (Disability-Adjusted Life Years)	197	Swaziland	2	Female	22	All ages	432	Cervical cancer	1	Number	1991	1634.382435	2341.922072	1156.176868
2	DALYs (Disability-Adjusted Life Years)	197	Swaziland	2	Female	22	All ages	432	Cervical cancer	2	Percent	1991	0.008186765	0.011232282	0.005879208
2	DALYs (Disability-Adjusted Life Years)	197	Swaziland	2	Female	22	All ages	432	Cervical cancer	3	Rate	1991	374.8685484	537.152694	265.1853906
2	DALYs (Disability-Adjusted Life Years)	197	Swaziland	2	Female	27	Age-standardized	432	Cervical cancer	3	Rate	1991	775.2746964	1102.956174	548.6208037
2	DALYs (Disability-Adjusted Life Years)	38	Mongolia	2	Female	22	All ages	432	Cervical cancer	1	Number	1991	3181.980983	4206.222975	2349.742642
2	DALYs (Disability-Adjusted Life Years)	38	Mongolia	2	Female	22	All ages	432	Cervical cancer	2	Percent	1991	0.006167379	0.008160819	0.00458128
2	DALYs (Disability-Adjusted Life Years)	38	Mongolia	2	Female	22	All ages	432	Cervical cancer	3	Rate	1991	288.8683662	381.851672	213.3156425
2	DALYs (Disability-Adjusted Life Years)	38	Mongolia	2	Female	27	Age-standardized	432	Cervical cancer	3	Rate	1991	493.2075569	651.114748	361.3203331
2	DALYs (Disability-Adjusted Life Years)	435	South Sudan	2	Female	22	All ages	432	Cervical cancer	1	Number	1991	13188.3515	19469.55437	8841.855666
2	DALYs (Disability-Adjusted Life Years)	435	South Sudan	2	Female	22	All ages	432	Cervical cancer	2	Percent	1991	0.00465098	0.006686912	0.003272116
2	DALYs (Disability-Adjusted Life Years)	435	South Sudan	2	Female	22	All ages	432	Cervical cancer	3	Rate	1991	466.7082153	688.9868661	312.8948055
2	DALYs (Disability-Adjusted Life Years)	435	South Sudan	2	Female	27	Age-standardized	432	Cervical cancer	3	Rate	1991	955.3070256	1418.354187	644.0406313
2	DALYs (Disability-Adjusted Life Years)	84	Ireland	2	Female	22	All ages	432	Cervical cancer	1	Number	1991	2747.699783	2979.658789	2516.925367
2	DALYs (Disability-Adjusted Life Years)	84	Ireland	2	Female	22	All ages	432	Cervical cancer	2	Percent	1991	0.005433509	0.006216737	0.004694397
2	DALYs (Disability-Adjusted Life Years)	84	Ireland	2	Female	22	All ages	432	Cervical cancer	3	Rate	1991	151.8628071	164.6829652	139.1081201
2	DALYs (Disability-Adjusted Life Years)	84	Ireland	2	Female	27	Age-standardized	432	Cervical cancer	3	Rate	1991	141.6949936	153.8684198	129.9765663
2	DALYs (Disability-Adjusted Life Years)	50	Montenegro	2	Female	22	All ages	432	Cervical cancer	1	Number	1991	613.7260655	816.1848131	486.4337078
2	DALYs (Disability-Adjusted Life Years)	50	Montenegro	2	Female	22	All ages	432	Cervical cancer	2	Percent	1991	0.007873786	0.010377267	0.005881678
2	DALYs (Disability-Adjusted Life Years)	50	Montenegro	2	Female	22	All ages	432	Cervical cancer	3	Rate	1991	194.5230138	258.6931509	154.1771748
2	DALYs (Disability-Adjusted Life Years)	50	Montenegro	2	Female	27	Age-standardized	432	Cervical cancer	3	Rate	1991	178.2040254	235.498685	140.7460148
2	DALYs (Disability-Adjusted Life Years)	175	Burundi	2	Female	22	All ages	432	Cervical cancer	1	Number	1990	21384.67382	28580.42419	14527.50899
2	DALYs (Disability-Adjusted Life Years)	175	Burundi	2	Female	22	All ages	432	Cervical cancer	2	Percent	1990	0.006906645	0.009083386	0.004982604
2	DALYs (Disability-Adjusted Life Years)	175	Burundi	2	Female	22	All ages	432	Cervical cancer	3	Rate	1990	749.9836736	1002.346433	509.4954759
2	DALYs (Disability-Adjusted Life Years)	175	Burundi	2	Female	27	Age-standardized	432	Cervical cancer	3	Rate	1990	1355.035768	1809.761504	928.1786677
2	DALYs (Disability-Adjusted Life Years)	60	Lithuania	2	Female	22	All ages	432	Cervical cancer	1	Number	1991	7309.239822	7887.939819	6799.357935
2	DALYs (Disability-Adjusted Life Years)	60	Lithuania	2	Female	22	All ages	432	Cervical cancer	2	Percent	1991	0.010902485	0.012238822	0.00959666
2	DALYs (Disability-Adjusted Life Years)	60	Lithuania	2	Female	22	All ages	432	Cervical cancer	3	Rate	1991	376.0277064	405.7992336	349.7965632
2	DALYs (Disability-Adjusted Life Years)	60	Lithuania	2	Female	27	Age-standardized	432	Cervical cancer	3	Rate	1991	297.9495459	321.3321406	277.3548924
2	DALYs (Disability-Adjusted Life Years)	72	New Zealand	2	Female	22	All ages	432	Cervical cancer	1	Number	1991	4030.9331	4367.534963	3711.931039
2	DALYs (Disability-Adjusted Life Years)	72	New Zealand	2	Female	22	All ages	432	Cervical cancer	2	Percent	1991	0.007899791	0.009158941	0.00682011
2	DALYs (Disability-Adjusted Life Years)	72	New Zealand	2	Female	22	All ages	432	Cervical cancer	3	Rate	1991	230.661916	249.9232703	212.4076745
2	DALYs (Disability-Adjusted Life Years)	72	New Zealand	2	Female	27	Age-standardized	432	Cervical cancer	3	Rate	1991	208.9707204	226.6558631	192.9828243
2	DALYs (Disability-Adjusted Life Years)	61	Moldova	2	Female	22	All ages	432	Cervical cancer	1	Number	1993	8348.438747	8920.928369	7769.631116
2	DALYs (Disability-Adjusted Life Years)	61	Moldova	2	Female	22	All ages	432	Cervical cancer	2	Percent	1993	0.00964101	0.010696146	0.008693379
2	DALYs (Disability-Adjusted Life Years)	61	Moldova	2	Female	22	All ages	432	Cervical cancer	3	Rate	1993	360.9841638	385.7384554	335.9566832
2	DALYs (Disability-Adjusted Life Years)	58	Estonia	2	Female	22	All ages	432	Cervical cancer	1	Number	1990	3386.710409	3684.870064	3111.388198
2	DALYs (Disability-Adjusted Life Years)	58	Estonia	2	Female	22	All ages	432	Cervical cancer	2	Percent	1990	0.010757315	0.012139194	0.009432103
2	DALYs (Disability-Adjusted Life Years)	58	Estonia	2	Female	22	All ages	432	Cervical cancer	3	Rate	1990	405.5923915	441.2999876	372.6198073
2	DALYs (Disability-Adjusted Life Years)	58	Estonia	2	Female	27	Age-standardized	432	Cervical cancer	3	Rate	1990	309.1330797	335.5260674	283.5119956
2	DALYs (Disability-Adjusted Life Years)	298	American Samoa	2	Female	22	All ages	432	Cervical cancer	1	Number	1992	50.32719584	64.20525993	38.75519775
2	DALYs (Disability-Adjusted Life Years)	298	American Samoa	2	Female	22	All ages	432	Cervical cancer	2	Percent	1992	0.008763801	0.011362406	0.006627241
2	DALYs (Disability-Adjusted Life Years)	298	American Samoa	2	Female	22	All ages	432	Cervical cancer	3	Rate	1992	200.9134063	256.3166348	154.7163251
2	DALYs (Disability-Adjusted Life Years)	298	American Samoa	2	Female	27	Age-standardized	432	Cervical cancer	3	Rate	1992	324.5250216	412.581339	249.58873
2	DALYs (Disability-Adjusted Life Years)	369	Nauru	2	Female	22	All ages	432	Cervical cancer	1	Number	1991	26.53719144	36.16594084	18.95845106
2	DALYs (Disability-Adjusted Life Years)	369	Nauru	2	Female	22	All ages	432	Cervical cancer	2	Percent	1991	0.014116502	0.018304874	0.010378764
2	DALYs (Disability-Adjusted Life Years)	369	Nauru	2	Female	22	All ages	432	Cervical cancer	3	Rate	1991	534.1792162	728.0006997	381.6232985
2	DALYs (Disability-Adjusted Life Years)	369	Nauru	2	Female	27	Age-standardized	432	Cervical cancer	3	Rate	1991	855.1221607	1155.10568	621.5100523
2	DALYs (Disability-Adjusted Life Years)	154	Tunisia	2	Female	22	All ages	432	Cervical cancer	1	Number	1992	4340.616329	5387.710844	3459.316589
2	DALYs (Disability-Adjusted Life Years)	154	Tunisia	2	Female	22	All ages	432	Cervical cancer	2	Percent	1992	0.003529911	0.004419532	0.002790761
2	DALYs (Disability-Adjusted Life Years)	154	Tunisia	2	Female	22	All ages	432	Cervical cancer	3	Rate	1992	100.806962	125.1248028	80.33955768
2	DALYs (Disability-Adjusted Life Years)	154	Tunisia	2	Female	27	Age-standardized	432	Cervical cancer	3	Rate	1992	137.7490299	170.45995	109.7798764
2	DALYs (Disability-Adjusted Life Years)	209	Guinea-Bissau	2	Female	22	All ages	432	Cervical cancer	1	Number	1991	3254.616757	4269.284106	2341.64164
2	DALYs (Disability-Adjusted Life Years)	209	Guinea-Bissau	2	Female	22	All ages	432	Cervical cancer	2	Percent	1991	0.00601179	0.007565699	0.004451252
2	DALYs (Disability-Adjusted Life Years)	209	Guinea-Bissau	2	Female	22	All ages	432	Cervical cancer	3	Rate	1991	613.861995	805.2411249	441.6633097
2	DALYs (Disability-Adjusted Life Years)	209	Guinea-Bissau	2	Female	27	Age-standardized	432	Cervical cancer	3	Rate	1991	1102.512075	1457.120343	804.4860233
2	DALYs (Disability-Adjusted Life Years)	118	Suriname	2	Female	22	All ages	432	Cervical cancer	1	Number	1992	1156.04731	1385.466547	943.0842381
2	DALYs (Disability-Adjusted Life Years)	118	Suriname	2	Female	22	All ages	432	Cervical cancer	2	Percent	1992	0.017071479	0.02096967	0.014033273
2	DALYs (Disability-Adjusted Life Years)	118	Suriname	2	Female	22	All ages	432	Cervical cancer	3	Rate	1992	595.8494176	714.0965843	486.0840808
2	DALYs (Disability-Adjusted Life Years)	118	Suriname	2	Female	27	Age-standardized	432	Cervical cancer	3	Rate	1992	734.9702942	880.7984897	603.408502
2	DALYs (Disability-Adjusted Life Years)	37	Kyrgyzstan	2	Female	22	All ages	432	Cervical cancer	1	Number	1992	7868.728413	9057.311818	6790.208946
2	DALYs (Disability-Adjusted Life Years)	37	Kyrgyzstan	2	Female	22	All ages	432	Cervical cancer	2	Percent	1992	0.00914773	0.010551516	0.007804507
2	DALYs (Disability-Adjusted Life Years)	37	Kyrgyzstan	2	Female	22	All ages	432	Cervical cancer	3	Rate	1992	335.1232504	385.7441275	289.189914
2	DALYs (Disability-Adjusted Life Years)	37	Kyrgyzstan	2	Female	27	Age-standardized	432	Cervical cancer	3	Rate	1992	441.3007571	509.1734932	380.5126902
2	DALYs (Disability-Adjusted Life Years)	215	Sao Tome and Principe	2	Female	22	All ages	432	Cervical cancer	1	Number	1992	322.345152	405.3450423	245.0129707
2	DALYs (Disability-Adjusted Life Years)	215	Sao Tome and Principe	2	Female	22	All ages	432	Cervical cancer	2	Percent	1992	0.008860953	0.011013152	0.006675141
2	DALYs (Disability-Adjusted Life Years)	215	Sao Tome and Principe	2	Female	22	All ages	432	Cervical cancer	3	Rate	1992	505.8086109	636.0480731	384.462647
2	DALYs (Disability-Adjusted Life Years)	215	Sao Tome and Principe	2	Female	27	Age-standardized	432	Cervical cancer	3	Rate	1992	860.7848237	1071.150164	667.8481136
2	DALYs (Disability-Adjusted Life Years)	25	Federated States of Micronesia	2	Female	22	All ages	432	Cervical cancer	1	Number	1993	213.9669205	283.3032198	158.9113654
2	DALYs (Disability-Adjusted Life Years)	25	Federated States of Micronesia	2	Female	22	All ages	432	Cervical cancer	2	Percent	1993	0.011421345	0.014344417	0.008987926
2	DALYs (Disability-Adjusted Life Years)	25	Federated States of Micronesia	2	Female	22	All ages	432	Cervical cancer	3	Rate	1993	409.8834021	542.706729	304.4168273
2	DALYs (Disability-Adjusted Life Years)	25	Federated States of Micronesia	2	Female	27	Age-standardized	432	Cervical cancer	3	Rate	1993	693.9957316	916.2673671	515.7468715
2	DALYs (Disability-Adjusted Life Years)	130	Mexico	2	Female	22	All ages	432	Cervical cancer	1	Number	1991	184072.324	188774.5411	179581.0581
2	DALYs (Disability-Adjusted Life Years)	130	Mexico	2	Female	22	All ages	432	Cervical cancer	2	Percent	1991	0.014485449	0.015816425	0.013039361
2	DALYs (Disability-Adjusted Life Years)	130	Mexico	2	Female	22	All ages	432	Cervical cancer	3	Rate	1991	416.3692732	427.005629	406.2100866
2	DALYs (Disability-Adjusted Life Years)	130	Mexico	2	Female	27	Age-standardized	432	Cervical cancer	3	Rate	1991	673.9293142	691.4489667	656.9089184
2	DALYs (Disability-Adjusted Life Years)	48	Hungary	2	Female	22	All ages	432	Cervical cancer	1	Number	1991	19984.17907	23030.56349	16985.35265
2	DALYs (Disability-Adjusted Life Years)	48	Hungary	2	Female	22	All ages	432	Cervical cancer	2	Percent	1991	0.009133571	0.010854588	0.007593568
2	DALYs (Disability-Adjusted Life Years)	48	Hungary	2	Female	22	All ages	432	Cervical cancer	3	Rate	1991	370.1869358	426.6181611	314.6366748
2	DALYs (Disability-Adjusted Life Years)	48	Hungary	2	Female	27	Age-standardized	432	Cervical cancer	3	Rate	1991	280.2207193	324.9603782	234.0322879
2	DALYs (Disability-Adjusted Life Years)	200	Benin	2	Female	22	All ages	432	Cervical cancer	1	Number	1990	8255.814816	10451.71209	6430.709428
2	DALYs (Disability-Adjusted Life Years)	200	Benin	2	Female	22	All ages	432	Cervical cancer	2	Percent	1990	0.003487418	0.004371562	0.002732654
2	DALYs (Disability-Adjusted Life Years)	200	Benin	2	Female	22	All ages	432	Cervical cancer	3	Rate	1990	331.8406596	420.1042672	258.4809501
2	DALYs (Disability-Adjusted Life Years)	200	Benin	2	Female	27	Age-standardized	432	Cervical cancer	3	Rate	1990	640.7031981	799.491674	500.6100751
2	DALYs (Disability-Adjusted Life Years)	190	Uganda	2	Female	22	All ages	432	Cervical cancer	1	Number	1990	35677.68492	48384.54738	25049.76019
2	DALYs (Disability-Adjusted Life Years)	190	Uganda	2	Female	22	All ages	432	Cervical cancer	2	Percent	1990	0.003603057	0.004968995	0.002499935
2	DALYs (Disability-Adjusted Life Years)	190	Uganda	2	Female	22	All ages	432	Cervical cancer	3	Rate	1990	406.5093448	551.2905531	285.4154249
2	DALYs (Disability-Adjusted Life Years)	190	Uganda	2	Female	27	Age-standardized	432	Cervical cancer	3	Rate	1990	849.4157489	1143.047526	601.5880951
2	DALYs (Disability-Adjusted Life Years)	92	Spain	2	Female	22	All ages	432	Cervical cancer	1	Number	1991	30236.51749	32625.23322	28127.34074
2	DALYs (Disability-Adjusted Life Years)	92	Spain	2	Female	22	All ages	432	Cervical cancer	2	Percent	1991	0.005560855	0.006316964	0.004773806
2	DALYs (Disability-Adjusted Life Years)	92	Spain	2	Female	22	All ages	432	Cervical cancer	3	Rate	1991	152.4441762	164.4874217	141.8102892
2	DALYs (Disability-Adjusted Life Years)	92	Spain	2	Female	27	Age-standardized	432	Cervical cancer	3	Rate	1991	119.9865983	129.9106404	112.0920771
2	DALYs (Disability-Adjusted Life Years)	12	Laos	2	Female	22	All ages	432	Cervical cancer	1	Number	1990	8206.28101	11167.39036	5821.877924
2	DALYs (Disability-Adjusted Life Years)	12	Laos	2	Female	22	All ages	432	Cervical cancer	2	Percent	1990	0.004230193	0.005703275	0.003129943
2	DALYs (Disability-Adjusted Life Years)	12	Laos	2	Female	22	All ages	432	Cervical cancer	3	Rate	1990	386.6424584	526.1563986	274.3002817
2	DALYs (Disability-Adjusted Life Years)	12	Laos	2	Female	27	Age-standardized	432	Cervical cancer	3	Rate	1990	605.8526597	821.0469608	436.4216977
2	DALYs (Disability-Adjusted Life Years)	204	Chad	2	Female	22	All ages	432	Cervical cancer	1	Number	1990	11387.17396	14448.60915	8725.472199
2	DALYs (Disability-Adjusted Life Years)	204	Chad	2	Female	22	All ages	432	Cervical cancer	2	Percent	1990	0.003221308	0.004092187	0.002460495
2	DALYs (Disability-Adjusted Life Years)	204	Chad	2	Female	22	All ages	432	Cervical cancer	3	Rate	1990	367.3156478	466.0682492	281.457233
2	DALYs (Disability-Adjusted Life Years)	204	Chad	2	Female	27	Age-standardized	432	Cervical cancer	3	Rate	1990	660.3416549	838.2501787	505.7013181
2	DALYs (Disability-Adjusted Life Years)	13	Malaysia	2	Female	22	All ages	432	Cervical cancer	1	Number	1991	22520.51766	25846.03591	18567.5449
2	DALYs (Disability-Adjusted Life Years)	13	Malaysia	2	Female	22	All ages	432	Cervical cancer	2	Percent	1991	0.011011652	0.013230669	0.008748793
2	DALYs (Disability-Adjusted Life Years)	13	Malaysia	2	Female	22	All ages	432	Cervical cancer	3	Rate	1991	250.0594548	286.9847731	206.1671151
2	DALYs (Disability-Adjusted Life Years)	13	Malaysia	2	Female	27	Age-standardized	432	Cervical cancer	3	Rate	1991	379.4936604	436.3651754	312.1061928
2	DALYs (Disability-Adjusted Life Years)	203	Cape Verde	2	Female	22	All ages	432	Cervical cancer	1	Number	1991	706.0780597	852.3569685	557.8231888
2	DALYs (Disability-Adjusted Life Years)	203	Cape Verde	2	Female	22	All ages	432	Cervical cancer	2	Percent	1991	0.009426919	0.011438052	0.007605171
2	DALYs (Disability-Adjusted Life Years)	203	Cape Verde	2	Female	22	All ages	432	Cervical cancer	3	Rate	1991	371.6926741	448.6966229	293.6485419
2	DALYs (Disability-Adjusted Life Years)	203	Cape Verde	2	Female	27	Age-standardized	432	Cervical cancer	3	Rate	1991	545.0037104	662.2350449	428.6925145
2	DALYs (Disability-Adjusted Life Years)	108	Belize	2	Female	22	All ages	432	Cervical cancer	1	Number	1991	327.2179093	354.9858528	299.7559909
2	DALYs (Disability-Adjusted Life Years)	108	Belize	2	Female	22	All ages	432	Cervical cancer	2	Percent	1991	0.011996507	0.013351352	0.010787237
2	DALYs (Disability-Adjusted Life Years)	108	Belize	2	Female	22	All ages	432	Cervical cancer	3	Rate	1991	345.8140065	375.1600279	316.7914018
2	DALYs (Disability-Adjusted Life Years)	108	Belize	2	Female	27	Age-standardized	432	Cervical cancer	3	Rate	1991	618.8237469	670.0468238	567.5043539
2	DALYs (Disability-Adjusted Life Years)	176	Comoros	2	Female	22	All ages	432	Cervical cancer	1	Number	1991	1637.897071	2246.228307	1158.756797
2	DALYs (Disability-Adjusted Life Years)	176	Comoros	2	Female	22	All ages	432	Cervical cancer	2	Percent	1991	0.009766699	0.013030652	0.007160431
2	DALYs (Disability-Adjusted Life Years)	176	Comoros	2	Female	22	All ages	432	Cervical cancer	3	Rate	1991	687.6499254	943.0499359	486.4890714
2	DALYs (Disability-Adjusted Life Years)	176	Comoros	2	Female	27	Age-standardized	432	Cervical cancer	3	Rate	1991	1193.221376	1648.007557	851.167888
2	DALYs (Disability-Adjusted Life Years)	95	United Kingdom	2	Female	22	All ages	432	Cervical cancer	1	Number	1991	75939.99289	77902.92591	73777.47434
2	DALYs (Disability-Adjusted Life Years)	95	United Kingdom	2	Female	22	All ages	432	Cervical cancer	2	Percent	1991	0.00754995	0.008333032	0.00675145
2	DALYs (Disability-Adjusted Life Years)	95	United Kingdom	2	Female	22	All ages	432	Cervical cancer	3	Rate	1991	256.9646265	263.6067703	249.6471282
2	DALYs (Disability-Adjusted Life Years)	95	United Kingdom	2	Female	27	Age-standardized	432	Cervical cancer	3	Rate	1991	200.0974117	205.6144003	195.2299507
2	DALYs (Disability-Adjusted Life Years)	179	Ethiopia	2	Female	22	All ages	432	Cervical cancer	1	Number	1990	185349.9344	275732.0491	140460.543
2	DALYs (Disability-Adjusted Life Years)	179	Ethiopia	2	Female	22	All ages	432	Cervical cancer	2	Percent	1990	0.006380556	0.009619627	0.004869616
2	DALYs (Disability-Adjusted Life Years)	179	Ethiopia	2	Female	22	All ages	432	Cervical cancer	3	Rate	1990	734.6838157	1092.937392	556.7527608
2	DALYs (Disability-Adjusted Life Years)	179	Ethiopia	2	Female	27	Age-standardized	432	Cervical cancer	3	Rate	1990	1425.660564	2126.795765	1081.759539
2	DALYs (Disability-Adjusted Life Years)	61	Moldova	2	Female	22	All ages	432	Cervical cancer	1	Number	1992	8464.608192	9039.09222	7863.341318
2	DALYs (Disability-Adjusted Life Years)	61	Moldova	2	Female	22	All ages	432	Cervical cancer	2	Percent	1992	0.009973719	0.01105365	0.008975394
2	DALYs (Disability-Adjusted Life Years)	61	Moldova	2	Female	22	All ages	432	Cervical cancer	3	Rate	1992	364.7608886	389.5168253	338.8508128
2	DALYs (Disability-Adjusted Life Years)	132	Panama	2	Female	22	All ages	432	Cervical cancer	1	Number	1991	5482.276554	6048.765366	4986.362743
2	DALYs (Disability-Adjusted Life Years)	132	Panama	2	Female	22	All ages	432	Cervical cancer	2	Percent	1991	0.019889287	0.02275709	0.017323801
2	DALYs (Disability-Adjusted Life Years)	132	Panama	2	Female	22	All ages	432	Cervical cancer	3	Rate	1991	454.989943	502.0044834	413.8326256
2	DALYs (Disability-Adjusted Life Years)	132	Panama	2	Female	27	Age-standardized	432	Cervical cancer	3	Rate	1991	601.5636699	660.8938434	550.2926569
2	DALYs (Disability-Adjusted Life Years)	155	Turkey	2	Female	22	All ages	432	Cervical cancer	1	Number	1990	28032.8133	36720.91673	22072.09802
2	DALYs (Disability-Adjusted Life Years)	155	Turkey	2	Female	22	All ages	432	Cervical cancer	2	Percent	1990	0.002668293	0.003486394	0.002053936
2	DALYs (Disability-Adjusted Life Years)	155	Turkey	2	Female	22	All ages	432	Cervical cancer	3	Rate	1990	98.85806904	129.4967752	77.83753155
2	DALYs (Disability-Adjusted Life Years)	155	Turkey	2	Female	27	Age-standardized	432	Cervical cancer	3	Rate	1990	130.183166	169.8346036	102.8233711
2	DALYs (Disability-Adjusted Life Years)	74	Andorra	2	Female	22	All ages	432	Cervical cancer	1	Number	1991	21.78532552	32.65315351	14.65514593
2	DALYs (Disability-Adjusted Life Years)	74	Andorra	2	Female	22	All ages	432	Cervical cancer	2	Percent	1991	0.003736145	0.005340358	0.002419911
2	DALYs (Disability-Adjusted Life Years)	74	Andorra	2	Female	22	All ages	432	Cervical cancer	3	Rate	1991	79.36707231	118.9601319	53.39080319
2	DALYs (Disability-Adjusted Life Years)	74	Andorra	2	Female	27	Age-standardized	432	Cervical cancer	3	Rate	1991	70.85883114	106.1811902	47.71217578
2	DALYs (Disability-Adjusted Life Years)	110	Dominica	2	Female	22	All ages	432	Cervical cancer	1	Number	1991	198.7114423	234.9464342	168.1381426
2	DALYs (Disability-Adjusted Life Years)	110	Dominica	2	Female	22	All ages	432	Cervical cancer	2	Percent	1991	0.018306415	0.022082018	0.015409603
2	DALYs (Disability-Adjusted Life Years)	110	Dominica	2	Female	22	All ages	432	Cervical cancer	3	Rate	1991	548.397877	648.3981204	464.0226017
2	DALYs (Disability-Adjusted Life Years)	110	Dominica	2	Female	27	Age-standardized	432	Cervical cancer	3	Rate	1991	622.9538683	734.7157901	525.0879321
2	DALYs (Disability-Adjusted Life Years)	7	North Korea	2	Female	22	All ages	432	Cervical cancer	1	Number	1992	29848.09663	41537.40854	21504.34289
2	DALYs (Disability-Adjusted Life Years)	7	North Korea	2	Female	22	All ages	432	Cervical cancer	2	Percent	1992	0.008374718	0.010689404	0.006570696
2	DALYs (Disability-Adjusted Life Years)	7	North Korea	2	Female	22	All ages	432	Cervical cancer	3	Rate	1992	266.1730389	370.4135106	191.7668778
2	DALYs (Disability-Adjusted Life Years)	7	North Korea	2	Female	27	Age-standardized	432	Cervical cancer	3	Rate	1992	265.1413975	367.4600346	191.5610142
2	DALYs (Disability-Adjusted Life Years)	351	Guam	2	Female	22	All ages	432	Cervical cancer	1	Number	1991	112.0597967	126.9660791	95.73682024
2	DALYs (Disability-Adjusted Life Years)	351	Guam	2	Female	22	All ages	432	Cervical cancer	2	Percent	1991	0.008179566	0.009619846	0.006745696
2	DALYs (Disability-Adjusted Life Years)	351	Guam	2	Female	22	All ages	432	Cervical cancer	3	Rate	1991	171.5510807	194.3709405	146.5624199
2	DALYs (Disability-Adjusted Life Years)	351	Guam	2	Female	27	Age-standardized	432	Cervical cancer	3	Rate	1991	242.3245024	275.1940652	207.9922115
2	DALYs (Disability-Adjusted Life Years)	416	Tuvalu	2	Female	22	All ages	432	Cervical cancer	1	Number	1991	34.4138735	45.17037689	26.7182437
2	DALYs (Disability-Adjusted Life Years)	416	Tuvalu	2	Female	22	All ages	432	Cervical cancer	2	Percent	1991	0.012938416	0.016217875	0.010335817
2	DALYs (Disability-Adjusted Life Years)	416	Tuvalu	2	Female	22	All ages	432	Cervical cancer	3	Rate	1991	700.8368545	919.8925211	544.1157292
2	DALYs (Disability-Adjusted Life Years)	416	Tuvalu	2	Female	27	Age-standardized	432	Cervical cancer	3	Rate	1991	786.7543712	1038.776584	608.1537377
2	DALYs (Disability-Adjusted Life Years)	61	Moldova	2	Female	27	Age-standardized	432	Cervical cancer	3	Rate	1991	364.2500396	390.958136	338.1926493
2	DALYs (Disability-Adjusted Life Years)	191	Zambia	2	Female	22	All ages	432	Cervical cancer	1	Number	1990	26586.14367	33826.17706	20793.49258
2	DALYs (Disability-Adjusted Life Years)	191	Zambia	2	Female	22	All ages	432	Cervical cancer	2	Percent	1990	0.006525248	0.008256314	0.005137283
2	DALYs (Disability-Adjusted Life Years)	191	Zambia	2	Female	22	All ages	432	Cervical cancer	3	Rate	1990	658.6441455	838.0084665	515.1372206
2	DALYs (Disability-Adjusted Life Years)	191	Zambia	2	Female	27	Age-standardized	432	Cervical cancer	3	Rate	1990	1316.27969	1670.887179	1047.026255
2	DALYs (Disability-Adjusted Life Years)	109	Cuba	2	Female	22	All ages	432	Cervical cancer	1	Number	1991	19358.83051	20704.66303	17746.28871
2	DALYs (Disability-Adjusted Life Years)	109	Cuba	2	Female	22	All ages	432	Cervical cancer	2	Percent	1991	0.013347715	0.01522931	0.01153825
2	DALYs (Disability-Adjusted Life Years)	109	Cuba	2	Female	22	All ages	432	Cervical cancer	3	Rate	1991	356.5135503	381.2984942	326.8168699
2	DALYs (Disability-Adjusted Life Years)	109	Cuba	2	Female	27	Age-standardized	432	Cervical cancer	3	Rate	1991	356.8503567	383.0962135	326.8166479
2	DALYs (Disability-Adjusted Life Years)	122	Ecuador	2	Female	22	All ages	432	Cervical cancer	1	Number	1991	18568.2619	19827.44646	17170.44144
2	DALYs (Disability-Adjusted Life Years)	122	Ecuador	2	Female	22	All ages	432	Cervical cancer	2	Percent	1991	0.012104269	0.013399461	0.010747009
2	DALYs (Disability-Adjusted Life Years)	122	Ecuador	2	Female	22	All ages	432	Cervical cancer	3	Rate	1991	361.230554	385.7269736	334.0370847
2	DALYs (Disability-Adjusted Life Years)	122	Ecuador	2	Female	27	Age-standardized	432	Cervical cancer	3	Rate	1991	554.7825878	590.0616933	514.6635196
2	DALYs (Disability-Adjusted Life Years)	121	Bolivia	2	Female	22	All ages	432	Cervical cancer	1	Number	1991	23754.76734	29886.03287	17119.9092
2	DALYs (Disability-Adjusted Life Years)	121	Bolivia	2	Female	22	All ages	432	Cervical cancer	2	Percent	1991	0.012205979	0.015545857	0.009045672
2	DALYs (Disability-Adjusted Life Years)	121	Bolivia	2	Female	22	All ages	432	Cervical cancer	3	Rate	1991	719.2736014	904.9229651	518.3758935
2	DALYs (Disability-Adjusted Life Years)	121	Bolivia	2	Female	27	Age-standardized	432	Cervical cancer	3	Rate	1991	1138.449184	1436.29088	819.9997385
2	DALYs (Disability-Adjusted Life Years)	215	Sao Tome and Principe	2	Female	22	All ages	432	Cervical cancer	1	Number	1990	294.6576722	367.1436475	222.5614973
2	DALYs (Disability-Adjusted Life Years)	215	Sao Tome and Principe	2	Female	22	All ages	432	Cervical cancer	2	Percent	1990	0.008269956	0.010237756	0.00631324
2	DALYs (Disability-Adjusted Life Years)	215	Sao Tome and Principe	2	Female	22	All ages	432	Cervical cancer	3	Rate	1990	480.7857116	599.0593034	363.1481476
2	DALYs (Disability-Adjusted Life Years)	215	Sao Tome and Principe	2	Female	27	Age-standardized	432	Cervical cancer	3	Rate	1990	804.7789781	994.7129507	618.0073274
2	DALYs (Disability-Adjusted Life Years)	154	Tunisia	2	Female	22	All ages	432	Cervical cancer	1	Number	1991	4199.031382	5241.110004	3301.681308
2	DALYs (Disability-Adjusted Life Years)	154	Tunisia	2	Female	22	All ages	432	Cervical cancer	2	Percent	1991	0.003399044	0.004289951	0.002678633
2	DALYs (Disability-Adjusted Life Years)	154	Tunisia	2	Female	22	All ages	432	Cervical cancer	3	Rate	1991	99.66828207	124.4030784	78.36876508
2	DALYs (Disability-Adjusted Life Years)	154	Tunisia	2	Female	27	Age-standardized	432	Cervical cancer	3	Rate	1991	137.8542069	171.497362	109.1443992
2	DALYs (Disability-Adjusted Life Years)	55	Slovenia	2	Female	22	All ages	432	Cervical cancer	1	Number	1992	2165.018827	2368.348368	1961.4557
2	DALYs (Disability-Adjusted Life Years)	55	Slovenia	2	Female	22	All ages	432	Cervical cancer	2	Percent	1992	0.006821262	0.007796919	0.005950853
2	DALYs (Disability-Adjusted Life Years)	55	Slovenia	2	Female	22	All ages	432	Cervical cancer	3	Rate	1992	212.494699	232.451315	192.5151565
2	DALYs (Disability-Adjusted Life Years)	55	Slovenia	2	Female	27	Age-standardized	432	Cervical cancer	3	Rate	1992	165.8688935	182.5391746	150.2975432
2	DALYs (Disability-Adjusted Life Years)	37	Kyrgyzstan	2	Female	22	All ages	432	Cervical cancer	1	Number	1990	7714.170833	8901.595666	6720.298614
2	DALYs (Disability-Adjusted Life Years)	37	Kyrgyzstan	2	Female	22	All ages	432	Cervical cancer	2	Percent	1990	0.008943384	0.010441056	0.007593421
2	DALYs (Disability-Adjusted Life Years)	37	Kyrgyzstan	2	Female	22	All ages	432	Cervical cancer	3	Rate	1990	338.1323149	390.1802558	294.5682921
2	DALYs (Disability-Adjusted Life Years)	37	Kyrgyzstan	2	Female	27	Age-standardized	432	Cervical cancer	3	Rate	1990	440.0149654	508.8749594	382.54016
2	DALYs (Disability-Adjusted Life Years)	144	Jordan	2	Female	22	All ages	432	Cervical cancer	1	Number	1991	1142.693174	1542.807803	863.4670311
2	DALYs (Disability-Adjusted Life Years)	144	Jordan	2	Female	22	All ages	432	Cervical cancer	2	Percent	1991	0.002206714	0.002977698	0.001625374
2	DALYs (Disability-Adjusted Life Years)	144	Jordan	2	Female	22	All ages	432	Cervical cancer	3	Rate	1991	61.73609591	83.35302307	46.65039107
2	DALYs (Disability-Adjusted Life Years)	144	Jordan	2	Female	27	Age-standardized	432	Cervical cancer	3	Rate	1991	119.7071094	161.0258906	90.91585382
2	DALYs (Disability-Adjusted Life Years)	54	Slovakia	2	Female	22	All ages	432	Cervical cancer	1	Number	1992	8225.386725	9702.642233	6861.550751
2	DALYs (Disability-Adjusted Life Years)	54	Slovakia	2	Female	22	All ages	432	Cervical cancer	2	Percent	1992	0.009784073	0.012203666	0.008000114
2	DALYs (Disability-Adjusted Life Years)	54	Slovakia	2	Female	22	All ages	432	Cervical cancer	3	Rate	1992	301.6573043	355.8340779	251.6400714
2	DALYs (Disability-Adjusted Life Years)	54	Slovakia	2	Female	27	Age-standardized	432	Cervical cancer	3	Rate	1992	260.7137756	308.8165846	217.628039
2	DALYs (Disability-Adjusted Life Years)	156	United Arab Emirates	2	Female	22	All ages	432	Cervical cancer	1	Number	1991	928.3239398	1306.567868	672.3207529
2	DALYs (Disability-Adjusted Life Years)	156	United Arab Emirates	2	Female	22	All ages	432	Cervical cancer	2	Percent	1991	0.006098612	0.00825394	0.004354194
2	DALYs (Disability-Adjusted Life Years)	156	United Arab Emirates	2	Female	22	All ages	432	Cervical cancer	3	Rate	1991	133.9553443	188.5352097	97.01458088
2	DALYs (Disability-Adjusted Life Years)	156	United Arab Emirates	2	Female	27	Age-standardized	432	Cervical cancer	3	Rate	1991	382.4079259	529.2034671	283.3003704
2	DALYs (Disability-Adjusted Life Years)	83	Iceland	2	Female	22	All ages	432	Cervical cancer	1	Number	1991	176.5272114	194.082632	160.6871576
2	DALYs (Disability-Adjusted Life Years)	83	Iceland	2	Female	22	All ages	432	Cervical cancer	2	Percent	1991	0.00559054	0.00652115	0.004739685
2	DALYs (Disability-Adjusted Life Years)	83	Iceland	2	Female	22	All ages	432	Cervical cancer	3	Rate	1991	138.0887994	151.8215658	125.6978825
2	DALYs (Disability-Adjusted Life Years)	83	Iceland	2	Female	27	Age-standardized	432	Cervical cancer	3	Rate	1991	129.0214743	141.603644	116.9377326
2	DALYs (Disability-Adjusted Life Years)	86	Italy	2	Female	22	All ages	432	Cervical cancer	1	Number	1991	21978.74321	22864.97257	20950.20794
2	DALYs (Disability-Adjusted Life Years)	86	Italy	2	Female	22	All ages	432	Cervical cancer	2	Percent	1991	0.002442294	0.002762647	0.002134994
2	DALYs (Disability-Adjusted Life Years)	86	Italy	2	Female	22	All ages	432	Cervical cancer	3	Rate	1991	75.21452775	78.24733644	71.69472714
2	DALYs (Disability-Adjusted Life Years)	86	Italy	2	Female	27	Age-standardized	432	Cervical cancer	3	Rate	1991	53.08498802	55.29473371	50.89922061
2	DALYs (Disability-Adjusted Life Years)	145	Kuwait	2	Female	22	All ages	432	Cervical cancer	1	Number	1991	435.9013958	490.0305661	391.447415
2	DALYs (Disability-Adjusted Life Years)	145	Kuwait	2	Female	22	All ages	432	Cervical cancer	2	Percent	1991	0.002939541	0.003453425	0.002468298
2	DALYs (Disability-Adjusted Life Years)	145	Kuwait	2	Female	22	All ages	432	Cervical cancer	3	Rate	1991	60.17606625	67.64858312	54.03920658
2	DALYs (Disability-Adjusted Life Years)	145	Kuwait	2	Female	27	Age-standardized	432	Cervical cancer	3	Rate	1991	113.1666915	125.0061108	103.2520276
2	DALYs (Disability-Adjusted Life Years)	205	Cote d'Ivoire	2	Female	22	All ages	432	Cervical cancer	1	Number	1990	10386.98086	13605.07772	7509.066866
2	DALYs (Disability-Adjusted Life Years)	205	Cote d'Ivoire	2	Female	22	All ages	432	Cervical cancer	2	Percent	1990	0.002079838	0.002626932	0.001548525
2	DALYs (Disability-Adjusted Life Years)	205	Cote d'Ivoire	2	Female	22	All ages	432	Cervical cancer	3	Rate	1990	174.2805063	228.2761339	125.9927204
2	DALYs (Disability-Adjusted Life Years)	205	Cote d'Ivoire	2	Female	27	Age-standardized	432	Cervical cancer	3	Rate	1990	382.2300255	491.3956844	276.4979583
2	DALYs (Disability-Adjusted Life Years)	43	Albania	2	Female	22	All ages	432	Cervical cancer	1	Number	1992	1635.280409	2282.412563	1173.998178
2	DALYs (Disability-Adjusted Life Years)	43	Albania	2	Female	22	All ages	432	Cervical cancer	2	Percent	1992	0.003963929	0.005556288	0.002838188
2	DALYs (Disability-Adjusted Life Years)	43	Albania	2	Female	22	All ages	432	Cervical cancer	3	Rate	1992	100.5418591	140.3294512	72.18086802
2	DALYs (Disability-Adjusted Life Years)	43	Albania	2	Female	27	Age-standardized	432	Cervical cancer	3	Rate	1992	125.7898235	173.3662816	91.52175743
2	DALYs (Disability-Adjusted Life Years)	178	Eritrea	2	Female	22	All ages	432	Cervical cancer	1	Number	1990	14638.5777	19340.77193	9289.990559
2	DALYs (Disability-Adjusted Life Years)	178	Eritrea	2	Female	22	All ages	432	Cervical cancer	2	Percent	1990	0.009198576	0.012107584	0.005948275
2	DALYs (Disability-Adjusted Life Years)	178	Eritrea	2	Female	22	All ages	432	Cervical cancer	3	Rate	1990	859.0718521	1135.022343	545.1874873
2	DALYs (Disability-Adjusted Life Years)	178	Eritrea	2	Female	27	Age-standardized	432	Cervical cancer	3	Rate	1990	1524.472711	2006.87947	961.3462616
2	DALYs (Disability-Adjusted Life Years)	66	Brunei	2	Female	22	All ages	432	Cervical cancer	1	Number	1992	344.6706278	418.1881692	270.4735743
2	DALYs (Disability-Adjusted Life Years)	66	Brunei	2	Female	22	All ages	432	Cervical cancer	2	Percent	1992	0.013400187	0.016906684	0.01031696
2	DALYs (Disability-Adjusted Life Years)	66	Brunei	2	Female	22	All ages	432	Cervical cancer	3	Rate	1992	265.8512212	322.556744	208.6215773
2	DALYs (Disability-Adjusted Life Years)	66	Brunei	2	Female	27	Age-standardized	432	Cervical cancer	3	Rate	1992	426.4418472	516.4872552	336.2460046
2	DALYs (Disability-Adjusted Life Years)	19	Timor-Leste	2	Female	22	All ages	432	Cervical cancer	1	Number	1992	804.314873	1158.79123	574.8612701
2	DALYs (Disability-Adjusted Life Years)	19	Timor-Leste	2	Female	22	All ages	432	Cervical cancer	2	Percent	1992	0.002866981	0.004127399	0.002063912
2	DALYs (Disability-Adjusted Life Years)	19	Timor-Leste	2	Female	22	All ages	432	Cervical cancer	3	Rate	1992	204.2556196	294.2748278	145.9859178
2	DALYs (Disability-Adjusted Life Years)	19	Timor-Leste	2	Female	27	Age-standardized	432	Cervical cancer	3	Rate	1992	361.7117518	522.2765568	267.8265634
2	DALYs (Disability-Adjusted Life Years)	168	Angola	2	Female	22	All ages	432	Cervical cancer	1	Number	1991	27945.19106	38817.72478	19920.80725
2	DALYs (Disability-Adjusted Life Years)	168	Angola	2	Female	22	All ages	432	Cervical cancer	2	Percent	1991	0.004644311	0.006242956	0.003351287
2	DALYs (Disability-Adjusted Life Years)	168	Angola	2	Female	22	All ages	432	Cervical cancer	3	Rate	1991	528.6178522	734.2852748	376.8267076
2	DALYs (Disability-Adjusted Life Years)	168	Angola	2	Female	27	Age-standardized	432	Cervical cancer	3	Rate	1991	970.2582779	1353.573135	691.5990626
2	DALYs (Disability-Adjusted Life Years)	118	Suriname	2	Female	22	All ages	432	Cervical cancer	1	Number	1990	1066.358235	1277.510517	867.8674618
2	DALYs (Disability-Adjusted Life Years)	118	Suriname	2	Female	22	All ages	432	Cervical cancer	2	Percent	1990	0.015802645	0.01921606	0.012855429
2	DALYs (Disability-Adjusted Life Years)	118	Suriname	2	Female	22	All ages	432	Cervical cancer	3	Rate	1990	554.6990417	664.5363972	451.4479595
2	DALYs (Disability-Adjusted Life Years)	118	Suriname	2	Female	27	Age-standardized	432	Cervical cancer	3	Rate	1990	709.0028056	848.0005685	576.4629622
2	DALYs (Disability-Adjusted Life Years)	191	Zambia	2	Female	22	All ages	432	Cervical cancer	1	Number	1992	30095.32099	38260.76317	23194.31844
2	DALYs (Disability-Adjusted Life Years)	191	Zambia	2	Female	22	All ages	432	Cervical cancer	2	Percent	1992	0.006601198	0.008452967	0.005129599
2	DALYs (Disability-Adjusted Life Years)	191	Zambia	2	Female	22	All ages	432	Cervical cancer	3	Rate	1992	712.5544286	905.8842153	549.1622545
2	DALYs (Disability-Adjusted Life Years)	191	Zambia	2	Female	27	Age-standardized	432	Cervical cancer	3	Rate	1992	1426.909063	1801.397787	1105.671488
2	DALYs (Disability-Adjusted Life Years)	216	Senegal	2	Female	22	All ages	432	Cervical cancer	1	Number	1990	13707.0407	17422.73102	10801.1682
2	DALYs (Disability-Adjusted Life Years)	216	Senegal	2	Female	22	All ages	432	Cervical cancer	2	Percent	1990	0.004604962	0.005767537	0.003589849
2	DALYs (Disability-Adjusted Life Years)	216	Senegal	2	Female	22	All ages	432	Cervical cancer	3	Rate	1990	350.53962	445.5635353	276.2257355
2	DALYs (Disability-Adjusted Life Years)	216	Senegal	2	Female	27	Age-standardized	432	Cervical cancer	3	Rate	1990	656.8435393	835.0697632	519.3980177
2	DALYs (Disability-Adjusted Life Years)	78	Denmark	2	Female	22	All ages	432	Cervical cancer	1	Number	1992	9544.694528	10207.08669	8904.600539
2	DALYs (Disability-Adjusted Life Years)	78	Denmark	2	Female	22	All ages	432	Cervical cancer	2	Percent	1992	0.010234274	0.01151593	0.009041673
2	DALYs (Disability-Adjusted Life Years)	78	Denmark	2	Female	22	All ages	432	Cervical cancer	3	Rate	1992	364.1246725	389.394557	339.7054506
2	DALYs (Disability-Adjusted Life Years)	78	Denmark	2	Female	27	Age-standardized	432	Cervical cancer	3	Rate	1992	263.0621081	281.1177839	244.8238977
2	DALYs (Disability-Adjusted Life Years)	193	Botswana	2	Female	22	All ages	432	Cervical cancer	1	Number	1991	2973.472967	4373.973095	1864.579211
2	DALYs (Disability-Adjusted Life Years)	193	Botswana	2	Female	22	All ages	432	Cervical cancer	2	Percent	1991	0.008935694	0.012690925	0.005804813
2	DALYs (Disability-Adjusted Life Years)	193	Botswana	2	Female	22	All ages	432	Cervical cancer	3	Rate	1991	419.2300855	616.6866607	262.8871056
2	DALYs (Disability-Adjusted Life Years)	193	Botswana	2	Female	27	Age-standardized	432	Cervical cancer	3	Rate	1991	771.7718592	1128.546699	479.8622452
2	DALYs (Disability-Adjusted Life Years)	46	Croatia	2	Female	22	All ages	432	Cervical cancer	1	Number	1990	7128.912165	8101.967921	6126.975027
2	DALYs (Disability-Adjusted Life Years)	46	Croatia	2	Female	22	All ages	432	Cervical cancer	2	Percent	1990	0.008689599	0.010142854	0.007138367
2	DALYs (Disability-Adjusted Life Years)	46	Croatia	2	Female	22	All ages	432	Cervical cancer	3	Rate	1990	285.4831307	324.4499459	245.3597368
2	DALYs (Disability-Adjusted Life Years)	46	Croatia	2	Female	27	Age-standardized	432	Cervical cancer	3	Rate	1990	215.0420403	244.4325233	184.6983799
2	DALYs (Disability-Adjusted Life Years)	15	Myanmar	2	Female	22	All ages	432	Cervical cancer	1	Number	1993	87136.0135	114858.2086	62843.84546
2	DALYs (Disability-Adjusted Life Years)	15	Myanmar	2	Female	22	All ages	432	Cervical cancer	2	Percent	1993	0.006567489	0.008441807	0.004886145
2	DALYs (Disability-Adjusted Life Years)	15	Myanmar	2	Female	22	All ages	432	Cervical cancer	3	Rate	1993	407.6719628	537.372201	294.0193475
2	DALYs (Disability-Adjusted Life Years)	15	Myanmar	2	Female	27	Age-standardized	432	Cervical cancer	3	Rate	1993	531.2110086	704.5685322	383.2257031
2	DALYs (Disability-Adjusted Life Years)	25	Federated States of Micronesia	2	Female	22	All ages	432	Cervical cancer	1	Number	1992	212.7255205	285.1679685	156.9573988
2	DALYs (Disability-Adjusted Life Years)	25	Federated States of Micronesia	2	Female	22	All ages	432	Cervical cancer	2	Percent	1992	0.011309267	0.014331572	0.00884925
2	DALYs (Disability-Adjusted Life Years)	25	Federated States of Micronesia	2	Female	22	All ages	432	Cervical cancer	3	Rate	1992	411.6538323	551.8401684	303.7346651
2	DALYs (Disability-Adjusted Life Years)	25	Federated States of Micronesia	2	Female	27	Age-standardized	432	Cervical cancer	3	Rate	1992	704.1735352	939.0168238	521.6655768
2	DALYs (Disability-Adjusted Life Years)	376	Northern Mariana Islands	2	Female	22	All ages	432	Cervical cancer	1	Number	1992	92.32629583	125.078256	65.97266387
2	DALYs (Disability-Adjusted Life Years)	376	Northern Mariana Islands	2	Female	22	All ages	432	Cervical cancer	2	Percent	1992	0.020217366	0.025238795	0.015515243
2	DALYs (Disability-Adjusted Life Years)	376	Northern Mariana Islands	2	Female	22	All ages	432	Cervical cancer	3	Rate	1992	398.5998888	539.9997743	284.8234758
2	DALYs (Disability-Adjusted Life Years)	376	Northern Mariana Islands	2	Female	27	Age-standardized	432	Cervical cancer	3	Rate	1992	632.1195999	827.3096969	466.8951199
2	DALYs (Disability-Adjusted Life Years)	90	Norway	2	Female	22	All ages	432	Cervical cancer	1	Number	1992	4796.587279	5013.908397	4543.530206
2	DALYs (Disability-Adjusted Life Years)	90	Norway	2	Female	22	All ages	432	Cervical cancer	2	Percent	1992	0.007038812	0.007978284	0.006187786
2	DALYs (Disability-Adjusted Life Years)	90	Norway	2	Female	22	All ages	432	Cervical cancer	3	Rate	1992	221.2532071	231.2776248	209.5803894
2	DALYs (Disability-Adjusted Life Years)	90	Norway	2	Female	27	Age-standardized	432	Cervical cancer	3	Rate	1992	171.4645857	179.2872352	163.921489
2	DALYs (Disability-Adjusted Life Years)	49	Macedonia	2	Female	22	All ages	432	Cervical cancer	1	Number	1993	2928.897269	3397.936066	2529.128871
2	DALYs (Disability-Adjusted Life Years)	49	Macedonia	2	Female	22	All ages	432	Cervical cancer	2	Percent	1993	0.009148112	0.010825303	0.007652845
2	DALYs (Disability-Adjusted Life Years)	49	Macedonia	2	Female	22	All ages	432	Cervical cancer	3	Rate	1993	294.2061551	341.3208499	254.0496346
2	DALYs (Disability-Adjusted Life Years)	49	Macedonia	2	Female	27	Age-standardized	432	Cervical cancer	3	Rate	1993	271.1019566	314.1327845	234.313393
2	DALYs (Disability-Adjusted Life Years)	169	Central African Republic	2	Female	22	All ages	432	Cervical cancer	1	Number	1991	11233.6469	14845.00514	8189.152775
2	DALYs (Disability-Adjusted Life Years)	169	Central African Republic	2	Female	22	All ages	432	Cervical cancer	2	Percent	1991	0.006864946	0.009007429	0.00510998
2	DALYs (Disability-Adjusted Life Years)	169	Central African Republic	2	Female	22	All ages	432	Cervical cancer	3	Rate	1991	790.6417974	1044.814889	576.365496
2	DALYs (Disability-Adjusted Life Years)	169	Central African Republic	2	Female	27	Age-standardized	432	Cervical cancer	3	Rate	1991	1342.783514	1785.730409	974.1274582
2	DALYs (Disability-Adjusted Life Years)	211	Mali	2	Female	22	All ages	432	Cervical cancer	1	Number	1991	22868.90942	27641.30024	17692.38282
2	DALYs (Disability-Adjusted Life Years)	211	Mali	2	Female	22	All ages	432	Cervical cancer	2	Percent	1991	0.003930929	0.004745651	0.003107562
2	DALYs (Disability-Adjusted Life Years)	211	Mali	2	Female	22	All ages	432	Cervical cancer	3	Rate	1991	509.9794693	616.4043666	394.5422947
2	DALYs (Disability-Adjusted Life Years)	211	Mali	2	Female	27	Age-standardized	432	Cervical cancer	3	Rate	1991	851.2653201	1023.017806	661.0755108
2	DALYs (Disability-Adjusted Life Years)	165	Pakistan	2	Female	22	All ages	432	Cervical cancer	1	Number	1991	56814.49597	68363.19178	46265.00134
2	DALYs (Disability-Adjusted Life Years)	165	Pakistan	2	Female	22	All ages	432	Cervical cancer	2	Percent	1991	0.001658801	0.00201277	0.001338132
2	DALYs (Disability-Adjusted Life Years)	165	Pakistan	2	Female	22	All ages	432	Cervical cancer	3	Rate	1991	105.055632	126.4103148	85.54857124
2	DALYs (Disability-Adjusted Life Years)	165	Pakistan	2	Female	27	Age-standardized	432	Cervical cancer	3	Rate	1991	171.5298063	205.7265875	140.7582372
2	DALYs (Disability-Adjusted Life Years)	416	Tuvalu	2	Female	22	All ages	432	Cervical cancer	1	Number	1992	34.11215886	43.96741861	26.38832335
2	DALYs (Disability-Adjusted Life Years)	416	Tuvalu	2	Female	22	All ages	432	Cervical cancer	2	Percent	1992	0.013176545	0.016319188	0.010544846
2	DALYs (Disability-Adjusted Life Years)	416	Tuvalu	2	Female	22	All ages	432	Cervical cancer	3	Rate	1992	695.3339741	896.2211989	537.8931841
2	DALYs (Disability-Adjusted Life Years)	416	Tuvalu	2	Female	27	Age-standardized	432	Cervical cancer	3	Rate	1992	772.4376182	994.9089304	598.2023947
2	DALYs (Disability-Adjusted Life Years)	212	Mauritania	2	Female	22	All ages	432	Cervical cancer	1	Number	1990	4409.977481	5493.653648	3313.525164
2	DALYs (Disability-Adjusted Life Years)	212	Mauritania	2	Female	22	All ages	432	Cervical cancer	2	Percent	1990	0.006551561	0.008093351	0.004956068
2	DALYs (Disability-Adjusted Life Years)	212	Mauritania	2	Female	22	All ages	432	Cervical cancer	3	Rate	1990	425.5199075	530.0841109	319.7229299
2	DALYs (Disability-Adjusted Life Years)	212	Mauritania	2	Female	27	Age-standardized	432	Cervical cancer	3	Rate	1990	736.7599965	918.6679176	548.8689177
2	DALYs (Disability-Adjusted Life Years)	102	United States	2	Female	22	All ages	432	Cervical cancer	1	Number	1992	207906.3933	214683.5934	200969.9039
2	DALYs (Disability-Adjusted Life Years)	102	United States	2	Female	22	All ages	432	Cervical cancer	2	Percent	1992	0.005226666	0.005820257	0.004659341
2	DALYs (Disability-Adjusted Life Years)	102	United States	2	Female	22	All ages	432	Cervical cancer	3	Rate	1992	156.6597093	161.7664027	151.4329898
2	DALYs (Disability-Adjusted Life Years)	102	United States	2	Female	27	Age-standardized	432	Cervical cancer	3	Rate	1992	133.1802947	137.4456871	129.1326628
2	DALYs (Disability-Adjusted Life Years)	22	Fiji	2	Female	22	All ages	432	Cervical cancer	1	Number	1990	2368.697415	3035.725274	1727.283189
2	DALYs (Disability-Adjusted Life Years)	22	Fiji	2	Female	22	All ages	432	Cervical cancer	2	Percent	1990	0.021467487	0.026580117	0.016426856
2	DALYs (Disability-Adjusted Life Years)	22	Fiji	2	Female	22	All ages	432	Cervical cancer	3	Rate	1990	634.4147231	813.0666234	462.6229924
2	DALYs (Disability-Adjusted Life Years)	22	Fiji	2	Female	27	Age-standardized	432	Cervical cancer	3	Rate	1990	919.783365	1166.162091	680.3533133
2	DALYs (Disability-Adjusted Life Years)	367	Monaco	2	Female	22	All ages	432	Cervical cancer	1	Number	1990	33.6902523	44.39940509	23.84891784
2	DALYs (Disability-Adjusted Life Years)	367	Monaco	2	Female	22	All ages	432	Cervical cancer	2	Percent	1990	0.005693527	0.007435336	0.00436486
2	DALYs (Disability-Adjusted Life Years)	367	Monaco	2	Female	22	All ages	432	Cervical cancer	3	Rate	1990	211.2632839	278.4177464	149.5506966
2	DALYs (Disability-Adjusted Life Years)	367	Monaco	2	Female	27	Age-standardized	432	Cervical cancer	3	Rate	1990	127.1694613	172.0323331	90.51509876
2	DALYs (Disability-Adjusted Life Years)	34	Azerbaijan	2	Female	22	All ages	432	Cervical cancer	1	Number	1990	7409.401706	8527.808276	6281.234031
2	DALYs (Disability-Adjusted Life Years)	34	Azerbaijan	2	Female	22	All ages	432	Cervical cancer	2	Percent	1990	0.005121877	0.006081216	0.004305753
2	DALYs (Disability-Adjusted Life Years)	34	Azerbaijan	2	Female	22	All ages	432	Cervical cancer	3	Rate	1990	197.4459822	227.2493175	167.3825326
2	DALYs (Disability-Adjusted Life Years)	34	Azerbaijan	2	Female	27	Age-standardized	432	Cervical cancer	3	Rate	1990	238.3282733	275.347424	200.8231937
2	DALYs (Disability-Adjusted Life Years)	118	Suriname	2	Female	22	All ages	432	Cervical cancer	1	Number	1991	1097.927368	1315.718479	888.2122449
2	DALYs (Disability-Adjusted Life Years)	118	Suriname	2	Female	22	All ages	432	Cervical cancer	2	Percent	1991	0.016370335	0.020032836	0.013296733
2	DALYs (Disability-Adjusted Life Years)	118	Suriname	2	Female	22	All ages	432	Cervical cancer	3	Rate	1991	568.8751965	681.7205126	460.2143367
2	DALYs (Disability-Adjusted Life Years)	118	Suriname	2	Female	27	Age-standardized	432	Cervical cancer	3	Rate	1991	714.9009165	854.1525308	580.1244343
2	DALYs (Disability-Adjusted Life Years)	114	Haiti	2	Female	22	All ages	432	Cervical cancer	1	Number	1992	32924.50789	44220.01874	24467.47455
2	DALYs (Disability-Adjusted Life Years)	114	Haiti	2	Female	22	All ages	432	Cervical cancer	2	Percent	1992	0.011217505	0.014795977	0.008337765
2	DALYs (Disability-Adjusted Life Years)	114	Haiti	2	Female	22	All ages	432	Cervical cancer	3	Rate	1992	954.6885801	1282.216489	709.4659886
2	DALYs (Disability-Adjusted Life Years)	114	Haiti	2	Female	27	Age-standardized	432	Cervical cancer	3	Rate	1992	1447.327323	1934.610515	1074.951273
2	DALYs (Disability-Adjusted Life Years)	135	Brazil	2	Female	22	All ages	432	Cervical cancer	1	Number	1993	255176.8309	264784.9281	245950.3278
2	DALYs (Disability-Adjusted Life Years)	135	Brazil	2	Female	22	All ages	432	Cervical cancer	2	Percent	1993	0.010581711	0.011819241	0.00935623
2	DALYs (Disability-Adjusted Life Years)	135	Brazil	2	Female	22	All ages	432	Cervical cancer	3	Rate	1993	323.3276995	335.5018611	311.6370456
2	DALYs (Disability-Adjusted Life Years)	135	Brazil	2	Female	27	Age-standardized	432	Cervical cancer	3	Rate	1993	412.506791	427.6457497	397.1490183
2	DALYs (Disability-Adjusted Life Years)	214	Nigeria	2	Female	22	All ages	432	Cervical cancer	1	Number	1991	124289.5439	178381.6616	85642.93166
2	DALYs (Disability-Adjusted Life Years)	214	Nigeria	2	Female	22	All ages	432	Cervical cancer	2	Percent	1991	0.002579898	0.003624138	0.001803823
2	DALYs (Disability-Adjusted Life Years)	214	Nigeria	2	Female	22	All ages	432	Cervical cancer	3	Rate	1991	268.6571715	385.5796002	185.1208642
2	DALYs (Disability-Adjusted Life Years)	214	Nigeria	2	Female	27	Age-standardized	432	Cervical cancer	3	Rate	1991	487.6643288	697.3862918	341.4285054
2	DALYs (Disability-Adjusted Life Years)	376	Northern Mariana Islands	2	Female	22	All ages	432	Cervical cancer	1	Number	1990	87.52736108	118.5146607	61.078241
2	DALYs (Disability-Adjusted Life Years)	376	Northern Mariana Islands	2	Female	22	All ages	432	Cervical cancer	2	Percent	1990	0.020382297	0.025045418	0.015648731
2	DALYs (Disability-Adjusted Life Years)	376	Northern Mariana Islands	2	Female	22	All ages	432	Cervical cancer	3	Rate	1990	408.0577956	552.522441	284.7504149
2	DALYs (Disability-Adjusted Life Years)	376	Northern Mariana Islands	2	Female	27	Age-standardized	432	Cervical cancer	3	Rate	1990	675.4460172	893.7228762	489.6729236
2	DALYs (Disability-Adjusted Life Years)	57	Belarus	2	Female	22	All ages	432	Cervical cancer	1	Number	1992	20303.22722	21799.48148	18827.12447
2	DALYs (Disability-Adjusted Life Years)	57	Belarus	2	Female	22	All ages	432	Cervical cancer	2	Percent	1992	0.010288331	0.011563789	0.009176504
2	DALYs (Disability-Adjusted Life Years)	57	Belarus	2	Female	22	All ages	432	Cervical cancer	3	Rate	1992	365.2592902	392.1772163	338.7038941
2	DALYs (Disability-Adjusted Life Years)	57	Belarus	2	Female	27	Age-standardized	432	Cervical cancer	3	Rate	1992	287.7539594	309.5966545	267.1016978
2	DALYs (Disability-Adjusted Life Years)	126	Costa Rica	2	Female	22	All ages	432	Cervical cancer	1	Number	1992	4252.227934	4582.249601	3945.063419
2	DALYs (Disability-Adjusted Life Years)	126	Costa Rica	2	Female	22	All ages	432	Cervical cancer	2	Percent	1992	0.013336262	0.015450791	0.011284369
2	DALYs (Disability-Adjusted Life Years)	126	Costa Rica	2	Female	22	All ages	432	Cervical cancer	3	Rate	1992	263.9078465	284.3901229	244.8441635
2	DALYs (Disability-Adjusted Life Years)	126	Costa Rica	2	Female	27	Age-standardized	432	Cervical cancer	3	Rate	1992	371.1651	398.7914981	345.2784984
2	DALYs (Disability-Adjusted Life Years)	97	Argentina	2	Female	22	All ages	432	Cervical cancer	1	Number	1991	66105.5875	70744.68917	60956.36632
2	DALYs (Disability-Adjusted Life Years)	97	Argentina	2	Female	22	All ages	432	Cervical cancer	2	Percent	1991	0.013196106	0.014844064	0.011614873
2	DALYs (Disability-Adjusted Life Years)	97	Argentina	2	Female	22	All ages	432	Cervical cancer	3	Rate	1991	386.144011	413.2424968	356.0657529
2	DALYs (Disability-Adjusted Life Years)	97	Argentina	2	Female	27	Age-standardized	432	Cervical cancer	3	Rate	1991	391.1073024	419.1474372	359.8998157
2	DALYs (Disability-Adjusted Life Years)	33	Armenia	2	Female	22	All ages	432	Cervical cancer	1	Number	1992	5350.9859	5687.382865	5049.948438
2	DALYs (Disability-Adjusted Life Years)	33	Armenia	2	Female	22	All ages	432	Cervical cancer	2	Percent	1992	0.009888769	0.010988154	0.008898742
2	DALYs (Disability-Adjusted Life Years)	33	Armenia	2	Female	22	All ages	432	Cervical cancer	3	Rate	1992	305.3643936	324.5615391	288.1851067
2	DALYs (Disability-Adjusted Life Years)	33	Armenia	2	Female	27	Age-standardized	432	Cervical cancer	3	Rate	1992	318.2813463	338.3595751	300.2154368
2	DALYs (Disability-Adjusted Life Years)	217	Sierra Leone	2	Female	22	All ages	432	Cervical cancer	1	Number	1990	6560.623154	8865.322167	4647.459337
2	DALYs (Disability-Adjusted Life Years)	217	Sierra Leone	2	Female	22	All ages	432	Cervical cancer	2	Percent	1990	0.002504201	0.003311259	0.001825113
2	DALYs (Disability-Adjusted Life Years)	217	Sierra Leone	2	Female	22	All ages	432	Cervical cancer	3	Rate	1990	310.7445734	419.9068732	220.1273774
2	DALYs (Disability-Adjusted Life Years)	217	Sierra Leone	2	Female	27	Age-standardized	432	Cervical cancer	3	Rate	1990	545.6956728	728.8455886	397.6900024
2	DALYs (Disability-Adjusted Life Years)	117	Saint Vincent and the Grenadines	2	Female	22	All ages	432	Cervical cancer	1	Number	1992	382.5739491	421.5346191	342.6365995
2	DALYs (Disability-Adjusted Life Years)	117	Saint Vincent and the Grenadines	2	Female	22	All ages	432	Cervical cancer	2	Percent	1992	0.022342768	0.025214705	0.019696964
2	DALYs (Disability-Adjusted Life Years)	117	Saint Vincent and the Grenadines	2	Female	22	All ages	432	Cervical cancer	3	Rate	1992	696.9801669	767.9594228	624.2215782
2	DALYs (Disability-Adjusted Life Years)	117	Saint Vincent and the Grenadines	2	Female	27	Age-standardized	432	Cervical cancer	3	Rate	1992	965.2376623	1062.319157	863.1316427
2	DALYs (Disability-Adjusted Life Years)	380	Palau	2	Female	22	All ages	432	Cervical cancer	1	Number	1990	67.56936957	90.23430876	50.42603007
2	DALYs (Disability-Adjusted Life Years)	380	Palau	2	Female	22	All ages	432	Cervical cancer	2	Percent	1990	0.026743062	0.033124311	0.021464114
2	DALYs (Disability-Adjusted Life Years)	380	Palau	2	Female	22	All ages	432	Cervical cancer	3	Rate	1990	917.9647116	1225.879592	685.0636086
2	DALYs (Disability-Adjusted Life Years)	380	Palau	2	Female	27	Age-standardized	432	Cervical cancer	3	Rate	1990	1175.834198	1554.51423	876.1373688
2	DALYs (Disability-Adjusted Life Years)	75	Austria	2	Female	22	All ages	432	Cervical cancer	1	Number	1993	9711.773413	10337.93092	9051.320736
2	DALYs (Disability-Adjusted Life Years)	75	Austria	2	Female	22	All ages	432	Cervical cancer	2	Percent	1993	0.00728428	0.008267986	0.006349708
2	DALYs (Disability-Adjusted Life Years)	75	Austria	2	Female	22	All ages	432	Cervical cancer	3	Rate	1993	239.1626855	254.5824759	222.8983403
2	DALYs (Disability-Adjusted Life Years)	75	Austria	2	Female	27	Age-standardized	432	Cervical cancer	3	Rate	1993	173.7617478	185.1958962	162.4127328
2	DALYs (Disability-Adjusted Life Years)	367	Monaco	2	Female	22	All ages	432	Cervical cancer	1	Number	1991	33.61989036	45.46474607	23.48929149
2	DALYs (Disability-Adjusted Life Years)	367	Monaco	2	Female	22	All ages	432	Cervical cancer	2	Percent	1991	0.005642198	0.007374844	0.004278628
2	DALYs (Disability-Adjusted Life Years)	367	Monaco	2	Female	22	All ages	432	Cervical cancer	3	Rate	1991	209.2980711	283.0373196	146.2307981
2	DALYs (Disability-Adjusted Life Years)	367	Monaco	2	Female	27	Age-standardized	432	Cervical cancer	3	Rate	1991	126.1271104	171.3299799	89.23482929
2	DALYs (Disability-Adjusted Life Years)	60	Lithuania	2	Female	22	All ages	432	Cervical cancer	1	Number	1990	7100.827091	7630.61746	6606.373001
2	DALYs (Disability-Adjusted Life Years)	60	Lithuania	2	Female	22	All ages	432	Cervical cancer	2	Percent	1990	0.010943252	0.012266984	0.009633851
2	DALYs (Disability-Adjusted Life Years)	60	Lithuania	2	Female	22	All ages	432	Cervical cancer	3	Rate	1990	366.5701651	393.9198443	341.0446713
2	DALYs (Disability-Adjusted Life Years)	60	Lithuania	2	Female	27	Age-standardized	432	Cervical cancer	3	Rate	1990	291.9846298	314.3146435	271.0136194
2	DALYs (Disability-Adjusted Life Years)	39	Tajikistan	2	Female	22	All ages	432	Cervical cancer	1	Number	1993	3912.664154	4956.846702	2975.271536
2	DALYs (Disability-Adjusted Life Years)	39	Tajikistan	2	Female	22	All ages	432	Cervical cancer	2	Percent	1993	0.002605741	0.003261589	0.002014295
2	DALYs (Disability-Adjusted Life Years)	39	Tajikistan	2	Female	22	All ages	432	Cervical cancer	3	Rate	1993	137.2099526	173.8275187	104.3373135
2	DALYs (Disability-Adjusted Life Years)	39	Tajikistan	2	Female	27	Age-standardized	432	Cervical cancer	3	Rate	1993	230.5512751	292.3940062	177.4324188
2	DALYs (Disability-Adjusted Life Years)	218	Togo	2	Female	22	All ages	432	Cervical cancer	1	Number	1991	7051.338339	8882.212437	5433.734159
2	DALYs (Disability-Adjusted Life Years)	218	Togo	2	Female	22	All ages	432	Cervical cancer	2	Percent	1991	0.004834232	0.006079533	0.003712592
2	DALYs (Disability-Adjusted Life Years)	218	Togo	2	Female	22	All ages	432	Cervical cancer	3	Rate	1991	366.2142642	461.3014914	282.2033012
2	DALYs (Disability-Adjusted Life Years)	218	Togo	2	Female	27	Age-standardized	432	Cervical cancer	3	Rate	1991	700.3099832	865.0754648	552.2813608
2	DALYs (Disability-Adjusted Life Years)	150	Oman	2	Female	22	All ages	432	Cervical cancer	1	Number	1992	517.182699	765.4618702	363.2571565
2	DALYs (Disability-Adjusted Life Years)	150	Oman	2	Female	22	All ages	432	Cervical cancer	2	Percent	1992	0.002234442	0.003184483	0.001596396
2	DALYs (Disability-Adjusted Life Years)	150	Oman	2	Female	22	All ages	432	Cervical cancer	3	Rate	1992	59.70013878	88.35983876	41.9319956
2	DALYs (Disability-Adjusted Life Years)	150	Oman	2	Female	27	Age-standardized	432	Cervical cancer	3	Rate	1992	126.8989838	185.8087193	90.0315083
2	DALYs (Disability-Adjusted Life Years)	206	The Gambia	2	Female	22	All ages	432	Cervical cancer	1	Number	1991	1319.289963	1743.874249	931.1764074
2	DALYs (Disability-Adjusted Life Years)	206	The Gambia	2	Female	22	All ages	432	Cervical cancer	2	Percent	1991	0.003779892	0.005066047	0.002743233
2	DALYs (Disability-Adjusted Life Years)	206	The Gambia	2	Female	22	All ages	432	Cervical cancer	3	Rate	1991	258.3781567	341.53145	182.3675238
2	DALYs (Disability-Adjusted Life Years)	206	The Gambia	2	Female	27	Age-standardized	432	Cervical cancer	3	Rate	1991	530.2523874	694.2157083	389.8527006
2	DALYs (Disability-Adjusted Life Years)	305	Bermuda	2	Female	22	All ages	432	Cervical cancer	1	Number	1991	82.53186777	92.29547134	73.43000856
2	DALYs (Disability-Adjusted Life Years)	305	Bermuda	2	Female	22	All ages	432	Cervical cancer	2	Percent	1991	0.009971269	0.011467229	0.008499871
2	DALYs (Disability-Adjusted Life Years)	305	Bermuda	2	Female	22	All ages	432	Cervical cancer	3	Rate	1991	268.2249604	299.956245	238.6443161
2	DALYs (Disability-Adjusted Life Years)	305	Bermuda	2	Female	27	Age-standardized	432	Cervical cancer	3	Rate	1991	227.8617585	254.5541258	202.2072332
2	DALYs (Disability-Adjusted Life Years)	157	Yemen	2	Female	22	All ages	432	Cervical cancer	1	Number	1991	4766.326615	8087.209678	2981.584865
2	DALYs (Disability-Adjusted Life Years)	157	Yemen	2	Female	22	All ages	432	Cervical cancer	2	Percent	1991	0.000871447	0.001499603	0.00057354
2	DALYs (Disability-Adjusted Life Years)	157	Yemen	2	Female	22	All ages	432	Cervical cancer	3	Rate	1991	68.96699923	117.01896	43.14244023
2	DALYs (Disability-Adjusted Life Years)	157	Yemen	2	Female	27	Age-standardized	432	Cervical cancer	3	Rate	1991	144.5549875	240.7476175	92.59122861
2	DALYs (Disability-Adjusted Life Years)	215	Sao Tome and Principe	2	Female	22	All ages	432	Cervical cancer	1	Number	1991	306.9636668	385.4500731	208.3070526
2	DALYs (Disability-Adjusted Life Years)	215	Sao Tome and Principe	2	Female	22	All ages	432	Cervical cancer	2	Percent	1991	0.008586226	0.010671839	0.005872034
2	DALYs (Disability-Adjusted Life Years)	215	Sao Tome and Principe	2	Female	22	All ages	432	Cervical cancer	3	Rate	1991	490.8167677	616.3118942	333.0706702
2	DALYs (Disability-Adjusted Life Years)	215	Sao Tome and Principe	2	Female	27	Age-standardized	432	Cervical cancer	3	Rate	1991	828.5167588	1022.798587	582.1387028
2	DALYs (Disability-Adjusted Life Years)	162	Bhutan	2	Female	22	All ages	432	Cervical cancer	1	Number	1992	987.407516	1365.062879	640.5308172
2	DALYs (Disability-Adjusted Life Years)	162	Bhutan	2	Female	22	All ages	432	Cervical cancer	2	Percent	1992	0.005037009	0.006745934	0.003445075
2	DALYs (Disability-Adjusted Life Years)	162	Bhutan	2	Female	22	All ages	432	Cervical cancer	3	Rate	1992	325.5844068	450.1112058	211.2064601
2	DALYs (Disability-Adjusted Life Years)	162	Bhutan	2	Female	27	Age-standardized	432	Cervical cancer	3	Rate	1992	582.0408178	789.3658672	387.4721491
2	DALYs (Disability-Adjusted Life Years)	133	Venezuela	2	Female	22	All ages	432	Cervical cancer	1	Number	1991	44244.71624	47058.76638	41856.61477
2	DALYs (Disability-Adjusted Life Years)	133	Venezuela	2	Female	22	All ages	432	Cervical cancer	2	Percent	1991	0.018508695	0.020830455	0.016268025
2	DALYs (Disability-Adjusted Life Years)	133	Venezuela	2	Female	22	All ages	432	Cervical cancer	3	Rate	1991	457.3400502	486.4277682	432.6551942
2	DALYs (Disability-Adjusted Life Years)	133	Venezuela	2	Female	27	Age-standardized	432	Cervical cancer	3	Rate	1991	662.5821588	702.7891393	626.9373954
2	DALYs (Disability-Adjusted Life Years)	203	Cape Verde	2	Female	22	All ages	432	Cervical cancer	1	Number	1992	711.7532414	866.7162049	563.7180141
2	DALYs (Disability-Adjusted Life Years)	203	Cape Verde	2	Female	22	All ages	432	Cervical cancer	2	Percent	1992	0.009449929	0.011595811	0.007564314
2	DALYs (Disability-Adjusted Life Years)	203	Cape Verde	2	Female	22	All ages	432	Cervical cancer	3	Rate	1992	366.0761034	445.7782172	289.9371327
2	DALYs (Disability-Adjusted Life Years)	203	Cape Verde	2	Female	27	Age-standardized	432	Cervical cancer	3	Rate	1992	536.2529553	656.7409003	420.5551116
2	DALYs (Disability-Adjusted Life Years)	13	Malaysia	2	Female	22	All ages	432	Cervical cancer	1	Number	1992	22953.34452	26346.9303	18860.45791
2	DALYs (Disability-Adjusted Life Years)	13	Malaysia	2	Female	22	All ages	432	Cervical cancer	2	Percent	1992	0.011065964	0.013471444	0.008738552
2	DALYs (Disability-Adjusted Life Years)	13	Malaysia	2	Female	22	All ages	432	Cervical cancer	3	Rate	1992	247.3278891	283.894604	203.2260369
2	DALYs (Disability-Adjusted Life Years)	13	Malaysia	2	Female	27	Age-standardized	432	Cervical cancer	3	Rate	1992	373.3689519	432.561238	304.7108302
2	DALYs (Disability-Adjusted Life Years)	45	Bulgaria	2	Female	22	All ages	432	Cervical cancer	1	Number	1992	17286.28738	19360.30779	15606.66962
2	DALYs (Disability-Adjusted Life Years)	45	Bulgaria	2	Female	22	All ages	432	Cervical cancer	2	Percent	1992	0.010290979	0.011622623	0.009124718
2	DALYs (Disability-Adjusted Life Years)	45	Bulgaria	2	Female	22	All ages	432	Cervical cancer	3	Rate	1992	398.1335385	445.901869	359.4489936
2	DALYs (Disability-Adjusted Life Years)	45	Bulgaria	2	Female	27	Age-standardized	432	Cervical cancer	3	Rate	1992	307.1663791	341.8927406	279.25914
2	DALYs (Disability-Adjusted Life Years)	177	Djibouti	2	Female	22	All ages	432	Cervical cancer	1	Number	1991	939.0875204	1331.164304	609.7839178
2	DALYs (Disability-Adjusted Life Years)	177	Djibouti	2	Female	22	All ages	432	Cervical cancer	2	Percent	1991	0.008089515	0.010990519	0.005577899
2	DALYs (Disability-Adjusted Life Years)	177	Djibouti	2	Female	22	All ages	432	Cervical cancer	3	Rate	1991	430.6061931	610.3878295	279.6083706
2	DALYs (Disability-Adjusted Life Years)	177	Djibouti	2	Female	27	Age-standardized	432	Cervical cancer	3	Rate	1991	860.7193663	1201.56185	568.1940664
2	DALYs (Disability-Adjusted Life Years)	217	Sierra Leone	2	Female	22	All ages	432	Cervical cancer	1	Number	1992	6618.602824	8789.165319	4796.144463
2	DALYs (Disability-Adjusted Life Years)	217	Sierra Leone	2	Female	22	All ages	432	Cervical cancer	2	Percent	1992	0.002523814	0.003291619	0.001867136
2	DALYs (Disability-Adjusted Life Years)	217	Sierra Leone	2	Female	22	All ages	432	Cervical cancer	3	Rate	1992	310.5715373	412.4230835	225.054441
2	DALYs (Disability-Adjusted Life Years)	217	Sierra Leone	2	Female	27	Age-standardized	432	Cervical cancer	3	Rate	1992	537.9654406	706.2505457	400.134459
2	DALYs (Disability-Adjusted Life Years)	211	Mali	2	Female	22	All ages	432	Cervical cancer	1	Number	1992	23052.33096	28422.78552	17604.79651
2	DALYs (Disability-Adjusted Life Years)	211	Mali	2	Female	22	All ages	432	Cervical cancer	2	Percent	1992	0.00394135	0.004741023	0.003106476
2	DALYs (Disability-Adjusted Life Years)	211	Mali	2	Female	22	All ages	432	Cervical cancer	3	Rate	1992	505.0220588	622.6760186	385.6794611
2	DALYs (Disability-Adjusted Life Years)	211	Mali	2	Female	27	Age-standardized	432	Cervical cancer	3	Rate	1992	846.0858763	1030.894983	656.4528107
2	DALYs (Disability-Adjusted Life Years)	170	Congo	2	Female	22	All ages	432	Cervical cancer	1	Number	1991	9219.691038	12541.92136	6051.417859
2	DALYs (Disability-Adjusted Life Years)	170	Congo	2	Female	22	All ages	432	Cervical cancer	2	Percent	1991	0.010272109	0.013374642	0.006910223
2	DALYs (Disability-Adjusted Life Years)	170	Congo	2	Female	22	All ages	432	Cervical cancer	3	Rate	1991	730.4751408	993.6950963	479.4531936
2	DALYs (Disability-Adjusted Life Years)	170	Congo	2	Female	27	Age-standardized	432	Cervical cancer	3	Rate	1991	1254.671002	1698.833784	831.1945196
2	DALYs (Disability-Adjusted Life Years)	67	Japan	2	Female	22	All ages	432	Cervical cancer	1	Number	1992	93853.54435	97090.50702	89259.94407
2	DALYs (Disability-Adjusted Life Years)	67	Japan	2	Female	22	All ages	432	Cervical cancer	2	Percent	1992	0.006182724	0.007058045	0.005348063
2	DALYs (Disability-Adjusted Life Years)	67	Japan	2	Female	22	All ages	432	Cervical cancer	3	Rate	1992	145.7632749	150.7905787	138.6289868
2	DALYs (Disability-Adjusted Life Years)	67	Japan	2	Female	27	Age-standardized	432	Cervical cancer	3	Rate	1992	103.0485453	106.4999052	98.37746879
2	DALYs (Disability-Adjusted Life Years)	79	Finland	2	Female	22	All ages	432	Cervical cancer	1	Number	1992	2956.366134	3236.750433	2698.964384
2	DALYs (Disability-Adjusted Life Years)	79	Finland	2	Female	22	All ages	432	Cervical cancer	2	Percent	1992	0.003644835	0.004205835	0.003147039
2	DALYs (Disability-Adjusted Life Years)	79	Finland	2	Female	22	All ages	432	Cervical cancer	3	Rate	1992	113.6496427	124.4282722	103.7545161
2	DALYs (Disability-Adjusted Life Years)	79	Finland	2	Female	27	Age-standardized	432	Cervical cancer	3	Rate	1992	80.37833591	88.0792493	73.50101219
2	DALYs (Disability-Adjusted Life Years)	135	Brazil	2	Female	22	All ages	432	Cervical cancer	1	Number	1992	249599.4265	259811.9196	240825.5651
2	DALYs (Disability-Adjusted Life Years)	135	Brazil	2	Female	22	All ages	432	Cervical cancer	2	Percent	1992	0.010519358	0.01177651	0.009275682
2	DALYs (Disability-Adjusted Life Years)	135	Brazil	2	Female	22	All ages	432	Cervical cancer	3	Rate	1992	321.557456	334.71415	310.2541424
2	DALYs (Disability-Adjusted Life Years)	135	Brazil	2	Female	27	Age-standardized	432	Cervical cancer	3	Rate	1992	416.0105949	432.5557674	399.7176823
2	DALYs (Disability-Adjusted Life Years)	72	New Zealand	2	Female	22	All ages	432	Cervical cancer	1	Number	1990	4034.81494	4399.88098	3714.641117
2	DALYs (Disability-Adjusted Life Years)	72	New Zealand	2	Female	22	All ages	432	Cervical cancer	2	Percent	1990	0.007887354	0.009094108	0.006803268
2	DALYs (Disability-Adjusted Life Years)	72	New Zealand	2	Female	22	All ages	432	Cervical cancer	3	Rate	1990	233.3514104	254.4648137	214.8343249
2	DALYs (Disability-Adjusted Life Years)	72	New Zealand	2	Female	27	Age-standardized	432	Cervical cancer	3	Rate	1990	214.3151863	233.9017868	196.5871595
2	DALYs (Disability-Adjusted Life Years)	39	Tajikistan	2	Female	22	All ages	432	Cervical cancer	1	Number	1992	3904.549437	4920.041131	2981.651679
2	DALYs (Disability-Adjusted Life Years)	39	Tajikistan	2	Female	22	All ages	432	Cervical cancer	2	Percent	1992	0.002821846	0.003486898	0.002212327
2	DALYs (Disability-Adjusted Life Years)	39	Tajikistan	2	Female	22	All ages	432	Cervical cancer	3	Rate	1992	139.2127734	175.4191059	106.3077843
2	DALYs (Disability-Adjusted Life Years)	39	Tajikistan	2	Female	27	Age-standardized	432	Cervical cancer	3	Rate	1992	232.2654626	289.8851288	181.0782548
2	DALYs (Disability-Adjusted Life Years)	49	Macedonia	2	Female	22	All ages	432	Cervical cancer	1	Number	1992	2821.441928	3285.628929	2382.370034
2	DALYs (Disability-Adjusted Life Years)	49	Macedonia	2	Female	22	All ages	432	Cervical cancer	2	Percent	1992	0.008793128	0.010351043	0.007187212
2	DALYs (Disability-Adjusted Life Years)	49	Macedonia	2	Female	22	All ages	432	Cervical cancer	3	Rate	1992	284.0066099	330.731717	239.8095917
2	DALYs (Disability-Adjusted Life Years)	49	Macedonia	2	Female	27	Age-standardized	432	Cervical cancer	3	Rate	1992	264.9018667	308.3870105	222.9986868
2	DALYs (Disability-Adjusted Life Years)	28	Solomon Islands	2	Female	22	All ages	432	Cervical cancer	1	Number	1991	602.7170553	932.3128082	343.9842799
2	DALYs (Disability-Adjusted Life Years)	28	Solomon Islands	2	Female	22	All ages	432	Cervical cancer	2	Percent	1991	0.008796481	0.013267638	0.005293746
2	DALYs (Disability-Adjusted Life Years)	28	Solomon Islands	2	Female	22	All ages	432	Cervical cancer	3	Rate	1991	357.9688698	553.7241055	204.3009449
2	DALYs (Disability-Adjusted Life Years)	28	Solomon Islands	2	Female	27	Age-standardized	432	Cervical cancer	3	Rate	1991	688.0313597	1049.214874	413.7781958
2	DALYs (Disability-Adjusted Life Years)	146	Lebanon	2	Female	22	All ages	432	Cervical cancer	1	Number	1991	1766.383818	2254.329353	1337.720179
2	DALYs (Disability-Adjusted Life Years)	146	Lebanon	2	Female	22	All ages	432	Cervical cancer	2	Percent	1991	0.003735008	0.00485344	0.002822277
2	DALYs (Disability-Adjusted Life Years)	146	Lebanon	2	Female	22	All ages	432	Cervical cancer	3	Rate	1991	115.1835768	147.0018665	87.23098197
2	DALYs (Disability-Adjusted Life Years)	146	Lebanon	2	Female	27	Age-standardized	432	Cervical cancer	3	Rate	1991	134.8665984	171.1042335	102.6363843
2	DALYs (Disability-Adjusted Life Years)	15	Myanmar	2	Female	22	All ages	432	Cervical cancer	1	Number	1991	84669.22994	113273.288	60343.76561
2	DALYs (Disability-Adjusted Life Years)	15	Myanmar	2	Female	22	All ages	432	Cervical cancer	2	Percent	1991	0.006269486	0.008088983	0.004655203
2	DALYs (Disability-Adjusted Life Years)	15	Myanmar	2	Female	22	All ages	432	Cervical cancer	3	Rate	1991	406.9560694	544.4392499	290.0376168
2	DALYs (Disability-Adjusted Life Years)	15	Myanmar	2	Female	27	Age-standardized	432	Cervical cancer	3	Rate	1991	541.5710454	721.5381441	393.3556303
2	DALYs (Disability-Adjusted Life Years)	115	Jamaica	2	Female	22	All ages	432	Cervical cancer	1	Number	1992	5182.245113	5812.319959	4600.049682
2	DALYs (Disability-Adjusted Life Years)	115	Jamaica	2	Female	22	All ages	432	Cervical cancer	2	Percent	1992	0.016359387	0.018800013	0.014145922
2	DALYs (Disability-Adjusted Life Years)	115	Jamaica	2	Female	22	All ages	432	Cervical cancer	3	Rate	1992	422.8245413	474.2329756	375.322636
2	DALYs (Disability-Adjusted Life Years)	115	Jamaica	2	Female	27	Age-standardized	432	Cervical cancer	3	Rate	1992	559.987196	629.27626	496.3041606
2	DALYs (Disability-Adjusted Life Years)	91	Portugal	2	Female	22	All ages	432	Cervical cancer	1	Number	1992	13308.81151	14315.05847	12242.70503
2	DALYs (Disability-Adjusted Life Years)	91	Portugal	2	Female	22	All ages	432	Cervical cancer	2	Percent	1992	0.007977102	0.009056961	0.00688834
2	DALYs (Disability-Adjusted Life Years)	91	Portugal	2	Female	22	All ages	432	Cervical cancer	3	Rate	1992	253.5117159	272.6791219	233.2040811
2	DALYs (Disability-Adjusted Life Years)	91	Portugal	2	Female	27	Age-standardized	432	Cervical cancer	3	Rate	1992	198.4919487	212.9143204	182.3312176
2	DALYs (Disability-Adjusted Life Years)	191	Zambia	2	Female	22	All ages	432	Cervical cancer	1	Number	1991	28416.18627	36096.9505	21987.914
2	DALYs (Disability-Adjusted Life Years)	191	Zambia	2	Female	22	All ages	432	Cervical cancer	2	Percent	1991	0.006567403	0.008457616	0.005148585
2	DALYs (Disability-Adjusted Life Years)	191	Zambia	2	Female	22	All ages	432	Cervical cancer	3	Rate	1991	687.8484357	873.770699	532.2442677
2	DALYs (Disability-Adjusted Life Years)	191	Zambia	2	Female	27	Age-standardized	432	Cervical cancer	3	Rate	1991	1375.146982	1718.015794	1070.4157
2	DALYs (Disability-Adjusted Life Years)	195	Namibia	2	Female	22	All ages	432	Cervical cancer	1	Number	1991	1842.424198	2511.030667	1334.117302
2	DALYs (Disability-Adjusted Life Years)	195	Namibia	2	Female	22	All ages	432	Cervical cancer	2	Percent	1991	0.00549363	0.007243304	0.004021816
2	DALYs (Disability-Adjusted Life Years)	195	Namibia	2	Female	22	All ages	432	Cervical cancer	3	Rate	1991	248.6120619	338.832128	180.0224149
2	DALYs (Disability-Adjusted Life Years)	195	Namibia	2	Female	27	Age-standardized	432	Cervical cancer	3	Rate	1991	420.5259671	567.341104	305.7160967
2	DALYs (Disability-Adjusted Life Years)	180	Kenya	2	Female	22	All ages	432	Cervical cancer	1	Number	1991	23296.12568	35643.10055	17123.06963
2	DALYs (Disability-Adjusted Life Years)	180	Kenya	2	Female	22	All ages	432	Cervical cancer	2	Percent	1991	0.00326845	0.005118144	0.002382147
2	DALYs (Disability-Adjusted Life Years)	180	Kenya	2	Female	22	All ages	432	Cervical cancer	3	Rate	1991	193.7481352	296.4348819	142.4083496
2	DALYs (Disability-Adjusted Life Years)	180	Kenya	2	Female	27	Age-standardized	432	Cervical cancer	3	Rate	1991	411.5590798	622.8646788	302.2182376
2	DALYs (Disability-Adjusted Life Years)	298	American Samoa	2	Female	22	All ages	432	Cervical cancer	1	Number	1990	45.19116204	58.47436262	34.47620314
2	DALYs (Disability-Adjusted Life Years)	298	American Samoa	2	Female	22	All ages	432	Cervical cancer	2	Percent	1990	0.008391634	0.010970608	0.006239946
2	DALYs (Disability-Adjusted Life Years)	298	American Samoa	2	Female	22	All ages	432	Cervical cancer	3	Rate	1990	191.8774227	248.2766427	146.3827152
2	DALYs (Disability-Adjusted Life Years)	298	American Samoa	2	Female	27	Age-standardized	432	Cervical cancer	3	Rate	1990	319.8776095	413.1786298	245.4747613
2	DALYs (Disability-Adjusted Life Years)	69	Singapore	2	Female	22	All ages	432	Cervical cancer	1	Number	1992	2877.360471	3130.976001	2660.647095
2	DALYs (Disability-Adjusted Life Years)	69	Singapore	2	Female	22	All ages	432	Cervical cancer	2	Percent	1992	0.009168156	0.010843009	0.007891276
2	DALYs (Disability-Adjusted Life Years)	69	Singapore	2	Female	22	All ages	432	Cervical cancer	3	Rate	1992	179.9181363	195.7764322	166.367291
2	DALYs (Disability-Adjusted Life Years)	69	Singapore	2	Female	27	Age-standardized	432	Cervical cancer	3	Rate	1992	185.0297339	200.4378112	171.4680353
2	DALYs (Disability-Adjusted Life Years)	127	El Salvador	2	Female	22	All ages	432	Cervical cancer	1	Number	1992	11843.96087	13017.97504	10637.20912
2	DALYs (Disability-Adjusted Life Years)	127	El Salvador	2	Female	22	All ages	432	Cervical cancer	2	Percent	1992	0.013169814	0.015009688	0.011505744
2	DALYs (Disability-Adjusted Life Years)	127	El Salvador	2	Female	22	All ages	432	Cervical cancer	3	Rate	1992	424.6985753	466.7961599	381.4270923
2	DALYs (Disability-Adjusted Life Years)	127	El Salvador	2	Female	27	Age-standardized	432	Cervical cancer	3	Rate	1992	628.6729802	691.9746007	566.4936899
2	DALYs (Disability-Adjusted Life Years)	63	Ukraine	2	Female	22	All ages	432	Cervical cancer	1	Number	1992	127008.5388	136778.6853	117484.038
2	DALYs (Disability-Adjusted Life Years)	63	Ukraine	2	Female	22	All ages	432	Cervical cancer	2	Percent	1992	0.011063082	0.012508211	0.009847473
2	DALYs (Disability-Adjusted Life Years)	63	Ukraine	2	Female	22	All ages	432	Cervical cancer	3	Rate	1992	451.3273711	486.045781	417.481868
2	DALYs (Disability-Adjusted Life Years)	63	Ukraine	2	Female	27	Age-standardized	432	Cervical cancer	3	Rate	1992	324.7292612	350.9137412	300.6563423
2	DALYs (Disability-Adjusted Life Years)	178	Eritrea	2	Female	22	All ages	432	Cervical cancer	1	Number	1991	14137.32011	18684.89173	9069.590625
2	DALYs (Disability-Adjusted Life Years)	178	Eritrea	2	Female	22	All ages	432	Cervical cancer	2	Percent	1991	0.009115334	0.01187572	0.005959405
2	DALYs (Disability-Adjusted Life Years)	178	Eritrea	2	Female	22	All ages	432	Cervical cancer	3	Rate	1991	842.9887671	1114.154147	540.8070948
2	DALYs (Disability-Adjusted Life Years)	178	Eritrea	2	Female	27	Age-standardized	432	Cervical cancer	3	Rate	1991	1493.839067	1965.683473	957.2428503
2	DALYs (Disability-Adjusted Life Years)	181	Madagascar	2	Female	22	All ages	432	Cervical cancer	1	Number	1991	36286.42072	45806.61696	25008.89397
2	DALYs (Disability-Adjusted Life Years)	181	Madagascar	2	Female	22	All ages	432	Cervical cancer	2	Percent	1991	0.007342982	0.009235715	0.005042354
2	DALYs (Disability-Adjusted Life Years)	181	Madagascar	2	Female	22	All ages	432	Cervical cancer	3	Rate	1991	592.1730448	747.5370483	408.130441
2	DALYs (Disability-Adjusted Life Years)	181	Madagascar	2	Female	27	Age-standardized	432	Cervical cancer	3	Rate	1991	1054.355022	1329.094524	730.9974885
2	DALYs (Disability-Adjusted Life Years)	207	Ghana	2	Female	22	All ages	432	Cervical cancer	1	Number	1991	32259.05205	41873.3537	23916.65467
2	DALYs (Disability-Adjusted Life Years)	207	Ghana	2	Female	22	All ages	432	Cervical cancer	2	Percent	1991	0.006206563	0.007827248	0.004824472
2	DALYs (Disability-Adjusted Life Years)	207	Ghana	2	Female	22	All ages	432	Cervical cancer	3	Rate	1991	417.913843	542.4664724	309.8386479
2	DALYs (Disability-Adjusted Life Years)	207	Ghana	2	Female	27	Age-standardized	432	Cervical cancer	3	Rate	1991	689.2349028	885.2272878	520.2359814
2	DALYs (Disability-Adjusted Life Years)	94	Switzerland	2	Female	22	All ages	432	Cervical cancer	1	Number	1991	6455.056992	6981.793008	5932.957319
2	DALYs (Disability-Adjusted Life Years)	94	Switzerland	2	Female	22	All ages	432	Cervical cancer	2	Percent	1991	0.00616293	0.007139398	0.005251096
2	DALYs (Disability-Adjusted Life Years)	94	Switzerland	2	Female	22	All ages	432	Cervical cancer	3	Rate	1991	183.9062898	198.913139	169.0315314
2	DALYs (Disability-Adjusted Life Years)	94	Switzerland	2	Female	27	Age-standardized	432	Cervical cancer	3	Rate	1991	131.1335404	141.5226213	120.6208881
2	DALYs (Disability-Adjusted Life Years)	190	Uganda	2	Female	22	All ages	432	Cervical cancer	1	Number	1991	39471.52849	54974.84208	27545.93005
2	DALYs (Disability-Adjusted Life Years)	190	Uganda	2	Female	22	All ages	432	Cervical cancer	2	Percent	1991	0.003860454	0.005361678	0.002725314
2	DALYs (Disability-Adjusted Life Years)	190	Uganda	2	Female	22	All ages	432	Cervical cancer	3	Rate	1991	435.4353277	606.4621588	303.8765292
2	DALYs (Disability-Adjusted Life Years)	190	Uganda	2	Female	27	Age-standardized	432	Cervical cancer	3	Rate	1991	904.9854611	1239.899674	641.731979
2	DALYs (Disability-Adjusted Life Years)	168	Angola	2	Female	22	All ages	432	Cervical cancer	1	Number	1990	27421.73704	38479.04356	19136.19336
2	DALYs (Disability-Adjusted Life Years)	168	Angola	2	Female	22	All ages	432	Cervical cancer	2	Percent	1990	0.004638605	0.006310258	0.003362803
2	DALYs (Disability-Adjusted Life Years)	168	Angola	2	Female	22	All ages	432	Cervical cancer	3	Rate	1990	538.1916067	755.2073834	375.5757207
2	DALYs (Disability-Adjusted Life Years)	168	Angola	2	Female	27	Age-standardized	432	Cervical cancer	3	Rate	1990	981.9493965	1369.225051	693.0265612
2	DALYs (Disability-Adjusted Life Years)	81	Germany	2	Female	22	All ages	432	Cervical cancer	1	Number	1992	106927.4572	113405.0116	100515.0784
2	DALYs (Disability-Adjusted Life Years)	81	Germany	2	Female	22	All ages	432	Cervical cancer	2	Percent	1992	0.007384263	0.008352023	0.006511645
2	DALYs (Disability-Adjusted Life Years)	81	Germany	2	Female	22	All ages	432	Cervical cancer	3	Rate	1992	256.8541925	272.414153	241.4507927
2	DALYs (Disability-Adjusted Life Years)	81	Germany	2	Female	27	Age-standardized	432	Cervical cancer	3	Rate	1992	176.7104999	188.3607331	165.4994928
2	DALYs (Disability-Adjusted Life Years)	139	Algeria	2	Female	22	All ages	432	Cervical cancer	1	Number	1992	18028.32298	22970.21614	13908.23162
2	DALYs (Disability-Adjusted Life Years)	139	Algeria	2	Female	22	All ages	432	Cervical cancer	2	Percent	1992	0.004305687	0.005451487	0.003300476
2	DALYs (Disability-Adjusted Life Years)	139	Algeria	2	Female	22	All ages	432	Cervical cancer	3	Rate	1992	137.317569	174.9588269	105.9357854
2	DALYs (Disability-Adjusted Life Years)	139	Algeria	2	Female	27	Age-standardized	432	Cervical cancer	3	Rate	1992	219.5897884	275.4175614	171.2404228
2	DALYs (Disability-Adjusted Life Years)	298	American Samoa	2	Female	22	All ages	432	Cervical cancer	1	Number	1991	47.5435877	61.70415021	36.21680599
2	DALYs (Disability-Adjusted Life Years)	298	American Samoa	2	Female	22	All ages	432	Cervical cancer	2	Percent	1991	0.008549131	0.011157035	0.006375721
2	DALYs (Disability-Adjusted Life Years)	298	American Samoa	2	Female	22	All ages	432	Cervical cancer	3	Rate	1991	195.4219594	253.6271771	148.8646425
2	DALYs (Disability-Adjusted Life Years)	298	American Samoa	2	Female	27	Age-standardized	432	Cervical cancer	3	Rate	1991	320.9806392	410.7731508	244.6659734
2	DALYs (Disability-Adjusted Life Years)	202	Cameroon	2	Female	22	All ages	432	Cervical cancer	1	Number	1990	23099.62769	28615.45009	17899.71573
2	DALYs (Disability-Adjusted Life Years)	202	Cameroon	2	Female	22	All ages	432	Cervical cancer	2	Percent	1990	0.0056128	0.006925036	0.004474741
2	DALYs (Disability-Adjusted Life Years)	202	Cameroon	2	Female	22	All ages	432	Cervical cancer	3	Rate	1990	436.4046129	540.6110688	338.166425
2	DALYs (Disability-Adjusted Life Years)	202	Cameroon	2	Female	27	Age-standardized	432	Cervical cancer	3	Rate	1990	768.1975045	950.5116187	602.2480022
2	DALYs (Disability-Adjusted Life Years)	93	Sweden	2	Female	22	All ages	432	Cervical cancer	1	Number	1992	7050.287316	7581.097086	6550.015969
2	DALYs (Disability-Adjusted Life Years)	93	Sweden	2	Female	22	All ages	432	Cervical cancer	2	Percent	1992	0.005106463	0.00579806	0.00437696
2	DALYs (Disability-Adjusted Life Years)	93	Sweden	2	Female	22	All ages	432	Cervical cancer	3	Rate	1992	160.0320382	172.0807059	148.6765516
2	DALYs (Disability-Adjusted Life Years)	93	Sweden	2	Female	27	Age-standardized	432	Cervical cancer	3	Rate	1992	111.0045087	119.0912455	103.7280729
2	DALYs (Disability-Adjusted Life Years)	105	Antigua and Barbuda	2	Female	22	All ages	432	Cervical cancer	1	Number	1992	109.6798192	120.3901916	99.24541097
2	DALYs (Disability-Adjusted Life Years)	105	Antigua and Barbuda	2	Female	22	All ages	432	Cervical cancer	2	Percent	1992	0.012905366	0.014538143	0.011257518
2	DALYs (Disability-Adjusted Life Years)	105	Antigua and Barbuda	2	Female	22	All ages	432	Cervical cancer	3	Rate	1992	339.0003996	372.1042151	306.7495389
2	DALYs (Disability-Adjusted Life Years)	105	Antigua and Barbuda	2	Female	27	Age-standardized	432	Cervical cancer	3	Rate	1992	378.9406773	416.0340446	342.613389
2	DALYs (Disability-Adjusted Life Years)	186	Seychelles	2	Female	22	All ages	432	Cervical cancer	1	Number	1992	204.8347035	239.5884973	172.5334416
2	DALYs (Disability-Adjusted Life Years)	186	Seychelles	2	Female	22	All ages	432	Cervical cancer	2	Percent	1992	0.021252401	0.025146942	0.017244086
2	DALYs (Disability-Adjusted Life Years)	186	Seychelles	2	Female	22	All ages	432	Cervical cancer	3	Rate	1992	549.9468495	643.2549613	463.2233748
2	DALYs (Disability-Adjusted Life Years)	186	Seychelles	2	Female	27	Age-standardized	432	Cervical cancer	3	Rate	1992	669.6626126	782.235075	563.7223558
2	DALYs (Disability-Adjusted Life Years)	11	Indonesia	2	Female	22	All ages	432	Cervical cancer	1	Number	1992	234140.511	297629.9011	182931.5603
2	DALYs (Disability-Adjusted Life Years)	11	Indonesia	2	Female	22	All ages	432	Cervical cancer	2	Percent	1992	0.005978537	0.007525015	0.004604068
2	DALYs (Disability-Adjusted Life Years)	11	Indonesia	2	Female	22	All ages	432	Cervical cancer	3	Rate	1992	245.3458323	311.8736501	191.686162
2	DALYs (Disability-Adjusted Life Years)	11	Indonesia	2	Female	27	Age-standardized	432	Cervical cancer	3	Rate	1992	329.555767	419.3153381	258.2708564
2	DALYs (Disability-Adjusted Life Years)	152	Saudi Arabia	2	Female	22	All ages	432	Cervical cancer	1	Number	1992	2120.94279	2844.953476	1555.273854
2	DALYs (Disability-Adjusted Life Years)	152	Saudi Arabia	2	Female	22	All ages	432	Cervical cancer	2	Percent	1992	0.000911836	0.001164752	0.000707444
2	DALYs (Disability-Adjusted Life Years)	152	Saudi Arabia	2	Female	22	All ages	432	Cervical cancer	3	Rate	1992	28.26696868	37.91625647	20.72798829
2	DALYs (Disability-Adjusted Life Years)	152	Saudi Arabia	2	Female	27	Age-standardized	432	Cervical cancer	3	Rate	1992	54.57918438	71.73141529	40.50953065
2	DALYs (Disability-Adjusted Life Years)	385	Puerto Rico	2	Female	22	All ages	432	Cervical cancer	1	Number	1992	3184.185949	3445.416453	2933.599171
2	DALYs (Disability-Adjusted Life Years)	385	Puerto Rico	2	Female	22	All ages	432	Cervical cancer	2	Percent	1992	0.006550736	0.007544923	0.005648306
2	DALYs (Disability-Adjusted Life Years)	385	Puerto Rico	2	Female	22	All ages	432	Cervical cancer	3	Rate	1992	167.9775474	181.7584195	154.758171
2	DALYs (Disability-Adjusted Life Years)	385	Puerto Rico	2	Female	27	Age-standardized	432	Cervical cancer	3	Rate	1992	158.5988596	171.8124131	145.9597665
2	DALYs (Disability-Adjusted Life Years)	393	Saint Kitts and Nevis	2	Female	22	All ages	432	Cervical cancer	1	Number	1991	149.2182957	164.892043	135.5206874
2	DALYs (Disability-Adjusted Life Years)	393	Saint Kitts and Nevis	2	Female	22	All ages	432	Cervical cancer	2	Percent	1991	0.019508439	0.021651272	0.017353208
2	DALYs (Disability-Adjusted Life Years)	393	Saint Kitts and Nevis	2	Female	22	All ages	432	Cervical cancer	3	Rate	1991	706.5714651	780.789057	641.7111939
2	DALYs (Disability-Adjusted Life Years)	393	Saint Kitts and Nevis	2	Female	27	Age-standardized	432	Cervical cancer	3	Rate	1991	862.3939551	953.7651534	786.887955
2	DALYs (Disability-Adjusted Life Years)	374	Niue	2	Female	22	All ages	432	Cervical cancer	1	Number	1990	4.657874113	6.462570657	3.448806412
2	DALYs (Disability-Adjusted Life Years)	374	Niue	2	Female	22	All ages	432	Cervical cancer	2	Percent	1990	0.01104834	0.014017266	0.008762568
2	DALYs (Disability-Adjusted Life Years)	374	Niue	2	Female	22	All ages	432	Cervical cancer	3	Rate	1990	405.8070843	563.0373197	300.469708
2	DALYs (Disability-Adjusted Life Years)	374	Niue	2	Female	27	Age-standardized	432	Cervical cancer	3	Rate	1990	425.6693517	594.6114659	312.3907782
2	DALYs (Disability-Adjusted Life Years)	205	Cote d'Ivoire	2	Female	22	All ages	432	Cervical cancer	1	Number	1991	10509.95846	13897.55363	7631.067948
2	DALYs (Disability-Adjusted Life Years)	205	Cote d'Ivoire	2	Female	22	All ages	432	Cervical cancer	2	Percent	1991	0.00201128	0.002579578	0.001472678
2	DALYs (Disability-Adjusted Life Years)	205	Cote d'Ivoire	2	Female	22	All ages	432	Cervical cancer	3	Rate	1991	169.651736	224.3342929	123.180689
2	DALYs (Disability-Adjusted Life Years)	205	Cote d'Ivoire	2	Female	27	Age-standardized	432	Cervical cancer	3	Rate	1991	371.6565876	483.8906769	269.9240489
2	DALYs (Disability-Adjusted Life Years)	151	Qatar	2	Female	22	All ages	432	Cervical cancer	1	Number	1992	90.13635465	118.3870334	68.74188367
2	DALYs (Disability-Adjusted Life Years)	151	Qatar	2	Female	22	All ages	432	Cervical cancer	2	Percent	1992	0.002741372	0.003715835	0.002054356
2	DALYs (Disability-Adjusted Life Years)	151	Qatar	2	Female	22	All ages	432	Cervical cancer	3	Rate	1992	56.85762982	74.67803805	43.36208836
2	DALYs (Disability-Adjusted Life Years)	151	Qatar	2	Female	27	Age-standardized	432	Cervical cancer	3	Rate	1992	121.3226832	153.3583077	93.6698651
2	DALYs (Disability-Adjusted Life Years)	61	Moldova	2	Female	22	All ages	432	Cervical cancer	1	Number	1991	9389.416696	10067.90175	8732.787166
2	DALYs (Disability-Adjusted Life Years)	61	Moldova	2	Female	22	All ages	432	Cervical cancer	2	Percent	1991	0.01070467	0.011810064	0.0096318
2	DALYs (Disability-Adjusted Life Years)	61	Moldova	2	Female	22	All ages	432	Cervical cancer	3	Rate	1991	403.8306359	433.0116872	375.5895716
2	DALYs (Disability-Adjusted Life Years)	374	Niue	2	Female	22	All ages	432	Cervical cancer	1	Number	1991	4.725196042	6.484973241	3.510283653
2	DALYs (Disability-Adjusted Life Years)	374	Niue	2	Female	22	All ages	432	Cervical cancer	2	Percent	1991	0.011265378	0.014070732	0.008999067
2	DALYs (Disability-Adjusted Life Years)	374	Niue	2	Female	22	All ages	432	Cervical cancer	3	Rate	1991	417.625475	573.1592947	310.2482659
2	DALYs (Disability-Adjusted Life Years)	374	Niue	2	Female	27	Age-standardized	432	Cervical cancer	3	Rate	1991	433.0254132	596.5691476	318.4809105
2	DALYs (Disability-Adjusted Life Years)	129	Honduras	2	Female	22	All ages	432	Cervical cancer	1	Number	1992	7790.5586	10296.35842	5760.919861
2	DALYs (Disability-Adjusted Life Years)	129	Honduras	2	Female	22	All ages	432	Cervical cancer	2	Percent	1992	0.008376824	0.011095209	0.006185746
2	DALYs (Disability-Adjusted Life Years)	129	Honduras	2	Female	22	All ages	432	Cervical cancer	3	Rate	1992	310.5118008	410.3865922	229.615576
2	DALYs (Disability-Adjusted Life Years)	129	Honduras	2	Female	27	Age-standardized	432	Cervical cancer	3	Rate	1992	525.7870685	692.192465	393.9765591
2	DALYs (Disability-Adjusted Life Years)	175	Burundi	2	Female	22	All ages	432	Cervical cancer	1	Number	1992	23116.53413	31285.21493	16036.35951
2	DALYs (Disability-Adjusted Life Years)	175	Burundi	2	Female	22	All ages	432	Cervical cancer	2	Percent	1992	0.007053337	0.009178767	0.005073346
2	DALYs (Disability-Adjusted Life Years)	175	Burundi	2	Female	22	All ages	432	Cervical cancer	3	Rate	1992	775.9098292	1050.092788	538.2627386
2	DALYs (Disability-Adjusted Life Years)	175	Burundi	2	Female	27	Age-standardized	432	Cervical cancer	3	Rate	1992	1421.403738	1892.335966	977.6101115
2	DALYs (Disability-Adjusted Life Years)	163	India	2	Female	22	All ages	432	Cervical cancer	1	Number	1992	1738196.714	2012686.009	1442539.804
2	DALYs (Disability-Adjusted Life Years)	163	India	2	Female	22	All ages	432	Cervical cancer	2	Percent	1992	0.006963836	0.008190013	0.005699623
2	DALYs (Disability-Adjusted Life Years)	163	India	2	Female	22	All ages	432	Cervical cancer	3	Rate	1992	409.5039598	474.1712396	339.8497747
2	DALYs (Disability-Adjusted Life Years)	163	India	2	Female	27	Age-standardized	432	Cervical cancer	3	Rate	1992	570.3724397	659.3590352	470.9472037
2	DALYs (Disability-Adjusted Life Years)	10	Cambodia	2	Female	22	All ages	432	Cervical cancer	1	Number	1992	17949.32124	23116.42719	14329.36164
2	DALYs (Disability-Adjusted Life Years)	10	Cambodia	2	Female	22	All ages	432	Cervical cancer	2	Percent	1992	0.004833764	0.006146691	0.00387615
2	DALYs (Disability-Adjusted Life Years)	10	Cambodia	2	Female	22	All ages	432	Cervical cancer	3	Rate	1992	317.3254077	408.6744889	253.3282716
2	DALYs (Disability-Adjusted Life Years)	10	Cambodia	2	Female	27	Age-standardized	432	Cervical cancer	3	Rate	1992	507.0801406	652.2621334	402.7430762
2	DALYs (Disability-Adjusted Life Years)	141	Egypt	2	Female	22	All ages	432	Cervical cancer	1	Number	1992	8732.730717	10524.55682	7250.787201
2	DALYs (Disability-Adjusted Life Years)	141	Egypt	2	Female	22	All ages	432	Cervical cancer	2	Percent	1992	0.000667191	0.00082519	0.000548106
2	DALYs (Disability-Adjusted Life Years)	141	Egypt	2	Female	22	All ages	432	Cervical cancer	3	Rate	1992	31.14316895	37.53328277	25.85817634
2	DALYs (Disability-Adjusted Life Years)	141	Egypt	2	Female	27	Age-standardized	432	Cervical cancer	3	Rate	1992	46.84719696	56.42152381	38.71029673
2	DALYs (Disability-Adjusted Life Years)	85	Israel	2	Female	22	All ages	432	Cervical cancer	1	Number	1991	2649.591727	2879.176042	2441.952306
2	DALYs (Disability-Adjusted Life Years)	85	Israel	2	Female	22	All ages	432	Cervical cancer	2	Percent	1991	0.004301761	0.004971116	0.003738209
2	DALYs (Disability-Adjusted Life Years)	85	Israel	2	Female	22	All ages	432	Cervical cancer	3	Rate	1991	102.7813086	111.6872001	94.72668982
2	DALYs (Disability-Adjusted Life Years)	85	Israel	2	Female	27	Age-standardized	432	Cervical cancer	3	Rate	1991	104.0878284	113.081983	96.17566489
2	DALYs (Disability-Adjusted Life Years)	187	Somalia	2	Female	22	All ages	432	Cervical cancer	1	Number	1992	30805.7425	43540.02029	21132.76484
2	DALYs (Disability-Adjusted Life Years)	187	Somalia	2	Female	22	All ages	432	Cervical cancer	2	Percent	1992	0.007338181	0.010110405	0.00494056
2	DALYs (Disability-Adjusted Life Years)	187	Somalia	2	Female	22	All ages	432	Cervical cancer	3	Rate	1992	819.4341113	1158.166463	562.1324784
2	DALYs (Disability-Adjusted Life Years)	187	Somalia	2	Female	27	Age-standardized	432	Cervical cancer	3	Rate	1992	1453.262892	2042.131409	1001.065541
2	DALYs (Disability-Adjusted Life Years)	200	Benin	2	Female	22	All ages	432	Cervical cancer	1	Number	1992	8717.814562	11198.22685	6906.713739
2	DALYs (Disability-Adjusted Life Years)	200	Benin	2	Female	22	All ages	432	Cervical cancer	2	Percent	1992	0.003602703	0.004559379	0.002842913
2	DALYs (Disability-Adjusted Life Years)	200	Benin	2	Female	22	All ages	432	Cervical cancer	3	Rate	1992	327.8898632	421.1818275	259.7716902
2	DALYs (Disability-Adjusted Life Years)	200	Benin	2	Female	27	Age-standardized	432	Cervical cancer	3	Rate	1992	634.0212148	798.8920328	507.3674342
2	DALYs (Disability-Adjusted Life Years)	63	Ukraine	2	Female	22	All ages	432	Cervical cancer	1	Number	1993	125916.8607	136329.8039	115714.7756
2	DALYs (Disability-Adjusted Life Years)	63	Ukraine	2	Female	22	All ages	432	Cervical cancer	2	Percent	1993	0.010628831	0.011984209	0.009505929
2	DALYs (Disability-Adjusted Life Years)	63	Ukraine	2	Female	22	All ages	432	Cervical cancer	3	Rate	1993	449.7085794	486.8981175	413.272115
2	DALYs (Disability-Adjusted Life Years)	63	Ukraine	2	Female	27	Age-standardized	432	Cervical cancer	3	Rate	1993	323.8002505	350.4070561	298.5356626
2	DALYs (Disability-Adjusted Life Years)	153	Syria	2	Female	22	All ages	432	Cervical cancer	1	Number	1992	2773.307885	3619.099944	2061.933232
2	DALYs (Disability-Adjusted Life Years)	153	Syria	2	Female	22	All ages	432	Cervical cancer	2	Percent	1992	0.001324154	0.001674757	0.001018087
2	DALYs (Disability-Adjusted Life Years)	153	Syria	2	Female	22	All ages	432	Cervical cancer	3	Rate	1992	41.93050803	54.71830232	31.17501248
2	DALYs (Disability-Adjusted Life Years)	153	Syria	2	Female	27	Age-standardized	432	Cervical cancer	3	Rate	1992	78.88219516	101.5631575	59.05149012
2	DALYs (Disability-Adjusted Life Years)	27	Samoa	2	Female	22	All ages	432	Cervical cancer	1	Number	1992	207.5073438	275.4796295	149.7640016
2	DALYs (Disability-Adjusted Life Years)	27	Samoa	2	Female	22	All ages	432	Cervical cancer	2	Percent	1992	0.009001519	0.011641003	0.006796946
2	DALYs (Disability-Adjusted Life Years)	27	Samoa	2	Female	22	All ages	432	Cervical cancer	3	Rate	1992	255.480864	339.1676288	184.387867
2	DALYs (Disability-Adjusted Life Years)	27	Samoa	2	Female	27	Age-standardized	432	Cervical cancer	3	Rate	1992	399.492032	531.4810544	290.6187224
2	DALYs (Disability-Adjusted Life Years)	37	Kyrgyzstan	2	Female	22	All ages	432	Cervical cancer	1	Number	1991	8001.817239	9033.677416	6923.029698
2	DALYs (Disability-Adjusted Life Years)	37	Kyrgyzstan	2	Female	22	All ages	432	Cervical cancer	2	Percent	1991	0.009311849	0.010791507	0.007891514
2	DALYs (Disability-Adjusted Life Years)	37	Kyrgyzstan	2	Female	22	All ages	432	Cervical cancer	3	Rate	1991	345.501817	390.0553922	298.9220159
2	DALYs (Disability-Adjusted Life Years)	37	Kyrgyzstan	2	Female	27	Age-standardized	432	Cervical cancer	3	Rate	1991	454.3027288	514.7132423	391.4907608
2	DALYs (Disability-Adjusted Life Years)	179	Ethiopia	2	Female	22	All ages	432	Cervical cancer	1	Number	1991	188742.0767	276879.5996	139127.4348
2	DALYs (Disability-Adjusted Life Years)	179	Ethiopia	2	Female	22	All ages	432	Cervical cancer	2	Percent	1991	0.006492767	0.009703965	0.004799501
2	DALYs (Disability-Adjusted Life Years)	179	Ethiopia	2	Female	22	All ages	432	Cervical cancer	3	Rate	1991	719.8507533	1056.001883	530.6235395
2	DALYs (Disability-Adjusted Life Years)	179	Ethiopia	2	Female	27	Age-standardized	432	Cervical cancer	3	Rate	1991	1413.86544	2092.063165	1032.239728
2	DALYs (Disability-Adjusted Life Years)	165	Pakistan	2	Female	22	All ages	432	Cervical cancer	1	Number	1992	61240.45873	73687.63469	50422.0951
2	DALYs (Disability-Adjusted Life Years)	165	Pakistan	2	Female	22	All ages	432	Cervical cancer	2	Percent	1992	0.001759833	0.002119232	0.001458328
2	DALYs (Disability-Adjusted Life Years)	165	Pakistan	2	Female	22	All ages	432	Cervical cancer	3	Rate	1992	110.7278875	133.233426	91.16737839
2	DALYs (Disability-Adjusted Life Years)	165	Pakistan	2	Female	27	Age-standardized	432	Cervical cancer	3	Rate	1992	179.9624381	213.8519852	150.5693749
2	DALYs (Disability-Adjusted Life Years)	177	Djibouti	2	Female	22	All ages	432	Cervical cancer	1	Number	1992	999.9702447	1421.414016	656.2060344
2	DALYs (Disability-Adjusted Life Years)	177	Djibouti	2	Female	22	All ages	432	Cervical cancer	2	Percent	1992	0.008080761	0.010837754	0.005607762
2	DALYs (Disability-Adjusted Life Years)	177	Djibouti	2	Female	22	All ages	432	Cervical cancer	3	Rate	1992	435.1826653	618.5931465	285.5779885
2	DALYs (Disability-Adjusted Life Years)	177	Djibouti	2	Female	27	Age-standardized	432	Cervical cancer	3	Rate	1992	867.9136176	1197.245762	578.4540014
2	DALYs (Disability-Adjusted Life Years)	140	Bahrain	2	Female	22	All ages	432	Cervical cancer	1	Number	1992	171.0194658	219.8312746	131.1120751
2	DALYs (Disability-Adjusted Life Years)	140	Bahrain	2	Female	22	All ages	432	Cervical cancer	2	Percent	1992	0.003002951	0.003896564	0.002215582
2	DALYs (Disability-Adjusted Life Years)	140	Bahrain	2	Female	22	All ages	432	Cervical cancer	3	Rate	1992	75.42678436	96.95484703	57.82594495
2	DALYs (Disability-Adjusted Life Years)	140	Bahrain	2	Female	27	Age-standardized	432	Cervical cancer	3	Rate	1992	149.2670328	192.0320574	114.1806881
2	DALYs (Disability-Adjusted Life Years)	22	Fiji	2	Female	22	All ages	432	Cervical cancer	1	Number	1992	2434.864888	3150.642882	1813.763418
2	DALYs (Disability-Adjusted Life Years)	22	Fiji	2	Female	22	All ages	432	Cervical cancer	2	Percent	1992	0.021637629	0.026911234	0.016597662
2	DALYs (Disability-Adjusted Life Years)	22	Fiji	2	Female	22	All ages	432	Cervical cancer	3	Rate	1992	642.5033897	831.3803127	478.6093678
2	DALYs (Disability-Adjusted Life Years)	22	Fiji	2	Female	27	Age-standardized	432	Cervical cancer	3	Rate	1992	906.0896714	1153.3426	682.6795941
2	DALYs (Disability-Adjusted Life Years)	376	Northern Mariana Islands	2	Female	22	All ages	432	Cervical cancer	1	Number	1991	90.64969782	120.9788606	64.36074192
2	DALYs (Disability-Adjusted Life Years)	376	Northern Mariana Islands	2	Female	22	All ages	432	Cervical cancer	2	Percent	1991	0.020104221	0.024879827	0.015460165
2	DALYs (Disability-Adjusted Life Years)	376	Northern Mariana Islands	2	Female	22	All ages	432	Cervical cancer	3	Rate	1991	398.8967146	532.3577593	283.2142756
2	DALYs (Disability-Adjusted Life Years)	376	Northern Mariana Islands	2	Female	27	Age-standardized	432	Cervical cancer	3	Rate	1991	651.6941432	854.4943566	480.4865523
2	DALYs (Disability-Adjusted Life Years)	35	Georgia	2	Female	22	All ages	432	Cervical cancer	1	Number	1992	9818.774015	11019.66879	8706.524267
2	DALYs (Disability-Adjusted Life Years)	35	Georgia	2	Female	22	All ages	432	Cervical cancer	2	Percent	1992	0.009744037	0.011229718	0.008525994
2	DALYs (Disability-Adjusted Life Years)	35	Georgia	2	Female	22	All ages	432	Cervical cancer	3	Rate	1992	342.7746465	384.6980354	303.9458666
2	DALYs (Disability-Adjusted Life Years)	35	Georgia	2	Female	27	Age-standardized	432	Cervical cancer	3	Rate	1992	293.0404934	328.4254987	260.2658896
2	DALYs (Disability-Adjusted Life Years)	190	Uganda	2	Female	22	All ages	432	Cervical cancer	1	Number	1992	40647.96575	55916.04571	28436.15649
2	DALYs (Disability-Adjusted Life Years)	190	Uganda	2	Female	22	All ages	432	Cervical cancer	2	Percent	1992	0.003874436	0.005428409	0.002734667
2	DALYs (Disability-Adjusted Life Years)	190	Uganda	2	Female	22	All ages	432	Cervical cancer	3	Rate	1992	433.7008857	596.6064501	303.4047591
2	DALYs (Disability-Adjusted Life Years)	190	Uganda	2	Female	27	Age-standardized	432	Cervical cancer	3	Rate	1992	910.3577673	1250.680938	643.3781036
2	DALYs (Disability-Adjusted Life Years)	212	Mauritania	2	Female	22	All ages	432	Cervical cancer	1	Number	1992	4438.655026	5563.88908	3362.101518
2	DALYs (Disability-Adjusted Life Years)	212	Mauritania	2	Female	22	All ages	432	Cervical cancer	2	Percent	1992	0.006539316	0.008067846	0.00504516
2	DALYs (Disability-Adjusted Life Years)	212	Mauritania	2	Female	22	All ages	432	Cervical cancer	3	Rate	1992	407.173739	510.3954929	308.4176261
2	DALYs (Disability-Adjusted Life Years)	212	Mauritania	2	Female	27	Age-standardized	432	Cervical cancer	3	Rate	1992	713.5676164	895.0857028	542.20709
2	DALYs (Disability-Adjusted Life Years)	34	Azerbaijan	2	Female	22	All ages	432	Cervical cancer	1	Number	1992	8284.109114	9732.114592	6942.038426
2	DALYs (Disability-Adjusted Life Years)	34	Azerbaijan	2	Female	22	All ages	432	Cervical cancer	2	Percent	1992	0.00545607	0.006460071	0.004579345
2	DALYs (Disability-Adjusted Life Years)	34	Azerbaijan	2	Female	22	All ages	432	Cervical cancer	3	Rate	1992	213.9738474	251.375009	179.3089215
2	DALYs (Disability-Adjusted Life Years)	34	Azerbaijan	2	Female	27	Age-standardized	432	Cervical cancer	3	Rate	1992	254.1150586	297.3707727	213.964973
2	DALYs (Disability-Adjusted Life Years)	213	Niger	2	Female	22	All ages	432	Cervical cancer	1	Number	1992	15269.82418	21260.02936	11296.74944
2	DALYs (Disability-Adjusted Life Years)	213	Niger	2	Female	22	All ages	432	Cervical cancer	2	Percent	1992	0.002292966	0.003170693	0.001677636
2	DALYs (Disability-Adjusted Life Years)	213	Niger	2	Female	22	All ages	432	Cervical cancer	3	Rate	1992	355.0111902	494.2786659	262.6403824
2	DALYs (Disability-Adjusted Life Years)	213	Niger	2	Female	27	Age-standardized	432	Cervical cancer	3	Rate	1992	741.2921567	1016.25649	558.9549511
2	DALYs (Disability-Adjusted Life Years)	201	Burkina Faso	2	Female	22	All ages	432	Cervical cancer	1	Number	1992	22361.90209	31006.20959	16922.20747
2	DALYs (Disability-Adjusted Life Years)	201	Burkina Faso	2	Female	22	All ages	432	Cervical cancer	2	Percent	1992	0.003796778	0.00518512	0.002878934
2	DALYs (Disability-Adjusted Life Years)	201	Burkina Faso	2	Female	22	All ages	432	Cervical cancer	3	Rate	1992	433.2267622	600.6966551	327.8412151
2	DALYs (Disability-Adjusted Life Years)	201	Burkina Faso	2	Female	27	Age-standardized	432	Cervical cancer	3	Rate	1992	768.6179093	1048.960096	586.4926394
2	DALYs (Disability-Adjusted Life Years)	204	Chad	2	Female	22	All ages	432	Cervical cancer	1	Number	1991	11211.35308	14142.92364	8562.016627
2	DALYs (Disability-Adjusted Life Years)	204	Chad	2	Female	22	All ages	432	Cervical cancer	2	Percent	1991	0.003083252	0.003928567	0.002346275
2	DALYs (Disability-Adjusted Life Years)	204	Chad	2	Female	22	All ages	432	Cervical cancer	3	Rate	1991	350.9411804	442.7060927	268.0108457
2	DALYs (Disability-Adjusted Life Years)	204	Chad	2	Female	27	Age-standardized	432	Cervical cancer	3	Rate	1991	639.8448429	815.7906896	489.0841461
2	DALYs (Disability-Adjusted Life Years)	182	Malawi	2	Female	22	All ages	432	Cervical cancer	1	Number	1991	28157.75046	36291.28086	21259.57336
2	DALYs (Disability-Adjusted Life Years)	182	Malawi	2	Female	22	All ages	432	Cervical cancer	2	Percent	1991	0.004326084	0.005440754	0.00329251
2	DALYs (Disability-Adjusted Life Years)	182	Malawi	2	Female	22	All ages	432	Cervical cancer	3	Rate	1991	546.4694847	704.3203816	412.5936166
2	DALYs (Disability-Adjusted Life Years)	182	Malawi	2	Female	27	Age-standardized	432	Cervical cancer	3	Rate	1991	988.0195999	1267.442771	752.0719126
2	DALYs (Disability-Adjusted Life Years)	46	Croatia	2	Female	22	All ages	432	Cervical cancer	1	Number	1992	7098.556154	8151.994315	6151.756525
2	DALYs (Disability-Adjusted Life Years)	46	Croatia	2	Female	22	All ages	432	Cervical cancer	2	Percent	1992	0.008578567	0.010047097	0.007160751
2	DALYs (Disability-Adjusted Life Years)	46	Croatia	2	Female	22	All ages	432	Cervical cancer	3	Rate	1992	286.7675645	329.3243731	248.5187406
2	DALYs (Disability-Adjusted Life Years)	46	Croatia	2	Female	27	Age-standardized	432	Cervical cancer	3	Rate	1992	210.7886277	241.9231287	182.1166142
2	DALYs (Disability-Adjusted Life Years)	58	Estonia	2	Female	22	All ages	432	Cervical cancer	1	Number	1992	3232.13198	3554.924869	2957.461953
2	DALYs (Disability-Adjusted Life Years)	58	Estonia	2	Female	22	All ages	432	Cervical cancer	2	Percent	1992	0.010369743	0.011707729	0.009074698
2	DALYs (Disability-Adjusted Life Years)	58	Estonia	2	Female	22	All ages	432	Cervical cancer	3	Rate	1992	393.1737703	432.4400187	359.7614435
2	DALYs (Disability-Adjusted Life Years)	58	Estonia	2	Female	27	Age-standardized	432	Cervical cancer	3	Rate	1992	296.4735665	326.2060189	270.2487627
2	DALYs (Disability-Adjusted Life Years)	122	Ecuador	2	Female	22	All ages	432	Cervical cancer	1	Number	1992	19126.77754	20336.29787	17746.19544
2	DALYs (Disability-Adjusted Life Years)	122	Ecuador	2	Female	22	All ages	432	Cervical cancer	2	Percent	1992	0.012420557	0.013830663	0.011033237
2	DALYs (Disability-Adjusted Life Years)	122	Ecuador	2	Female	22	All ages	432	Cervical cancer	3	Rate	1992	363.1223274	386.0850997	336.9119434
2	DALYs (Disability-Adjusted Life Years)	122	Ecuador	2	Female	27	Age-standardized	432	Cervical cancer	3	Rate	1992	549.5660031	580.6702	512.3594803
2	DALYs (Disability-Adjusted Life Years)	131	Nicaragua	2	Female	22	All ages	432	Cervical cancer	1	Number	1992	8373.882046	9757.5526	7153.734775
2	DALYs (Disability-Adjusted Life Years)	131	Nicaragua	2	Female	22	All ages	432	Cervical cancer	2	Percent	1992	0.012800289	0.01522178	0.01061882
2	DALYs (Disability-Adjusted Life Years)	131	Nicaragua	2	Female	22	All ages	432	Cervical cancer	3	Rate	1992	399.297908	465.2764774	341.1167383
2	DALYs (Disability-Adjusted Life Years)	131	Nicaragua	2	Female	27	Age-standardized	432	Cervical cancer	3	Rate	1992	724.6398529	839.8651863	618.9378026
2	DALYs (Disability-Adjusted Life Years)	24	Marshall Islands	2	Female	22	All ages	432	Cervical cancer	1	Number	1990	72.19708205	91.42385447	56.15426366
2	DALYs (Disability-Adjusted Life Years)	24	Marshall Islands	2	Female	22	All ages	432	Cervical cancer	2	Percent	1990	0.010251444	0.013144522	0.007780683
2	DALYs (Disability-Adjusted Life Years)	24	Marshall Islands	2	Female	22	All ages	432	Cervical cancer	3	Rate	1990	325.9241574	412.7208731	253.5009802
2	DALYs (Disability-Adjusted Life Years)	24	Marshall Islands	2	Female	27	Age-standardized	432	Cervical cancer	3	Rate	1990	664.5538123	841.4703416	522.5993877
2	DALYs (Disability-Adjusted Life Years)	367	Monaco	2	Female	22	All ages	432	Cervical cancer	1	Number	1992	33.52117563	45.92783202	23.42161074
2	DALYs (Disability-Adjusted Life Years)	367	Monaco	2	Female	22	All ages	432	Cervical cancer	2	Percent	1992	0.005587984	0.007259851	0.004242816
2	DALYs (Disability-Adjusted Life Years)	367	Monaco	2	Female	22	All ages	432	Cervical cancer	3	Rate	1992	207.275015	283.9903999	144.825312
2	DALYs (Disability-Adjusted Life Years)	367	Monaco	2	Female	27	Age-standardized	432	Cervical cancer	3	Rate	1992	125.0064301	170.6670634	87.86524055
2	DALYs (Disability-Adjusted Life Years)	27	Samoa	2	Female	22	All ages	432	Cervical cancer	1	Number	1993	211.3823254	279.2731066	152.5348059
2	DALYs (Disability-Adjusted Life Years)	27	Samoa	2	Female	22	All ages	432	Cervical cancer	2	Percent	1993	0.009151519	0.011764914	0.00681451
2	DALYs (Disability-Adjusted Life Years)	27	Samoa	2	Female	22	All ages	432	Cervical cancer	3	Rate	1993	258.5490983	341.5886819	186.5706438
2	DALYs (Disability-Adjusted Life Years)	27	Samoa	2	Female	27	Age-standardized	432	Cervical cancer	3	Rate	1993	400.2305824	531.7488988	291.0575272
2	DALYs (Disability-Adjusted Life Years)	369	Nauru	2	Female	22	All ages	432	Cervical cancer	1	Number	1992	27.29836887	36.91852301	19.61126518
2	DALYs (Disability-Adjusted Life Years)	369	Nauru	2	Female	22	All ages	432	Cervical cancer	2	Percent	1992	0.014217302	0.01827517	0.010241786
2	DALYs (Disability-Adjusted Life Years)	369	Nauru	2	Female	22	All ages	432	Cervical cancer	3	Rate	1992	544.7766369	736.7600936	391.3698704
2	DALYs (Disability-Adjusted Life Years)	369	Nauru	2	Female	27	Age-standardized	432	Cervical cancer	3	Rate	1992	860.979245	1165.889802	627.3891461
2	DALYs (Disability-Adjusted Life Years)	194	Lesotho	2	Female	22	All ages	432	Cervical cancer	1	Number	1991	3319.902823	4721.072555	2266.401805
2	DALYs (Disability-Adjusted Life Years)	194	Lesotho	2	Female	22	All ages	432	Cervical cancer	2	Percent	1991	0.007845872	0.010948682	0.005446868
2	DALYs (Disability-Adjusted Life Years)	194	Lesotho	2	Female	22	All ages	432	Cervical cancer	3	Rate	1991	392.6360243	558.3486196	268.0412775
2	DALYs (Disability-Adjusted Life Years)	194	Lesotho	2	Female	27	Age-standardized	432	Cervical cancer	3	Rate	1991	560.1206526	794.4041963	383.8876308
2	DALYs (Disability-Adjusted Life Years)	164	Nepal	2	Female	22	All ages	432	Cervical cancer	1	Number	1992	35442.17767	48325.47871	24914.54451
2	DALYs (Disability-Adjusted Life Years)	164	Nepal	2	Female	22	All ages	432	Cervical cancer	2	Percent	1992	0.004843289	0.006587513	0.00352999
2	DALYs (Disability-Adjusted Life Years)	164	Nepal	2	Female	22	All ages	432	Cervical cancer	3	Rate	1992	349.7596048	476.8979067	245.8681101
2	DALYs (Disability-Adjusted Life Years)	164	Nepal	2	Female	27	Age-standardized	432	Cervical cancer	3	Rate	1992	560.6508674	758.2504573	388.8690547
2	DALYs (Disability-Adjusted Life Years)	107	Barbados	2	Female	22	All ages	432	Cervical cancer	1	Number	1992	783.2835049	846.9426118	729.3696073
[truncated: 24,113 more rows]
