# Supplementary material for: Analyzing and forecasting global cervical cancer burden based on WHO’s elimination strategy: insights and projections from a 1990–2021 global burden of disease (GBD) study covering 204 countries and territories
Source: J Adv Res. 2025 Sep 25;84:895–907. doi: 10.1016/j.jare.2025.09.038 (PMC13227222; doi:10.1016/j.jare.2025.09.038)
Supplement: Supplementary Data 3 [file mmc3.zip › GBD_204countries_Incidence.csv]

measure_id	measure_name	location_id	location_name	sex_id	sex_name	age_id	age_name	cause_id	cause_name	metric_id	metric_name	year	val	upper	lower
6	Incidence	11	Indonesia	2	Female	22	All ages	432	Cervical cancer	1	Number	1990	10417.31672	13190.91993	7931.194997
6	Incidence	11	Indonesia	2	Female	22	All ages	432	Cervical cancer	2	Percent	1990	1.93E-05	2.46E-05	1.46E-05
6	Incidence	11	Indonesia	2	Female	22	All ages	432	Cervical cancer	3	Rate	1990	11.23955364	14.23207684	8.557202777
6	Incidence	11	Indonesia	2	Female	22	All ages	432	Cervical cancer	1	Number	1991	10765.07969	13362.00708	8483.291198
6	Incidence	11	Indonesia	2	Female	22	All ages	432	Cervical cancer	2	Percent	1991	1.99E-05	2.51E-05	1.58E-05
6	Incidence	11	Indonesia	2	Female	22	All ages	432	Cervical cancer	3	Rate	1991	11.44361661	14.20423169	9.018004029
6	Incidence	11	Indonesia	2	Female	22	All ages	432	Cervical cancer	1	Number	1992	11134.46403	14119.41311	8716.439915
6	Incidence	11	Indonesia	2	Female	22	All ages	432	Cervical cancer	2	Percent	1992	2.05E-05	2.68E-05	1.58E-05
6	Incidence	11	Indonesia	2	Female	22	All ages	432	Cervical cancer	3	Rate	1992	11.66732887	14.79512942	9.133584773
6	Incidence	11	Indonesia	2	Female	22	All ages	432	Cervical cancer	1	Number	1993	11589.5971	14471.02824	9129.092561
6	Incidence	11	Indonesia	2	Female	22	All ages	432	Cervical cancer	2	Percent	1993	2.13E-05	2.70E-05	1.66E-05
6	Incidence	11	Indonesia	2	Female	22	All ages	432	Cervical cancer	3	Rate	1993	11.97581896	14.95327343	9.43331842
6	Incidence	11	Indonesia	2	Female	22	All ages	432	Cervical cancer	1	Number	1994	11911.74223	14689.17978	9257.919247
6	Incidence	11	Indonesia	2	Female	22	All ages	432	Cervical cancer	2	Percent	1994	2.18E-05	2.71E-05	1.69E-05
6	Incidence	11	Indonesia	2	Female	22	All ages	432	Cervical cancer	3	Rate	1994	12.14232121	14.9735224	9.437127419
6	Incidence	11	Indonesia	2	Female	22	All ages	432	Cervical cancer	1	Number	1995	12207.75598	15237.98355	9443.481493
6	Incidence	11	Indonesia	2	Female	22	All ages	432	Cervical cancer	2	Percent	1995	2.22E-05	2.78E-05	1.73E-05
6	Incidence	11	Indonesia	2	Female	22	All ages	432	Cervical cancer	3	Rate	1995	12.2793846	15.32739193	9.498890818
6	Incidence	11	Indonesia	2	Female	22	All ages	432	Cervical cancer	1	Number	1996	12541.37651	15183.427	9982.080543
6	Incidence	11	Indonesia	2	Female	22	All ages	432	Cervical cancer	2	Percent	1996	2.27E-05	2.78E-05	1.81E-05
6	Incidence	11	Indonesia	2	Female	22	All ages	432	Cervical cancer	3	Rate	1996	12.45088077	15.07386682	9.910052102
6	Incidence	11	Indonesia	2	Female	22	All ages	432	Cervical cancer	1	Number	1997	12956.60993	15526.14125	10194.97613
6	Incidence	11	Indonesia	2	Female	22	All ages	432	Cervical cancer	2	Percent	1997	2.33E-05	2.81E-05	1.83E-05
6	Incidence	11	Indonesia	2	Female	22	All ages	432	Cervical cancer	3	Rate	1997	12.69891168	15.21733675	9.992204917
6	Incidence	11	Indonesia	2	Female	27	Age-standardized	432	Cervical cancer	2	Percent	1990	2.73E-05	3.47E-05	2.06E-05
6	Incidence	11	Indonesia	2	Female	27	Age-standardized	432	Cervical cancer	3	Rate	1990	15.56399489	19.59426662	11.8612825
6	Incidence	11	Indonesia	2	Female	27	Age-standardized	432	Cervical cancer	2	Percent	1991	2.77E-05	3.48E-05	2.18E-05
6	Incidence	11	Indonesia	2	Female	27	Age-standardized	432	Cervical cancer	3	Rate	1991	15.66094605	19.44595997	12.29714231
6	Incidence	11	Indonesia	2	Female	27	Age-standardized	432	Cervical cancer	2	Percent	1992	2.81E-05	3.66E-05	2.17E-05
6	Incidence	11	Indonesia	2	Female	27	Age-standardized	432	Cervical cancer	3	Rate	1992	15.77132163	20.05456317	12.42792455
6	Incidence	11	Indonesia	2	Female	27	Age-standardized	432	Cervical cancer	2	Percent	1993	2.88E-05	3.61E-05	2.28E-05
6	Incidence	11	Indonesia	2	Female	27	Age-standardized	432	Cervical cancer	3	Rate	1993	15.98848291	20.03374782	12.6908988
6	Incidence	11	Indonesia	2	Female	27	Age-standardized	432	Cervical cancer	2	Percent	1994	2.90E-05	3.58E-05	2.30E-05
6	Incidence	11	Indonesia	2	Female	27	Age-standardized	432	Cervical cancer	3	Rate	1994	16.02345966	19.62966767	12.65266486
6	Incidence	11	Indonesia	2	Female	27	Age-standardized	432	Cervical cancer	2	Percent	1995	2.92E-05	3.64E-05	2.31E-05
6	Incidence	11	Indonesia	2	Female	27	Age-standardized	432	Cervical cancer	3	Rate	1995	16.01801058	19.93042995	12.60501267
6	Incidence	11	Indonesia	2	Female	27	Age-standardized	432	Cervical cancer	2	Percent	1996	2.95E-05	3.58E-05	2.36E-05
6	Incidence	11	Indonesia	2	Female	27	Age-standardized	432	Cervical cancer	3	Rate	1996	16.05864364	19.29293877	12.8729885
6	Incidence	11	Indonesia	2	Female	27	Age-standardized	432	Cervical cancer	2	Percent	1997	2.98E-05	3.62E-05	2.38E-05
6	Incidence	11	Indonesia	2	Female	27	Age-standardized	432	Cervical cancer	3	Rate	1997	16.18799337	19.65368536	12.74198584
6	Incidence	13	Malaysia	2	Female	22	All ages	432	Cervical cancer	1	Number	1990	1216.522469	1399.885223	1003.833566
6	Incidence	13	Malaysia	2	Female	22	All ages	432	Cervical cancer	2	Percent	1990	3.18E-05	3.80E-05	2.61E-05
6	Incidence	13	Malaysia	2	Female	22	All ages	432	Cervical cancer	3	Rate	1990	13.90168666	15.99704587	11.47120588
6	Incidence	13	Malaysia	2	Female	22	All ages	432	Cervical cancer	1	Number	1991	1221.067614	1411.639952	1014.071835
6	Incidence	13	Malaysia	2	Female	22	All ages	432	Cervical cancer	2	Percent	1991	3.10E-05	3.70E-05	2.54E-05
6	Incidence	13	Malaysia	2	Female	22	All ages	432	Cervical cancer	3	Rate	1991	13.55828079	15.67432518	11.25987662
6	Incidence	13	Malaysia	2	Female	22	All ages	432	Cervical cancer	1	Number	1992	1255.939879	1446.682583	1033.473545
6	Incidence	13	Malaysia	2	Female	22	All ages	432	Cervical cancer	2	Percent	1992	3.10E-05	3.70E-05	2.53E-05
6	Incidence	13	Malaysia	2	Female	22	All ages	432	Cervical cancer	3	Rate	1992	13.53305872	15.58835791	11.13592967
6	Incidence	13	Malaysia	2	Female	22	All ages	432	Cervical cancer	1	Number	1993	1303.128039	1513.056567	1066.307082
6	Incidence	13	Malaysia	2	Female	22	All ages	432	Cervical cancer	2	Percent	1993	3.11E-05	3.70E-05	2.54E-05
6	Incidence	13	Malaysia	2	Female	22	All ages	432	Cervical cancer	3	Rate	1993	13.61617156	15.80968038	11.14166815
6	Incidence	13	Malaysia	2	Female	22	All ages	432	Cervical cancer	1	Number	1994	1277.439786	1488.999472	1058.077
6	Incidence	13	Malaysia	2	Female	22	All ages	432	Cervical cancer	2	Percent	1994	2.96E-05	3.54E-05	2.47E-05
6	Incidence	13	Malaysia	2	Female	22	All ages	432	Cervical cancer	3	Rate	1994	12.94033073	15.08340811	10.71820877
6	Incidence	13	Malaysia	2	Female	22	All ages	432	Cervical cancer	1	Number	1995	1360.721665	1577.509616	1135.163789
6	Incidence	13	Malaysia	2	Female	22	All ages	432	Cervical cancer	2	Percent	1995	3.05E-05	3.63E-05	2.54E-05
6	Incidence	13	Malaysia	2	Female	22	All ages	432	Cervical cancer	3	Rate	1995	13.36651804	15.49604984	11.1508383
6	Incidence	13	Malaysia	2	Female	22	All ages	432	Cervical cancer	1	Number	1996	1360.180029	1575.619124	1150.276491
6	Incidence	13	Malaysia	2	Female	22	All ages	432	Cervical cancer	2	Percent	1996	2.96E-05	3.50E-05	2.47E-05
6	Incidence	13	Malaysia	2	Female	22	All ages	432	Cervical cancer	3	Rate	1996	12.9650996	15.01864344	10.96432013
6	Incidence	13	Malaysia	2	Female	22	All ages	432	Cervical cancer	1	Number	1997	1379.328467	1613.549522	1188.773865
6	Incidence	13	Malaysia	2	Female	22	All ages	432	Cervical cancer	2	Percent	1997	2.92E-05	3.46E-05	2.40E-05
6	Incidence	13	Malaysia	2	Female	22	All ages	432	Cervical cancer	3	Rate	1997	12.77061912	14.93917284	11.00635462
6	Incidence	6	China	2	Female	22	All ages	432	Cervical cancer	1	Number	1990	57843.03874	71401.71969	46321.4267
6	Incidence	6	China	2	Female	22	All ages	432	Cervical cancer	2	Percent	1990	2.88E-05	3.56E-05	2.26E-05
6	Incidence	6	China	2	Female	22	All ages	432	Cervical cancer	3	Rate	1990	10.15469973	12.53500921	8.132010167
6	Incidence	6	China	2	Female	22	All ages	432	Cervical cancer	1	Number	1991	57814.43086	69909.02213	47795.94459
6	Incidence	6	China	2	Female	22	All ages	432	Cervical cancer	2	Percent	1991	2.85E-05	3.48E-05	2.32E-05
6	Incidence	6	China	2	Female	22	All ages	432	Cervical cancer	3	Rate	1991	10.02028233	12.11649287	8.283898189
6	Incidence	6	China	2	Female	22	All ages	432	Cervical cancer	1	Number	1992	58200.72823	71534.61281	47840.60992
6	Incidence	6	China	2	Female	22	All ages	432	Cervical cancer	2	Percent	1992	2.85E-05	3.51E-05	2.31E-05
6	Incidence	6	China	2	Female	22	All ages	432	Cervical cancer	3	Rate	1992	9.982728619	12.26978851	8.205736257
6	Incidence	6	China	2	Female	22	All ages	432	Cervical cancer	1	Number	1993	58893.67721	71751.34108	48870.66006
6	Incidence	6	China	2	Female	22	All ages	432	Cervical cancer	2	Percent	1993	2.87E-05	3.50E-05	2.39E-05
6	Incidence	6	China	2	Female	22	All ages	432	Cervical cancer	3	Rate	1993	10.01541157	12.20197559	8.310905304
6	Incidence	6	China	2	Female	22	All ages	432	Cervical cancer	1	Number	1994	59971.78079	70548.85291	50065.52497
6	Incidence	6	China	2	Female	22	All ages	432	Cervical cancer	2	Percent	1994	2.92E-05	3.45E-05	2.41E-05
6	Incidence	6	China	2	Female	22	All ages	432	Cervical cancer	3	Rate	1994	10.12567897	11.9115195	8.453099549
6	Incidence	6	China	2	Female	22	All ages	432	Cervical cancer	1	Number	1995	60342.23163	70639.53007	51123.51532
6	Incidence	6	China	2	Female	22	All ages	432	Cervical cancer	2	Percent	1995	2.94E-05	3.45E-05	2.49E-05
6	Incidence	6	China	2	Female	22	All ages	432	Cervical cancer	3	Rate	1995	10.1258916	11.85385765	8.57891994
6	Incidence	6	China	2	Female	22	All ages	432	Cervical cancer	1	Number	1996	60335.37627	70670.58386	52440.15939
6	Incidence	6	China	2	Female	22	All ages	432	Cervical cancer	2	Percent	1996	2.94E-05	3.49E-05	2.55E-05
6	Incidence	6	China	2	Female	22	All ages	432	Cervical cancer	3	Rate	1996	10.0708742	11.7959745	8.753044749
6	Incidence	6	China	2	Female	22	All ages	432	Cervical cancer	1	Number	1997	60944.34356	70413.25624	52459.26517
6	Incidence	6	China	2	Female	22	All ages	432	Cervical cancer	2	Percent	1997	2.98E-05	3.49E-05	2.53E-05
6	Incidence	6	China	2	Female	22	All ages	432	Cervical cancer	3	Rate	1997	10.12402875	11.69699744	8.714493875
6	Incidence	13	Malaysia	2	Female	27	Age-standardized	432	Cervical cancer	2	Percent	1990	5.00E-05	5.89E-05	4.15E-05
6	Incidence	13	Malaysia	2	Female	27	Age-standardized	432	Cervical cancer	3	Rate	1990	21.19700346	24.37875818	17.52765565
6	Incidence	13	Malaysia	2	Female	27	Age-standardized	432	Cervical cancer	2	Percent	1991	4.83E-05	5.66E-05	3.96E-05
6	Incidence	13	Malaysia	2	Female	27	Age-standardized	432	Cervical cancer	3	Rate	1991	20.48070607	23.68190122	16.82917877
6	Incidence	13	Malaysia	2	Female	27	Age-standardized	432	Cervical cancer	2	Percent	1992	4.78E-05	5.62E-05	3.93E-05
6	Incidence	13	Malaysia	2	Female	27	Age-standardized	432	Cervical cancer	3	Rate	1992	20.31233623	23.43147112	16.58537
6	Incidence	13	Malaysia	2	Female	27	Age-standardized	432	Cervical cancer	2	Percent	1993	4.77E-05	5.61E-05	3.93E-05
6	Incidence	13	Malaysia	2	Female	27	Age-standardized	432	Cervical cancer	3	Rate	1993	20.32041337	23.44462644	16.65448034
6	Incidence	13	Malaysia	2	Female	27	Age-standardized	432	Cervical cancer	2	Percent	1994	4.51E-05	5.33E-05	3.78E-05
6	Incidence	13	Malaysia	2	Female	27	Age-standardized	432	Cervical cancer	3	Rate	1994	19.23300455	22.22592339	15.96939477
6	Incidence	13	Malaysia	2	Female	27	Age-standardized	432	Cervical cancer	2	Percent	1995	4.60E-05	5.43E-05	3.84E-05
6	Incidence	13	Malaysia	2	Female	27	Age-standardized	432	Cervical cancer	3	Rate	1995	19.67834047	22.6015354	16.45323699
6	Incidence	13	Malaysia	2	Female	27	Age-standardized	432	Cervical cancer	2	Percent	1996	4.42E-05	5.21E-05	3.69E-05
6	Incidence	13	Malaysia	2	Female	27	Age-standardized	432	Cervical cancer	3	Rate	1996	18.91691936	21.95791946	16.20225821
6	Incidence	13	Malaysia	2	Female	27	Age-standardized	432	Cervical cancer	2	Percent	1997	4.31E-05	5.08E-05	3.57E-05
6	Incidence	13	Malaysia	2	Female	27	Age-standardized	432	Cervical cancer	3	Rate	1997	18.49579207	21.30913865	15.95342742
6	Incidence	6	China	2	Female	27	Age-standardized	432	Cervical cancer	2	Percent	1990	3.31E-05	4.07E-05	2.62E-05
6	Incidence	6	China	2	Female	27	Age-standardized	432	Cervical cancer	3	Rate	1990	11.7993096	14.53752236	9.478761742
6	Incidence	6	China	2	Female	27	Age-standardized	432	Cervical cancer	2	Percent	1991	3.23E-05	3.93E-05	2.63E-05
6	Incidence	6	China	2	Female	27	Age-standardized	432	Cervical cancer	3	Rate	1991	11.45945845	13.8162564	9.509011765
6	Incidence	6	China	2	Female	27	Age-standardized	432	Cervical cancer	2	Percent	1992	3.17E-05	3.93E-05	2.58E-05
6	Incidence	6	China	2	Female	27	Age-standardized	432	Cervical cancer	3	Rate	1992	11.2261756	13.74461097	9.23637435
6	Incidence	6	China	2	Female	27	Age-standardized	432	Cervical cancer	2	Percent	1993	3.14E-05	3.82E-05	2.63E-05
6	Incidence	6	China	2	Female	27	Age-standardized	432	Cervical cancer	3	Rate	1993	11.06246418	13.41183738	9.204996126
6	Incidence	6	China	2	Female	27	Age-standardized	432	Cervical cancer	2	Percent	1994	3.13E-05	3.69E-05	2.59E-05
6	Incidence	6	China	2	Female	27	Age-standardized	432	Cervical cancer	3	Rate	1994	10.97514273	12.90462941	9.21676211
6	Incidence	6	China	2	Female	27	Age-standardized	432	Cervical cancer	2	Percent	1995	3.08E-05	3.61E-05	2.61E-05
6	Incidence	6	China	2	Female	27	Age-standardized	432	Cervical cancer	3	Rate	1995	10.76309769	12.58571857	9.137260073
6	Incidence	6	China	2	Female	27	Age-standardized	432	Cervical cancer	2	Percent	1996	3.01E-05	3.56E-05	2.61E-05
6	Incidence	6	China	2	Female	27	Age-standardized	432	Cervical cancer	3	Rate	1996	10.49084472	12.26999903	9.130903487
6	Incidence	6	China	2	Female	27	Age-standardized	432	Cervical cancer	2	Percent	1997	2.97E-05	3.48E-05	2.54E-05
6	Incidence	6	China	2	Female	27	Age-standardized	432	Cervical cancer	3	Rate	1997	10.32758331	11.88942416	8.915850016
6	Incidence	8	Taiwan	2	Female	22	All ages	432	Cervical cancer	1	Number	1990	2529.473928	2713.258865	2355.233463
6	Incidence	8	Taiwan	2	Female	22	All ages	432	Cervical cancer	2	Percent	1990	7.69E-05	8.37E-05	6.98E-05
6	Incidence	8	Taiwan	2	Female	22	All ages	432	Cervical cancer	3	Rate	1990	25.67238781	27.53767613	23.9039692
6	Incidence	8	Taiwan	2	Female	22	All ages	432	Cervical cancer	1	Number	1991	2669.031541	2871.038053	2488.289989
6	Incidence	8	Taiwan	2	Female	22	All ages	432	Cervical cancer	2	Percent	1991	8.06E-05	8.75E-05	7.29E-05
6	Incidence	8	Taiwan	2	Female	22	All ages	432	Cervical cancer	3	Rate	1991	26.80085007	28.82928104	24.98594936
6	Incidence	8	Taiwan	2	Female	22	All ages	432	Cervical cancer	1	Number	1992	2825.783901	3064.628188	2633.153025
6	Incidence	8	Taiwan	2	Female	22	All ages	432	Cervical cancer	2	Percent	1992	8.47E-05	9.21E-05	7.65E-05
6	Incidence	8	Taiwan	2	Female	22	All ages	432	Cervical cancer	3	Rate	1992	28.07744891	30.45064463	26.16343716
6	Incidence	8	Taiwan	2	Female	22	All ages	432	Cervical cancer	1	Number	1993	2961.577612	3191.272183	2771.80112
6	Incidence	8	Taiwan	2	Female	22	All ages	432	Cervical cancer	2	Percent	1993	8.81E-05	9.58E-05	7.97E-05
6	Incidence	8	Taiwan	2	Female	22	All ages	432	Cervical cancer	3	Rate	1993	29.11967533	31.37814437	27.25370031
6	Incidence	8	Taiwan	2	Female	22	All ages	432	Cervical cancer	1	Number	1994	2987.80354	3245.575518	2790.951151
6	Incidence	8	Taiwan	2	Female	22	All ages	432	Cervical cancer	2	Percent	1994	8.82E-05	9.59E-05	7.99E-05
6	Incidence	8	Taiwan	2	Female	22	All ages	432	Cervical cancer	3	Rate	1994	29.07342806	31.58173055	27.15791598
6	Incidence	8	Taiwan	2	Female	22	All ages	432	Cervical cancer	1	Number	1995	3088.447077	3337.932577	2865.436726
6	Incidence	8	Taiwan	2	Female	22	All ages	432	Cervical cancer	2	Percent	1995	9.04E-05	9.85E-05	8.21E-05
6	Incidence	8	Taiwan	2	Female	22	All ages	432	Cervical cancer	3	Rate	1995	29.7481435	32.15120571	27.60009182
6	Incidence	8	Taiwan	2	Female	22	All ages	432	Cervical cancer	1	Number	1996	3237.130394	3510.24129	3007.391812
6	Incidence	8	Taiwan	2	Female	22	All ages	432	Cervical cancer	2	Percent	1996	9.39E-05	0.000102623	8.57E-05
6	Incidence	8	Taiwan	2	Female	22	All ages	432	Cervical cancer	3	Rate	1996	30.87231427	33.47695615	28.68131148
6	Incidence	8	Taiwan	2	Female	22	All ages	432	Cervical cancer	1	Number	1997	3313.220845	3573.425709	3088.621088
6	Incidence	8	Taiwan	2	Female	22	All ages	432	Cervical cancer	2	Percent	1997	9.55E-05	0.000103977	8.73E-05
6	Incidence	8	Taiwan	2	Female	22	All ages	432	Cervical cancer	3	Rate	1997	31.29141053	33.74889152	29.17019871
6	Incidence	8	Taiwan	2	Female	27	Age-standardized	432	Cervical cancer	2	Percent	1990	8.65E-05	9.44E-05	7.82E-05
6	Incidence	8	Taiwan	2	Female	27	Age-standardized	432	Cervical cancer	3	Rate	1990	29.44105537	31.63928825	27.33384375
6	Incidence	8	Taiwan	2	Female	27	Age-standardized	432	Cervical cancer	2	Percent	1991	8.87E-05	9.65E-05	8.02E-05
6	Incidence	8	Taiwan	2	Female	27	Age-standardized	432	Cervical cancer	3	Rate	1991	30.09818657	32.38694621	27.97382027
6	Incidence	8	Taiwan	2	Female	27	Age-standardized	432	Cervical cancer	2	Percent	1992	9.12E-05	9.98E-05	8.27E-05
6	Incidence	8	Taiwan	2	Female	27	Age-standardized	432	Cervical cancer	3	Rate	1992	30.87657398	33.56443529	28.74828004
6	Incidence	8	Taiwan	2	Female	27	Age-standardized	432	Cervical cancer	2	Percent	1993	9.29E-05	0.000101378	8.38E-05
6	Incidence	8	Taiwan	2	Female	27	Age-standardized	432	Cervical cancer	3	Rate	1993	31.3721465	33.81202184	29.2188418
6	Incidence	8	Taiwan	2	Female	27	Age-standardized	432	Cervical cancer	2	Percent	1994	9.10E-05	9.92E-05	8.26E-05
6	Incidence	8	Taiwan	2	Female	27	Age-standardized	432	Cervical cancer	3	Rate	1994	30.65546179	33.14932916	28.59624739
6	Incidence	8	Taiwan	2	Female	27	Age-standardized	432	Cervical cancer	2	Percent	1995	9.14E-05	9.93E-05	8.31E-05
6	Incidence	8	Taiwan	2	Female	27	Age-standardized	432	Cervical cancer	3	Rate	1995	30.74671909	33.11511947	28.56415119
6	Incidence	8	Taiwan	2	Female	27	Age-standardized	432	Cervical cancer	2	Percent	1996	9.34E-05	0.000101579	8.53E-05
6	Incidence	8	Taiwan	2	Female	27	Age-standardized	432	Cervical cancer	3	Rate	1996	31.36988759	34.00322745	29.11935218
6	Incidence	8	Taiwan	2	Female	27	Age-standardized	432	Cervical cancer	2	Percent	1997	9.31E-05	0.00010109	8.51E-05
6	Incidence	8	Taiwan	2	Female	27	Age-standardized	432	Cervical cancer	3	Rate	1997	31.18012426	33.51316621	29.02436464
6	Incidence	20	Vietnam	2	Female	22	All ages	432	Cervical cancer	1	Number	1990	4167.112896	5426.09948	3173.090485
6	Incidence	20	Vietnam	2	Female	22	All ages	432	Cervical cancer	2	Percent	1990	2.69E-05	3.57E-05	2.01E-05
6	Incidence	20	Vietnam	2	Female	22	All ages	432	Cervical cancer	3	Rate	1990	11.87270252	15.45973593	9.040590054
6	Incidence	20	Vietnam	2	Female	22	All ages	432	Cervical cancer	1	Number	1991	4194.351778	5504.440753	3183.887634
6	Incidence	20	Vietnam	2	Female	22	All ages	432	Cervical cancer	2	Percent	1991	2.68E-05	3.58E-05	2.00E-05
6	Incidence	20	Vietnam	2	Female	22	All ages	432	Cervical cancer	3	Rate	1991	11.73376294	15.39875679	8.906974117
6	Incidence	20	Vietnam	2	Female	22	All ages	432	Cervical cancer	1	Number	1992	4204.091018	5575.057854	3200.714642
6	Incidence	20	Vietnam	2	Female	22	All ages	432	Cervical cancer	2	Percent	1992	2.67E-05	3.60E-05	2.00E-05
6	Incidence	20	Vietnam	2	Female	22	All ages	432	Cervical cancer	3	Rate	1992	11.55433895	15.32224394	8.796703426
6	Incidence	20	Vietnam	2	Female	22	All ages	432	Cervical cancer	1	Number	1993	4426.55236	5885.655725	3351.473451
6	Incidence	20	Vietnam	2	Female	22	All ages	432	Cervical cancer	2	Percent	1993	2.78E-05	3.73E-05	2.10E-05
6	Incidence	20	Vietnam	2	Female	22	All ages	432	Cervical cancer	3	Rate	1993	11.96235552	15.90544978	9.05705246
6	Incidence	20	Vietnam	2	Female	22	All ages	432	Cervical cancer	1	Number	1994	4623.293774	6067.13195	3486.706675
6	Incidence	20	Vietnam	2	Female	22	All ages	432	Cervical cancer	2	Percent	1994	2.88E-05	3.82E-05	2.17E-05
6	Incidence	20	Vietnam	2	Female	22	All ages	432	Cervical cancer	3	Rate	1994	12.29743158	16.13787566	9.274240159
6	Incidence	20	Vietnam	2	Female	22	All ages	432	Cervical cancer	1	Number	1995	4788.578106	6276.276278	3561.746411
6	Incidence	20	Vietnam	2	Female	22	All ages	432	Cervical cancer	2	Percent	1995	2.96E-05	3.92E-05	2.25E-05
6	Incidence	20	Vietnam	2	Female	22	All ages	432	Cervical cancer	3	Rate	1995	12.54612479	16.44390958	9.331812897
6	Incidence	20	Vietnam	2	Female	22	All ages	432	Cervical cancer	1	Number	1996	5246.710221	6957.24582	3967.137258
6	Incidence	20	Vietnam	2	Female	22	All ages	432	Cervical cancer	2	Percent	1996	3.21E-05	4.25E-05	2.44E-05
6	Incidence	20	Vietnam	2	Female	22	All ages	432	Cervical cancer	3	Rate	1996	13.54871435	17.96587429	10.24444027
6	Incidence	20	Vietnam	2	Female	22	All ages	432	Cervical cancer	1	Number	1997	5251.75326	6995.206376	4006.647297
6	Incidence	20	Vietnam	2	Female	22	All ages	432	Cervical cancer	2	Percent	1997	3.18E-05	4.23E-05	2.43E-05
6	Incidence	20	Vietnam	2	Female	22	All ages	432	Cervical cancer	3	Rate	1997	13.37702314	17.81786632	10.20554678
6	Incidence	20	Vietnam	2	Female	27	Age-standardized	432	Cervical cancer	2	Percent	1990	3.96E-05	5.27E-05	2.99E-05
6	Incidence	20	Vietnam	2	Female	27	Age-standardized	432	Cervical cancer	3	Rate	1990	16.73021775	21.95734637	12.74917536
6	Incidence	20	Vietnam	2	Female	27	Age-standardized	432	Cervical cancer	2	Percent	1991	3.91E-05	5.28E-05	2.92E-05
6	Incidence	20	Vietnam	2	Female	27	Age-standardized	432	Cervical cancer	3	Rate	1991	16.38906599	21.9065019	12.44291565
6	Incidence	20	Vietnam	2	Female	27	Age-standardized	432	Cervical cancer	2	Percent	1992	3.83E-05	5.13E-05	2.89E-05
6	Incidence	20	Vietnam	2	Female	27	Age-standardized	432	Cervical cancer	3	Rate	1992	15.97650408	21.28344148	12.21735889
6	Incidence	20	Vietnam	2	Female	27	Age-standardized	432	Cervical cancer	2	Percent	1993	3.96E-05	5.27E-05	3.00E-05
6	Incidence	20	Vietnam	2	Female	27	Age-standardized	432	Cervical cancer	3	Rate	1993	16.44538706	21.71376776	12.55210229
6	Incidence	20	Vietnam	2	Female	27	Age-standardized	432	Cervical cancer	2	Percent	1994	4.05E-05	5.36E-05	3.07E-05
6	Incidence	20	Vietnam	2	Female	27	Age-standardized	432	Cervical cancer	3	Rate	1994	16.77370843	22.09016097	12.70038601
6	Incidence	20	Vietnam	2	Female	27	Age-standardized	432	Cervical cancer	2	Percent	1995	4.10E-05	5.41E-05	3.15E-05
6	Incidence	20	Vietnam	2	Female	27	Age-standardized	432	Cervical cancer	3	Rate	1995	16.95152146	22.211023	12.77965756
6	Incidence	20	Vietnam	2	Female	27	Age-standardized	432	Cervical cancer	2	Percent	1996	4.41E-05	5.84E-05	3.35E-05
6	Incidence	20	Vietnam	2	Female	27	Age-standardized	432	Cervical cancer	3	Rate	1996	18.21338885	24.07701285	13.77872708
6	Incidence	20	Vietnam	2	Female	27	Age-standardized	432	Cervical cancer	2	Percent	1997	4.27E-05	5.67E-05	3.28E-05
6	Incidence	20	Vietnam	2	Female	27	Age-standardized	432	Cervical cancer	3	Rate	1997	17.6749359	23.34233507	13.45358389
6	Incidence	15	Myanmar	2	Female	22	All ages	432	Cervical cancer	1	Number	1990	3539.736822	4728.518378	2511.90143
6	Incidence	15	Myanmar	2	Female	22	All ages	432	Cervical cancer	2	Percent	1990	3.84E-05	5.15E-05	2.68E-05
6	Incidence	15	Myanmar	2	Female	22	All ages	432	Cervical cancer	3	Rate	1990	17.2565684	23.0519965	12.24576883
6	Incidence	15	Myanmar	2	Female	22	All ages	432	Cervical cancer	1	Number	1991	3621.227382	4803.63704	2559.573614
6	Incidence	15	Myanmar	2	Female	22	All ages	432	Cervical cancer	2	Percent	1991	3.91E-05	5.23E-05	2.75E-05
6	Incidence	15	Myanmar	2	Female	22	All ages	432	Cervical cancer	3	Rate	1991	17.40514781	23.08830788	12.30239153
6	Incidence	15	Myanmar	2	Female	22	All ages	432	Cervical cancer	1	Number	1992	3688.965362	4870.132347	2595.039401
6	Incidence	15	Myanmar	2	Female	22	All ages	432	Cervical cancer	2	Percent	1992	3.95E-05	5.27E-05	2.79E-05
6	Incidence	15	Myanmar	2	Female	22	All ages	432	Cervical cancer	3	Rate	1992	17.48960282	23.08958531	12.30323518
6	Incidence	15	Myanmar	2	Female	22	All ages	432	Cervical cancer	1	Number	1993	3759.328694	4952.312324	2671.12596
6	Incidence	15	Myanmar	2	Female	22	All ages	432	Cervical cancer	2	Percent	1993	4.00E-05	5.34E-05	2.85E-05
6	Incidence	15	Myanmar	2	Female	22	All ages	432	Cervical cancer	3	Rate	1993	17.58828349	23.16974124	12.49705052
6	Incidence	15	Myanmar	2	Female	22	All ages	432	Cervical cancer	1	Number	1994	3809.686191	5021.740512	2738.789116
6	Incidence	15	Myanmar	2	Female	22	All ages	432	Cervical cancer	2	Percent	1994	4.02E-05	5.29E-05	2.85E-05
6	Incidence	15	Myanmar	2	Female	22	All ages	432	Cervical cancer	3	Rate	1994	17.59541786	23.19341233	12.64937229
6	Incidence	15	Myanmar	2	Female	22	All ages	432	Cervical cancer	1	Number	1995	3859.443026	5029.253656	2758.784491
6	Incidence	15	Myanmar	2	Female	22	All ages	432	Cervical cancer	2	Percent	1995	4.05E-05	5.30E-05	2.89E-05
6	Incidence	15	Myanmar	2	Female	22	All ages	432	Cervical cancer	3	Rate	1995	17.60230687	22.93762742	12.58237804
6	Incidence	15	Myanmar	2	Female	22	All ages	432	Cervical cancer	1	Number	1996	3897.145142	5046.995349	2809.497404
6	Incidence	15	Myanmar	2	Female	22	All ages	432	Cervical cancer	2	Percent	1996	4.06E-05	5.37E-05	2.92E-05
6	Incidence	15	Myanmar	2	Female	22	All ages	432	Cervical cancer	3	Rate	1996	17.55695412	22.73712231	12.65701307
6	Incidence	15	Myanmar	2	Female	22	All ages	432	Cervical cancer	1	Number	1997	3939.006545	5211.223774	2858.494906
6	Incidence	15	Myanmar	2	Female	22	All ages	432	Cervical cancer	2	Percent	1997	4.08E-05	5.39E-05	2.95E-05
6	Incidence	15	Myanmar	2	Female	22	All ages	432	Cervical cancer	3	Rate	1997	17.53298003	23.1957681	12.72349602
6	Incidence	15	Myanmar	2	Female	27	Age-standardized	432	Cervical cancer	2	Percent	1990	5.41E-05	7.25E-05	3.84E-05
6	Incidence	15	Myanmar	2	Female	27	Age-standardized	432	Cervical cancer	3	Rate	1990	23.46001955	31.24697781	16.97409436
6	Incidence	15	Myanmar	2	Female	27	Age-standardized	432	Cervical cancer	2	Percent	1991	5.42E-05	7.20E-05	3.91E-05
6	Incidence	15	Myanmar	2	Female	27	Age-standardized	432	Cervical cancer	3	Rate	1991	23.3926579	31.02191253	16.89369802
6	Incidence	15	Myanmar	2	Female	27	Age-standardized	432	Cervical cancer	2	Percent	1992	5.40E-05	7.23E-05	3.91E-05
6	Incidence	15	Myanmar	2	Female	27	Age-standardized	432	Cervical cancer	3	Rate	1992	23.24282261	30.71391433	16.65530202
6	Incidence	15	Myanmar	2	Female	27	Age-standardized	432	Cervical cancer	2	Percent	1993	5.39E-05	7.14E-05	3.92E-05
6	Incidence	15	Myanmar	2	Female	27	Age-standardized	432	Cervical cancer	3	Rate	1993	23.10897022	30.35645156	16.69667586
6	Incidence	15	Myanmar	2	Female	27	Age-standardized	432	Cervical cancer	2	Percent	1994	5.34E-05	7.02E-05	3.86E-05
6	Incidence	15	Myanmar	2	Female	27	Age-standardized	432	Cervical cancer	3	Rate	1994	22.85596194	30.09390509	16.59534031
6	Incidence	15	Myanmar	2	Female	27	Age-standardized	432	Cervical cancer	2	Percent	1995	5.29E-05	6.94E-05	3.87E-05
6	Incidence	15	Myanmar	2	Female	27	Age-standardized	432	Cervical cancer	3	Rate	1995	22.60248699	29.71511105	16.43549382
6	Incidence	15	Myanmar	2	Female	27	Age-standardized	432	Cervical cancer	2	Percent	1996	5.23E-05	6.87E-05	3.83E-05
6	Incidence	15	Myanmar	2	Female	27	Age-standardized	432	Cervical cancer	3	Rate	1996	22.27689839	29.17762806	16.11696306
6	Incidence	15	Myanmar	2	Female	27	Age-standardized	432	Cervical cancer	2	Percent	1997	5.18E-05	6.79E-05	3.76E-05
6	Incidence	15	Myanmar	2	Female	27	Age-standardized	432	Cervical cancer	3	Rate	1997	21.97888693	28.89272565	16.06454947
6	Incidence	10	Cambodia	2	Female	22	All ages	432	Cervical cancer	1	Number	1990	742.6070653	971.2105382	582.3902884
6	Incidence	10	Cambodia	2	Female	22	All ages	432	Cervical cancer	2	Percent	1990	2.71E-05	3.58E-05	2.10E-05
6	Incidence	10	Cambodia	2	Female	22	All ages	432	Cervical cancer	3	Rate	1990	13.75911242	17.99470488	10.79059684
6	Incidence	10	Cambodia	2	Female	22	All ages	432	Cervical cancer	1	Number	1991	753.618393	981.7223399	595.9723892
6	Incidence	10	Cambodia	2	Female	22	All ages	432	Cervical cancer	2	Percent	1991	2.73E-05	3.61E-05	2.15E-05
6	Incidence	10	Cambodia	2	Female	22	All ages	432	Cervical cancer	3	Rate	1991	13.6327657	17.75910828	10.78098945
6	Incidence	10	Cambodia	2	Female	22	All ages	432	Cervical cancer	1	Number	1992	767.7807186	983.8829427	608.8750278
6	Incidence	10	Cambodia	2	Female	22	All ages	432	Cervical cancer	2	Percent	1992	2.76E-05	3.60E-05	2.16E-05
6	Incidence	10	Cambodia	2	Female	22	All ages	432	Cervical cancer	3	Rate	1992	13.57356784	17.39403133	10.76427982
6	Incidence	10	Cambodia	2	Female	22	All ages	432	Cervical cancer	1	Number	1993	787.9116198	1012.567602	622.6703025
6	Incidence	10	Cambodia	2	Female	22	All ages	432	Cervical cancer	2	Percent	1993	2.81E-05	3.65E-05	2.19E-05
6	Incidence	10	Cambodia	2	Female	22	All ages	432	Cervical cancer	3	Rate	1993	13.63141393	17.51811723	10.77262528
6	Incidence	10	Cambodia	2	Female	22	All ages	432	Cervical cancer	1	Number	1994	810.2338182	1036.875575	640.3836894
6	Incidence	10	Cambodia	2	Female	22	All ages	432	Cervical cancer	2	Percent	1994	2.86E-05	3.66E-05	2.24E-05
6	Incidence	10	Cambodia	2	Female	22	All ages	432	Cervical cancer	3	Rate	1994	13.74233661	17.58639649	10.86151679
6	Incidence	10	Cambodia	2	Female	22	All ages	432	Cervical cancer	1	Number	1995	826.085473	1040.952465	647.5748515
6	Incidence	10	Cambodia	2	Female	22	All ages	432	Cervical cancer	2	Percent	1995	2.90E-05	3.68E-05	2.25E-05
6	Incidence	10	Cambodia	2	Female	22	All ages	432	Cervical cancer	3	Rate	1995	13.77245891	17.3547115	10.79633806
6	Incidence	10	Cambodia	2	Female	22	All ages	432	Cervical cancer	1	Number	1996	839.5711171	1054.206685	659.1879903
6	Incidence	10	Cambodia	2	Female	22	All ages	432	Cervical cancer	2	Percent	1996	2.92E-05	3.71E-05	2.28E-05
6	Incidence	10	Cambodia	2	Female	22	All ages	432	Cervical cancer	3	Rate	1996	13.7898913	17.31526407	10.82711225
6	Incidence	10	Cambodia	2	Female	22	All ages	432	Cervical cancer	1	Number	1997	847.5391162	1055.983782	663.7468485
6	Incidence	10	Cambodia	2	Female	22	All ages	432	Cervical cancer	2	Percent	1997	2.92E-05	3.73E-05	2.26E-05
6	Incidence	10	Cambodia	2	Female	22	All ages	432	Cervical cancer	3	Rate	1997	13.72542677	17.10107273	10.74901274
6	Incidence	10	Cambodia	2	Female	27	Age-standardized	432	Cervical cancer	2	Percent	1990	4.79E-05	6.44E-05	3.74E-05
6	Incidence	10	Cambodia	2	Female	27	Age-standardized	432	Cervical cancer	3	Rate	1990	22.42850132	29.37836261	17.53729748
6	Incidence	10	Cambodia	2	Female	27	Age-standardized	432	Cervical cancer	2	Percent	1991	4.80E-05	6.40E-05	3.76E-05
6	Incidence	10	Cambodia	2	Female	27	Age-standardized	432	Cervical cancer	3	Rate	1991	22.17957755	29.09446772	17.34984284
6	Incidence	10	Cambodia	2	Female	27	Age-standardized	432	Cervical cancer	2	Percent	1992	4.82E-05	6.32E-05	3.77E-05
6	Incidence	10	Cambodia	2	Female	27	Age-standardized	432	Cervical cancer	3	Rate	1992	21.9986087	28.35364165	17.48507459
6	Incidence	10	Cambodia	2	Female	27	Age-standardized	432	Cervical cancer	2	Percent	1993	4.84E-05	6.25E-05	3.78E-05
6	Incidence	10	Cambodia	2	Female	27	Age-standardized	432	Cervical cancer	3	Rate	1993	21.95380706	27.85613921	17.60521723
6	Incidence	10	Cambodia	2	Female	27	Age-standardized	432	Cervical cancer	2	Percent	1994	4.87E-05	6.22E-05	3.82E-05
6	Incidence	10	Cambodia	2	Female	27	Age-standardized	432	Cervical cancer	3	Rate	1994	21.96015834	27.98251531	17.48253286
6	Incidence	10	Cambodia	2	Female	27	Age-standardized	432	Cervical cancer	2	Percent	1995	4.87E-05	6.21E-05	3.81E-05
6	Incidence	10	Cambodia	2	Female	27	Age-standardized	432	Cervical cancer	3	Rate	1995	21.7842279	27.50716295	17.24348032
6	Incidence	10	Cambodia	2	Female	27	Age-standardized	432	Cervical cancer	2	Percent	1996	4.82E-05	6.10E-05	3.78E-05
6	Incidence	10	Cambodia	2	Female	27	Age-standardized	432	Cervical cancer	3	Rate	1996	21.53349769	27.03981205	17.05075821
6	Incidence	10	Cambodia	2	Female	27	Age-standardized	432	Cervical cancer	2	Percent	1997	4.74E-05	6.07E-05	3.71E-05
6	Incidence	10	Cambodia	2	Female	27	Age-standardized	432	Cervical cancer	3	Rate	1997	21.13648825	26.64224301	16.64947308
6	Incidence	22	Fiji	2	Female	22	All ages	432	Cervical cancer	1	Number	1990	133.7359696	170.4302951	97.92670505
6	Incidence	22	Fiji	2	Female	22	All ages	432	Cervical cancer	2	Percent	1990	6.79E-05	8.75E-05	4.97E-05
6	Incidence	22	Fiji	2	Female	22	All ages	432	Cervical cancer	3	Rate	1990	35.81887142	45.64681323	26.22797791
6	Incidence	22	Fiji	2	Female	22	All ages	432	Cervical cancer	1	Number	1991	136.8706168	177.4737448	100.3957852
6	Incidence	22	Fiji	2	Female	22	All ages	432	Cervical cancer	2	Percent	1991	6.98E-05	9.16E-05	5.06E-05
6	Incidence	22	Fiji	2	Female	22	All ages	432	Cervical cancer	3	Rate	1991	36.37777336	47.16936198	26.68341245
6	Incidence	22	Fiji	2	Female	22	All ages	432	Cervical cancer	1	Number	1992	139.4588032	178.9752148	105.4777003
6	Incidence	22	Fiji	2	Female	22	All ages	432	Cervical cancer	2	Percent	1992	7.13E-05	9.36E-05	5.32E-05
6	Incidence	22	Fiji	2	Female	22	All ages	432	Cervical cancer	3	Rate	1992	36.79988742	47.22733601	27.83307621
6	Incidence	22	Fiji	2	Female	22	All ages	432	Cervical cancer	1	Number	1993	142.3078792	181.421761	107.7612403
6	Incidence	22	Fiji	2	Female	22	All ages	432	Cervical cancer	2	Percent	1993	7.28E-05	9.44E-05	5.44E-05
6	Incidence	22	Fiji	2	Female	22	All ages	432	Cervical cancer	3	Rate	1993	37.29554881	47.54637747	28.24168709
6	Incidence	22	Fiji	2	Female	22	All ages	432	Cervical cancer	1	Number	1994	143.102362	179.8785725	111.0335472
6	Incidence	22	Fiji	2	Female	22	All ages	432	Cervical cancer	2	Percent	1994	7.33E-05	9.24E-05	5.64E-05
6	Incidence	22	Fiji	2	Female	22	All ages	432	Cervical cancer	3	Rate	1994	37.25581428	46.83027307	28.90689682
6	Incidence	22	Fiji	2	Female	22	All ages	432	Cervical cancer	1	Number	1995	143.0819872	176.2780195	114.4476196
6	Incidence	22	Fiji	2	Female	22	All ages	432	Cervical cancer	2	Percent	1995	7.31E-05	9.10E-05	5.74E-05
6	Incidence	22	Fiji	2	Female	22	All ages	432	Cervical cancer	3	Rate	1995	37.00710672	45.59301703	29.60103752
6	Incidence	22	Fiji	2	Female	22	All ages	432	Cervical cancer	1	Number	1996	143.7821556	174.2045092	116.6454708
6	Incidence	22	Fiji	2	Female	22	All ages	432	Cervical cancer	2	Percent	1996	7.31E-05	9.02E-05	5.90E-05
6	Incidence	22	Fiji	2	Female	22	All ages	432	Cervical cancer	3	Rate	1996	36.94570536	44.76291541	29.97276804
6	Incidence	22	Fiji	2	Female	22	All ages	432	Cervical cancer	1	Number	1997	142.9106475	171.5850699	117.5211036
6	Incidence	22	Fiji	2	Female	22	All ages	432	Cervical cancer	2	Percent	1997	7.21E-05	8.79E-05	5.90E-05
6	Incidence	22	Fiji	2	Female	22	All ages	432	Cervical cancer	3	Rate	1997	36.47853336	43.79779819	29.99774736
6	Incidence	22	Fiji	2	Female	27	Age-standardized	432	Cervical cancer	2	Percent	1990	0.000101268	0.000128078	7.60E-05
6	Incidence	22	Fiji	2	Female	27	Age-standardized	432	Cervical cancer	3	Rate	1990	51.81140151	65.32750506	38.58330396
6	Incidence	22	Fiji	2	Female	27	Age-standardized	432	Cervical cancer	2	Percent	1991	0.000102269	0.000130927	7.67E-05
6	Incidence	22	Fiji	2	Female	27	Age-standardized	432	Cervical cancer	3	Rate	1991	51.88842942	65.59895608	38.72384575
6	Incidence	22	Fiji	2	Female	27	Age-standardized	432	Cervical cancer	2	Percent	1992	0.000102812	0.000131605	7.78E-05
6	Incidence	22	Fiji	2	Female	27	Age-standardized	432	Cervical cancer	3	Rate	1992	51.77366381	65.0150769	39.4207875
6	Incidence	22	Fiji	2	Female	27	Age-standardized	432	Cervical cancer	2	Percent	1993	0.000103342	0.000130111	7.90E-05
6	Incidence	22	Fiji	2	Female	27	Age-standardized	432	Cervical cancer	3	Rate	1993	51.750277	64.70147252	39.71917678
6	Incidence	22	Fiji	2	Female	27	Age-standardized	432	Cervical cancer	2	Percent	1994	0.00010251	0.000126139	8.04E-05
6	Incidence	22	Fiji	2	Female	27	Age-standardized	432	Cervical cancer	3	Rate	1994	51.04354711	63.41756104	40.22935201
6	Incidence	22	Fiji	2	Female	27	Age-standardized	432	Cervical cancer	2	Percent	1995	0.000101152	0.00012319	8.11E-05
6	Incidence	22	Fiji	2	Female	27	Age-standardized	432	Cervical cancer	3	Rate	1995	50.22197331	60.78174692	40.66979385
6	Incidence	22	Fiji	2	Female	27	Age-standardized	432	Cervical cancer	2	Percent	1996	9.98E-05	0.000120594	8.14E-05
6	Incidence	22	Fiji	2	Female	27	Age-standardized	432	Cervical cancer	3	Rate	1996	49.57440276	59.21494718	40.63352027
6	Incidence	22	Fiji	2	Female	27	Age-standardized	432	Cervical cancer	2	Percent	1997	9.70E-05	0.000116113	8.00E-05
6	Incidence	22	Fiji	2	Female	27	Age-standardized	432	Cervical cancer	3	Rate	1997	48.32314225	57.45296379	39.59623292
6	Incidence	17	Sri Lanka	2	Female	22	All ages	432	Cervical cancer	1	Number	1990	685.8992649	802.4031552	581.0168998
6	Incidence	17	Sri Lanka	2	Female	22	All ages	432	Cervical cancer	2	Percent	1990	1.68E-05	1.99E-05	1.41E-05
6	Incidence	17	Sri Lanka	2	Female	22	All ages	432	Cervical cancer	3	Rate	1990	8.051161546	9.418697116	6.820040727
6	Incidence	17	Sri Lanka	2	Female	22	All ages	432	Cervical cancer	1	Number	1991	676.113227	769.3901849	578.2518596
6	Incidence	17	Sri Lanka	2	Female	22	All ages	432	Cervical cancer	2	Percent	1991	1.64E-05	1.92E-05	1.40E-05
6	Incidence	17	Sri Lanka	2	Female	22	All ages	432	Cervical cancer	3	Rate	1991	7.84106668	8.922824613	6.706142119
6	Incidence	17	Sri Lanka	2	Female	22	All ages	432	Cervical cancer	1	Number	1992	697.2340773	794.1093497	597.604668
6	Incidence	17	Sri Lanka	2	Female	22	All ages	432	Cervical cancer	2	Percent	1992	1.69E-05	1.96E-05	1.43E-05
6	Incidence	17	Sri Lanka	2	Female	22	All ages	432	Cervical cancer	3	Rate	1992	7.989196767	9.099233751	6.84760174
6	Incidence	17	Sri Lanka	2	Female	22	All ages	432	Cervical cancer	1	Number	1993	695.3979758	789.4792933	597.0606434
6	Incidence	17	Sri Lanka	2	Female	22	All ages	432	Cervical cancer	2	Percent	1993	1.68E-05	1.94E-05	1.42E-05
6	Incidence	17	Sri Lanka	2	Female	22	All ages	432	Cervical cancer	3	Rate	1993	7.874330629	8.939659298	6.760809026
6	Incidence	17	Sri Lanka	2	Female	22	All ages	432	Cervical cancer	1	Number	1994	733.039361	836.0545294	627.0723796
6	Incidence	17	Sri Lanka	2	Female	22	All ages	432	Cervical cancer	2	Percent	1994	1.77E-05	2.05E-05	1.49E-05
6	Incidence	17	Sri Lanka	2	Female	22	All ages	432	Cervical cancer	3	Rate	1994	8.205910854	9.359100346	7.019677686
6	Incidence	17	Sri Lanka	2	Female	22	All ages	432	Cervical cancer	1	Number	1995	749.3904039	847.6843406	643.9851655
6	Incidence	17	Sri Lanka	2	Female	22	All ages	432	Cervical cancer	2	Percent	1995	1.80E-05	2.07E-05	1.52E-05
6	Incidence	17	Sri Lanka	2	Female	22	All ages	432	Cervical cancer	3	Rate	1995	8.298147467	9.386575578	7.130974512
6	Incidence	17	Sri Lanka	2	Female	22	All ages	432	Cervical cancer	1	Number	1996	793.1497363	927.8161106	668.2022687
6	Incidence	17	Sri Lanka	2	Female	22	All ages	432	Cervical cancer	2	Percent	1996	1.89E-05	2.25E-05	1.57E-05
6	Incidence	17	Sri Lanka	2	Female	22	All ages	432	Cervical cancer	3	Rate	1996	8.692591131	10.16847857	7.323218868
6	Incidence	17	Sri Lanka	2	Female	22	All ages	432	Cervical cancer	1	Number	1997	840.9347107	945.7817466	726.8461337
6	Incidence	17	Sri Lanka	2	Female	22	All ages	432	Cervical cancer	2	Percent	1997	2.00E-05	2.29E-05	1.69E-05
6	Incidence	17	Sri Lanka	2	Female	22	All ages	432	Cervical cancer	3	Rate	1997	9.126215351	10.26406424	7.888072949
6	Incidence	27	Samoa	2	Female	22	All ages	432	Cervical cancer	1	Number	1990	11.39487983	15.12371198	8.292390379
6	Incidence	27	Samoa	2	Female	22	All ages	432	Cervical cancer	2	Percent	1990	2.71E-05	3.58E-05	1.95E-05
6	Incidence	27	Samoa	2	Female	22	All ages	432	Cervical cancer	3	Rate	1990	14.18550664	18.82753657	10.32321188
6	Incidence	27	Samoa	2	Female	22	All ages	432	Cervical cancer	1	Number	1991	11.66020538	15.4405702	8.53160811
6	Incidence	27	Samoa	2	Female	22	All ages	432	Cervical cancer	2	Percent	1991	2.76E-05	3.68E-05	1.99E-05
6	Incidence	27	Samoa	2	Female	22	All ages	432	Cervical cancer	3	Rate	1991	14.44085952	19.12274252	10.56617359
6	Incidence	27	Samoa	2	Female	22	All ages	432	Cervical cancer	1	Number	1992	11.96118773	15.90771589	8.646537153
6	Incidence	27	Samoa	2	Female	22	All ages	432	Cervical cancer	2	Percent	1992	2.82E-05	3.78E-05	2.01E-05
6	Incidence	27	Samoa	2	Female	22	All ages	432	Cervical cancer	3	Rate	1992	14.7264888	19.58541286	10.6455258
6	Incidence	27	Samoa	2	Female	22	All ages	432	Cervical cancer	1	Number	1993	12.28281171	16.33221858	8.853278037
6	Incidence	27	Samoa	2	Female	22	All ages	432	Cervical cancer	2	Percent	1993	2.88E-05	3.91E-05	2.04E-05
6	Incidence	27	Samoa	2	Female	22	All ages	432	Cervical cancer	3	Rate	1993	15.02353561	19.97650645	10.8287533
6	Incidence	27	Samoa	2	Female	22	All ages	432	Cervical cancer	1	Number	1994	12.62277876	16.7688392	9.027748342
6	Incidence	27	Samoa	2	Female	22	All ages	432	Cervical cancer	2	Percent	1994	2.94E-05	3.96E-05	2.04E-05
6	Incidence	27	Samoa	2	Female	22	All ages	432	Cervical cancer	3	Rate	1994	15.33060217	20.36607054	10.96437012
6	Incidence	27	Samoa	2	Female	22	All ages	432	Cervical cancer	1	Number	1995	13.00202782	17.55839912	9.260460191
6	Incidence	27	Samoa	2	Female	22	All ages	432	Cervical cancer	2	Percent	1995	3.01E-05	4.05E-05	2.09E-05
6	Incidence	27	Samoa	2	Female	22	All ages	432	Cervical cancer	3	Rate	1995	15.67400639	21.16673366	11.16352881
6	Incidence	27	Samoa	2	Female	22	All ages	432	Cervical cancer	1	Number	1996	13.34912747	18.01069965	9.447000052
6	Incidence	27	Samoa	2	Female	22	All ages	432	Cervical cancer	2	Percent	1996	3.07E-05	4.16E-05	2.12E-05
6	Incidence	27	Samoa	2	Female	22	All ages	432	Cervical cancer	3	Rate	1996	15.96865042	21.54497118	11.30080162
6	Incidence	27	Samoa	2	Female	22	All ages	432	Cervical cancer	1	Number	1997	13.69806203	18.64762114	9.802904905
6	Incidence	27	Samoa	2	Female	22	All ages	432	Cervical cancer	2	Percent	1997	3.12E-05	4.28E-05	2.16E-05
6	Incidence	27	Samoa	2	Female	22	All ages	432	Cervical cancer	3	Rate	1997	16.25683194	22.13095855	11.63406745
6	Incidence	17	Sri Lanka	2	Female	27	Age-standardized	432	Cervical cancer	2	Percent	1990	2.16E-05	2.55E-05	1.80E-05
6	Incidence	17	Sri Lanka	2	Female	27	Age-standardized	432	Cervical cancer	3	Rate	1990	10.24331937	11.91355392	8.634686074
6	Incidence	17	Sri Lanka	2	Female	27	Age-standardized	432	Cervical cancer	2	Percent	1991	2.07E-05	2.40E-05	1.76E-05
6	Incidence	17	Sri Lanka	2	Female	27	Age-standardized	432	Cervical cancer	3	Rate	1991	9.79160366	11.13271691	8.407054754
6	Incidence	17	Sri Lanka	2	Female	27	Age-standardized	432	Cervical cancer	2	Percent	1992	2.09E-05	2.41E-05	1.76E-05
6	Incidence	17	Sri Lanka	2	Female	27	Age-standardized	432	Cervical cancer	3	Rate	1992	9.807495402	11.14033236	8.388451948
6	Incidence	17	Sri Lanka	2	Female	27	Age-standardized	432	Cervical cancer	2	Percent	1993	2.04E-05	2.37E-05	1.73E-05
6	Incidence	17	Sri Lanka	2	Female	27	Age-standardized	432	Cervical cancer	3	Rate	1993	9.530092438	10.82409736	8.127347168
6	Incidence	17	Sri Lanka	2	Female	27	Age-standardized	432	Cervical cancer	2	Percent	1994	2.11E-05	2.44E-05	1.78E-05
6	Incidence	17	Sri Lanka	2	Female	27	Age-standardized	432	Cervical cancer	3	Rate	1994	9.749527211	11.12391132	8.349604905
6	Incidence	17	Sri Lanka	2	Female	27	Age-standardized	432	Cervical cancer	2	Percent	1995	2.10E-05	2.39E-05	1.78E-05
6	Incidence	17	Sri Lanka	2	Female	27	Age-standardized	432	Cervical cancer	3	Rate	1995	9.679060256	10.93019594	8.321650057
6	Incidence	17	Sri Lanka	2	Female	27	Age-standardized	432	Cervical cancer	2	Percent	1996	2.16E-05	2.54E-05	1.79E-05
6	Incidence	17	Sri Lanka	2	Female	27	Age-standardized	432	Cervical cancer	3	Rate	1996	9.928134165	11.57499696	8.326878928
6	Incidence	17	Sri Lanka	2	Female	27	Age-standardized	432	Cervical cancer	2	Percent	1997	2.24E-05	2.54E-05	1.90E-05
6	Incidence	17	Sri Lanka	2	Female	27	Age-standardized	432	Cervical cancer	3	Rate	1997	10.2441536	11.53847714	8.883280028
6	Incidence	27	Samoa	2	Female	27	Age-standardized	432	Cervical cancer	2	Percent	1990	4.53E-05	5.97E-05	3.31E-05
6	Incidence	27	Samoa	2	Female	27	Age-standardized	432	Cervical cancer	3	Rate	1990	22.43054304	29.43589626	16.51089491
6	Incidence	27	Samoa	2	Female	27	Age-standardized	432	Cervical cancer	2	Percent	1991	4.56E-05	6.02E-05	3.32E-05
6	Incidence	27	Samoa	2	Female	27	Age-standardized	432	Cervical cancer	3	Rate	1991	22.5956895	29.76844251	16.57102992
6	Incidence	27	Samoa	2	Female	27	Age-standardized	432	Cervical cancer	2	Percent	1992	4.62E-05	6.16E-05	3.35E-05
6	Incidence	27	Samoa	2	Female	27	Age-standardized	432	Cervical cancer	3	Rate	1992	22.79807096	30.13133036	16.70048355
6	Incidence	27	Samoa	2	Female	27	Age-standardized	432	Cervical cancer	2	Percent	1993	4.66E-05	6.26E-05	3.38E-05
6	Incidence	27	Samoa	2	Female	27	Age-standardized	432	Cervical cancer	3	Rate	1993	23.00583339	30.34671613	17.08265959
6	Incidence	27	Samoa	2	Female	27	Age-standardized	432	Cervical cancer	2	Percent	1994	4.71E-05	6.31E-05	3.37E-05
6	Incidence	27	Samoa	2	Female	27	Age-standardized	432	Cervical cancer	3	Rate	1994	23.21402208	30.80224382	16.90736704
6	Incidence	27	Samoa	2	Female	27	Age-standardized	432	Cervical cancer	2	Percent	1995	4.76E-05	6.36E-05	3.40E-05
6	Incidence	27	Samoa	2	Female	27	Age-standardized	432	Cervical cancer	3	Rate	1995	23.45854374	31.24146868	16.99339169
6	Incidence	27	Samoa	2	Female	27	Age-standardized	432	Cervical cancer	2	Percent	1996	4.78E-05	6.45E-05	3.36E-05
6	Incidence	27	Samoa	2	Female	27	Age-standardized	432	Cervical cancer	3	Rate	1996	23.61716182	31.61146291	17.04244629
6	Incidence	27	Samoa	2	Female	27	Age-standardized	432	Cervical cancer	2	Percent	1997	4.80E-05	6.47E-05	3.42E-05
6	Incidence	27	Samoa	2	Female	27	Age-standardized	432	Cervical cancer	3	Rate	1997	23.74996577	32.0961789	17.10860309
6	Incidence	12	Laos	2	Female	22	All ages	432	Cervical cancer	1	Number	1990	331.3271634	451.6588113	234.5888818
6	Incidence	12	Laos	2	Female	22	All ages	432	Cervical cancer	2	Percent	1990	2.92E-05	4.01E-05	2.03E-05
6	Incidence	12	Laos	2	Female	22	All ages	432	Cervical cancer	3	Rate	1990	15.61062177	21.2800991	11.05275604
6	Incidence	12	Laos	2	Female	22	All ages	432	Cervical cancer	1	Number	1991	335.4085119	456.4197997	237.1293618
6	Incidence	12	Laos	2	Female	22	All ages	432	Cervical cancer	2	Percent	1991	2.90E-05	3.97E-05	1.99E-05
6	Incidence	12	Laos	2	Female	22	All ages	432	Cervical cancer	3	Rate	1991	15.43456513	21.00316741	10.91203249
6	Incidence	12	Laos	2	Female	22	All ages	432	Cervical cancer	1	Number	1992	340.6416784	461.2624734	240.2473005
6	Incidence	12	Laos	2	Female	22	All ages	432	Cervical cancer	2	Percent	1992	2.89E-05	3.92E-05	1.98E-05
6	Incidence	12	Laos	2	Female	22	All ages	432	Cervical cancer	3	Rate	1992	15.27952554	20.68998655	10.77632303
6	Incidence	12	Laos	2	Female	22	All ages	432	Cervical cancer	1	Number	1993	345.6024397	460.4755499	243.1902596
6	Incidence	12	Laos	2	Female	22	All ages	432	Cervical cancer	2	Percent	1993	2.87E-05	3.86E-05	2.00E-05
6	Incidence	12	Laos	2	Female	22	All ages	432	Cervical cancer	3	Rate	1993	15.08399226	20.09768691	10.61416116
6	Incidence	12	Laos	2	Female	22	All ages	432	Cervical cancer	1	Number	1994	349.6489906	464.63737	243.4459794
6	Incidence	12	Laos	2	Female	22	All ages	432	Cervical cancer	2	Percent	1994	2.84E-05	3.82E-05	1.96E-05
6	Incidence	12	Laos	2	Female	22	All ages	432	Cervical cancer	3	Rate	1994	14.85085647	19.73482858	10.34003071
6	Incidence	12	Laos	2	Female	22	All ages	432	Cervical cancer	1	Number	1995	353.3344183	469.0651751	243.4955445
6	Incidence	12	Laos	2	Female	22	All ages	432	Cervical cancer	2	Percent	1995	2.81E-05	3.80E-05	1.95E-05
6	Incidence	12	Laos	2	Female	22	All ages	432	Cervical cancer	3	Rate	1995	14.63095266	19.42315839	10.08271937
6	Incidence	12	Laos	2	Female	22	All ages	432	Cervical cancer	1	Number	1996	356.0594419	475.1013962	246.5110302
6	Incidence	12	Laos	2	Female	22	All ages	432	Cervical cancer	2	Percent	1996	2.77E-05	3.75E-05	1.93E-05
6	Incidence	12	Laos	2	Female	22	All ages	432	Cervical cancer	3	Rate	1996	14.40181546	19.21679873	9.970824944
6	Incidence	12	Laos	2	Female	22	All ages	432	Cervical cancer	1	Number	1997	360.101541	481.8517588	247.87645
6	Incidence	12	Laos	2	Female	22	All ages	432	Cervical cancer	2	Percent	1997	2.76E-05	3.75E-05	1.94E-05
6	Incidence	12	Laos	2	Female	22	All ages	432	Cervical cancer	3	Rate	1997	14.23031944	19.04158597	9.795462289
6	Incidence	19	Timor-Leste	2	Female	22	All ages	432	Cervical cancer	1	Number	1990	33.76722843	50.16670655	23.71825988
6	Incidence	19	Timor-Leste	2	Female	22	All ages	432	Cervical cancer	2	Percent	1990	1.62E-05	2.42E-05	1.15E-05
6	Incidence	19	Timor-Leste	2	Female	22	All ages	432	Cervical cancer	3	Rate	1990	8.942227129	13.28513192	6.281062342
6	Incidence	19	Timor-Leste	2	Female	22	All ages	432	Cervical cancer	1	Number	1991	34.40862205	50.82735556	24.40039214
6	Incidence	19	Timor-Leste	2	Female	22	All ages	432	Cervical cancer	2	Percent	1991	1.62E-05	2.42E-05	1.13E-05
6	Incidence	19	Timor-Leste	2	Female	22	All ages	432	Cervical cancer	3	Rate	1991	8.912233461	13.16487647	6.319985467
6	Incidence	19	Timor-Leste	2	Female	22	All ages	432	Cervical cancer	1	Number	1992	35.10443888	50.62607099	25.21648726
6	Incidence	19	Timor-Leste	2	Female	22	All ages	432	Cervical cancer	2	Percent	1992	1.64E-05	2.41E-05	1.16E-05
6	Incidence	19	Timor-Leste	2	Female	22	All ages	432	Cervical cancer	3	Rate	1992	8.914766039	12.85648176	6.403722476
6	Incidence	19	Timor-Leste	2	Female	22	All ages	432	Cervical cancer	1	Number	1993	35.58643047	51.50102906	25.37269844
6	Incidence	19	Timor-Leste	2	Female	22	All ages	432	Cervical cancer	2	Percent	1993	1.64E-05	2.41E-05	1.17E-05
6	Incidence	19	Timor-Leste	2	Female	22	All ages	432	Cervical cancer	3	Rate	1993	8.877951222	12.84825755	6.329872823
6	Incidence	19	Timor-Leste	2	Female	22	All ages	432	Cervical cancer	1	Number	1994	35.79954408	51.11189723	25.55903471
6	Incidence	19	Timor-Leste	2	Female	22	All ages	432	Cervical cancer	2	Percent	1994	1.63E-05	2.38E-05	1.17E-05
6	Incidence	19	Timor-Leste	2	Female	22	All ages	432	Cervical cancer	3	Rate	1994	8.787042885	12.54547912	6.273497048
6	Incidence	19	Timor-Leste	2	Female	22	All ages	432	Cervical cancer	1	Number	1995	35.64456661	50.26732364	26.06928655
6	Incidence	19	Timor-Leste	2	Female	22	All ages	432	Cervical cancer	2	Percent	1995	1.61E-05	2.33E-05	1.14E-05
6	Incidence	19	Timor-Leste	2	Female	22	All ages	432	Cervical cancer	3	Rate	1995	8.618799645	12.15455909	6.30351212
6	Incidence	19	Timor-Leste	2	Female	22	All ages	432	Cervical cancer	1	Number	1996	35.37472665	49.43795995	25.76131648
6	Incidence	19	Timor-Leste	2	Female	22	All ages	432	Cervical cancer	2	Percent	1996	1.60E-05	2.31E-05	1.13E-05
6	Incidence	19	Timor-Leste	2	Female	22	All ages	432	Cervical cancer	3	Rate	1996	8.43352219	11.78627149	6.14163429
6	Incidence	19	Timor-Leste	2	Female	22	All ages	432	Cervical cancer	1	Number	1997	34.98232563	50.27264339	25.67200184
6	Incidence	19	Timor-Leste	2	Female	22	All ages	432	Cervical cancer	2	Percent	1997	1.55E-05	2.26E-05	1.10E-05
6	Incidence	19	Timor-Leste	2	Female	22	All ages	432	Cervical cancer	3	Rate	1997	8.226763452	11.82257434	6.03726261
6	Incidence	12	Laos	2	Female	27	Age-standardized	432	Cervical cancer	2	Percent	1990	5.11E-05	6.97E-05	3.59E-05
6	Incidence	12	Laos	2	Female	27	Age-standardized	432	Cervical cancer	3	Rate	1990	24.86363069	33.87821369	17.77265237
6	Incidence	12	Laos	2	Female	27	Age-standardized	432	Cervical cancer	2	Percent	1991	5.08E-05	6.98E-05	3.54E-05
6	Incidence	12	Laos	2	Female	27	Age-standardized	432	Cervical cancer	3	Rate	1991	24.64221641	33.85102839	17.64524938
6	Incidence	12	Laos	2	Female	27	Age-standardized	432	Cervical cancer	2	Percent	1992	5.07E-05	6.81E-05	3.52E-05
6	Incidence	12	Laos	2	Female	27	Age-standardized	432	Cervical cancer	3	Rate	1992	24.47428156	33.03306345	17.51408661
6	Incidence	12	Laos	2	Female	27	Age-standardized	432	Cervical cancer	2	Percent	1993	5.05E-05	6.80E-05	3.57E-05
6	Incidence	12	Laos	2	Female	27	Age-standardized	432	Cervical cancer	3	Rate	1993	24.26591506	32.54523233	17.33317402
6	Incidence	12	Laos	2	Female	27	Age-standardized	432	Cervical cancer	2	Percent	1994	5.01E-05	6.73E-05	3.52E-05
6	Incidence	12	Laos	2	Female	27	Age-standardized	432	Cervical cancer	3	Rate	1994	23.98807576	31.81394752	16.93415469
6	Incidence	12	Laos	2	Female	27	Age-standardized	432	Cervical cancer	2	Percent	1995	4.96E-05	6.65E-05	3.47E-05
6	Incidence	12	Laos	2	Female	27	Age-standardized	432	Cervical cancer	3	Rate	1995	23.66227073	31.35048784	16.61584647
6	Incidence	12	Laos	2	Female	27	Age-standardized	432	Cervical cancer	2	Percent	1996	4.89E-05	6.56E-05	3.42E-05
6	Incidence	12	Laos	2	Female	27	Age-standardized	432	Cervical cancer	3	Rate	1996	23.32935788	31.15610591	16.36347135
6	Incidence	12	Laos	2	Female	27	Age-standardized	432	Cervical cancer	2	Percent	1997	4.86E-05	6.53E-05	3.42E-05
6	Incidence	12	Laos	2	Female	27	Age-standardized	432	Cervical cancer	3	Rate	1997	23.06821981	30.68738713	16.05835458
6	Incidence	19	Timor-Leste	2	Female	27	Age-standardized	432	Cervical cancer	2	Percent	1990	3.31E-05	4.79E-05	2.36E-05
6	Incidence	19	Timor-Leste	2	Female	27	Age-standardized	432	Cervical cancer	3	Rate	1990	16.40228681	23.6667221	11.74476254
6	Incidence	19	Timor-Leste	2	Female	27	Age-standardized	432	Cervical cancer	2	Percent	1991	3.29E-05	4.73E-05	2.39E-05
6	Incidence	19	Timor-Leste	2	Female	27	Age-standardized	432	Cervical cancer	3	Rate	1991	16.26607323	23.58310671	11.89574647
6	Incidence	19	Timor-Leste	2	Female	27	Age-standardized	432	Cervical cancer	2	Percent	1992	3.29E-05	4.75E-05	2.41E-05
6	Incidence	19	Timor-Leste	2	Female	27	Age-standardized	432	Cervical cancer	3	Rate	1992	16.15339954	23.37535372	12.02450965
6	Incidence	19	Timor-Leste	2	Female	27	Age-standardized	432	Cervical cancer	2	Percent	1993	3.27E-05	4.76E-05	2.38E-05
6	Incidence	19	Timor-Leste	2	Female	27	Age-standardized	432	Cervical cancer	3	Rate	1993	15.98242681	23.00123803	11.83141617
6	Incidence	19	Timor-Leste	2	Female	27	Age-standardized	432	Cervical cancer	2	Percent	1994	3.24E-05	4.66E-05	2.35E-05
6	Incidence	19	Timor-Leste	2	Female	27	Age-standardized	432	Cervical cancer	3	Rate	1994	15.74362852	22.5690649	11.52300204
6	Incidence	19	Timor-Leste	2	Female	27	Age-standardized	432	Cervical cancer	2	Percent	1995	3.12E-05	4.45E-05	2.28E-05
6	Incidence	19	Timor-Leste	2	Female	27	Age-standardized	432	Cervical cancer	3	Rate	1995	15.15321754	21.06519449	11.23654597
6	Incidence	19	Timor-Leste	2	Female	27	Age-standardized	432	Cervical cancer	2	Percent	1996	3.07E-05	4.32E-05	2.24E-05
6	Incidence	19	Timor-Leste	2	Female	27	Age-standardized	432	Cervical cancer	3	Rate	1996	14.71085943	20.52636503	10.90133197
6	Incidence	19	Timor-Leste	2	Female	27	Age-standardized	432	Cervical cancer	2	Percent	1997	2.96E-05	4.17E-05	2.18E-05
6	Incidence	19	Timor-Leste	2	Female	27	Age-standardized	432	Cervical cancer	3	Rate	1997	14.27849204	19.90122121	10.69757054
6	Incidence	14	Maldives	2	Female	22	All ages	432	Cervical cancer	1	Number	1990	10.51284913	14.54211632	5.86335892
6	Incidence	14	Maldives	2	Female	22	All ages	432	Cervical cancer	2	Percent	1990	1.82E-05	2.54E-05	9.96E-06
6	Incidence	14	Maldives	2	Female	22	All ages	432	Cervical cancer	3	Rate	1990	9.696508906	13.41289679	5.408059345
6	Incidence	14	Maldives	2	Female	22	All ages	432	Cervical cancer	1	Number	1991	10.60341958	14.49074012	6.086843249
6	Incidence	14	Maldives	2	Female	22	All ages	432	Cervical cancer	2	Percent	1991	1.79E-05	2.45E-05	1.02E-05
6	Incidence	14	Maldives	2	Female	22	All ages	432	Cervical cancer	3	Rate	1991	9.461655472	12.93039378	5.431418921
6	Incidence	14	Maldives	2	Female	22	All ages	432	Cervical cancer	1	Number	1992	10.70200107	14.27733977	6.169351817
6	Incidence	14	Maldives	2	Female	22	All ages	432	Cervical cancer	2	Percent	1992	1.77E-05	2.37E-05	1.02E-05
6	Incidence	14	Maldives	2	Female	22	All ages	432	Cervical cancer	3	Rate	1992	9.251226587	12.34188863	5.333028019
6	Incidence	14	Maldives	2	Female	22	All ages	432	Cervical cancer	1	Number	1993	10.63429954	14.07256837	6.221713086
6	Incidence	14	Maldives	2	Female	22	All ages	432	Cervical cancer	2	Percent	1993	1.72E-05	2.29E-05	1.01E-05
6	Incidence	14	Maldives	2	Female	22	All ages	432	Cervical cancer	3	Rate	1993	8.921495974	11.80598323	5.219618652
6	Incidence	14	Maldives	2	Female	22	All ages	432	Cervical cancer	1	Number	1994	10.45171822	13.55407522	6.393685227
6	Incidence	14	Maldives	2	Female	22	All ages	432	Cervical cancer	2	Percent	1994	1.66E-05	2.19E-05	1.00E-05
6	Incidence	14	Maldives	2	Female	22	All ages	432	Cervical cancer	3	Rate	1994	8.528695802	11.06024693	5.217304484
6	Incidence	14	Maldives	2	Female	22	All ages	432	Cervical cancer	1	Number	1995	10.49801605	13.57714304	6.396310898
6	Incidence	14	Maldives	2	Female	22	All ages	432	Cervical cancer	2	Percent	1995	1.65E-05	2.12E-05	1.00E-05
6	Incidence	14	Maldives	2	Female	22	All ages	432	Cervical cancer	3	Rate	1995	8.355355561	10.80602821	5.09081445
6	Incidence	14	Maldives	2	Female	22	All ages	432	Cervical cancer	1	Number	1996	10.69443376	13.56373336	6.553264707
6	Incidence	14	Maldives	2	Female	22	All ages	432	Cervical cancer	2	Percent	1996	1.66E-05	2.14E-05	1.05E-05
6	Incidence	14	Maldives	2	Female	22	All ages	432	Cervical cancer	3	Rate	1996	8.328512565	10.56303927	5.103491096
6	Incidence	14	Maldives	2	Female	22	All ages	432	Cervical cancer	1	Number	1997	10.80743317	13.51637022	6.734808046
6	Incidence	14	Maldives	2	Female	22	All ages	432	Cervical cancer	2	Percent	1997	1.67E-05	2.09E-05	1.06E-05
6	Incidence	14	Maldives	2	Female	22	All ages	432	Cervical cancer	3	Rate	1997	8.256984475	10.32663884	5.145459112
6	Incidence	7	North Korea	2	Female	22	All ages	432	Cervical cancer	1	Number	1990	1536.624719	2133.871119	1101.642855
6	Incidence	7	North Korea	2	Female	22	All ages	432	Cervical cancer	2	Percent	1990	4.22E-05	5.92E-05	2.96E-05
6	Incidence	7	North Korea	2	Female	22	All ages	432	Cervical cancer	3	Rate	1990	14.08391382	19.55796792	10.09709322
6	Incidence	7	North Korea	2	Female	22	All ages	432	Cervical cancer	1	Number	1991	1575.687169	2204.043283	1119.131425
6	Incidence	7	North Korea	2	Female	22	All ages	432	Cervical cancer	2	Percent	1991	4.25E-05	5.84E-05	2.99E-05
6	Incidence	7	North Korea	2	Female	22	All ages	432	Cervical cancer	3	Rate	1991	14.24505931	19.92573647	10.11754988
6	Incidence	7	North Korea	2	Female	22	All ages	432	Cervical cancer	1	Number	1992	1614.168007	2222.41655	1148.235222
6	Incidence	7	North Korea	2	Female	22	All ages	432	Cervical cancer	2	Percent	1992	4.26E-05	5.81E-05	3.03E-05
6	Incidence	7	North Korea	2	Female	22	All ages	432	Cervical cancer	3	Rate	1992	14.39448582	19.81859594	10.23948904
6	Incidence	7	North Korea	2	Female	22	All ages	432	Cervical cancer	1	Number	1993	1655.448313	2281.420276	1172.156151
6	Incidence	7	North Korea	2	Female	22	All ages	432	Cervical cancer	2	Percent	1993	4.29E-05	5.82E-05	3.03E-05
6	Incidence	7	North Korea	2	Female	22	All ages	432	Cervical cancer	3	Rate	1993	14.56386176	20.07087098	10.31208284
6	Incidence	7	North Korea	2	Female	22	All ages	432	Cervical cancer	1	Number	1994	1691.214515	2286.556824	1192.595572
6	Incidence	7	North Korea	2	Female	22	All ages	432	Cervical cancer	2	Percent	1994	4.31E-05	5.85E-05	3.06E-05
6	Incidence	7	North Korea	2	Female	22	All ages	432	Cervical cancer	3	Rate	1994	14.68230142	19.85077363	10.3535344
6	Incidence	7	North Korea	2	Female	22	All ages	432	Cervical cancer	1	Number	1995	1723.936166	2325.57182	1206.441872
6	Incidence	7	North Korea	2	Female	22	All ages	432	Cervical cancer	2	Percent	1995	4.33E-05	5.88E-05	3.04E-05
6	Incidence	7	North Korea	2	Female	22	All ages	432	Cervical cancer	3	Rate	1995	14.80130151	19.96680061	10.35821991
6	Incidence	7	North Korea	2	Female	22	All ages	432	Cervical cancer	1	Number	1996	1754.44504	2371.938303	1226.540523
6	Incidence	7	North Korea	2	Female	22	All ages	432	Cervical cancer	2	Percent	1996	4.36E-05	5.98E-05	3.06E-05
6	Incidence	7	North Korea	2	Female	22	All ages	432	Cervical cancer	3	Rate	1996	14.92316126	20.17550677	10.43285004
6	Incidence	7	North Korea	2	Female	22	All ages	432	Cervical cancer	1	Number	1997	1787.440581	2406.985078	1261.641388
6	Incidence	7	North Korea	2	Female	22	All ages	432	Cervical cancer	2	Percent	1997	4.39E-05	5.97E-05	3.09E-05
6	Incidence	7	North Korea	2	Female	22	All ages	432	Cervical cancer	3	Rate	1997	15.0624795	20.28328315	10.63165274
6	Incidence	24	Marshall Islands	2	Female	22	All ages	432	Cervical cancer	1	Number	1990	3.619586248	4.570839057	2.810429923
6	Incidence	24	Marshall Islands	2	Female	22	All ages	432	Cervical cancer	2	Percent	1990	2.90E-05	3.74E-05	2.24E-05
6	Incidence	24	Marshall Islands	2	Female	22	All ages	432	Cervical cancer	3	Rate	1990	16.34014235	20.63444707	12.68731338
6	Incidence	24	Marshall Islands	2	Female	22	All ages	432	Cervical cancer	1	Number	1991	3.863650337	4.901321968	2.907532091
6	Incidence	24	Marshall Islands	2	Female	22	All ages	432	Cervical cancer	2	Percent	1991	3.04E-05	3.94E-05	2.32E-05
6	Incidence	24	Marshall Islands	2	Female	22	All ages	432	Cervical cancer	3	Rate	1991	17.08561184	21.67434353	12.85752084
6	Incidence	24	Marshall Islands	2	Female	22	All ages	432	Cervical cancer	1	Number	1992	4.100451405	5.198568174	3.034347238
6	Incidence	24	Marshall Islands	2	Female	22	All ages	432	Cervical cancer	2	Percent	1992	3.18E-05	4.11E-05	2.34E-05
6	Incidence	24	Marshall Islands	2	Female	22	All ages	432	Cervical cancer	3	Rate	1992	17.78933929	22.55339325	13.16416833
6	Incidence	24	Marshall Islands	2	Female	22	All ages	432	Cervical cancer	1	Number	1993	4.353875832	5.508875968	3.116200087
6	Incidence	24	Marshall Islands	2	Female	22	All ages	432	Cervical cancer	2	Percent	1993	3.33E-05	4.28E-05	2.41E-05
6	Incidence	24	Marshall Islands	2	Female	22	All ages	432	Cervical cancer	3	Rate	1993	18.55704465	23.47987431	13.28183586
6	Incidence	24	Marshall Islands	2	Female	22	All ages	432	Cervical cancer	1	Number	1994	4.57116284	5.74960499	3.160227061
6	Incidence	24	Marshall Islands	2	Female	22	All ages	432	Cervical cancer	2	Percent	1994	3.45E-05	4.46E-05	2.37E-05
6	Incidence	24	Marshall Islands	2	Female	22	All ages	432	Cervical cancer	3	Rate	1994	19.1659655	24.10693618	13.25019583
6	Incidence	24	Marshall Islands	2	Female	22	All ages	432	Cervical cancer	1	Number	1995	4.774136033	6.005701535	3.135641734
6	Incidence	24	Marshall Islands	2	Female	22	All ages	432	Cervical cancer	2	Percent	1995	3.57E-05	4.61E-05	2.37E-05
6	Incidence	24	Marshall Islands	2	Female	22	All ages	432	Cervical cancer	3	Rate	1995	19.7159332	24.80197662	12.94938027
6	Incidence	24	Marshall Islands	2	Female	22	All ages	432	Cervical cancer	1	Number	1996	4.916430149	6.144412913	3.155242011
6	Incidence	24	Marshall Islands	2	Female	22	All ages	432	Cervical cancer	2	Percent	1996	3.64E-05	4.73E-05	2.31E-05
6	Incidence	24	Marshall Islands	2	Female	22	All ages	432	Cervical cancer	3	Rate	1996	20.02363173	25.0249587	12.85066647
6	Incidence	24	Marshall Islands	2	Female	22	All ages	432	Cervical cancer	1	Number	1997	5.059982766	6.466291498	3.20768192
6	Incidence	24	Marshall Islands	2	Female	22	All ages	432	Cervical cancer	2	Percent	1997	3.72E-05	4.88E-05	2.33E-05
6	Incidence	24	Marshall Islands	2	Female	22	All ages	432	Cervical cancer	3	Rate	1997	20.35029391	26.00620171	12.90069015
6	Incidence	14	Maldives	2	Female	27	Age-standardized	432	Cervical cancer	2	Percent	1990	4.05E-05	5.65E-05	2.38E-05
6	Incidence	14	Maldives	2	Female	27	Age-standardized	432	Cervical cancer	3	Rate	1990	19.36492181	26.72839106	11.5972997
6	Incidence	14	Maldives	2	Female	27	Age-standardized	432	Cervical cancer	2	Percent	1991	4.02E-05	5.45E-05	2.39E-05
6	Incidence	14	Maldives	2	Female	27	Age-standardized	432	Cervical cancer	3	Rate	1991	19.12774473	25.80121877	11.58970515
6	Incidence	14	Maldives	2	Female	27	Age-standardized	432	Cervical cancer	2	Percent	1992	3.98E-05	5.35E-05	2.35E-05
6	Incidence	14	Maldives	2	Female	27	Age-standardized	432	Cervical cancer	3	Rate	1992	18.84644607	25.19372498	11.16593765
6	Incidence	14	Maldives	2	Female	27	Age-standardized	432	Cervical cancer	2	Percent	1993	3.83E-05	5.06E-05	2.29E-05
6	Incidence	14	Maldives	2	Female	27	Age-standardized	432	Cervical cancer	3	Rate	1993	18.05121836	23.7367082	10.90847652
6	Incidence	14	Maldives	2	Female	27	Age-standardized	432	Cervical cancer	2	Percent	1994	3.59E-05	4.67E-05	2.25E-05
6	Incidence	14	Maldives	2	Female	27	Age-standardized	432	Cervical cancer	3	Rate	1994	16.88278832	21.96965457	10.8399424
6	Incidence	14	Maldives	2	Female	27	Age-standardized	432	Cervical cancer	2	Percent	1995	3.51E-05	4.53E-05	2.22E-05
6	Incidence	14	Maldives	2	Female	27	Age-standardized	432	Cervical cancer	3	Rate	1995	16.47808916	21.06937406	10.38024462
6	Incidence	14	Maldives	2	Female	27	Age-standardized	432	Cervical cancer	2	Percent	1996	3.51E-05	4.50E-05	2.23E-05
6	Incidence	14	Maldives	2	Female	27	Age-standardized	432	Cervical cancer	3	Rate	1996	16.3615616	20.6483508	10.21108991
6	Incidence	14	Maldives	2	Female	27	Age-standardized	432	Cervical cancer	2	Percent	1997	3.44E-05	4.33E-05	2.20E-05
6	Incidence	14	Maldives	2	Female	27	Age-standardized	432	Cervical cancer	3	Rate	1997	15.9558986	19.82842251	10.00168168
6	Incidence	7	North Korea	2	Female	27	Age-standardized	432	Cervical cancer	2	Percent	1990	4.30E-05	6.01E-05	3.05E-05
6	Incidence	7	North Korea	2	Female	27	Age-standardized	432	Cervical cancer	3	Rate	1990	14.3820766	19.88517749	10.32922258
6	Incidence	7	North Korea	2	Female	27	Age-standardized	432	Cervical cancer	2	Percent	1991	4.29E-05	5.89E-05	3.04E-05
6	Incidence	7	North Korea	2	Female	27	Age-standardized	432	Cervical cancer	3	Rate	1991	14.43458877	20.10713166	10.3270492
6	Incidence	7	North Korea	2	Female	27	Age-standardized	432	Cervical cancer	2	Percent	1992	4.29E-05	5.81E-05	3.03E-05
6	Incidence	7	North Korea	2	Female	27	Age-standardized	432	Cervical cancer	3	Rate	1992	14.4794459	19.9375687	10.30820763
6	Incidence	7	North Korea	2	Female	27	Age-standardized	432	Cervical cancer	2	Percent	1993	4.29E-05	5.78E-05	3.03E-05
6	Incidence	7	North Korea	2	Female	27	Age-standardized	432	Cervical cancer	3	Rate	1993	14.55693287	19.77116635	10.40224481
6	Incidence	7	North Korea	2	Female	27	Age-standardized	432	Cervical cancer	2	Percent	1994	4.28E-05	5.79E-05	3.03E-05
6	Incidence	7	North Korea	2	Female	27	Age-standardized	432	Cervical cancer	3	Rate	1994	14.57445095	19.58246089	10.2909886
6	Incidence	7	North Korea	2	Female	27	Age-standardized	432	Cervical cancer	2	Percent	1995	4.26E-05	5.79E-05	3.01E-05
6	Incidence	7	North Korea	2	Female	27	Age-standardized	432	Cervical cancer	3	Rate	1995	14.58868857	19.48781972	10.26358908
6	Incidence	7	North Korea	2	Female	27	Age-standardized	432	Cervical cancer	2	Percent	1996	4.25E-05	5.84E-05	2.99E-05
6	Incidence	7	North Korea	2	Female	27	Age-standardized	432	Cervical cancer	3	Rate	1996	14.57825905	19.73981953	10.22022353
6	Incidence	7	North Korea	2	Female	27	Age-standardized	432	Cervical cancer	2	Percent	1997	4.24E-05	5.79E-05	2.99E-05
6	Incidence	7	North Korea	2	Female	27	Age-standardized	432	Cervical cancer	3	Rate	1997	14.58160867	19.71227797	10.27703629
6	Incidence	24	Marshall Islands	2	Female	27	Age-standardized	432	Cervical cancer	2	Percent	1990	6.33E-05	7.96E-05	4.95E-05
6	Incidence	24	Marshall Islands	2	Female	27	Age-standardized	432	Cervical cancer	3	Rate	1990	33.13343998	41.57880517	26.11365167
6	Incidence	24	Marshall Islands	2	Female	27	Age-standardized	432	Cervical cancer	2	Percent	1991	6.55E-05	8.25E-05	5.10E-05
6	Incidence	24	Marshall Islands	2	Female	27	Age-standardized	432	Cervical cancer	3	Rate	1991	34.23084861	42.90451484	26.52123911
6	Incidence	24	Marshall Islands	2	Female	27	Age-standardized	432	Cervical cancer	2	Percent	1992	6.74E-05	8.47E-05	5.23E-05
6	Incidence	24	Marshall Islands	2	Female	27	Age-standardized	432	Cervical cancer	3	Rate	1992	35.1686749	44.11201977	26.79725344
6	Incidence	24	Marshall Islands	2	Female	27	Age-standardized	432	Cervical cancer	2	Percent	1993	6.94E-05	8.64E-05	5.21E-05
6	Incidence	24	Marshall Islands	2	Female	27	Age-standardized	432	Cervical cancer	3	Rate	1993	36.16913088	45.13703076	27.10049635
6	Incidence	24	Marshall Islands	2	Female	27	Age-standardized	432	Cervical cancer	2	Percent	1994	7.08E-05	8.87E-05	5.10E-05
6	Incidence	24	Marshall Islands	2	Female	27	Age-standardized	432	Cervical cancer	3	Rate	1994	36.83050419	45.63110692	26.76184804
6	Incidence	24	Marshall Islands	2	Female	27	Age-standardized	432	Cervical cancer	2	Percent	1995	7.18E-05	9.04E-05	5.01E-05
6	Incidence	24	Marshall Islands	2	Female	27	Age-standardized	432	Cervical cancer	3	Rate	1995	37.29022551	46.64955747	26.04853408
6	Incidence	24	Marshall Islands	2	Female	27	Age-standardized	432	Cervical cancer	2	Percent	1996	7.20E-05	9.08E-05	4.90E-05
6	Incidence	24	Marshall Islands	2	Female	27	Age-standardized	432	Cervical cancer	3	Rate	1996	37.30069204	46.29770679	25.85033479
6	Incidence	24	Marshall Islands	2	Female	27	Age-standardized	432	Cervical cancer	2	Percent	1997	7.22E-05	9.22E-05	4.84E-05
6	Incidence	24	Marshall Islands	2	Female	27	Age-standardized	432	Cervical cancer	3	Rate	1997	37.27525667	46.53781779	25.22464721
6	Incidence	29	Tonga	2	Female	22	All ages	432	Cervical cancer	1	Number	1990	14.25598887	18.45373631	11.09826956
6	Incidence	29	Tonga	2	Female	22	All ages	432	Cervical cancer	2	Percent	1990	5.57E-05	7.20E-05	4.26E-05
6	Incidence	29	Tonga	2	Female	22	All ages	432	Cervical cancer	3	Rate	1990	29.08954268	37.65510446	22.6461727
6	Incidence	29	Tonga	2	Female	22	All ages	432	Cervical cancer	1	Number	1991	14.46077847	18.48965429	11.28172985
6	Incidence	29	Tonga	2	Female	22	All ages	432	Cervical cancer	2	Percent	1991	5.66E-05	7.23E-05	4.42E-05
6	Incidence	29	Tonga	2	Female	22	All ages	432	Cervical cancer	3	Rate	1991	29.46238926	37.67082065	22.98539577
6	Incidence	29	Tonga	2	Female	22	All ages	432	Cervical cancer	1	Number	1992	14.57137032	18.48326861	11.44127631
6	Incidence	29	Tonga	2	Female	22	All ages	432	Cervical cancer	2	Percent	1992	5.72E-05	7.39E-05	4.45E-05
6	Incidence	29	Tonga	2	Female	22	All ages	432	Cervical cancer	3	Rate	1992	29.63235816	37.58759973	23.26699479
6	Incidence	29	Tonga	2	Female	22	All ages	432	Cervical cancer	1	Number	1993	14.75996003	18.41221966	11.58782197
6	Incidence	29	Tonga	2	Female	22	All ages	432	Cervical cancer	2	Percent	1993	5.79E-05	7.42E-05	4.53E-05
6	Incidence	29	Tonga	2	Female	22	All ages	432	Cervical cancer	3	Rate	1993	29.94989419	37.36080786	23.51321014
6	Incidence	29	Tonga	2	Female	22	All ages	432	Cervical cancer	1	Number	1994	14.82960027	18.41286789	11.67110514
6	Incidence	29	Tonga	2	Female	22	All ages	432	Cervical cancer	2	Percent	1994	5.82E-05	7.37E-05	4.55E-05
6	Incidence	29	Tonga	2	Female	22	All ages	432	Cervical cancer	3	Rate	1994	30.01606071	37.26882387	23.62306428
6	Incidence	29	Tonga	2	Female	22	All ages	432	Cervical cancer	1	Number	1995	14.82711519	18.5755453	11.82917372
6	Incidence	29	Tonga	2	Female	22	All ages	432	Cervical cancer	2	Percent	1995	5.81E-05	7.37E-05	4.58E-05
6	Incidence	29	Tonga	2	Female	22	All ages	432	Cervical cancer	3	Rate	1995	29.92398355	37.48903983	23.87355837
6	Incidence	29	Tonga	2	Female	22	All ages	432	Cervical cancer	1	Number	1996	14.81850788	18.46487121	11.83363942
6	Incidence	29	Tonga	2	Female	22	All ages	432	Cervical cancer	2	Percent	1996	5.80E-05	7.40E-05	4.58E-05
6	Incidence	29	Tonga	2	Female	22	All ages	432	Cervical cancer	3	Rate	1996	29.80512475	37.13921768	23.80152589
6	Incidence	29	Tonga	2	Female	22	All ages	432	Cervical cancer	1	Number	1997	14.84784956	18.44131744	11.90682013
6	Incidence	29	Tonga	2	Female	22	All ages	432	Cervical cancer	2	Percent	1997	5.79E-05	7.28E-05	4.59E-05
6	Incidence	29	Tonga	2	Female	22	All ages	432	Cervical cancer	3	Rate	1997	29.7478541	36.94741237	23.85546449
6	Incidence	29	Tonga	2	Female	27	Age-standardized	432	Cervical cancer	2	Percent	1990	8.91E-05	0.000114085	6.87E-05
6	Incidence	29	Tonga	2	Female	27	Age-standardized	432	Cervical cancer	3	Rate	1990	44.36330052	57.43368902	34.64899881
6	Incidence	29	Tonga	2	Female	27	Age-standardized	432	Cervical cancer	2	Percent	1991	8.96E-05	0.000114287	6.99E-05
6	Incidence	29	Tonga	2	Female	27	Age-standardized	432	Cervical cancer	3	Rate	1991	44.46853161	56.66013443	34.76498106
6	Incidence	29	Tonga	2	Female	27	Age-standardized	432	Cervical cancer	2	Percent	1992	8.92E-05	0.000113968	6.98E-05
6	Incidence	29	Tonga	2	Female	27	Age-standardized	432	Cervical cancer	3	Rate	1992	44.18383959	55.89211468	34.72060316
6	Incidence	29	Tonga	2	Female	27	Age-standardized	432	Cervical cancer	2	Percent	1993	8.96E-05	0.000113492	7.01E-05
6	Incidence	29	Tonga	2	Female	27	Age-standardized	432	Cervical cancer	3	Rate	1993	44.29821045	55.33464537	34.86717084
6	Incidence	29	Tonga	2	Female	27	Age-standardized	432	Cervical cancer	2	Percent	1994	8.93E-05	0.000112388	7.00E-05
6	Incidence	29	Tonga	2	Female	27	Age-standardized	432	Cervical cancer	3	Rate	1994	44.06650324	54.62511682	34.64792534
6	Incidence	29	Tonga	2	Female	27	Age-standardized	432	Cervical cancer	2	Percent	1995	8.83E-05	0.00011211	6.98E-05
6	Incidence	29	Tonga	2	Female	27	Age-standardized	432	Cervical cancer	3	Rate	1995	43.52496869	54.33253073	34.79476431
6	Incidence	29	Tonga	2	Female	27	Age-standardized	432	Cervical cancer	2	Percent	1996	8.73E-05	0.000111203	6.95E-05
6	Incidence	29	Tonga	2	Female	27	Age-standardized	432	Cervical cancer	3	Rate	1996	43.02244506	53.57767747	34.40776745
6	Incidence	29	Tonga	2	Female	27	Age-standardized	432	Cervical cancer	2	Percent	1997	8.67E-05	0.000108126	6.88E-05
6	Incidence	29	Tonga	2	Female	27	Age-standardized	432	Cervical cancer	3	Rate	1997	42.72700031	53.12963124	34.25734478
6	Incidence	16	Philippines	2	Female	22	All ages	432	Cervical cancer	1	Number	1990	2553.394249	3050.572987	2191.760144
6	Incidence	16	Philippines	2	Female	22	All ages	432	Cervical cancer	2	Percent	1990	1.35E-05	1.66E-05	1.15E-05
6	Incidence	16	Philippines	2	Female	22	All ages	432	Cervical cancer	3	Rate	1990	8.167357676	9.757647378	7.010624795
6	Incidence	16	Philippines	2	Female	22	All ages	432	Cervical cancer	1	Number	1991	2569.808005	3058.596014	2180.086876
6	Incidence	16	Philippines	2	Female	22	All ages	432	Cervical cancer	2	Percent	1991	1.33E-05	1.61E-05	1.12E-05
6	Incidence	16	Philippines	2	Female	22	All ages	432	Cervical cancer	3	Rate	1991	8.025327006	9.551777077	6.808255733
6	Incidence	16	Philippines	2	Female	22	All ages	432	Cervical cancer	1	Number	1992	2723.918688	3258.566098	2341.949815
6	Incidence	16	Philippines	2	Female	22	All ages	432	Cervical cancer	2	Percent	1992	1.39E-05	1.67E-05	1.19E-05
6	Incidence	16	Philippines	2	Female	22	All ages	432	Cervical cancer	3	Rate	1992	8.30491039	9.934987989	7.140331845
6	Incidence	16	Philippines	2	Female	22	All ages	432	Cervical cancer	1	Number	1993	2819.951508	3292.700549	2467.832905
6	Incidence	16	Philippines	2	Female	22	All ages	432	Cervical cancer	2	Percent	1993	1.42E-05	1.66E-05	1.23E-05
6	Incidence	16	Philippines	2	Female	22	All ages	432	Cervical cancer	3	Rate	1993	8.394850787	9.802200396	7.346611791
6	Incidence	16	Philippines	2	Female	22	All ages	432	Cervical cancer	1	Number	1994	2876.137148	3339.262173	2494.717282
6	Incidence	16	Philippines	2	Female	22	All ages	432	Cervical cancer	2	Percent	1994	1.42E-05	1.69E-05	1.21E-05
6	Incidence	16	Philippines	2	Female	22	All ages	432	Cervical cancer	3	Rate	1994	8.362372263	9.708908838	7.253393537
6	Incidence	16	Philippines	2	Female	22	All ages	432	Cervical cancer	1	Number	1995	2934.39433	3481.925668	2537.312496
6	Incidence	16	Philippines	2	Female	22	All ages	432	Cervical cancer	2	Percent	1995	1.42E-05	1.69E-05	1.21E-05
6	Incidence	16	Philippines	2	Female	22	All ages	432	Cervical cancer	3	Rate	1995	8.3357541	9.891130127	7.207761009
6	Incidence	16	Philippines	2	Female	22	All ages	432	Cervical cancer	1	Number	1996	3037.527584	3538.78799	2629.377443
6	Incidence	16	Philippines	2	Female	22	All ages	432	Cervical cancer	2	Percent	1996	1.45E-05	1.72E-05	1.23E-05
6	Incidence	16	Philippines	2	Female	22	All ages	432	Cervical cancer	3	Rate	1996	8.43398482	9.825782107	7.300717054
6	Incidence	16	Philippines	2	Female	22	All ages	432	Cervical cancer	1	Number	1997	3101.958693	3573.178357	2708.054574
6	Incidence	16	Philippines	2	Female	22	All ages	432	Cervical cancer	2	Percent	1997	1.46E-05	1.73E-05	1.27E-05
6	Incidence	16	Philippines	2	Female	22	All ages	432	Cervical cancer	3	Rate	1997	8.4213812	9.700676254	7.351986964
6	Incidence	16	Philippines	2	Female	27	Age-standardized	432	Cervical cancer	2	Percent	1990	2.19E-05	2.72E-05	1.88E-05
6	Incidence	16	Philippines	2	Female	27	Age-standardized	432	Cervical cancer	3	Rate	1990	12.204021	14.87516186	10.52120647
6	Incidence	16	Philippines	2	Female	27	Age-standardized	432	Cervical cancer	2	Percent	1991	2.13E-05	2.61E-05	1.78E-05
6	Incidence	16	Philippines	2	Female	27	Age-standardized	432	Cervical cancer	3	Rate	1991	11.87748113	14.46723206	10.15407666
6	Incidence	16	Philippines	2	Female	27	Age-standardized	432	Cervical cancer	2	Percent	1992	2.20E-05	2.68E-05	1.87E-05
6	Incidence	16	Philippines	2	Female	27	Age-standardized	432	Cervical cancer	3	Rate	1992	12.19836469	14.81595551	10.52025353
6	Incidence	16	Philippines	2	Female	27	Age-standardized	432	Cervical cancer	2	Percent	1993	2.22E-05	2.62E-05	1.94E-05
6	Incidence	16	Philippines	2	Female	27	Age-standardized	432	Cervical cancer	3	Rate	1993	12.25015562	14.30678994	10.78924361
6	Incidence	16	Philippines	2	Female	27	Age-standardized	432	Cervical cancer	2	Percent	1994	2.21E-05	2.63E-05	1.89E-05
6	Incidence	16	Philippines	2	Female	27	Age-standardized	432	Cervical cancer	3	Rate	1994	12.12644165	14.18213672	10.50226872
6	Incidence	16	Philippines	2	Female	27	Age-standardized	432	Cervical cancer	2	Percent	1995	2.19E-05	2.64E-05	1.88E-05
6	Incidence	16	Philippines	2	Female	27	Age-standardized	432	Cervical cancer	3	Rate	1995	12.01037914	14.23758528	10.44116309
6	Incidence	16	Philippines	2	Female	27	Age-standardized	432	Cervical cancer	2	Percent	1996	2.22E-05	2.63E-05	1.90E-05
6	Incidence	16	Philippines	2	Female	27	Age-standardized	432	Cervical cancer	3	Rate	1996	12.06676293	14.12380268	10.50431033
6	Incidence	16	Philippines	2	Female	27	Age-standardized	432	Cervical cancer	2	Percent	1997	2.21E-05	2.60E-05	1.94E-05
6	Incidence	16	Philippines	2	Female	27	Age-standardized	432	Cervical cancer	3	Rate	1997	11.94079073	13.77661153	10.4541861
6	Incidence	26	Papua New Guinea	2	Female	22	All ages	432	Cervical cancer	1	Number	1990	371.108175	589.6063473	247.835052
6	Incidence	26	Papua New Guinea	2	Female	22	All ages	432	Cervical cancer	2	Percent	1990	3.04E-05	4.78E-05	2.00E-05
6	Incidence	26	Papua New Guinea	2	Female	22	All ages	432	Cervical cancer	3	Rate	1990	18.84130516	29.93454164	12.58268117
6	Incidence	26	Papua New Guinea	2	Female	22	All ages	432	Cervical cancer	1	Number	1991	383.6142818	594.7250246	257.3008573
6	Incidence	26	Papua New Guinea	2	Female	22	All ages	432	Cervical cancer	2	Percent	1991	3.07E-05	4.67E-05	2.02E-05
6	Incidence	26	Papua New Guinea	2	Female	22	All ages	432	Cervical cancer	3	Rate	1991	18.93630591	29.35734026	12.70111144
6	Incidence	26	Papua New Guinea	2	Female	22	All ages	432	Cervical cancer	1	Number	1992	389.4291106	599.7101918	261.4718158
6	Incidence	26	Papua New Guinea	2	Female	22	All ages	432	Cervical cancer	2	Percent	1992	3.05E-05	4.68E-05	2.02E-05
6	Incidence	26	Papua New Guinea	2	Female	22	All ages	432	Cervical cancer	3	Rate	1992	18.68155497	28.76908431	12.54323308
6	Incidence	26	Papua New Guinea	2	Female	22	All ages	432	Cervical cancer	1	Number	1993	396.3313814	607.3232787	270.097809
6	Incidence	26	Papua New Guinea	2	Female	22	All ages	432	Cervical cancer	2	Percent	1993	3.03E-05	4.62E-05	2.08E-05
6	Incidence	26	Papua New Guinea	2	Female	22	All ages	432	Cervical cancer	3	Rate	1993	18.46707485	28.29824983	12.58521704
6	Incidence	26	Papua New Guinea	2	Female	22	All ages	432	Cervical cancer	1	Number	1994	401.7642876	608.7812038	273.4546585
6	Incidence	26	Papua New Guinea	2	Female	22	All ages	432	Cervical cancer	2	Percent	1994	2.99E-05	4.56E-05	2.04E-05
6	Incidence	26	Papua New Guinea	2	Female	22	All ages	432	Cervical cancer	3	Rate	1994	18.17377998	27.53817598	12.36970271
6	Incidence	26	Papua New Guinea	2	Female	22	All ages	432	Cervical cancer	1	Number	1995	409.6419696	621.62495	277.1784621
6	Incidence	26	Papua New Guinea	2	Female	22	All ages	432	Cervical cancer	2	Percent	1995	2.98E-05	4.61E-05	2.02E-05
6	Incidence	26	Papua New Guinea	2	Female	22	All ages	432	Cervical cancer	3	Rate	1995	17.98065221	27.28534394	12.16635476
6	Incidence	26	Papua New Guinea	2	Female	22	All ages	432	Cervical cancer	1	Number	1996	424.3626632	634.6597385	304.985283
6	Incidence	26	Papua New Guinea	2	Female	22	All ages	432	Cervical cancer	2	Percent	1996	3.01E-05	4.63E-05	2.12E-05
6	Incidence	26	Papua New Guinea	2	Female	22	All ages	432	Cervical cancer	3	Rate	1996	18.06743726	27.0209328	12.98488992
6	Incidence	26	Papua New Guinea	2	Female	22	All ages	432	Cervical cancer	1	Number	1997	429.2860795	652.1385675	295.2457725
6	Incidence	26	Papua New Guinea	2	Female	22	All ages	432	Cervical cancer	2	Percent	1997	2.97E-05	4.53E-05	2.04E-05
6	Incidence	26	Papua New Guinea	2	Female	22	All ages	432	Cervical cancer	3	Rate	1997	17.72323722	26.92378599	12.18933274
6	Incidence	26	Papua New Guinea	2	Female	27	Age-standardized	432	Cervical cancer	2	Percent	1990	5.33E-05	8.32E-05	3.74E-05
6	Incidence	26	Papua New Guinea	2	Female	27	Age-standardized	432	Cervical cancer	3	Rate	1990	30.58309724	48.49528821	21.494472
6	Incidence	26	Papua New Guinea	2	Female	27	Age-standardized	432	Cervical cancer	2	Percent	1991	5.38E-05	8.24E-05	3.67E-05
6	Incidence	26	Papua New Guinea	2	Female	27	Age-standardized	432	Cervical cancer	3	Rate	1991	30.7986574	48.08453288	21.56983901
6	Incidence	26	Papua New Guinea	2	Female	27	Age-standardized	432	Cervical cancer	2	Percent	1992	5.35E-05	8.13E-05	3.67E-05
6	Incidence	26	Papua New Guinea	2	Female	27	Age-standardized	432	Cervical cancer	3	Rate	1992	30.45536399	46.56714599	21.46579862
6	Incidence	26	Papua New Guinea	2	Female	27	Age-standardized	432	Cervical cancer	2	Percent	1993	5.31E-05	7.90E-05	3.70E-05
6	Incidence	26	Papua New Guinea	2	Female	27	Age-standardized	432	Cervical cancer	3	Rate	1993	30.13604056	46.35997724	21.22014451
6	Incidence	26	Papua New Guinea	2	Female	27	Age-standardized	432	Cervical cancer	2	Percent	1994	5.25E-05	8.04E-05	3.72E-05
6	Incidence	26	Papua New Guinea	2	Female	27	Age-standardized	432	Cervical cancer	3	Rate	1994	29.67170404	45.67035251	20.90187642
6	Incidence	26	Papua New Guinea	2	Female	27	Age-standardized	432	Cervical cancer	2	Percent	1995	5.21E-05	8.14E-05	3.69E-05
6	Incidence	26	Papua New Guinea	2	Female	27	Age-standardized	432	Cervical cancer	3	Rate	1995	29.33639048	45.16939123	20.79007718
6	Incidence	26	Papua New Guinea	2	Female	27	Age-standardized	432	Cervical cancer	2	Percent	1996	5.26E-05	8.03E-05	3.78E-05
6	Incidence	26	Papua New Guinea	2	Female	27	Age-standardized	432	Cervical cancer	3	Rate	1996	29.44699314	44.49684861	21.3782953
6	Incidence	26	Papua New Guinea	2	Female	27	Age-standardized	432	Cervical cancer	2	Percent	1997	5.18E-05	7.99E-05	3.72E-05
6	Incidence	26	Papua New Guinea	2	Female	27	Age-standardized	432	Cervical cancer	3	Rate	1997	28.88271443	44.30656687	20.85600965
6	Incidence	36	Kazakhstan	2	Female	22	All ages	432	Cervical cancer	1	Number	1990	1688.464673	1828.867814	1550.854257
6	Incidence	36	Kazakhstan	2	Female	22	All ages	432	Cervical cancer	2	Percent	1990	5.46E-05	5.99E-05	4.93E-05
6	Incidence	36	Kazakhstan	2	Female	22	All ages	432	Cervical cancer	3	Rate	1990	19.98543713	21.64731267	18.35661755
6	Incidence	36	Kazakhstan	2	Female	22	All ages	432	Cervical cancer	1	Number	1991	1298.682754	1407.829526	1195.283794
6	Incidence	36	Kazakhstan	2	Female	22	All ages	432	Cervical cancer	2	Percent	1991	4.22E-05	4.67E-05	3.83E-05
6	Incidence	36	Kazakhstan	2	Female	22	All ages	432	Cervical cancer	3	Rate	1991	15.43423145	16.73138931	14.20538363
6	Incidence	36	Kazakhstan	2	Female	22	All ages	432	Cervical cancer	1	Number	1992	1391.947288	1532.146136	1278.306257
6	Incidence	36	Kazakhstan	2	Female	22	All ages	432	Cervical cancer	2	Percent	1992	4.57E-05	5.08E-05	4.11E-05
6	Incidence	36	Kazakhstan	2	Female	22	All ages	432	Cervical cancer	3	Rate	1992	16.65342766	18.33078383	15.29381246
6	Incidence	36	Kazakhstan	2	Female	22	All ages	432	Cervical cancer	1	Number	1993	1414.159242	1546.287472	1296.52434
6	Incidence	36	Kazakhstan	2	Female	22	All ages	432	Cervical cancer	2	Percent	1993	4.70E-05	5.21E-05	4.22E-05
6	Incidence	36	Kazakhstan	2	Female	22	All ages	432	Cervical cancer	3	Rate	1993	17.07148825	18.66651763	15.65141986
6	Incidence	36	Kazakhstan	2	Female	22	All ages	432	Cervical cancer	1	Number	1994	1454.511727	1591.277941	1329.455795
6	Incidence	36	Kazakhstan	2	Female	22	All ages	432	Cervical cancer	2	Percent	1994	4.91E-05	5.45E-05	4.37E-05
6	Incidence	36	Kazakhstan	2	Female	22	All ages	432	Cervical cancer	3	Rate	1994	17.74677802	19.41548896	16.22094647
6	Incidence	36	Kazakhstan	2	Female	22	All ages	432	Cervical cancer	1	Number	1995	1474.936524	1617.370747	1340.76479
6	Incidence	36	Kazakhstan	2	Female	22	All ages	432	Cervical cancer	2	Percent	1995	5.05E-05	5.59E-05	4.49E-05
6	Incidence	36	Kazakhstan	2	Female	22	All ages	432	Cervical cancer	3	Rate	1995	18.20544907	19.96354438	16.54933938
6	Incidence	36	Kazakhstan	2	Female	22	All ages	432	Cervical cancer	1	Number	1996	1482.604601	1626.249631	1325.708078
6	Incidence	36	Kazakhstan	2	Female	22	All ages	432	Cervical cancer	2	Percent	1996	5.16E-05	5.71E-05	4.55E-05
6	Incidence	36	Kazakhstan	2	Female	22	All ages	432	Cervical cancer	3	Rate	1996	18.51643378	20.31043447	16.55693354
6	Incidence	36	Kazakhstan	2	Female	22	All ages	432	Cervical cancer	1	Number	1997	1468.636972	1615.527553	1310.700567
6	Incidence	36	Kazakhstan	2	Female	22	All ages	432	Cervical cancer	2	Percent	1997	5.20E-05	5.77E-05	4.55E-05
6	Incidence	36	Kazakhstan	2	Female	22	All ages	432	Cervical cancer	3	Rate	1997	18.54196411	20.39649994	16.54797158
6	Incidence	36	Kazakhstan	2	Female	27	Age-standardized	432	Cervical cancer	2	Percent	1990	5.86E-05	6.43E-05	5.30E-05
6	Incidence	36	Kazakhstan	2	Female	27	Age-standardized	432	Cervical cancer	3	Rate	1990	21.40273644	23.21142617	19.63569952
6	Incidence	36	Kazakhstan	2	Female	27	Age-standardized	432	Cervical cancer	2	Percent	1991	4.49E-05	4.98E-05	4.05E-05
6	Incidence	36	Kazakhstan	2	Female	27	Age-standardized	432	Cervical cancer	3	Rate	1991	16.35419056	17.76804512	15.04263978
6	Incidence	36	Kazakhstan	2	Female	27	Age-standardized	432	Cervical cancer	2	Percent	1992	4.83E-05	5.40E-05	4.35E-05
6	Incidence	36	Kazakhstan	2	Female	27	Age-standardized	432	Cervical cancer	3	Rate	1992	17.58724344	19.36175973	16.10016196
6	Incidence	36	Kazakhstan	2	Female	27	Age-standardized	432	Cervical cancer	2	Percent	1993	4.89E-05	5.42E-05	4.38E-05
6	Incidence	36	Kazakhstan	2	Female	27	Age-standardized	432	Cervical cancer	3	Rate	1993	17.76114425	19.44781608	16.24727533
6	Incidence	36	Kazakhstan	2	Female	27	Age-standardized	432	Cervical cancer	2	Percent	1994	5.06E-05	5.62E-05	4.51E-05
6	Incidence	36	Kazakhstan	2	Female	27	Age-standardized	432	Cervical cancer	3	Rate	1994	18.30802267	20.07644241	16.72761315
6	Incidence	36	Kazakhstan	2	Female	27	Age-standardized	432	Cervical cancer	2	Percent	1995	5.14E-05	5.67E-05	4.57E-05
6	Incidence	36	Kazakhstan	2	Female	27	Age-standardized	432	Cervical cancer	3	Rate	1995	18.55363495	20.40437671	16.88391614
6	Incidence	36	Kazakhstan	2	Female	27	Age-standardized	432	Cervical cancer	2	Percent	1996	5.20E-05	5.75E-05	4.59E-05
6	Incidence	36	Kazakhstan	2	Female	27	Age-standardized	432	Cervical cancer	3	Rate	1996	18.7080062	20.49679852	16.71296854
6	Incidence	36	Kazakhstan	2	Female	27	Age-standardized	432	Cervical cancer	2	Percent	1997	5.17E-05	5.74E-05	4.53E-05
6	Incidence	36	Kazakhstan	2	Female	27	Age-standardized	432	Cervical cancer	3	Rate	1997	18.53219292	20.37769953	16.52126238
6	Incidence	43	Albania	2	Female	22	All ages	432	Cervical cancer	1	Number	1990	105.1105193	141.6637195	75.51511135
6	Incidence	43	Albania	2	Female	22	All ages	432	Cervical cancer	2	Percent	1990	1.73E-05	2.34E-05	1.23E-05
6	Incidence	43	Albania	2	Female	22	All ages	432	Cervical cancer	3	Rate	1990	6.552779467	8.831571939	4.707748327
6	Incidence	43	Albania	2	Female	22	All ages	432	Cervical cancer	1	Number	1991	108.6838439	148.6679659	77.78275793
6	Incidence	43	Albania	2	Female	22	All ages	432	Cervical cancer	2	Percent	1991	1.78E-05	2.43E-05	1.27E-05
6	Incidence	43	Albania	2	Female	22	All ages	432	Cervical cancer	3	Rate	1991	6.720475376	9.192897199	4.809703914
6	Incidence	43	Albania	2	Female	22	All ages	432	Cervical cancer	1	Number	1992	103.2953633	142.6593259	73.88083631
6	Incidence	43	Albania	2	Female	22	All ages	432	Cervical cancer	2	Percent	1992	1.68E-05	2.32E-05	1.19E-05
6	Incidence	43	Albania	2	Female	22	All ages	432	Cervical cancer	3	Rate	1992	6.35090337	8.771115806	4.54241156
6	Incidence	43	Albania	2	Female	22	All ages	432	Cervical cancer	1	Number	1993	97.74076003	132.0766975	70.24661308
6	Incidence	43	Albania	2	Female	22	All ages	432	Cervical cancer	2	Percent	1993	1.59E-05	2.18E-05	1.13E-05
6	Incidence	43	Albania	2	Female	22	All ages	432	Cervical cancer	3	Rate	1993	5.986870246	8.090033778	4.302783788
6	Incidence	43	Albania	2	Female	22	All ages	432	Cervical cancer	1	Number	1994	94.36484039	126.7419212	67.86476897
6	Incidence	43	Albania	2	Female	22	All ages	432	Cervical cancer	2	Percent	1994	1.53E-05	2.07E-05	1.10E-05
6	Incidence	43	Albania	2	Female	22	All ages	432	Cervical cancer	3	Rate	1994	5.768768577	7.748063889	4.148750161
6	Incidence	43	Albania	2	Female	22	All ages	432	Cervical cancer	1	Number	1995	104.2054448	137.2619374	75.62592412
6	Incidence	43	Albania	2	Female	22	All ages	432	Cervical cancer	2	Percent	1995	1.69E-05	2.26E-05	1.24E-05
6	Incidence	43	Albania	2	Female	22	All ages	432	Cervical cancer	3	Rate	1995	6.369262364	8.389746748	4.622420191
6	Incidence	43	Albania	2	Female	22	All ages	432	Cervical cancer	1	Number	1996	113.8648098	149.3252384	83.58610007
6	Incidence	43	Albania	2	Female	22	All ages	432	Cervical cancer	2	Percent	1996	1.85E-05	2.42E-05	1.35E-05
6	Incidence	43	Albania	2	Female	22	All ages	432	Cervical cancer	3	Rate	1996	6.970847384	9.14174844	5.117173147
6	Incidence	43	Albania	2	Female	22	All ages	432	Cervical cancer	1	Number	1997	120.5319306	156.875914	89.09891909
6	Incidence	43	Albania	2	Female	22	All ages	432	Cervical cancer	2	Percent	1997	1.95E-05	2.57E-05	1.43E-05
6	Incidence	43	Albania	2	Female	22	All ages	432	Cervical cancer	3	Rate	1997	7.407333233	9.640865825	5.475606181
6	Incidence	38	Mongolia	2	Female	22	All ages	432	Cervical cancer	1	Number	1990	136.083764	187.5581959	98.1784657
6	Incidence	38	Mongolia	2	Female	22	All ages	432	Cervical cancer	2	Percent	1990	3.63E-05	5.08E-05	2.62E-05
6	Incidence	38	Mongolia	2	Female	22	All ages	432	Cervical cancer	3	Rate	1990	12.597155	17.36209814	9.088294695
6	Incidence	38	Mongolia	2	Female	22	All ages	432	Cervical cancer	1	Number	1991	149.6622635	198.6450392	111.177956
6	Incidence	38	Mongolia	2	Female	22	All ages	432	Cervical cancer	2	Percent	1991	3.94E-05	5.25E-05	2.90E-05
6	Incidence	38	Mongolia	2	Female	22	All ages	432	Cervical cancer	3	Rate	1991	13.58672279	18.03350436	10.093019
6	Incidence	38	Mongolia	2	Female	22	All ages	432	Cervical cancer	1	Number	1992	160.4155813	208.5396368	117.7996209
6	Incidence	38	Mongolia	2	Female	22	All ages	432	Cervical cancer	2	Percent	1992	4.18E-05	5.46E-05	3.09E-05
6	Incidence	38	Mongolia	2	Female	22	All ages	432	Cervical cancer	3	Rate	1992	14.30920362	18.60190949	10.50782441
6	Incidence	38	Mongolia	2	Female	22	All ages	432	Cervical cancer	1	Number	1993	169.8819837	222.431667	126.0867467
6	Incidence	38	Mongolia	2	Female	22	All ages	432	Cervical cancer	2	Percent	1993	4.38E-05	5.72E-05	3.25E-05
6	Incidence	38	Mongolia	2	Female	22	All ages	432	Cervical cancer	3	Rate	1993	14.91692313	19.5311828	11.07137006
6	Incidence	38	Mongolia	2	Female	22	All ages	432	Cervical cancer	1	Number	1994	164.6026793	216.2251841	122.2148398
6	Incidence	38	Mongolia	2	Female	22	All ages	432	Cervical cancer	2	Percent	1994	4.19E-05	5.58E-05	3.08E-05
6	Incidence	38	Mongolia	2	Female	22	All ages	432	Cervical cancer	3	Rate	1994	14.24646417	18.71442403	10.57777032
6	Incidence	38	Mongolia	2	Female	22	All ages	432	Cervical cancer	1	Number	1995	175.1602322	232.0660261	129.715373
6	Incidence	38	Mongolia	2	Female	22	All ages	432	Cervical cancer	2	Percent	1995	4.43E-05	5.93E-05	3.26E-05
6	Incidence	38	Mongolia	2	Female	22	All ages	432	Cervical cancer	3	Rate	1995	14.962695	19.82375295	11.08066334
6	Incidence	38	Mongolia	2	Female	22	All ages	432	Cervical cancer	1	Number	1996	180.6023836	244.0160193	132.4899732
6	Incidence	38	Mongolia	2	Female	22	All ages	432	Cervical cancer	2	Percent	1996	4.52E-05	6.14E-05	3.26E-05
6	Incidence	38	Mongolia	2	Female	22	All ages	432	Cervical cancer	3	Rate	1996	15.2476298	20.60142204	11.18566667
6	Incidence	38	Mongolia	2	Female	22	All ages	432	Cervical cancer	1	Number	1997	194.5427099	273.8853604	137.4681664
6	Incidence	38	Mongolia	2	Female	22	All ages	432	Cervical cancer	2	Percent	1997	4.83E-05	6.75E-05	3.37E-05
6	Incidence	38	Mongolia	2	Female	22	All ages	432	Cervical cancer	3	Rate	1997	16.2534288	22.88225658	11.485031
6	Incidence	43	Albania	2	Female	27	Age-standardized	432	Cervical cancer	2	Percent	1990	2.20E-05	2.96E-05	1.59E-05
6	Incidence	43	Albania	2	Female	27	Age-standardized	432	Cervical cancer	3	Rate	1990	8.286458036	11.03991061	6.001897174
6	Incidence	43	Albania	2	Female	27	Age-standardized	432	Cervical cancer	2	Percent	1991	2.23E-05	3.00E-05	1.62E-05
6	Incidence	43	Albania	2	Female	27	Age-standardized	432	Cervical cancer	3	Rate	1991	8.350148577	11.30633514	6.046111208
6	Incidence	43	Albania	2	Female	27	Age-standardized	432	Cervical cancer	2	Percent	1992	2.06E-05	2.82E-05	1.49E-05
6	Incidence	43	Albania	2	Female	27	Age-standardized	432	Cervical cancer	3	Rate	1992	7.736415674	10.60164578	5.669752259
6	Incidence	43	Albania	2	Female	27	Age-standardized	432	Cervical cancer	2	Percent	1993	1.90E-05	2.57E-05	1.38E-05
6	Incidence	43	Albania	2	Female	27	Age-standardized	432	Cervical cancer	3	Rate	1993	7.145299968	9.537506655	5.273496768
6	Incidence	43	Albania	2	Female	27	Age-standardized	432	Cervical cancer	2	Percent	1994	1.80E-05	2.40E-05	1.32E-05
6	Incidence	43	Albania	2	Female	27	Age-standardized	432	Cervical cancer	3	Rate	1994	6.753916436	9.026809669	4.924279562
6	Incidence	43	Albania	2	Female	27	Age-standardized	432	Cervical cancer	2	Percent	1995	1.94E-05	2.58E-05	1.43E-05
6	Incidence	43	Albania	2	Female	27	Age-standardized	432	Cervical cancer	3	Rate	1995	7.285856724	9.579280865	5.354781222
6	Incidence	43	Albania	2	Female	27	Age-standardized	432	Cervical cancer	2	Percent	1996	2.08E-05	2.69E-05	1.54E-05
6	Incidence	43	Albania	2	Female	27	Age-standardized	432	Cervical cancer	3	Rate	1996	7.803928482	10.11868962	5.823757619
6	Incidence	43	Albania	2	Female	27	Age-standardized	432	Cervical cancer	2	Percent	1997	2.14E-05	2.80E-05	1.59E-05
6	Incidence	43	Albania	2	Female	27	Age-standardized	432	Cervical cancer	3	Rate	1997	8.12380763	10.47569556	6.037444709
6	Incidence	18	Thailand	2	Female	22	All ages	432	Cervical cancer	1	Number	1990	6530.113202	7784.172665	5248.421336
6	Incidence	18	Thailand	2	Female	22	All ages	432	Cervical cancer	2	Percent	1990	4.18E-05	5.07E-05	3.30E-05
6	Incidence	18	Thailand	2	Female	22	All ages	432	Cervical cancer	3	Rate	1990	22.81852694	27.20065459	18.33984189
6	Incidence	18	Thailand	2	Female	22	All ages	432	Cervical cancer	1	Number	1991	6951.472077	8240.445758	5629.449948
6	Incidence	18	Thailand	2	Female	22	All ages	432	Cervical cancer	2	Percent	1991	4.43E-05	5.30E-05	3.60E-05
6	Incidence	18	Thailand	2	Female	22	All ages	432	Cervical cancer	3	Rate	1991	23.93155337	28.36905123	19.38028095
6	Incidence	18	Thailand	2	Female	22	All ages	432	Cervical cancer	1	Number	1992	7138.319144	8583.674381	5789.496306
6	Incidence	18	Thailand	2	Female	22	All ages	432	Cervical cancer	2	Percent	1992	4.53E-05	5.49E-05	3.60E-05
6	Incidence	18	Thailand	2	Female	22	All ages	432	Cervical cancer	3	Rate	1992	24.24122425	29.14954786	19.6607178
6	Incidence	18	Thailand	2	Female	22	All ages	432	Cervical cancer	1	Number	1993	7566.063101	9190.822694	6130.977481
6	Incidence	18	Thailand	2	Female	22	All ages	432	Cervical cancer	2	Percent	1993	4.77E-05	5.78E-05	3.84E-05
6	Incidence	18	Thailand	2	Female	22	All ages	432	Cervical cancer	3	Rate	1993	25.36886717	30.81665551	20.5570521
6	Incidence	18	Thailand	2	Female	22	All ages	432	Cervical cancer	1	Number	1994	7905.977573	9506.024672	6412.589081
6	Incidence	18	Thailand	2	Female	22	All ages	432	Cervical cancer	2	Percent	1994	4.96E-05	6.12E-05	3.99E-05
6	Incidence	18	Thailand	2	Female	22	All ages	432	Cervical cancer	3	Rate	1994	26.19519596	31.49669687	21.24709133
6	Incidence	18	Thailand	2	Female	22	All ages	432	Cervical cancer	1	Number	1995	8355.426439	10006.39317	6901.781501
6	Incidence	18	Thailand	2	Female	22	All ages	432	Cervical cancer	2	Percent	1995	5.21E-05	6.34E-05	4.18E-05
6	Incidence	18	Thailand	2	Female	22	All ages	432	Cervical cancer	3	Rate	1995	27.39167411	32.80405408	22.62617606
6	Incidence	18	Thailand	2	Female	22	All ages	432	Cervical cancer	1	Number	1996	8983.73353	10988.28606	7318.104023
6	Incidence	18	Thailand	2	Female	22	All ages	432	Cervical cancer	2	Percent	1996	5.58E-05	6.89E-05	4.35E-05
6	Incidence	18	Thailand	2	Female	22	All ages	432	Cervical cancer	3	Rate	1996	29.17552415	35.68549806	23.76623482
6	Incidence	18	Thailand	2	Female	22	All ages	432	Cervical cancer	1	Number	1997	8860.482619	11378.7184	7017.694995
6	Incidence	18	Thailand	2	Female	22	All ages	432	Cervical cancer	2	Percent	1997	5.48E-05	7.02E-05	4.17E-05
6	Incidence	18	Thailand	2	Female	22	All ages	432	Cervical cancer	3	Rate	1997	28.52566959	36.63294375	22.59295089
6	Incidence	23	Kiribati	2	Female	22	All ages	432	Cervical cancer	1	Number	1990	18.22093966	23.302694	13.33827685
6	Incidence	23	Kiribati	2	Female	22	All ages	432	Cervical cancer	2	Percent	1990	8.31E-05	0.000105731	6.05E-05
6	Incidence	23	Kiribati	2	Female	22	All ages	432	Cervical cancer	3	Rate	1990	48.59074848	62.14253296	35.56989198
6	Incidence	23	Kiribati	2	Female	22	All ages	432	Cervical cancer	1	Number	1991	18.52517923	23.44676682	13.59335759
6	Incidence	23	Kiribati	2	Female	22	All ages	432	Cervical cancer	2	Percent	1991	8.30E-05	0.000105634	6.11E-05
6	Incidence	23	Kiribati	2	Female	22	All ages	432	Cervical cancer	3	Rate	1991	48.53978797	61.43536191	35.61739873
6	Incidence	23	Kiribati	2	Female	22	All ages	432	Cervical cancer	1	Number	1992	18.66581643	23.34863337	14.24996359
6	Incidence	23	Kiribati	2	Female	22	All ages	432	Cervical cancer	2	Percent	1992	8.27E-05	0.000104595	6.20E-05
6	Incidence	23	Kiribati	2	Female	22	All ages	432	Cervical cancer	3	Rate	1992	48.16915022	60.25366383	36.77356623
6	Incidence	23	Kiribati	2	Female	22	All ages	432	Cervical cancer	1	Number	1993	19.078884	23.74681783	14.76047036
6	Incidence	23	Kiribati	2	Female	22	All ages	432	Cervical cancer	2	Percent	1993	8.36E-05	0.000105906	6.25E-05
6	Incidence	23	Kiribati	2	Female	22	All ages	432	Cervical cancer	3	Rate	1993	48.55277225	60.4319329	37.56308576
6	Incidence	23	Kiribati	2	Female	22	All ages	432	Cervical cancer	1	Number	1994	19.16468868	23.81352617	14.71846319
6	Incidence	23	Kiribati	2	Female	22	All ages	432	Cervical cancer	2	Percent	1994	8.30E-05	0.000104457	6.21E-05
6	Incidence	23	Kiribati	2	Female	22	All ages	432	Cervical cancer	3	Rate	1994	48.10088964	59.76887042	36.94143879
6	Incidence	23	Kiribati	2	Female	22	All ages	432	Cervical cancer	1	Number	1995	19.54688785	24.54634497	15.31520587
6	Incidence	23	Kiribati	2	Female	22	All ages	432	Cervical cancer	2	Percent	1995	8.35E-05	0.000106648	6.33E-05
6	Incidence	23	Kiribati	2	Female	22	All ages	432	Cervical cancer	3	Rate	1995	48.34274324	60.70724208	37.87708155
6	Incidence	23	Kiribati	2	Female	22	All ages	432	Cervical cancer	1	Number	1996	19.99736065	25.38444703	15.88674474
6	Incidence	23	Kiribati	2	Female	22	All ages	432	Cervical cancer	2	Percent	1996	8.44E-05	0.000106884	6.54E-05
6	Incidence	23	Kiribati	2	Female	22	All ages	432	Cervical cancer	3	Rate	1996	48.65230041	61.75873728	38.65143462
6	Incidence	23	Kiribati	2	Female	22	All ages	432	Cervical cancer	1	Number	1997	20.55277672	26.06073635	16.11603938
6	Incidence	23	Kiribati	2	Female	22	All ages	432	Cervical cancer	2	Percent	1997	8.54E-05	0.000108215	6.64E-05
6	Incidence	23	Kiribati	2	Female	22	All ages	432	Cervical cancer	3	Rate	1997	49.13041788	62.29692876	38.52461203
6	Incidence	38	Mongolia	2	Female	27	Age-standardized	432	Cervical cancer	2	Percent	1990	6.25E-05	8.76E-05	4.51E-05
6	Incidence	38	Mongolia	2	Female	27	Age-standardized	432	Cervical cancer	3	Rate	1990	21.33284671	29.39358876	15.39747916
6	Incidence	38	Mongolia	2	Female	27	Age-standardized	432	Cervical cancer	2	Percent	1991	6.76E-05	9.04E-05	4.99E-05
6	Incidence	38	Mongolia	2	Female	27	Age-standardized	432	Cervical cancer	3	Rate	1991	22.96463502	30.52105548	16.86236187
6	Incidence	38	Mongolia	2	Female	27	Age-standardized	432	Cervical cancer	2	Percent	1992	7.11E-05	9.33E-05	5.24E-05
6	Incidence	38	Mongolia	2	Female	27	Age-standardized	432	Cervical cancer	3	Rate	1992	24.05483994	31.4798292	17.60132801
6	Incidence	38	Mongolia	2	Female	27	Age-standardized	432	Cervical cancer	2	Percent	1993	7.36E-05	9.76E-05	5.40E-05
6	Incidence	38	Mongolia	2	Female	27	Age-standardized	432	Cervical cancer	3	Rate	1993	24.83240902	32.87212276	18.3407784
6	Incidence	38	Mongolia	2	Female	27	Age-standardized	432	Cervical cancer	2	Percent	1994	6.98E-05	9.28E-05	5.15E-05
6	Incidence	38	Mongolia	2	Female	27	Age-standardized	432	Cervical cancer	3	Rate	1994	23.52528311	31.18878979	17.33001056
6	Incidence	38	Mongolia	2	Female	27	Age-standardized	432	Cervical cancer	2	Percent	1995	7.33E-05	9.79E-05	5.36E-05
6	Incidence	38	Mongolia	2	Female	27	Age-standardized	432	Cervical cancer	3	Rate	1995	24.61659626	32.63588774	18.04173779
6	Incidence	38	Mongolia	2	Female	27	Age-standardized	432	Cervical cancer	2	Percent	1996	7.40E-05	0.000100313	5.29E-05
6	Incidence	38	Mongolia	2	Female	27	Age-standardized	432	Cervical cancer	3	Rate	1996	24.84375584	33.49035223	17.95089348
6	Incidence	38	Mongolia	2	Female	27	Age-standardized	432	Cervical cancer	2	Percent	1997	7.75E-05	0.000108913	5.38E-05
6	Incidence	38	Mongolia	2	Female	27	Age-standardized	432	Cervical cancer	3	Rate	1997	25.98174243	36.41558616	18.12459352
6	Incidence	23	Kiribati	2	Female	27	Age-standardized	432	Cervical cancer	2	Percent	1990	0.000132078	0.000167373	9.65E-05
6	Incidence	23	Kiribati	2	Female	27	Age-standardized	432	Cervical cancer	3	Rate	1990	73.80773929	93.9976948	53.8509262
6	Incidence	23	Kiribati	2	Female	27	Age-standardized	432	Cervical cancer	2	Percent	1991	0.000131715	0.000166283	9.74E-05
6	Incidence	23	Kiribati	2	Female	27	Age-standardized	432	Cervical cancer	3	Rate	1991	73.6122297	92.5685636	53.6512224
6	Incidence	23	Kiribati	2	Female	27	Age-standardized	432	Cervical cancer	2	Percent	1992	0.000131163	0.000165718	9.91E-05
6	Incidence	23	Kiribati	2	Female	27	Age-standardized	432	Cervical cancer	3	Rate	1992	73.09939451	91.09411518	55.82218614
6	Incidence	23	Kiribati	2	Female	27	Age-standardized	432	Cervical cancer	2	Percent	1993	0.000132595	0.000168269	0.000100913
6	Incidence	23	Kiribati	2	Female	27	Age-standardized	432	Cervical cancer	3	Rate	1993	73.8068657	92.02125754	57.269658
6	Incidence	23	Kiribati	2	Female	27	Age-standardized	432	Cervical cancer	2	Percent	1994	0.000131675	0.000166064	9.98E-05
6	Incidence	23	Kiribati	2	Female	27	Age-standardized	432	Cervical cancer	3	Rate	1994	73.21295529	91.23347929	56.38324976
6	Incidence	23	Kiribati	2	Female	27	Age-standardized	432	Cervical cancer	2	Percent	1995	0.000132172	0.000168195	0.000100807
6	Incidence	23	Kiribati	2	Female	27	Age-standardized	432	Cervical cancer	3	Rate	1995	73.51158261	91.84981948	56.7432269
6	Incidence	23	Kiribati	2	Female	27	Age-standardized	432	Cervical cancer	2	Percent	1996	0.000132497	0.000168324	0.000103282
6	Incidence	23	Kiribati	2	Female	27	Age-standardized	432	Cervical cancer	3	Rate	1996	73.55026999	93.42500538	58.1822124
6	Incidence	23	Kiribati	2	Female	27	Age-standardized	432	Cervical cancer	2	Percent	1997	0.000132709	0.000166697	0.000103257
6	Incidence	23	Kiribati	2	Female	27	Age-standardized	432	Cervical cancer	3	Rate	1997	73.6535533	92.95320978	57.94236549
6	Incidence	18	Thailand	2	Female	27	Age-standardized	432	Cervical cancer	2	Percent	1990	5.10E-05	6.14E-05	4.06E-05
6	Incidence	18	Thailand	2	Female	27	Age-standardized	432	Cervical cancer	3	Rate	1990	27.95771438	33.33138289	22.57564192
6	Incidence	18	Thailand	2	Female	27	Age-standardized	432	Cervical cancer	2	Percent	1991	5.26E-05	6.26E-05	4.29E-05
6	Incidence	18	Thailand	2	Female	27	Age-standardized	432	Cervical cancer	3	Rate	1991	28.6394878	33.91314709	23.51814592
6	Incidence	18	Thailand	2	Female	27	Age-standardized	432	Cervical cancer	2	Percent	1992	5.26E-05	6.38E-05	4.24E-05
6	Incidence	18	Thailand	2	Female	27	Age-standardized	432	Cervical cancer	3	Rate	1992	28.50500566	33.95131698	23.15589586
6	Incidence	18	Thailand	2	Female	27	Age-standardized	432	Cervical cancer	2	Percent	1993	5.40E-05	6.52E-05	4.34E-05
6	Incidence	18	Thailand	2	Female	27	Age-standardized	432	Cervical cancer	3	Rate	1993	29.08854755	34.83524591	23.68272794
6	Incidence	18	Thailand	2	Female	27	Age-standardized	432	Cervical cancer	2	Percent	1994	5.48E-05	6.67E-05	4.40E-05
6	Incidence	18	Thailand	2	Female	27	Age-standardized	432	Cervical cancer	3	Rate	1994	29.42022094	35.04046112	23.98404865
6	Incidence	18	Thailand	2	Female	27	Age-standardized	432	Cervical cancer	2	Percent	1995	5.60E-05	6.73E-05	4.55E-05
6	Incidence	18	Thailand	2	Female	27	Age-standardized	432	Cervical cancer	3	Rate	1995	29.96154957	35.61147717	25.00921148
6	Incidence	18	Thailand	2	Female	27	Age-standardized	432	Cervical cancer	2	Percent	1996	5.82E-05	7.11E-05	4.59E-05
6	Incidence	18	Thailand	2	Female	27	Age-standardized	432	Cervical cancer	3	Rate	1996	31.08672556	37.90159226	25.33277652
6	Incidence	18	Thailand	2	Female	27	Age-standardized	432	Cervical cancer	2	Percent	1997	5.59E-05	7.08E-05	4.34E-05
6	Incidence	18	Thailand	2	Female	27	Age-standardized	432	Cervical cancer	3	Rate	1997	29.7722258	37.9338706	23.57433052
6	Incidence	45	Bulgaria	2	Female	22	All ages	432	Cervical cancer	1	Number	1990	1190.075414	1336.081728	1071.04434
6	Incidence	45	Bulgaria	2	Female	22	All ages	432	Cervical cancer	2	Percent	1990	7.46E-05	8.52E-05	6.58E-05
6	Incidence	45	Bulgaria	2	Female	22	All ages	432	Cervical cancer	3	Rate	1990	27.04469393	30.36271563	24.33968974
6	Incidence	45	Bulgaria	2	Female	22	All ages	432	Cervical cancer	1	Number	1991	1196.411201	1326.967594	1078.74707
6	Incidence	45	Bulgaria	2	Female	22	All ages	432	Cervical cancer	2	Percent	1991	7.57E-05	8.54E-05	6.72E-05
6	Incidence	45	Bulgaria	2	Female	22	All ages	432	Cervical cancer	3	Rate	1991	27.36299479	30.34893633	24.67191082
6	Incidence	45	Bulgaria	2	Female	22	All ages	432	Cervical cancer	1	Number	1992	1219.295854	1352.835638	1103.58415
6	Incidence	45	Bulgaria	2	Female	22	All ages	432	Cervical cancer	2	Percent	1992	7.79E-05	8.80E-05	6.95E-05
6	Incidence	45	Bulgaria	2	Female	22	All ages	432	Cervical cancer	3	Rate	1992	28.08252358	31.1581792	25.41747996
6	Incidence	45	Bulgaria	2	Female	22	All ages	432	Cervical cancer	1	Number	1993	1166.132868	1288.915721	1063.075587
6	Incidence	45	Bulgaria	2	Female	22	All ages	432	Cervical cancer	2	Percent	1993	7.53E-05	8.43E-05	6.73E-05
6	Incidence	45	Bulgaria	2	Female	22	All ages	432	Cervical cancer	3	Rate	1993	27.05491953	29.90354881	24.66393434
6	Incidence	45	Bulgaria	2	Female	22	All ages	432	Cervical cancer	1	Number	1994	1211.435426	1347.628888	1099.352217
6	Incidence	45	Bulgaria	2	Female	22	All ages	432	Cervical cancer	2	Percent	1994	7.90E-05	8.88E-05	7.05E-05
6	Incidence	45	Bulgaria	2	Female	22	All ages	432	Cervical cancer	3	Rate	1994	28.32466062	31.50900995	25.70403488
6	Incidence	45	Bulgaria	2	Female	22	All ages	432	Cervical cancer	1	Number	1995	1205.318192	1333.251431	1091.494168
6	Incidence	45	Bulgaria	2	Female	22	All ages	432	Cervical cancer	2	Percent	1995	7.93E-05	8.88E-05	7.12E-05
6	Incidence	45	Bulgaria	2	Female	22	All ages	432	Cervical cancer	3	Rate	1995	28.418269	31.43460212	25.73459446
6	Incidence	45	Bulgaria	2	Female	22	All ages	432	Cervical cancer	1	Number	1996	1219.343758	1353.554443	1100.294266
6	Incidence	45	Bulgaria	2	Female	22	All ages	432	Cervical cancer	2	Percent	1996	8.11E-05	9.13E-05	7.17E-05
6	Incidence	45	Bulgaria	2	Female	22	All ages	432	Cervical cancer	3	Rate	1996	29.00263279	32.19489355	26.17098775
6	Incidence	45	Bulgaria	2	Female	22	All ages	432	Cervical cancer	1	Number	1997	1272.054122	1426.06446	1142.172953
6	Incidence	45	Bulgaria	2	Female	22	All ages	432	Cervical cancer	2	Percent	1997	8.55E-05	9.67E-05	7.58E-05
6	Incidence	45	Bulgaria	2	Female	22	All ages	432	Cervical cancer	3	Rate	1997	30.53411976	34.23095154	27.41647949
6	Incidence	33	Armenia	2	Female	22	All ages	432	Cervical cancer	1	Number	1990	343.6127413	367.6077805	320.7334667
6	Incidence	33	Armenia	2	Female	22	All ages	432	Cervical cancer	2	Percent	1990	5.08E-05	5.54E-05	4.61E-05
6	Incidence	33	Armenia	2	Female	22	All ages	432	Cervical cancer	3	Rate	1990	19.68978522	21.0647551	18.37875117
6	Incidence	33	Armenia	2	Female	22	All ages	432	Cervical cancer	1	Number	1991	327.2119949	350.8385633	305.7574314
6	Incidence	33	Armenia	2	Female	22	All ages	432	Cervical cancer	2	Percent	1991	4.83E-05	5.26E-05	4.39E-05
6	Incidence	33	Armenia	2	Female	22	All ages	432	Cervical cancer	3	Rate	1991	18.69742825	20.04748899	17.47147942
6	Incidence	33	Armenia	2	Female	22	All ages	432	Cervical cancer	1	Number	1992	336.0099837	358.7750891	314.8142381
6	Incidence	33	Armenia	2	Female	22	All ages	432	Cervical cancer	2	Percent	1992	4.96E-05	5.36E-05	4.52E-05
6	Incidence	33	Armenia	2	Female	22	All ages	432	Cervical cancer	3	Rate	1992	19.17506172	20.47419664	17.96548537
6	Incidence	33	Armenia	2	Female	22	All ages	432	Cervical cancer	1	Number	1993	324.1677521	345.7521434	303.5880318
6	Incidence	33	Armenia	2	Female	22	All ages	432	Cervical cancer	2	Percent	1993	4.79E-05	5.23E-05	4.38E-05
6	Incidence	33	Armenia	2	Female	22	All ages	432	Cervical cancer	3	Rate	1993	18.50265192	19.73463282	17.32801503
6	Incidence	33	Armenia	2	Female	22	All ages	432	Cervical cancer	1	Number	1994	295.5530533	316.690326	275.6499158
6	Incidence	33	Armenia	2	Female	22	All ages	432	Cervical cancer	2	Percent	1994	4.38E-05	4.77E-05	3.98E-05
6	Incidence	33	Armenia	2	Female	22	All ages	432	Cervical cancer	3	Rate	1994	16.88593242	18.09357536	15.74879974
6	Incidence	33	Armenia	2	Female	22	All ages	432	Cervical cancer	1	Number	1995	299.5239515	320.9255912	278.4240821
6	Incidence	33	Armenia	2	Female	22	All ages	432	Cervical cancer	2	Percent	1995	4.45E-05	4.86E-05	4.06E-05
6	Incidence	33	Armenia	2	Female	22	All ages	432	Cervical cancer	3	Rate	1995	17.14002441	18.36471655	15.93260085
6	Incidence	33	Armenia	2	Female	22	All ages	432	Cervical cancer	1	Number	1996	323.6155544	344.5316415	299.7814137
6	Incidence	33	Armenia	2	Female	22	All ages	432	Cervical cancer	2	Percent	1996	4.83E-05	5.27E-05	4.40E-05
6	Incidence	33	Armenia	2	Female	22	All ages	432	Cervical cancer	3	Rate	1996	18.56370526	19.76352422	17.19649668
6	Incidence	33	Armenia	2	Female	22	All ages	432	Cervical cancer	1	Number	1997	322.9000378	345.8856935	301.3768646
6	Incidence	33	Armenia	2	Female	22	All ages	432	Cervical cancer	2	Percent	1997	4.85E-05	5.30E-05	4.42E-05
6	Incidence	33	Armenia	2	Female	22	All ages	432	Cervical cancer	3	Rate	1997	18.58013698	19.90276498	17.34166234
6	Incidence	35	Georgia	2	Female	22	All ages	432	Cervical cancer	1	Number	1990	690.0105387	768.4262331	608.2597943
6	Incidence	35	Georgia	2	Female	22	All ages	432	Cervical cancer	2	Percent	1990	7.05E-05	7.98E-05	6.17E-05
6	Incidence	35	Georgia	2	Female	22	All ages	432	Cervical cancer	3	Rate	1990	23.76030311	26.46052371	20.94524108
6	Incidence	35	Georgia	2	Female	22	All ages	432	Cervical cancer	1	Number	1991	655.4067075	729.7090967	580.9636958
6	Incidence	35	Georgia	2	Female	22	All ages	432	Cervical cancer	2	Percent	1991	6.74E-05	7.59E-05	5.88E-05
6	Incidence	35	Georgia	2	Female	22	All ages	432	Cervical cancer	3	Rate	1991	22.68946044	25.26172756	20.11232513
6	Incidence	35	Georgia	2	Female	22	All ages	432	Cervical cancer	1	Number	1992	634.1911066	710.7410783	563.9654759
6	Incidence	35	Georgia	2	Female	22	All ages	432	Cervical cancer	2	Percent	1992	6.57E-05	7.36E-05	5.79E-05
6	Incidence	35	Georgia	2	Female	22	All ages	432	Cervical cancer	3	Rate	1992	22.13969198	24.81206121	19.68810631
6	Incidence	35	Georgia	2	Female	22	All ages	432	Cervical cancer	1	Number	1993	610.4470953	688.7957001	537.7833511
6	Incidence	35	Georgia	2	Female	22	All ages	432	Cervical cancer	2	Percent	1993	6.38E-05	7.25E-05	5.59E-05
6	Incidence	35	Georgia	2	Female	22	All ages	432	Cervical cancer	3	Rate	1993	21.54861807	24.31430272	18.98360747
6	Incidence	35	Georgia	2	Female	22	All ages	432	Cervical cancer	1	Number	1994	611.9021041	688.7790315	538.9587677
6	Incidence	35	Georgia	2	Female	22	All ages	432	Cervical cancer	2	Percent	1994	6.53E-05	7.47E-05	5.70E-05
6	Incidence	35	Georgia	2	Female	22	All ages	432	Cervical cancer	3	Rate	1994	21.88311574	24.63242267	19.27448363
6	Incidence	35	Georgia	2	Female	22	All ages	432	Cervical cancer	1	Number	1995	689.8709934	797.435053	596.2576533
6	Incidence	35	Georgia	2	Female	22	All ages	432	Cervical cancer	2	Percent	1995	7.48E-05	8.65E-05	6.42E-05
6	Incidence	35	Georgia	2	Female	22	All ages	432	Cervical cancer	3	Rate	1995	25.03436656	28.93770229	21.63728117
6	Incidence	35	Georgia	2	Female	22	All ages	432	Cervical cancer	1	Number	1996	732.2508825	861.5114594	626.4746429
6	Incidence	35	Georgia	2	Female	22	All ages	432	Cervical cancer	2	Percent	1996	8.09E-05	9.52E-05	6.82E-05
6	Incidence	35	Georgia	2	Female	22	All ages	432	Cervical cancer	3	Rate	1996	27.01273005	31.78115185	23.11064529
6	Incidence	35	Georgia	2	Female	22	All ages	432	Cervical cancer	1	Number	1997	693.3200709	821.5400676	572.4758123
6	Incidence	35	Georgia	2	Female	22	All ages	432	Cervical cancer	2	Percent	1997	7.81E-05	9.25E-05	6.41E-05
6	Incidence	35	Georgia	2	Female	22	All ages	432	Cervical cancer	3	Rate	1997	26.04478475	30.86140893	21.50523248
6	Incidence	33	Armenia	2	Female	27	Age-standardized	432	Cervical cancer	2	Percent	1990	5.41E-05	5.90E-05	4.90E-05
6	Incidence	33	Armenia	2	Female	27	Age-standardized	432	Cervical cancer	3	Rate	1990	20.88258407	22.31594064	19.50673794
6	Incidence	33	Armenia	2	Female	27	Age-standardized	432	Cervical cancer	2	Percent	1991	5.09E-05	5.56E-05	4.63E-05
6	Incidence	33	Armenia	2	Female	27	Age-standardized	432	Cervical cancer	3	Rate	1991	19.66027811	21.02880518	18.29188315
6	Incidence	33	Armenia	2	Female	27	Age-standardized	432	Cervical cancer	2	Percent	1992	5.13E-05	5.54E-05	4.68E-05
6	Incidence	33	Armenia	2	Female	27	Age-standardized	432	Cervical cancer	3	Rate	1992	19.82468158	21.1487027	18.5558927
6	Incidence	33	Armenia	2	Female	27	Age-standardized	432	Cervical cancer	2	Percent	1993	4.87E-05	5.30E-05	4.46E-05
6	Incidence	33	Armenia	2	Female	27	Age-standardized	432	Cervical cancer	3	Rate	1993	18.8194012	20.07900021	17.61048533
6	Incidence	33	Armenia	2	Female	27	Age-standardized	432	Cervical cancer	2	Percent	1994	4.37E-05	4.75E-05	3.97E-05
6	Incidence	33	Armenia	2	Female	27	Age-standardized	432	Cervical cancer	3	Rate	1994	16.87864984	18.08857241	15.75034202
6	Incidence	33	Armenia	2	Female	27	Age-standardized	432	Cervical cancer	2	Percent	1995	4.36E-05	4.75E-05	3.97E-05
6	Incidence	33	Armenia	2	Female	27	Age-standardized	432	Cervical cancer	3	Rate	1995	16.83892793	18.03058536	15.64487847
6	Incidence	33	Armenia	2	Female	27	Age-standardized	432	Cervical cancer	2	Percent	1996	4.62E-05	5.04E-05	4.20E-05
6	Incidence	33	Armenia	2	Female	27	Age-standardized	432	Cervical cancer	3	Rate	1996	17.88360179	19.07658144	16.5467613
6	Incidence	33	Armenia	2	Female	27	Age-standardized	432	Cervical cancer	2	Percent	1997	4.54E-05	4.94E-05	4.14E-05
6	Incidence	33	Armenia	2	Female	27	Age-standardized	432	Cervical cancer	3	Rate	1997	17.5535409	18.77540596	16.39499986
6	Incidence	45	Bulgaria	2	Female	27	Age-standardized	432	Cervical cancer	2	Percent	1990	5.87E-05	6.69E-05	5.19E-05
6	Incidence	45	Bulgaria	2	Female	27	Age-standardized	432	Cervical cancer	3	Rate	1990	21.60052953	24.17197596	19.4695596
6	Incidence	45	Bulgaria	2	Female	27	Age-standardized	432	Cervical cancer	2	Percent	1991	5.92E-05	6.68E-05	5.26E-05
6	Incidence	45	Bulgaria	2	Female	27	Age-standardized	432	Cervical cancer	3	Rate	1991	21.70287753	23.95577037	19.56098982
6	Incidence	45	Bulgaria	2	Female	27	Age-standardized	432	Cervical cancer	2	Percent	1992	6.11E-05	6.90E-05	5.43E-05
6	Incidence	45	Bulgaria	2	Female	27	Age-standardized	432	Cervical cancer	3	Rate	1992	22.37523807	24.75869612	20.34460777
6	Incidence	45	Bulgaria	2	Female	27	Age-standardized	432	Cervical cancer	2	Percent	1993	5.93E-05	6.64E-05	5.29E-05
6	Incidence	45	Bulgaria	2	Female	27	Age-standardized	432	Cervical cancer	3	Rate	1993	21.6266865	23.91448444	19.61166141
6	Incidence	45	Bulgaria	2	Female	27	Age-standardized	432	Cervical cancer	2	Percent	1994	6.20E-05	6.93E-05	5.52E-05
6	Incidence	45	Bulgaria	2	Female	27	Age-standardized	432	Cervical cancer	3	Rate	1994	22.54453187	24.95050465	20.3974329
6	Incidence	45	Bulgaria	2	Female	27	Age-standardized	432	Cervical cancer	2	Percent	1995	6.14E-05	6.87E-05	5.48E-05
6	Incidence	45	Bulgaria	2	Female	27	Age-standardized	432	Cervical cancer	3	Rate	1995	22.29758783	24.61355957	20.25244021
6	Incidence	45	Bulgaria	2	Female	27	Age-standardized	432	Cervical cancer	2	Percent	1996	6.20E-05	6.96E-05	5.52E-05
6	Incidence	45	Bulgaria	2	Female	27	Age-standardized	432	Cervical cancer	3	Rate	1996	22.51971556	24.9077849	20.24279868
6	Incidence	45	Bulgaria	2	Female	27	Age-standardized	432	Cervical cancer	2	Percent	1997	6.48E-05	7.28E-05	5.78E-05
6	Incidence	45	Bulgaria	2	Female	27	Age-standardized	432	Cervical cancer	3	Rate	1997	23.48057438	26.13036934	21.14583059
6	Incidence	35	Georgia	2	Female	27	Age-standardized	432	Cervical cancer	2	Percent	1990	6.10E-05	6.91E-05	5.34E-05
6	Incidence	35	Georgia	2	Female	27	Age-standardized	432	Cervical cancer	3	Rate	1990	20.80394383	23.27885104	18.37627266
6	Incidence	35	Georgia	2	Female	27	Age-standardized	432	Cervical cancer	2	Percent	1991	5.79E-05	6.53E-05	5.04E-05
6	Incidence	35	Georgia	2	Female	27	Age-standardized	432	Cervical cancer	3	Rate	1991	19.71780602	21.96663807	17.46909521
6	Incidence	35	Georgia	2	Female	27	Age-standardized	432	Cervical cancer	2	Percent	1992	5.64E-05	6.33E-05	4.95E-05
6	Incidence	35	Georgia	2	Female	27	Age-standardized	432	Cervical cancer	3	Rate	1992	19.25301813	21.486044	17.10915129
6	Incidence	35	Georgia	2	Female	27	Age-standardized	432	Cervical cancer	2	Percent	1993	5.47E-05	6.23E-05	4.78E-05
6	Incidence	35	Georgia	2	Female	27	Age-standardized	432	Cervical cancer	3	Rate	1993	18.70608284	21.07030251	16.47087057
6	Incidence	35	Georgia	2	Female	27	Age-standardized	432	Cervical cancer	2	Percent	1994	5.61E-05	6.41E-05	4.87E-05
6	Incidence	35	Georgia	2	Female	27	Age-standardized	432	Cervical cancer	3	Rate	1994	19.03102427	21.4661644	16.72374863
6	Incidence	35	Georgia	2	Female	27	Age-standardized	432	Cervical cancer	2	Percent	1995	6.37E-05	7.39E-05	5.44E-05
6	Incidence	35	Georgia	2	Female	27	Age-standardized	432	Cervical cancer	3	Rate	1995	21.58674268	25.06755083	18.61133249
6	Incidence	35	Georgia	2	Female	27	Age-standardized	432	Cervical cancer	2	Percent	1996	6.83E-05	8.11E-05	5.78E-05
6	Incidence	35	Georgia	2	Female	27	Age-standardized	432	Cervical cancer	3	Rate	1996	23.13086644	27.24128655	19.71660555
6	Incidence	35	Georgia	2	Female	27	Age-standardized	432	Cervical cancer	2	Percent	1997	6.55E-05	7.80E-05	5.39E-05
6	Incidence	35	Georgia	2	Female	27	Age-standardized	432	Cervical cancer	3	Rate	1997	22.17330025	26.34796577	18.1784242
6	Incidence	40	Turkmenistan	2	Female	22	All ages	432	Cervical cancer	1	Number	1990	203.905169	221.8609611	185.7732046
6	Incidence	40	Turkmenistan	2	Female	22	All ages	432	Cervical cancer	2	Percent	1990	2.98E-05	3.30E-05	2.68E-05
6	Incidence	40	Turkmenistan	2	Female	22	All ages	432	Cervical cancer	3	Rate	1990	10.88713569	11.84585168	9.919013318
6	Incidence	40	Turkmenistan	2	Female	22	All ages	432	Cervical cancer	1	Number	1991	174.8120498	191.316836	160.0343501
6	Incidence	40	Turkmenistan	2	Female	22	All ages	432	Cervical cancer	2	Percent	1991	2.51E-05	2.78E-05	2.25E-05
6	Incidence	40	Turkmenistan	2	Female	22	All ages	432	Cervical cancer	3	Rate	1991	9.166721479	10.03219258	8.391814614
6	Incidence	40	Turkmenistan	2	Female	22	All ages	432	Cervical cancer	1	Number	1992	184.1640197	201.4120357	168.0409363
6	Incidence	40	Turkmenistan	2	Female	22	All ages	432	Cervical cancer	2	Percent	1992	2.61E-05	2.90E-05	2.35E-05
6	Incidence	40	Turkmenistan	2	Female	22	All ages	432	Cervical cancer	3	Rate	1992	9.497627296	10.38713453	8.666134604
6	Incidence	40	Turkmenistan	2	Female	22	All ages	432	Cervical cancer	1	Number	1993	187.3756809	204.994736	171.6569651
6	Incidence	40	Turkmenistan	2	Female	22	All ages	432	Cervical cancer	2	Percent	1993	2.63E-05	2.92E-05	2.37E-05
6	Incidence	40	Turkmenistan	2	Female	22	All ages	432	Cervical cancer	3	Rate	1993	9.517773482	10.41273581	8.719339151
6	Incidence	40	Turkmenistan	2	Female	22	All ages	432	Cervical cancer	1	Number	1994	207.5511769	226.7797516	189.5278444
6	Incidence	40	Turkmenistan	2	Female	22	All ages	432	Cervical cancer	2	Percent	1994	2.89E-05	3.20E-05	2.60E-05
6	Incidence	40	Turkmenistan	2	Female	22	All ages	432	Cervical cancer	3	Rate	1994	10.39871493	11.36210368	9.495711156
6	Incidence	40	Turkmenistan	2	Female	22	All ages	432	Cervical cancer	1	Number	1995	205.0984935	227.1565711	187.4412107
6	Incidence	40	Turkmenistan	2	Female	22	All ages	432	Cervical cancer	2	Percent	1995	2.83E-05	3.17E-05	2.53E-05
6	Incidence	40	Turkmenistan	2	Female	22	All ages	432	Cervical cancer	3	Rate	1995	10.1477406	11.23911697	9.274104121
6	Incidence	40	Turkmenistan	2	Female	22	All ages	432	Cervical cancer	1	Number	1996	229.1482246	254.7016255	208.5708342
6	Incidence	40	Turkmenistan	2	Female	22	All ages	432	Cervical cancer	2	Percent	1996	3.15E-05	3.51E-05	2.81E-05
6	Incidence	40	Turkmenistan	2	Female	22	All ages	432	Cervical cancer	3	Rate	1996	11.20883188	12.45878166	10.20228465
6	Incidence	40	Turkmenistan	2	Female	22	All ages	432	Cervical cancer	1	Number	1997	243.7679489	272.064517	219.9936424
6	Incidence	40	Turkmenistan	2	Female	22	All ages	432	Cervical cancer	2	Percent	1997	3.33E-05	3.73E-05	2.96E-05
6	Incidence	40	Turkmenistan	2	Female	22	All ages	432	Cervical cancer	3	Rate	1997	11.8002683	13.1700427	10.6494066
6	Incidence	28	Solomon Islands	2	Female	22	All ages	432	Cervical cancer	1	Number	1990	26.61837687	41.34380484	13.52682256
6	Incidence	28	Solomon Islands	2	Female	22	All ages	432	Cervical cancer	2	Percent	1990	2.61E-05	4.22E-05	1.30E-05
6	Incidence	28	Solomon Islands	2	Female	22	All ages	432	Cervical cancer	3	Rate	1990	16.30997165	25.3327349	8.288337547
6	Incidence	28	Solomon Islands	2	Female	22	All ages	432	Cervical cancer	1	Number	1991	28.55962161	43.22288148	16.32700729
6	Incidence	28	Solomon Islands	2	Female	22	All ages	432	Cervical cancer	2	Percent	1991	2.74E-05	4.23E-05	1.54E-05
6	Incidence	28	Solomon Islands	2	Female	22	All ages	432	Cervical cancer	3	Rate	1991	16.96228003	25.67116012	9.697021672
6	Incidence	28	Solomon Islands	2	Female	22	All ages	432	Cervical cancer	1	Number	1992	29.64822989	44.93698003	16.12382633
6	Incidence	28	Solomon Islands	2	Female	22	All ages	432	Cervical cancer	2	Percent	1992	2.77E-05	4.31E-05	1.46E-05
6	Incidence	28	Solomon Islands	2	Female	22	All ages	432	Cervical cancer	3	Rate	1992	17.08502467	25.89528667	9.2914812
6	Incidence	28	Solomon Islands	2	Female	22	All ages	432	Cervical cancer	1	Number	1993	30.92460484	46.790225	17.92990773
6	Incidence	28	Solomon Islands	2	Female	22	All ages	432	Cervical cancer	2	Percent	1993	2.82E-05	4.45E-05	1.64E-05
6	Incidence	28	Solomon Islands	2	Female	22	All ages	432	Cervical cancer	3	Rate	1993	17.30575014	26.18432627	10.03377423
6	Incidence	28	Solomon Islands	2	Female	22	All ages	432	Cervical cancer	1	Number	1994	32.01295817	48.240252	18.89586304
6	Incidence	28	Solomon Islands	2	Female	22	All ages	432	Cervical cancer	2	Percent	1994	2.85E-05	4.54E-05	1.57E-05
6	Incidence	28	Solomon Islands	2	Female	22	All ages	432	Cervical cancer	3	Rate	1994	17.41140116	26.23719981	10.27719619
6	Incidence	28	Solomon Islands	2	Female	22	All ages	432	Cervical cancer	1	Number	1995	32.42842518	48.98119665	17.08447657
6	Incidence	28	Solomon Islands	2	Female	22	All ages	432	Cervical cancer	2	Percent	1995	2.82E-05	4.32E-05	1.53E-05
6	Incidence	28	Solomon Islands	2	Female	22	All ages	432	Cervical cancer	3	Rate	1995	17.154188	25.91037497	9.037451601
6	Incidence	28	Solomon Islands	2	Female	22	All ages	432	Cervical cancer	1	Number	1996	33.43265816	50.29967614	17.39291228
6	Incidence	28	Solomon Islands	2	Female	22	All ages	432	Cervical cancer	2	Percent	1996	2.85E-05	4.39E-05	1.46E-05
6	Incidence	28	Solomon Islands	2	Female	22	All ages	432	Cervical cancer	3	Rate	1996	17.21280362	25.89678761	8.95474066
6	Incidence	28	Solomon Islands	2	Female	22	All ages	432	Cervical cancer	1	Number	1997	35.11107128	51.52052574	20.20138827
6	Incidence	28	Solomon Islands	2	Female	22	All ages	432	Cervical cancer	2	Percent	1997	2.92E-05	4.39E-05	1.61E-05
6	Incidence	28	Solomon Islands	2	Female	22	All ages	432	Cervical cancer	3	Rate	1997	17.60576956	25.83397403	10.12959655
6	Incidence	28	Solomon Islands	2	Female	27	Age-standardized	432	Cervical cancer	2	Percent	1990	5.60E-05	8.75E-05	3.14E-05
6	Incidence	28	Solomon Islands	2	Female	27	Age-standardized	432	Cervical cancer	3	Rate	1990	32.19290036	49.52007137	18.10351037
6	Incidence	28	Solomon Islands	2	Female	27	Age-standardized	432	Cervical cancer	2	Percent	1991	5.80E-05	8.80E-05	3.53E-05
6	Incidence	28	Solomon Islands	2	Female	27	Age-standardized	432	Cervical cancer	3	Rate	1991	33.16926356	49.69232419	20.53458532
6	Incidence	28	Solomon Islands	2	Female	27	Age-standardized	432	Cervical cancer	2	Percent	1992	5.82E-05	8.94E-05	3.46E-05
6	Incidence	28	Solomon Islands	2	Female	27	Age-standardized	432	Cervical cancer	3	Rate	1992	33.21498368	49.85510794	19.59481097
6	Incidence	28	Solomon Islands	2	Female	27	Age-standardized	432	Cervical cancer	2	Percent	1993	5.87E-05	9.01E-05	3.60E-05
6	Incidence	28	Solomon Islands	2	Female	27	Age-standardized	432	Cervical cancer	3	Rate	1993	33.37134993	49.97768143	20.51725208
6	Incidence	28	Solomon Islands	2	Female	27	Age-standardized	432	Cervical cancer	2	Percent	1994	5.87E-05	9.08E-05	3.53E-05
6	Incidence	28	Solomon Islands	2	Female	27	Age-standardized	432	Cervical cancer	3	Rate	1994	33.28184416	48.95800444	20.74827195
6	Incidence	28	Solomon Islands	2	Female	27	Age-standardized	432	Cervical cancer	2	Percent	1995	5.76E-05	8.77E-05	3.39E-05
6	Incidence	28	Solomon Islands	2	Female	27	Age-standardized	432	Cervical cancer	3	Rate	1995	32.54879207	48.43271961	18.58642784
6	Incidence	28	Solomon Islands	2	Female	27	Age-standardized	432	Cervical cancer	2	Percent	1996	5.75E-05	8.79E-05	3.19E-05
6	Incidence	28	Solomon Islands	2	Female	27	Age-standardized	432	Cervical cancer	3	Rate	1996	32.34373948	48.32231777	18.18529129
6	Incidence	28	Solomon Islands	2	Female	27	Age-standardized	432	Cervical cancer	2	Percent	1997	5.82E-05	8.56E-05	3.43E-05
6	Incidence	28	Solomon Islands	2	Female	27	Age-standardized	432	Cervical cancer	3	Rate	1997	32.67988611	48.10268185	19.84090215
6	Incidence	40	Turkmenistan	2	Female	27	Age-standardized	432	Cervical cancer	2	Percent	1990	4.64E-05	5.09E-05	4.19E-05
6	Incidence	40	Turkmenistan	2	Female	27	Age-standardized	432	Cervical cancer	3	Rate	1990	16.33538647	17.73924086	14.94186502
6	Incidence	40	Turkmenistan	2	Female	27	Age-standardized	432	Cervical cancer	2	Percent	1991	3.84E-05	4.24E-05	3.48E-05
6	Incidence	40	Turkmenistan	2	Female	27	Age-standardized	432	Cervical cancer	3	Rate	1991	13.55848234	14.73201834	12.468043
6	Incidence	40	Turkmenistan	2	Female	27	Age-standardized	432	Cervical cancer	2	Percent	1992	3.90E-05	4.30E-05	3.53E-05
6	Incidence	40	Turkmenistan	2	Female	27	Age-standardized	432	Cervical cancer	3	Rate	1992	13.71827203	14.91619274	12.56150558
6	Incidence	40	Turkmenistan	2	Female	27	Age-standardized	432	Cervical cancer	2	Percent	1993	3.89E-05	4.30E-05	3.52E-05
6	Incidence	40	Turkmenistan	2	Female	27	Age-standardized	432	Cervical cancer	3	Rate	1993	13.62762174	14.86946152	12.51229036
6	Incidence	40	Turkmenistan	2	Female	27	Age-standardized	432	Cervical cancer	2	Percent	1994	4.21E-05	4.65E-05	3.81E-05
6	Incidence	40	Turkmenistan	2	Female	27	Age-standardized	432	Cervical cancer	3	Rate	1994	14.702028	16.04465066	13.45089742
6	Incidence	40	Turkmenistan	2	Female	27	Age-standardized	432	Cervical cancer	2	Percent	1995	4.07E-05	4.54E-05	3.65E-05
6	Incidence	40	Turkmenistan	2	Female	27	Age-standardized	432	Cervical cancer	3	Rate	1995	14.18440404	15.67981579	12.953181
6	Incidence	40	Turkmenistan	2	Female	27	Age-standardized	432	Cervical cancer	2	Percent	1996	4.46E-05	4.98E-05	4.00E-05
6	Incidence	40	Turkmenistan	2	Female	27	Age-standardized	432	Cervical cancer	3	Rate	1996	15.49759437	17.20023264	14.11355661
6	Incidence	40	Turkmenistan	2	Female	27	Age-standardized	432	Cervical cancer	2	Percent	1997	4.60E-05	5.19E-05	4.10E-05
6	Incidence	40	Turkmenistan	2	Female	27	Age-standardized	432	Cervical cancer	3	Rate	1997	15.95021944	17.82174541	14.37471218
6	Incidence	47	Czech Republic	2	Female	22	All ages	432	Cervical cancer	1	Number	1990	1196.959991	1296.987	1104.04638
6	Incidence	47	Czech Republic	2	Female	22	All ages	432	Cervical cancer	2	Percent	1990	6.30E-05	6.99E-05	5.69E-05
6	Incidence	47	Czech Republic	2	Female	22	All ages	432	Cervical cancer	3	Rate	1990	22.57932633	24.46622522	20.82661383
6	Incidence	47	Czech Republic	2	Female	22	All ages	432	Cervical cancer	1	Number	1991	1210.261931	1308.890871	1107.941437
6	Incidence	47	Czech Republic	2	Female	22	All ages	432	Cervical cancer	2	Percent	1991	6.40E-05	7.05E-05	5.76E-05
6	Incidence	47	Czech Republic	2	Female	22	All ages	432	Cervical cancer	3	Rate	1991	22.83336374	24.69414312	20.90293777
6	Incidence	47	Czech Republic	2	Female	22	All ages	432	Cervical cancer	1	Number	1992	1229.00482	1340.948641	1119.696941
6	Incidence	47	Czech Republic	2	Female	22	All ages	432	Cervical cancer	2	Percent	1992	6.53E-05	7.24E-05	5.90E-05
6	Incidence	47	Czech Republic	2	Female	22	All ages	432	Cervical cancer	3	Rate	1992	23.19099257	25.30334256	21.1283821
6	Incidence	47	Czech Republic	2	Female	22	All ages	432	Cervical cancer	1	Number	1993	1228.122544	1347.70524	1107.977661
6	Incidence	47	Czech Republic	2	Female	22	All ages	432	Cervical cancer	2	Percent	1993	6.55E-05	7.32E-05	5.88E-05
6	Incidence	47	Czech Republic	2	Female	22	All ages	432	Cervical cancer	3	Rate	1993	23.18417538	25.44162617	20.91611179
6	Incidence	47	Czech Republic	2	Female	22	All ages	432	Cervical cancer	1	Number	1994	1203.633745	1332.944487	1081.102579
6	Incidence	47	Czech Republic	2	Female	22	All ages	432	Cervical cancer	2	Percent	1994	6.44E-05	7.20E-05	5.69E-05
6	Incidence	47	Czech Republic	2	Female	22	All ages	432	Cervical cancer	3	Rate	1994	22.74547674	25.18910586	20.42996358
6	Incidence	47	Czech Republic	2	Female	22	All ages	432	Cervical cancer	1	Number	1995	1252.591445	1395.4022	1112.107801
6	Incidence	47	Czech Republic	2	Female	22	All ages	432	Cervical cancer	2	Percent	1995	6.73E-05	7.52E-05	5.90E-05
6	Incidence	47	Czech Republic	2	Female	22	All ages	432	Cervical cancer	3	Rate	1995	23.71197327	26.41542841	21.05257109
6	Incidence	47	Czech Republic	2	Female	22	All ages	432	Cervical cancer	1	Number	1996	1171.613308	1303.265873	1040.880439
6	Incidence	47	Czech Republic	2	Female	22	All ages	432	Cervical cancer	2	Percent	1996	6.32E-05	7.08E-05	5.58E-05
6	Incidence	47	Czech Republic	2	Female	22	All ages	432	Cervical cancer	3	Rate	1996	22.21937935	24.71614023	19.74006029
6	Incidence	47	Czech Republic	2	Female	22	All ages	432	Cervical cancer	1	Number	1997	1191.32827	1331.712783	1068.669066
6	Incidence	47	Czech Republic	2	Female	22	All ages	432	Cervical cancer	2	Percent	1997	6.45E-05	7.27E-05	5.73E-05
6	Incidence	47	Czech Republic	2	Female	22	All ages	432	Cervical cancer	3	Rate	1997	22.6278018	25.29423136	20.29804246
6	Incidence	52	Romania	2	Female	22	All ages	432	Cervical cancer	1	Number	1990	3970.268058	4301.257299	3638.278584
6	Incidence	52	Romania	2	Female	22	All ages	432	Cervical cancer	2	Percent	1990	9.08E-05	0.000100619	8.23E-05
6	Incidence	52	Romania	2	Female	22	All ages	432	Cervical cancer	3	Rate	1990	33.46995195	36.26024062	30.67123116
6	Incidence	52	Romania	2	Female	22	All ages	432	Cervical cancer	1	Number	1991	4036.029599	4393.994624	3650.214851
6	Incidence	52	Romania	2	Female	22	All ages	432	Cervical cancer	2	Percent	1991	9.26E-05	0.000102384	8.34E-05
6	Incidence	52	Romania	2	Female	22	All ages	432	Cervical cancer	3	Rate	1991	34.04539915	37.06496624	30.79090937
6	Incidence	52	Romania	2	Female	22	All ages	432	Cervical cancer	1	Number	1992	4140.209597	4493.160546	3733.930877
6	Incidence	52	Romania	2	Female	22	All ages	432	Cervical cancer	2	Percent	1992	9.54E-05	0.000106014	8.53E-05
6	Incidence	52	Romania	2	Female	22	All ages	432	Cervical cancer	3	Rate	1992	34.99663654	37.98008357	31.562417
6	Incidence	52	Romania	2	Female	22	All ages	432	Cervical cancer	1	Number	1993	4300.822482	4699.944152	3867.065501
6	Incidence	52	Romania	2	Female	22	All ages	432	Cervical cancer	2	Percent	1993	9.96E-05	0.000110749	8.88E-05
6	Incidence	52	Romania	2	Female	22	All ages	432	Cervical cancer	3	Rate	1993	36.47194189	39.85658342	32.79358514
6	Incidence	52	Romania	2	Female	22	All ages	432	Cervical cancer	1	Number	1994	4386.946443	4813.348158	3976.135549
6	Incidence	52	Romania	2	Female	22	All ages	432	Cervical cancer	2	Percent	1994	0.000102187	0.000113696	9.04E-05
6	Incidence	52	Romania	2	Female	22	All ages	432	Cervical cancer	3	Rate	1994	37.32531871	40.95325903	33.83002927
6	Incidence	52	Romania	2	Female	22	All ages	432	Cervical cancer	1	Number	1995	4465.258521	4899.901931	4057.110973
6	Incidence	52	Romania	2	Female	22	All ages	432	Cervical cancer	2	Percent	1995	0.000104558	0.00011608	9.34E-05
6	Incidence	52	Romania	2	Female	22	All ages	432	Cervical cancer	3	Rate	1995	38.12849637	41.83988275	34.64335609
6	Incidence	52	Romania	2	Female	22	All ages	432	Cervical cancer	1	Number	1996	4759.5986	5208.90939	4315.365069
6	Incidence	52	Romania	2	Female	22	All ages	432	Cervical cancer	2	Percent	1996	0.000112021	0.000124416	0.000100109
6	Incidence	52	Romania	2	Female	22	All ages	432	Cervical cancer	3	Rate	1996	40.80590024	44.65801737	36.99731245
6	Incidence	52	Romania	2	Female	22	All ages	432	Cervical cancer	1	Number	1997	4779.613832	5232.644008	4321.435775
6	Incidence	52	Romania	2	Female	22	All ages	432	Cervical cancer	2	Percent	1997	0.000112961	0.000124938	0.00010057
6	Incidence	52	Romania	2	Female	22	All ages	432	Cervical cancer	3	Rate	1997	41.14791554	45.04807318	37.20343955
6	Incidence	25	Federated States of Micronesia	2	Female	22	All ages	432	Cervical cancer	1	Number	1990	10.32108237	13.89225078	7.493974947
6	Incidence	25	Federated States of Micronesia	2	Female	22	All ages	432	Cervical cancer	2	Percent	1990	3.70E-05	4.95E-05	2.64E-05
6	Incidence	25	Federated States of Micronesia	2	Female	22	All ages	432	Cervical cancer	3	Rate	1990	20.46756595	27.54949035	14.86117647
6	Incidence	25	Federated States of Micronesia	2	Female	22	All ages	432	Cervical cancer	1	Number	1991	10.49878866	14.1866951	7.722326232
6	Incidence	25	Federated States of Micronesia	2	Female	22	All ages	432	Cervical cancer	2	Percent	1991	3.72E-05	5.01E-05	2.66E-05
6	Incidence	25	Federated States of Micronesia	2	Female	22	All ages	432	Cervical cancer	3	Rate	1991	20.55248625	27.77195213	15.11726818
6	Incidence	25	Federated States of Micronesia	2	Female	22	All ages	432	Cervical cancer	1	Number	1992	10.65291706	14.29740072	7.851002783
6	Incidence	25	Federated States of Micronesia	2	Female	22	All ages	432	Cervical cancer	2	Percent	1992	3.73E-05	5.04E-05	2.69E-05
6	Incidence	25	Federated States of Micronesia	2	Female	22	All ages	432	Cervical cancer	3	Rate	1992	20.61489435	27.66748336	15.19279574
6	Incidence	25	Federated States of Micronesia	2	Female	22	All ages	432	Cervical cancer	1	Number	1993	10.77870525	14.4781465	7.906290627
6	Incidence	25	Federated States of Micronesia	2	Female	22	All ages	432	Cervical cancer	2	Percent	1993	3.74E-05	5.06E-05	2.73E-05
6	Incidence	25	Federated States of Micronesia	2	Female	22	All ages	432	Cervical cancer	3	Rate	1993	20.64810937	27.73490373	15.14559957
6	Incidence	25	Federated States of Micronesia	2	Female	22	All ages	432	Cervical cancer	1	Number	1994	10.89111416	14.46047812	8.000917731
6	Incidence	25	Federated States of Micronesia	2	Female	22	All ages	432	Cervical cancer	2	Percent	1994	3.75E-05	5.02E-05	2.74E-05
6	Incidence	25	Federated States of Micronesia	2	Female	22	All ages	432	Cervical cancer	3	Rate	1994	20.68309321	27.46159964	15.19438
6	Incidence	25	Federated States of Micronesia	2	Female	22	All ages	432	Cervical cancer	1	Number	1995	10.99236687	14.50956427	8.041656429
6	Incidence	25	Federated States of Micronesia	2	Female	22	All ages	432	Cervical cancer	2	Percent	1995	3.77E-05	5.01E-05	2.72E-05
6	Incidence	25	Federated States of Micronesia	2	Female	22	All ages	432	Cervical cancer	3	Rate	1995	20.72377264	27.35470119	15.16083493
6	Incidence	25	Federated States of Micronesia	2	Female	22	All ages	432	Cervical cancer	1	Number	1996	11.02825376	14.3611777	8.141606955
6	Incidence	25	Federated States of Micronesia	2	Female	22	All ages	432	Cervical cancer	2	Percent	1996	3.77E-05	4.99E-05	2.77E-05
6	Incidence	25	Federated States of Micronesia	2	Female	22	All ages	432	Cervical cancer	3	Rate	1996	20.66725526	26.91324772	15.2575986
6	Incidence	25	Federated States of Micronesia	2	Female	22	All ages	432	Cervical cancer	1	Number	1997	11.06454948	14.25526623	8.274735137
6	Incidence	25	Federated States of Micronesia	2	Female	22	All ages	432	Cervical cancer	2	Percent	1997	3.77E-05	4.99E-05	2.83E-05
6	Incidence	25	Federated States of Micronesia	2	Female	22	All ages	432	Cervical cancer	3	Rate	1997	20.63848108	26.59006071	15.43469663
6	Incidence	30	Vanuatu	2	Female	22	All ages	432	Cervical cancer	1	Number	1990	10.68340067	16.94740858	6.933326913
6	Incidence	30	Vanuatu	2	Female	22	All ages	432	Cervical cancer	2	Percent	1990	2.33E-05	3.60E-05	1.50E-05
6	Incidence	30	Vanuatu	2	Female	22	All ages	432	Cervical cancer	3	Rate	1990	14.45152089	22.92489412	9.378766353
6	Incidence	30	Vanuatu	2	Female	22	All ages	432	Cervical cancer	1	Number	1991	11.56521684	17.84015783	7.714406969
6	Incidence	30	Vanuatu	2	Female	22	All ages	432	Cervical cancer	2	Percent	1991	2.53E-05	3.86E-05	1.66E-05
6	Incidence	30	Vanuatu	2	Female	22	All ages	432	Cervical cancer	3	Rate	1991	15.26071518	23.54072311	10.17943452
6	Incidence	30	Vanuatu	2	Female	22	All ages	432	Cervical cancer	1	Number	1992	12.3421076	18.65426537	8.225723567
6	Incidence	30	Vanuatu	2	Female	22	All ages	432	Cervical cancer	2	Percent	1992	2.68E-05	4.02E-05	1.79E-05
6	Incidence	30	Vanuatu	2	Female	22	All ages	432	Cervical cancer	3	Rate	1992	15.8897489	24.01628653	10.5901428
6	Incidence	30	Vanuatu	2	Female	22	All ages	432	Cervical cancer	1	Number	1993	12.90693537	19.08209847	8.697383051
6	Incidence	30	Vanuatu	2	Female	22	All ages	432	Cervical cancer	2	Percent	1993	2.77E-05	4.15E-05	1.88E-05
6	Incidence	30	Vanuatu	2	Female	22	All ages	432	Cervical cancer	3	Rate	1993	16.21469039	23.97240784	10.92632521
6	Incidence	30	Vanuatu	2	Female	22	All ages	432	Cervical cancer	1	Number	1994	13.80331446	20.68808016	9.442401195
6	Incidence	30	Vanuatu	2	Female	22	All ages	432	Cervical cancer	2	Percent	1994	2.94E-05	4.42E-05	2.01E-05
6	Incidence	30	Vanuatu	2	Female	22	All ages	432	Cervical cancer	3	Rate	1994	16.92116043	25.3610337	11.57521883
6	Incidence	30	Vanuatu	2	Female	22	All ages	432	Cervical cancer	1	Number	1995	13.69763843	20.73732457	9.325232966
6	Incidence	30	Vanuatu	2	Female	22	All ages	432	Cervical cancer	2	Percent	1995	2.83E-05	4.24E-05	1.91E-05
6	Incidence	30	Vanuatu	2	Female	22	All ages	432	Cervical cancer	3	Rate	1995	16.38365481	24.80377689	11.15384953
6	Incidence	30	Vanuatu	2	Female	22	All ages	432	Cervical cancer	1	Number	1996	14.17846275	21.04639761	9.801453848
6	Incidence	30	Vanuatu	2	Female	22	All ages	432	Cervical cancer	2	Percent	1996	2.88E-05	4.29E-05	1.96E-05
6	Incidence	30	Vanuatu	2	Female	22	All ages	432	Cervical cancer	3	Rate	1996	16.54421818	24.55810619	11.43688098
6	Incidence	30	Vanuatu	2	Female	22	All ages	432	Cervical cancer	1	Number	1997	14.50004891	21.62271016	10.1025592
6	Incidence	30	Vanuatu	2	Female	22	All ages	432	Cervical cancer	2	Percent	1997	2.88E-05	4.28E-05	1.97E-05
6	Incidence	30	Vanuatu	2	Female	22	All ages	432	Cervical cancer	3	Rate	1997	16.50253171	24.60884528	11.49774078
6	Incidence	30	Vanuatu	2	Female	27	Age-standardized	432	Cervical cancer	2	Percent	1990	4.69E-05	7.09E-05	3.17E-05
6	Incidence	30	Vanuatu	2	Female	27	Age-standardized	432	Cervical cancer	3	Rate	1990	26.72046154	40.83632616	18.04988189
6	Incidence	30	Vanuatu	2	Female	27	Age-standardized	432	Cervical cancer	2	Percent	1991	4.95E-05	7.32E-05	3.39E-05
6	Incidence	30	Vanuatu	2	Female	27	Age-standardized	432	Cervical cancer	3	Rate	1991	27.65316773	41.77280054	19.01031435
6	Incidence	30	Vanuatu	2	Female	27	Age-standardized	432	Cervical cancer	2	Percent	1992	5.15E-05	7.54E-05	3.58E-05
6	Incidence	30	Vanuatu	2	Female	27	Age-standardized	432	Cervical cancer	3	Rate	1992	28.32101325	42.16393185	19.69244963
6	Incidence	30	Vanuatu	2	Female	27	Age-standardized	432	Cervical cancer	2	Percent	1993	5.23E-05	7.67E-05	3.62E-05
6	Incidence	30	Vanuatu	2	Female	27	Age-standardized	432	Cervical cancer	3	Rate	1993	28.57034074	42.36749061	19.73087789
6	Incidence	30	Vanuatu	2	Female	27	Age-standardized	432	Cervical cancer	2	Percent	1994	5.48E-05	8.15E-05	3.77E-05
6	Incidence	30	Vanuatu	2	Female	27	Age-standardized	432	Cervical cancer	3	Rate	1994	29.42076599	44.05562123	20.38689436
6	Incidence	30	Vanuatu	2	Female	27	Age-standardized	432	Cervical cancer	2	Percent	1995	5.24E-05	7.77E-05	3.59E-05
6	Incidence	30	Vanuatu	2	Female	27	Age-standardized	432	Cervical cancer	3	Rate	1995	28.36409897	42.12853239	19.57864366
6	Incidence	30	Vanuatu	2	Female	27	Age-standardized	432	Cervical cancer	2	Percent	1996	5.28E-05	7.76E-05	3.69E-05
6	Incidence	30	Vanuatu	2	Female	27	Age-standardized	432	Cervical cancer	3	Rate	1996	28.38163823	41.5992384	19.68106778
6	Incidence	30	Vanuatu	2	Female	27	Age-standardized	432	Cervical cancer	2	Percent	1997	5.23E-05	7.70E-05	3.65E-05
6	Incidence	30	Vanuatu	2	Female	27	Age-standardized	432	Cervical cancer	3	Rate	1997	28.10232684	41.204414	19.7449109
6	Incidence	47	Czech Republic	2	Female	27	Age-standardized	432	Cervical cancer	2	Percent	1990	4.97E-05	5.50E-05	4.48E-05
6	Incidence	47	Czech Republic	2	Female	27	Age-standardized	432	Cervical cancer	3	Rate	1990	17.91516725	19.42618697	16.48622109
6	Incidence	47	Czech Republic	2	Female	27	Age-standardized	432	Cervical cancer	2	Percent	1991	5.06E-05	5.58E-05	4.57E-05
6	Incidence	47	Czech Republic	2	Female	27	Age-standardized	432	Cervical cancer	3	Rate	1991	18.13721519	19.5635259	16.70078646
6	Incidence	47	Czech Republic	2	Female	27	Age-standardized	432	Cervical cancer	2	Percent	1992	5.13E-05	5.71E-05	4.63E-05
6	Incidence	47	Czech Republic	2	Female	27	Age-standardized	432	Cervical cancer	3	Rate	1992	18.3222016	19.90601068	16.76880806
6	Incidence	47	Czech Republic	2	Female	27	Age-standardized	432	Cervical cancer	2	Percent	1993	5.12E-05	5.67E-05	4.60E-05
6	Incidence	47	Czech Republic	2	Female	27	Age-standardized	432	Cervical cancer	3	Rate	1993	18.22428985	20.00523919	16.52199015
6	Incidence	47	Czech Republic	2	Female	27	Age-standardized	432	Cervical cancer	2	Percent	1994	5.00E-05	5.58E-05	4.45E-05
6	Incidence	47	Czech Republic	2	Female	27	Age-standardized	432	Cervical cancer	3	Rate	1994	17.76433201	19.56113874	16.00698704
6	Incidence	47	Czech Republic	2	Female	27	Age-standardized	432	Cervical cancer	2	Percent	1995	5.20E-05	5.85E-05	4.57E-05
6	Incidence	47	Czech Republic	2	Female	27	Age-standardized	432	Cervical cancer	3	Rate	1995	18.40811031	20.34011715	16.41244669
6	Incidence	47	Czech Republic	2	Female	27	Age-standardized	432	Cervical cancer	2	Percent	1996	4.83E-05	5.41E-05	4.26E-05
6	Incidence	47	Czech Republic	2	Female	27	Age-standardized	432	Cervical cancer	3	Rate	1996	17.08087154	18.8722072	15.27569983
6	Incidence	47	Czech Republic	2	Female	27	Age-standardized	432	Cervical cancer	2	Percent	1997	4.90E-05	5.56E-05	4.33E-05
6	Incidence	47	Czech Republic	2	Female	27	Age-standardized	432	Cervical cancer	3	Rate	1997	17.31981525	19.28028533	15.50156431
6	Incidence	25	Federated States of Micronesia	2	Female	27	Age-standardized	432	Cervical cancer	2	Percent	1990	6.82E-05	9.16E-05	4.90E-05
6	Incidence	25	Federated States of Micronesia	2	Female	27	Age-standardized	432	Cervical cancer	3	Rate	1990	35.58457652	47.39344981	26.06836858
6	Incidence	25	Federated States of Micronesia	2	Female	27	Age-standardized	432	Cervical cancer	2	Percent	1991	6.77E-05	9.09E-05	4.89E-05
6	Incidence	25	Federated States of Micronesia	2	Female	27	Age-standardized	432	Cervical cancer	3	Rate	1991	35.37865435	47.86463695	25.87075314
6	Incidence	25	Federated States of Micronesia	2	Female	27	Age-standardized	432	Cervical cancer	2	Percent	1992	6.72E-05	9.01E-05	4.94E-05
6	Incidence	25	Federated States of Micronesia	2	Female	27	Age-standardized	432	Cervical cancer	3	Rate	1992	35.14854369	47.0938708	26.07379587
6	Incidence	25	Federated States of Micronesia	2	Female	27	Age-standardized	432	Cervical cancer	2	Percent	1993	6.67E-05	8.85E-05	4.94E-05
6	Incidence	25	Federated States of Micronesia	2	Female	27	Age-standardized	432	Cervical cancer	3	Rate	1993	34.86632552	46.58942397	25.96232425
6	Incidence	25	Federated States of Micronesia	2	Female	27	Age-standardized	432	Cervical cancer	2	Percent	1994	6.61E-05	8.73E-05	4.90E-05
6	Incidence	25	Federated States of Micronesia	2	Female	27	Age-standardized	432	Cervical cancer	3	Rate	1994	34.57213568	45.3876833	25.98380603
6	Incidence	25	Federated States of Micronesia	2	Female	27	Age-standardized	432	Cervical cancer	2	Percent	1995	6.54E-05	8.60E-05	4.88E-05
6	Incidence	25	Federated States of Micronesia	2	Female	27	Age-standardized	432	Cervical cancer	3	Rate	1995	34.21230665	44.17677163	25.60160856
6	Incidence	25	Federated States of Micronesia	2	Female	27	Age-standardized	432	Cervical cancer	2	Percent	1996	6.45E-05	8.30E-05	4.84E-05
6	Incidence	25	Federated States of Micronesia	2	Female	27	Age-standardized	432	Cervical cancer	3	Rate	1996	33.70929588	43.46124048	25.53011981
6	Incidence	25	Federated States of Micronesia	2	Female	27	Age-standardized	432	Cervical cancer	2	Percent	1997	6.36E-05	8.21E-05	4.85E-05
6	Incidence	25	Federated States of Micronesia	2	Female	27	Age-standardized	432	Cervical cancer	3	Rate	1997	33.21524388	42.50861688	25.1266352
6	Incidence	52	Romania	2	Female	27	Age-standardized	432	Cervical cancer	2	Percent	1990	7.93E-05	8.78E-05	7.12E-05
6	Incidence	52	Romania	2	Female	27	Age-standardized	432	Cervical cancer	3	Rate	1990	29.54539705	32.20542102	26.93216243
6	Incidence	52	Romania	2	Female	27	Age-standardized	432	Cervical cancer	2	Percent	1991	8.04E-05	8.92E-05	7.20E-05
6	Incidence	52	Romania	2	Female	27	Age-standardized	432	Cervical cancer	3	Rate	1991	29.92052923	32.67459912	27.11058814
6	Incidence	52	Romania	2	Female	27	Age-standardized	432	Cervical cancer	2	Percent	1992	8.23E-05	9.15E-05	7.31E-05
6	Incidence	52	Romania	2	Female	27	Age-standardized	432	Cervical cancer	3	Rate	1992	30.5979235	33.45192728	27.54644785
6	Incidence	52	Romania	2	Female	27	Age-standardized	432	Cervical cancer	2	Percent	1993	8.55E-05	9.52E-05	7.59E-05
6	Incidence	52	Romania	2	Female	27	Age-standardized	432	Cervical cancer	3	Rate	1993	31.73853966	34.80215759	28.43267512
6	Incidence	52	Romania	2	Female	27	Age-standardized	432	Cervical cancer	2	Percent	1994	8.68E-05	9.68E-05	7.69E-05
6	Incidence	52	Romania	2	Female	27	Age-standardized	432	Cervical cancer	3	Rate	1994	32.18783185	35.46364091	29.10483249
6	Incidence	52	Romania	2	Female	27	Age-standardized	432	Cervical cancer	2	Percent	1995	8.84E-05	9.81E-05	7.86E-05
6	Incidence	52	Romania	2	Female	27	Age-standardized	432	Cervical cancer	3	Rate	1995	32.75994154	35.99229223	29.67555602
6	Incidence	52	Romania	2	Female	27	Age-standardized	432	Cervical cancer	2	Percent	1996	9.46E-05	0.000105315	8.42E-05
6	Incidence	52	Romania	2	Female	27	Age-standardized	432	Cervical cancer	3	Rate	1996	35.03638379	38.43327693	31.70852631
6	Incidence	52	Romania	2	Female	27	Age-standardized	432	Cervical cancer	2	Percent	1997	9.48E-05	0.000105398	8.42E-05
6	Incidence	52	Romania	2	Female	27	Age-standardized	432	Cervical cancer	3	Rate	1997	35.10858482	38.47165355	31.76926216
6	Incidence	37	Kyrgyzstan	2	Female	22	All ages	432	Cervical cancer	1	Number	1990	431.0621601	500.2061942	373.7943873
6	Incidence	37	Kyrgyzstan	2	Female	22	All ages	432	Cervical cancer	2	Percent	1990	5.65E-05	6.55E-05	4.84E-05
6	Incidence	37	Kyrgyzstan	2	Female	22	All ages	432	Cervical cancer	3	Rate	1990	18.89458364	21.92534778	16.38438715
6	Incidence	37	Kyrgyzstan	2	Female	22	All ages	432	Cervical cancer	1	Number	1991	448.2401593	515.3896052	383.3613779
6	Incidence	37	Kyrgyzstan	2	Female	22	All ages	432	Cervical cancer	2	Percent	1991	5.80E-05	6.70E-05	4.95E-05
6	Incidence	37	Kyrgyzstan	2	Female	22	All ages	432	Cervical cancer	3	Rate	1991	19.35407731	22.25345065	16.55274654
6	Incidence	37	Kyrgyzstan	2	Female	22	All ages	432	Cervical cancer	1	Number	1992	444.2914252	518.9078989	377.4983996
6	Incidence	37	Kyrgyzstan	2	Female	22	All ages	432	Cervical cancer	2	Percent	1992	5.68E-05	6.67E-05	4.83E-05
6	Incidence	37	Kyrgyzstan	2	Female	22	All ages	432	Cervical cancer	3	Rate	1992	18.92203908	22.09989881	16.07737414
6	Incidence	37	Kyrgyzstan	2	Female	22	All ages	432	Cervical cancer	1	Number	1993	424.1768848	491.7640977	358.9184439
6	Incidence	37	Kyrgyzstan	2	Female	22	All ages	432	Cervical cancer	2	Percent	1993	5.37E-05	6.29E-05	4.55E-05
6	Incidence	37	Kyrgyzstan	2	Female	22	All ages	432	Cervical cancer	3	Rate	1993	17.84043755	20.68308527	15.09573556
6	Incidence	37	Kyrgyzstan	2	Female	22	All ages	432	Cervical cancer	1	Number	1994	422.471176	489.8892017	357.4481624
6	Incidence	37	Kyrgyzstan	2	Female	22	All ages	432	Cervical cancer	2	Percent	1994	5.30E-05	6.20E-05	4.47E-05
6	Incidence	37	Kyrgyzstan	2	Female	22	All ages	432	Cervical cancer	3	Rate	1994	17.57014835	20.37399577	14.86590707
6	Incidence	37	Kyrgyzstan	2	Female	22	All ages	432	Cervical cancer	1	Number	1995	426.8173802	500.5446325	360.3338674
6	Incidence	37	Kyrgyzstan	2	Female	22	All ages	432	Cervical cancer	2	Percent	1995	5.33E-05	6.22E-05	4.46E-05
6	Incidence	37	Kyrgyzstan	2	Female	22	All ages	432	Cervical cancer	3	Rate	1995	17.56874351	20.60351961	14.83213568
6	Incidence	37	Kyrgyzstan	2	Female	22	All ages	432	Cervical cancer	1	Number	1996	451.3722482	527.0058897	377.6237217
6	Incidence	37	Kyrgyzstan	2	Female	22	All ages	432	Cervical cancer	2	Percent	1996	5.60E-05	6.55E-05	4.58E-05
6	Incidence	37	Kyrgyzstan	2	Female	22	All ages	432	Cervical cancer	3	Rate	1996	18.40162595	21.48507201	15.3950326
6	Incidence	37	Kyrgyzstan	2	Female	22	All ages	432	Cervical cancer	1	Number	1997	443.0191311	512.207305	371.4343564
6	Incidence	37	Kyrgyzstan	2	Female	22	All ages	432	Cervical cancer	2	Percent	1997	5.48E-05	6.41E-05	4.53E-05
6	Incidence	37	Kyrgyzstan	2	Female	22	All ages	432	Cervical cancer	3	Rate	1997	17.89837827	20.69364381	15.00628787
6	Incidence	37	Kyrgyzstan	2	Female	27	Age-standardized	432	Cervical cancer	2	Percent	1990	7.38E-05	8.51E-05	6.32E-05
6	Incidence	37	Kyrgyzstan	2	Female	27	Age-standardized	432	Cervical cancer	3	Rate	1990	24.35074283	28.34957518	21.09808203
6	Incidence	37	Kyrgyzstan	2	Female	27	Age-standardized	432	Cervical cancer	2	Percent	1991	7.63E-05	8.80E-05	6.53E-05
6	Incidence	37	Kyrgyzstan	2	Female	27	Age-standardized	432	Cervical cancer	3	Rate	1991	25.14246092	28.88233941	21.41863763
6	Incidence	37	Kyrgyzstan	2	Female	27	Age-standardized	432	Cervical cancer	2	Percent	1992	7.45E-05	8.73E-05	6.34E-05
6	Incidence	37	Kyrgyzstan	2	Female	27	Age-standardized	432	Cervical cancer	3	Rate	1992	24.53144068	28.59849532	20.88313467
6	Incidence	37	Kyrgyzstan	2	Female	27	Age-standardized	432	Cervical cancer	2	Percent	1993	7.07E-05	8.28E-05	5.97E-05
6	Incidence	37	Kyrgyzstan	2	Female	27	Age-standardized	432	Cervical cancer	3	Rate	1993	23.20117408	26.98486084	19.70352578
6	Incidence	37	Kyrgyzstan	2	Female	27	Age-standardized	432	Cervical cancer	2	Percent	1994	6.97E-05	8.09E-05	5.89E-05
6	Incidence	37	Kyrgyzstan	2	Female	27	Age-standardized	432	Cervical cancer	3	Rate	1994	22.8852239	26.3894924	19.34333036
6	Incidence	37	Kyrgyzstan	2	Female	27	Age-standardized	432	Cervical cancer	2	Percent	1995	6.95E-05	8.09E-05	5.85E-05
6	Incidence	37	Kyrgyzstan	2	Female	27	Age-standardized	432	Cervical cancer	3	Rate	1995	22.72999204	26.43500276	19.2212062
6	Incidence	37	Kyrgyzstan	2	Female	27	Age-standardized	432	Cervical cancer	2	Percent	1996	7.18E-05	8.33E-05	5.92E-05
6	Incidence	37	Kyrgyzstan	2	Female	27	Age-standardized	432	Cervical cancer	3	Rate	1996	23.40083982	27.10388749	19.65507241
6	Incidence	37	Kyrgyzstan	2	Female	27	Age-standardized	432	Cervical cancer	2	Percent	1997	6.93E-05	8.05E-05	5.75E-05
6	Incidence	37	Kyrgyzstan	2	Female	27	Age-standardized	432	Cervical cancer	3	Rate	1997	22.51488281	25.94607803	18.92753104
6	Incidence	54	Slovakia	2	Female	22	All ages	432	Cervical cancer	1	Number	1990	614.117358	740.1709859	503.1553247
6	Incidence	54	Slovakia	2	Female	22	All ages	432	Cervical cancer	2	Percent	1990	6.35E-05	7.70E-05	5.18E-05
6	Incidence	54	Slovakia	2	Female	22	All ages	432	Cervical cancer	3	Rate	1990	22.72134451	27.38512395	18.61592956
6	Incidence	54	Slovakia	2	Female	22	All ages	432	Cervical cancer	1	Number	1991	623.1105516	740.7816059	516.0023679
6	Incidence	54	Slovakia	2	Female	22	All ages	432	Cervical cancer	2	Percent	1991	6.43E-05	7.74E-05	5.30E-05
6	Incidence	54	Slovakia	2	Female	22	All ages	432	Cervical cancer	3	Rate	1991	22.9493645	27.28322774	19.00453522
6	Incidence	54	Slovakia	2	Female	22	All ages	432	Cervical cancer	1	Number	1992	595.3067099	702.0273802	498.3394526
6	Incidence	54	Slovakia	2	Female	22	All ages	432	Cervical cancer	2	Percent	1992	6.13E-05	7.36E-05	5.07E-05
6	Incidence	54	Slovakia	2	Female	22	All ages	432	Cervical cancer	3	Rate	1992	21.83224003	25.74610704	18.27606907
6	Incidence	54	Slovakia	2	Female	22	All ages	432	Cervical cancer	1	Number	1993	600.2468312	699.7105059	515.0436277
6	Incidence	54	Slovakia	2	Female	22	All ages	432	Cervical cancer	2	Percent	1993	6.17E-05	7.29E-05	5.19E-05
6	Incidence	54	Slovakia	2	Female	22	All ages	432	Cervical cancer	3	Rate	1993	21.92941839	25.56322439	18.81660446
6	Incidence	54	Slovakia	2	Female	22	All ages	432	Cervical cancer	1	Number	1994	587.578165	681.7865298	510.3492053
6	Incidence	54	Slovakia	2	Female	22	All ages	432	Cervical cancer	2	Percent	1994	6.03E-05	7.02E-05	5.14E-05
6	Incidence	54	Slovakia	2	Female	22	All ages	432	Cervical cancer	3	Rate	1994	21.39987548	24.83098882	18.58716014
6	Incidence	54	Slovakia	2	Female	22	All ages	432	Cervical cancer	1	Number	1995	592.5677422	692.7643886	519.2627709
6	Incidence	54	Slovakia	2	Female	22	All ages	432	Cervical cancer	2	Percent	1995	6.08E-05	7.11E-05	5.20E-05
6	Incidence	54	Slovakia	2	Female	22	All ages	432	Cervical cancer	3	Rate	1995	21.53003675	25.17052766	18.86661346
6	Incidence	54	Slovakia	2	Female	22	All ages	432	Cervical cancer	1	Number	1996	565.9849804	656.150515	484.3479988
6	Incidence	54	Slovakia	2	Female	22	All ages	432	Cervical cancer	2	Percent	1996	5.80E-05	6.78E-05	4.92E-05
6	Incidence	54	Slovakia	2	Female	22	All ages	432	Cervical cancer	3	Rate	1996	20.52199188	23.79129483	17.56192486
6	Incidence	54	Slovakia	2	Female	22	All ages	432	Cervical cancer	1	Number	1997	614.5998388	723.0448932	534.9941254
6	Incidence	54	Slovakia	2	Female	22	All ages	432	Cervical cancer	2	Percent	1997	6.29E-05	7.46E-05	5.33E-05
6	Incidence	54	Slovakia	2	Female	22	All ages	432	Cervical cancer	3	Rate	1997	22.24611005	26.17139681	19.36469461
6	Incidence	54	Slovakia	2	Female	27	Age-standardized	432	Cervical cancer	2	Percent	1990	5.61E-05	6.79E-05	4.58E-05
6	Incidence	54	Slovakia	2	Female	27	Age-standardized	432	Cervical cancer	3	Rate	1990	20.14744716	24.30343432	16.59089361
6	Incidence	54	Slovakia	2	Female	27	Age-standardized	432	Cervical cancer	2	Percent	1991	5.63E-05	6.80E-05	4.64E-05
6	Incidence	54	Slovakia	2	Female	27	Age-standardized	432	Cervical cancer	3	Rate	1991	20.19374966	24.07895951	16.67982018
6	Incidence	54	Slovakia	2	Female	27	Age-standardized	432	Cervical cancer	2	Percent	1992	5.31E-05	6.37E-05	4.40E-05
6	Incidence	54	Slovakia	2	Female	27	Age-standardized	432	Cervical cancer	3	Rate	1992	19.01308941	22.41066179	15.94131874
6	Incidence	54	Slovakia	2	Female	27	Age-standardized	432	Cervical cancer	2	Percent	1993	5.30E-05	6.24E-05	4.43E-05
6	Incidence	54	Slovakia	2	Female	27	Age-standardized	432	Cervical cancer	3	Rate	1993	18.93018858	21.97673044	16.22262223
6	Incidence	54	Slovakia	2	Female	27	Age-standardized	432	Cervical cancer	2	Percent	1994	5.13E-05	6.01E-05	4.35E-05
6	Incidence	54	Slovakia	2	Female	27	Age-standardized	432	Cervical cancer	3	Rate	1994	18.29683096	21.18604944	15.86445474
6	Incidence	54	Slovakia	2	Female	27	Age-standardized	432	Cervical cancer	2	Percent	1995	5.12E-05	6.03E-05	4.37E-05
6	Incidence	54	Slovakia	2	Female	27	Age-standardized	432	Cervical cancer	3	Rate	1995	18.27738797	21.23414136	16.04568343
6	Incidence	54	Slovakia	2	Female	27	Age-standardized	432	Cervical cancer	2	Percent	1996	4.84E-05	5.66E-05	4.11E-05
6	Incidence	54	Slovakia	2	Female	27	Age-standardized	432	Cervical cancer	3	Rate	1996	17.27217756	20.00199717	14.80823846
6	Incidence	54	Slovakia	2	Female	27	Age-standardized	432	Cervical cancer	2	Percent	1997	5.22E-05	6.17E-05	4.43E-05
6	Incidence	54	Slovakia	2	Female	27	Age-standardized	432	Cervical cancer	3	Rate	1997	18.62194794	21.84862274	16.22410614
6	Incidence	49	Macedonia	2	Female	22	All ages	432	Cervical cancer	1	Number	1990	173.4683581	206.3066312	143.5485534
6	Incidence	49	Macedonia	2	Female	22	All ages	432	Cervical cancer	2	Percent	1990	4.74E-05	5.66E-05	3.84E-05
6	Incidence	49	Macedonia	2	Female	22	All ages	432	Cervical cancer	3	Rate	1990	17.50822001	20.82259801	14.488404
6	Incidence	49	Macedonia	2	Female	22	All ages	432	Cervical cancer	1	Number	1991	173.6144288	204.165861	145.1086933
6	Incidence	49	Macedonia	2	Female	22	All ages	432	Cervical cancer	2	Percent	1991	4.75E-05	5.64E-05	3.92E-05
6	Incidence	49	Macedonia	2	Female	22	All ages	432	Cervical cancer	3	Rate	1991	17.50259335	20.58257523	14.62884432
6	Incidence	49	Macedonia	2	Female	22	All ages	432	Cervical cancer	1	Number	1992	182.9268925	212.8146703	153.1565409
6	Incidence	49	Macedonia	2	Female	22	All ages	432	Cervical cancer	2	Percent	1992	5.00E-05	5.87E-05	4.13E-05
6	Incidence	49	Macedonia	2	Female	22	All ages	432	Cervical cancer	3	Rate	1992	18.4134382	21.42194474	15.41675181
6	Incidence	49	Macedonia	2	Female	22	All ages	432	Cervical cancer	1	Number	1993	190.9750318	220.8191129	161.5479587
6	Incidence	49	Macedonia	2	Female	22	All ages	432	Cervical cancer	2	Percent	1993	5.22E-05	6.11E-05	4.33E-05
6	Incidence	49	Macedonia	2	Female	22	All ages	432	Cervical cancer	3	Rate	1993	19.18333921	22.1811611	16.22740555
6	Incidence	49	Macedonia	2	Female	22	All ages	432	Cervical cancer	1	Number	1994	198.7889136	228.1104788	168.0948121
6	Incidence	49	Macedonia	2	Female	22	All ages	432	Cervical cancer	2	Percent	1994	5.44E-05	6.30E-05	4.49E-05
6	Incidence	49	Macedonia	2	Female	22	All ages	432	Cervical cancer	3	Rate	1994	19.94041887	22.88165076	16.86150853
6	Incidence	49	Macedonia	2	Female	22	All ages	432	Cervical cancer	1	Number	1995	210.1845842	239.8751452	176.4056931
6	Incidence	49	Macedonia	2	Female	22	All ages	432	Cervical cancer	2	Percent	1995	5.76E-05	6.64E-05	4.77E-05
6	Incidence	49	Macedonia	2	Female	22	All ages	432	Cervical cancer	3	Rate	1995	21.10639608	24.08787421	17.71437445
6	Incidence	49	Macedonia	2	Female	22	All ages	432	Cervical cancer	1	Number	1996	227.5257631	260.3880979	189.8922384
6	Incidence	49	Macedonia	2	Female	22	All ages	432	Cervical cancer	2	Percent	1996	6.26E-05	7.20E-05	5.17E-05
6	Incidence	49	Macedonia	2	Female	22	All ages	432	Cervical cancer	3	Rate	1996	22.87149181	26.17490066	19.08847031
6	Incidence	49	Macedonia	2	Female	22	All ages	432	Cervical cancer	1	Number	1997	248.8264003	286.8127466	205.6650032
6	Incidence	49	Macedonia	2	Female	22	All ages	432	Cervical cancer	2	Percent	1997	6.84E-05	8.01E-05	5.66E-05
6	Incidence	49	Macedonia	2	Female	22	All ages	432	Cervical cancer	3	Rate	1997	24.94951424	28.75835803	20.62177454
6	Incidence	49	Macedonia	2	Female	27	Age-standardized	432	Cervical cancer	2	Percent	1990	4.50E-05	5.37E-05	3.64E-05
6	Incidence	49	Macedonia	2	Female	27	Age-standardized	432	Cervical cancer	3	Rate	1990	16.77025351	19.94541387	13.90670681
6	Incidence	49	Macedonia	2	Female	27	Age-standardized	432	Cervical cancer	2	Percent	1991	4.46E-05	5.30E-05	3.68E-05
6	Incidence	49	Macedonia	2	Female	27	Age-standardized	432	Cervical cancer	3	Rate	1991	16.60109958	19.52292335	13.88244271
6	Incidence	49	Macedonia	2	Female	27	Age-standardized	432	Cervical cancer	2	Percent	1992	4.64E-05	5.46E-05	3.83E-05
6	Incidence	49	Macedonia	2	Female	27	Age-standardized	432	Cervical cancer	3	Rate	1992	17.26567873	20.11707083	14.47673774
6	Incidence	49	Macedonia	2	Female	27	Age-standardized	432	Cervical cancer	2	Percent	1993	4.78E-05	5.61E-05	3.95E-05
6	Incidence	49	Macedonia	2	Female	27	Age-standardized	432	Cervical cancer	3	Rate	1993	17.78217386	20.53079098	15.04983491
6	Incidence	49	Macedonia	2	Female	27	Age-standardized	432	Cervical cancer	2	Percent	1994	4.93E-05	5.73E-05	4.07E-05
6	Incidence	49	Macedonia	2	Female	27	Age-standardized	432	Cervical cancer	3	Rate	1994	18.3017336	21.04092014	15.49787415
6	Incidence	49	Macedonia	2	Female	27	Age-standardized	432	Cervical cancer	2	Percent	1995	5.17E-05	5.96E-05	4.30E-05
6	Incidence	49	Macedonia	2	Female	27	Age-standardized	432	Cervical cancer	3	Rate	1995	19.18062735	21.84042757	16.10989187
6	Incidence	49	Macedonia	2	Female	27	Age-standardized	432	Cervical cancer	2	Percent	1996	5.54E-05	6.39E-05	4.59E-05
6	Incidence	49	Macedonia	2	Female	27	Age-standardized	432	Cervical cancer	3	Rate	1996	20.53671179	23.43312149	17.22920931
6	Incidence	49	Macedonia	2	Female	27	Age-standardized	432	Cervical cancer	2	Percent	1997	5.98E-05	6.95E-05	4.95E-05
6	Incidence	49	Macedonia	2	Female	27	Age-standardized	432	Cervical cancer	3	Rate	1997	22.1758684	25.50023318	18.34642618
6	Incidence	44	Bosnia and Herzegovina	2	Female	22	All ages	432	Cervical cancer	1	Number	1990	323.4840316	375.415824	269.8627845
6	Incidence	44	Bosnia and Herzegovina	2	Female	22	All ages	432	Cervical cancer	2	Percent	1990	3.89E-05	4.54E-05	3.27E-05
6	Incidence	44	Bosnia and Herzegovina	2	Female	22	All ages	432	Cervical cancer	3	Rate	1990	14.37262651	16.67999314	11.99019622
6	Incidence	44	Bosnia and Herzegovina	2	Female	22	All ages	432	Cervical cancer	1	Number	1991	348.1017611	407.3018381	290.9683562
6	Incidence	44	Bosnia and Herzegovina	2	Female	22	All ages	432	Cervical cancer	2	Percent	1991	4.17E-05	4.89E-05	3.50E-05
6	Incidence	44	Bosnia and Herzegovina	2	Female	22	All ages	432	Cervical cancer	3	Rate	1991	15.43963662	18.06538513	12.90555289
6	Incidence	44	Bosnia and Herzegovina	2	Female	22	All ages	432	Cervical cancer	1	Number	1992	365.3590372	448.210147	294.1152866
6	Incidence	44	Bosnia and Herzegovina	2	Female	22	All ages	432	Cervical cancer	2	Percent	1992	4.27E-05	5.24E-05	3.43E-05
6	Incidence	44	Bosnia and Herzegovina	2	Female	22	All ages	432	Cervical cancer	3	Rate	1992	16.21635247	19.8936744	13.05421974
6	Incidence	44	Bosnia and Herzegovina	2	Female	22	All ages	432	Cervical cancer	1	Number	1993	370.688963	480.0192058	281.2036673
6	Incidence	44	Bosnia and Herzegovina	2	Female	22	All ages	432	Cervical cancer	2	Percent	1993	4.41E-05	5.66E-05	3.33E-05
6	Incidence	44	Bosnia and Herzegovina	2	Female	22	All ages	432	Cervical cancer	3	Rate	1993	16.6547677	21.56689074	12.63426275
6	Incidence	44	Bosnia and Herzegovina	2	Female	22	All ages	432	Cervical cancer	1	Number	1994	370.0324766	491.0072619	280.0073391
6	Incidence	44	Bosnia and Herzegovina	2	Female	22	All ages	432	Cervical cancer	2	Percent	1994	4.59E-05	6.07E-05	3.43E-05
6	Incidence	44	Bosnia and Herzegovina	2	Female	22	All ages	432	Cervical cancer	3	Rate	1994	17.18579318	22.80434769	13.00466452
6	Incidence	44	Bosnia and Herzegovina	2	Female	22	All ages	432	Cervical cancer	1	Number	1995	365.6357519	494.9471276	272.4209033
6	Incidence	44	Bosnia and Herzegovina	2	Female	22	All ages	432	Cervical cancer	2	Percent	1995	4.58E-05	6.17E-05	3.40E-05
6	Incidence	44	Bosnia and Herzegovina	2	Female	22	All ages	432	Cervical cancer	3	Rate	1995	17.56905398	23.78255615	13.09001521
6	Incidence	44	Bosnia and Herzegovina	2	Female	22	All ages	432	Cervical cancer	1	Number	1996	358.6137582	474.3657628	271.2089718
6	Incidence	44	Bosnia and Herzegovina	2	Female	22	All ages	432	Cervical cancer	2	Percent	1996	4.80E-05	6.34E-05	3.61E-05
6	Incidence	44	Bosnia and Herzegovina	2	Female	22	All ages	432	Cervical cancer	3	Rate	1996	17.74226572	23.46904774	13.41795046
6	Incidence	44	Bosnia and Herzegovina	2	Female	22	All ages	432	Cervical cancer	1	Number	1997	351.8591409	438.4391106	274.9861338
6	Incidence	44	Bosnia and Herzegovina	2	Female	22	All ages	432	Cervical cancer	2	Percent	1997	4.85E-05	6.07E-05	3.77E-05
6	Incidence	44	Bosnia and Herzegovina	2	Female	22	All ages	432	Cervical cancer	3	Rate	1997	17.85314162	22.24616224	13.95264701
6	Incidence	44	Bosnia and Herzegovina	2	Female	27	Age-standardized	432	Cervical cancer	2	Percent	1990	3.56E-05	4.15E-05	2.98E-05
6	Incidence	44	Bosnia and Herzegovina	2	Female	27	Age-standardized	432	Cervical cancer	3	Rate	1990	13.28532627	15.44385891	11.07197919
6	Incidence	44	Bosnia and Herzegovina	2	Female	27	Age-standardized	432	Cervical cancer	2	Percent	1991	3.76E-05	4.38E-05	3.14E-05
6	Incidence	44	Bosnia and Herzegovina	2	Female	27	Age-standardized	432	Cervical cancer	3	Rate	1991	14.03731254	16.34961703	11.77138142
6	Incidence	44	Bosnia and Herzegovina	2	Female	27	Age-standardized	432	Cervical cancer	2	Percent	1992	3.78E-05	4.66E-05	3.03E-05
6	Incidence	44	Bosnia and Herzegovina	2	Female	27	Age-standardized	432	Cervical cancer	3	Rate	1992	14.52259495	17.72682767	11.74900166
6	Incidence	44	Bosnia and Herzegovina	2	Female	27	Age-standardized	432	Cervical cancer	2	Percent	1993	3.82E-05	4.93E-05	2.89E-05
6	Incidence	44	Bosnia and Herzegovina	2	Female	27	Age-standardized	432	Cervical cancer	3	Rate	1993	14.59861769	18.8627812	11.12752748
6	Incidence	44	Bosnia and Herzegovina	2	Female	27	Age-standardized	432	Cervical cancer	2	Percent	1994	3.85E-05	5.10E-05	2.88E-05
6	Incidence	44	Bosnia and Herzegovina	2	Female	27	Age-standardized	432	Cervical cancer	3	Rate	1994	14.58204325	19.33205384	11.04462482
6	Incidence	44	Bosnia and Herzegovina	2	Female	27	Age-standardized	432	Cervical cancer	2	Percent	1995	3.71E-05	5.02E-05	2.74E-05
6	Incidence	44	Bosnia and Herzegovina	2	Female	27	Age-standardized	432	Cervical cancer	3	Rate	1995	14.45504163	19.69657047	10.78541044
6	Incidence	44	Bosnia and Herzegovina	2	Female	27	Age-standardized	432	Cervical cancer	2	Percent	1996	3.80E-05	5.01E-05	2.85E-05
6	Incidence	44	Bosnia and Herzegovina	2	Female	27	Age-standardized	432	Cervical cancer	3	Rate	1996	14.21287663	18.83428612	10.74922286
6	Incidence	44	Bosnia and Herzegovina	2	Female	27	Age-standardized	432	Cervical cancer	2	Percent	1997	3.75E-05	4.71E-05	2.91E-05
6	Incidence	44	Bosnia and Herzegovina	2	Female	27	Age-standardized	432	Cervical cancer	3	Rate	1997	13.97318599	17.5137055	10.95435344
6	Incidence	59	Latvia	2	Female	22	All ages	432	Cervical cancer	1	Number	1990	273.6502023	298.876361	251.5698371
6	Incidence	59	Latvia	2	Female	22	All ages	432	Cervical cancer	2	Percent	1990	4.64E-05	5.11E-05	4.21E-05
6	Incidence	59	Latvia	2	Female	22	All ages	432	Cervical cancer	3	Rate	1990	19.23611418	21.00937532	17.68398514
6	Incidence	59	Latvia	2	Female	22	All ages	432	Cervical cancer	1	Number	1991	269.5864739	292.5934823	248.5828698
6	Incidence	59	Latvia	2	Female	22	All ages	432	Cervical cancer	2	Percent	1991	4.59E-05	5.03E-05	4.19E-05
6	Incidence	59	Latvia	2	Female	22	All ages	432	Cervical cancer	3	Rate	1991	19.01016902	20.63253202	17.52907816
6	Incidence	59	Latvia	2	Female	22	All ages	432	Cervical cancer	1	Number	1992	265.7223975	289.2485446	243.8578881
6	Incidence	59	Latvia	2	Female	22	All ages	432	Cervical cancer	2	Percent	1992	4.55E-05	5.01E-05	4.13E-05
6	Incidence	59	Latvia	2	Female	22	All ages	432	Cervical cancer	3	Rate	1992	18.83770285	20.50552827	17.28767495
6	Incidence	59	Latvia	2	Female	22	All ages	432	Cervical cancer	1	Number	1993	286.8422848	310.2411134	264.3711342
6	Incidence	59	Latvia	2	Female	22	All ages	432	Cervical cancer	2	Percent	1993	4.97E-05	5.45E-05	4.46E-05
6	Incidence	59	Latvia	2	Female	22	All ages	432	Cervical cancer	3	Rate	1993	20.49856885	22.17071596	18.89271625
6	Incidence	59	Latvia	2	Female	22	All ages	432	Cervical cancer	1	Number	1994	295.6075097	319.8591249	272.3284508
6	Incidence	59	Latvia	2	Female	22	All ages	432	Cervical cancer	2	Percent	1994	5.18E-05	5.73E-05	4.67E-05
6	Incidence	59	Latvia	2	Female	22	All ages	432	Cervical cancer	3	Rate	1994	21.35359045	23.10543722	19.67199755
6	Incidence	59	Latvia	2	Female	22	All ages	432	Cervical cancer	1	Number	1995	276.1321246	298.8945268	254.0130671
6	Incidence	59	Latvia	2	Female	22	All ages	432	Cervical cancer	2	Percent	1995	4.91E-05	5.38E-05	4.42E-05
6	Incidence	59	Latvia	2	Female	22	All ages	432	Cervical cancer	3	Rate	1995	20.19510377	21.85984697	18.57741202
6	Incidence	59	Latvia	2	Female	22	All ages	432	Cervical cancer	1	Number	1996	226.0825382	246.6287621	206.944358
6	Incidence	59	Latvia	2	Female	22	All ages	432	Cervical cancer	2	Percent	1996	4.08E-05	4.53E-05	3.70E-05
6	Incidence	59	Latvia	2	Female	22	All ages	432	Cervical cancer	3	Rate	1996	16.74250116	18.26404802	15.32522671
6	Incidence	59	Latvia	2	Female	22	All ages	432	Cervical cancer	1	Number	1997	221.827028	242.1550012	203.5936441
6	Incidence	59	Latvia	2	Female	22	All ages	432	Cervical cancer	2	Percent	1997	4.05E-05	4.45E-05	3.67E-05
6	Incidence	59	Latvia	2	Female	22	All ages	432	Cervical cancer	3	Rate	1997	16.63129939	18.1553725	15.2642664
6	Incidence	46	Croatia	2	Female	22	All ages	432	Cervical cancer	1	Number	1990	634.9668419	722.4926781	543.44062
6	Incidence	46	Croatia	2	Female	22	All ages	432	Cervical cancer	2	Percent	1990	7.19E-05	8.33E-05	6.06E-05
6	Incidence	46	Croatia	2	Female	22	All ages	432	Cervical cancer	3	Rate	1990	25.42776762	28.93281146	21.76252504
6	Incidence	46	Croatia	2	Female	22	All ages	432	Cervical cancer	1	Number	1991	667.0300344	763.9790523	572.0018322
6	Incidence	46	Croatia	2	Female	22	All ages	432	Cervical cancer	2	Percent	1991	7.49E-05	8.73E-05	6.28E-05
6	Incidence	46	Croatia	2	Female	22	All ages	432	Cervical cancer	3	Rate	1991	26.81320102	30.71034713	22.99326765
6	Incidence	46	Croatia	2	Female	22	All ages	432	Cervical cancer	1	Number	1992	644.8001036	737.9893114	555.873441
6	Incidence	46	Croatia	2	Female	22	All ages	432	Cervical cancer	2	Percent	1992	7.31E-05	8.55E-05	6.21E-05
6	Incidence	46	Croatia	2	Female	22	All ages	432	Cervical cancer	3	Rate	1992	26.04864303	29.81330187	22.45618255
6	Incidence	46	Croatia	2	Female	22	All ages	432	Cervical cancer	1	Number	1993	644.5395536	746.584701	557.2145033
6	Incidence	46	Croatia	2	Female	22	All ages	432	Cervical cancer	2	Percent	1993	7.37E-05	8.69E-05	6.23E-05
6	Incidence	46	Croatia	2	Female	22	All ages	432	Cervical cancer	3	Rate	1993	26.17267529	30.31640006	22.62668626
6	Incidence	46	Croatia	2	Female	22	All ages	432	Cervical cancer	1	Number	1994	615.7420212	733.5621099	515.5850843
6	Incidence	46	Croatia	2	Female	22	All ages	432	Cervical cancer	2	Percent	1994	7.09E-05	8.54E-05	5.87E-05
6	Incidence	46	Croatia	2	Female	22	All ages	432	Cervical cancer	3	Rate	1994	25.13286163	29.94194706	21.04473649
6	Incidence	46	Croatia	2	Female	22	All ages	432	Cervical cancer	1	Number	1995	597.2262995	708.0786412	497.5613148
6	Incidence	46	Croatia	2	Female	22	All ages	432	Cervical cancer	2	Percent	1995	6.89E-05	8.31E-05	5.66E-05
6	Incidence	46	Croatia	2	Female	22	All ages	432	Cervical cancer	3	Rate	1995	24.50042143	29.04799258	20.41179685
6	Incidence	46	Croatia	2	Female	22	All ages	432	Cervical cancer	1	Number	1996	641.1512766	766.2220718	532.4098114
6	Incidence	46	Croatia	2	Female	22	All ages	432	Cervical cancer	2	Percent	1996	7.45E-05	8.95E-05	6.07E-05
6	Incidence	46	Croatia	2	Female	22	All ages	432	Cervical cancer	3	Rate	1996	26.43597166	31.59289503	21.9523398
6	Incidence	46	Croatia	2	Female	22	All ages	432	Cervical cancer	1	Number	1997	645.748282	770.3820772	529.4441531
6	Incidence	46	Croatia	2	Female	22	All ages	432	Cervical cancer	2	Percent	1997	7.55E-05	9.19E-05	6.12E-05
6	Incidence	46	Croatia	2	Female	22	All ages	432	Cervical cancer	3	Rate	1997	26.76828933	31.93475059	21.94711882
6	Incidence	46	Croatia	2	Female	27	Age-standardized	432	Cervical cancer	2	Percent	1990	5.52E-05	6.38E-05	4.59E-05
6	Incidence	46	Croatia	2	Female	27	Age-standardized	432	Cervical cancer	3	Rate	1990	19.66809615	22.34965122	16.84976005
6	Incidence	46	Croatia	2	Female	27	Age-standardized	432	Cervical cancer	2	Percent	1991	5.70E-05	6.69E-05	4.74E-05
6	Incidence	46	Croatia	2	Female	27	Age-standardized	432	Cervical cancer	3	Rate	1991	20.59415669	23.59893563	17.58161729
6	Incidence	46	Croatia	2	Female	27	Age-standardized	432	Cervical cancer	2	Percent	1992	5.47E-05	6.40E-05	4.61E-05
6	Incidence	46	Croatia	2	Female	27	Age-standardized	432	Cervical cancer	3	Rate	1992	19.6700899	22.54622896	16.95726555
6	Incidence	46	Croatia	2	Female	27	Age-standardized	432	Cervical cancer	2	Percent	1993	5.51E-05	6.47E-05	4.64E-05
6	Incidence	46	Croatia	2	Female	27	Age-standardized	432	Cervical cancer	3	Rate	1993	19.71399211	22.88505065	16.91816805
6	Incidence	46	Croatia	2	Female	27	Age-standardized	432	Cervical cancer	2	Percent	1994	5.29E-05	6.41E-05	4.39E-05
6	Incidence	46	Croatia	2	Female	27	Age-standardized	432	Cervical cancer	3	Rate	1994	18.8745679	22.52751639	15.78678468
6	Incidence	46	Croatia	2	Female	27	Age-standardized	432	Cervical cancer	2	Percent	1995	5.12E-05	6.26E-05	4.21E-05
6	Incidence	46	Croatia	2	Female	27	Age-standardized	432	Cervical cancer	3	Rate	1995	18.34905288	21.85462697	15.37683715
6	Incidence	46	Croatia	2	Female	27	Age-standardized	432	Cervical cancer	2	Percent	1996	5.50E-05	6.66E-05	4.47E-05
6	Incidence	46	Croatia	2	Female	27	Age-standardized	432	Cervical cancer	3	Rate	1996	19.61519394	23.50158225	16.19778733
6	Incidence	46	Croatia	2	Female	27	Age-standardized	432	Cervical cancer	2	Percent	1997	5.52E-05	6.71E-05	4.45E-05
6	Incidence	46	Croatia	2	Female	27	Age-standardized	432	Cervical cancer	3	Rate	1997	19.68483517	23.38963326	16.0427896
6	Incidence	34	Azerbaijan	2	Female	22	All ages	432	Cervical cancer	1	Number	1990	407.0111522	467.1923073	345.7438341
6	Incidence	34	Azerbaijan	2	Female	22	All ages	432	Cervical cancer	2	Percent	1990	3.26E-05	3.79E-05	2.73E-05
6	Incidence	34	Azerbaijan	2	Female	22	All ages	432	Cervical cancer	3	Rate	1990	10.84604667	12.44975609	9.213393148
6	Incidence	34	Azerbaijan	2	Female	22	All ages	432	Cervical cancer	1	Number	1991	426.0280643	487.6243229	365.3049427
6	Incidence	34	Azerbaijan	2	Female	22	All ages	432	Cervical cancer	2	Percent	1991	3.35E-05	3.93E-05	2.84E-05
6	Incidence	34	Azerbaijan	2	Female	22	All ages	432	Cervical cancer	3	Rate	1991	11.17215847	12.78745854	9.579755541
6	Incidence	34	Azerbaijan	2	Female	22	All ages	432	Cervical cancer	1	Number	1992	465.6182468	541.2825589	395.4035295
6	Incidence	34	Azerbaijan	2	Female	22	All ages	432	Cervical cancer	2	Percent	1992	3.58E-05	4.21E-05	3.03E-05
6	Incidence	34	Azerbaijan	2	Female	22	All ages	432	Cervical cancer	3	Rate	1992	12.02665565	13.98102199	10.21304927
6	Incidence	34	Azerbaijan	2	Female	22	All ages	432	Cervical cancer	1	Number	1993	481.5154195	565.1154304	403.6540113
6	Incidence	34	Azerbaijan	2	Female	22	All ages	432	Cervical cancer	2	Percent	1993	3.66E-05	4.38E-05	3.06E-05
6	Incidence	34	Azerbaijan	2	Female	22	All ages	432	Cervical cancer	3	Rate	1993	12.26070308	14.38938862	10.2781381
6	Incidence	34	Azerbaijan	2	Female	22	All ages	432	Cervical cancer	1	Number	1994	493.4769397	588.3366903	412.5098174
6	Incidence	34	Azerbaijan	2	Female	22	All ages	432	Cervical cancer	2	Percent	1994	3.70E-05	4.43E-05	3.04E-05
6	Incidence	34	Azerbaijan	2	Female	22	All ages	432	Cervical cancer	3	Rate	1994	12.39971709	14.7832815	10.36523618
6	Incidence	34	Azerbaijan	2	Female	22	All ages	432	Cervical cancer	1	Number	1995	491.6496231	592.4669128	405.6031758
6	Incidence	34	Azerbaijan	2	Female	22	All ages	432	Cervical cancer	2	Percent	1995	3.66E-05	4.47E-05	2.99E-05
6	Incidence	34	Azerbaijan	2	Female	22	All ages	432	Cervical cancer	3	Rate	1995	12.2022942	14.70448716	10.06670004
6	Incidence	34	Azerbaijan	2	Female	22	All ages	432	Cervical cancer	1	Number	1996	482.9204783	577.5391383	395.8035747
6	Incidence	34	Azerbaijan	2	Female	22	All ages	432	Cervical cancer	2	Percent	1996	3.56E-05	4.28E-05	2.88E-05
6	Incidence	34	Azerbaijan	2	Female	22	All ages	432	Cervical cancer	3	Rate	1996	11.84956142	14.17124723	9.711948404
6	Incidence	34	Azerbaijan	2	Female	22	All ages	432	Cervical cancer	1	Number	1997	472.9613049	564.3434685	394.0053334
6	Incidence	34	Azerbaijan	2	Female	22	All ages	432	Cervical cancer	2	Percent	1997	3.46E-05	4.12E-05	2.84E-05
6	Incidence	34	Azerbaijan	2	Female	22	All ages	432	Cervical cancer	3	Rate	1997	11.48102447	13.699305	9.564386826
6	Incidence	59	Latvia	2	Female	27	Age-standardized	432	Cervical cancer	2	Percent	1990	3.39E-05	3.77E-05	3.04E-05
6	Incidence	59	Latvia	2	Female	27	Age-standardized	432	Cervical cancer	3	Rate	1990	14.32649368	15.66979878	13.08461368
6	Incidence	59	Latvia	2	Female	27	Age-standardized	432	Cervical cancer	2	Percent	1991	3.36E-05	3.72E-05	3.02E-05
6	Incidence	59	Latvia	2	Female	27	Age-standardized	432	Cervical cancer	3	Rate	1991	14.20012508	15.42572258	13.04202854
6	Incidence	59	Latvia	2	Female	27	Age-standardized	432	Cervical cancer	2	Percent	1992	3.35E-05	3.71E-05	3.01E-05
6	Incidence	59	Latvia	2	Female	27	Age-standardized	432	Cervical cancer	3	Rate	1992	14.12513665	15.4151937	12.98999978
6	Incidence	59	Latvia	2	Female	27	Age-standardized	432	Cervical cancer	2	Percent	1993	3.67E-05	4.06E-05	3.27E-05
6	Incidence	59	Latvia	2	Female	27	Age-standardized	432	Cervical cancer	3	Rate	1993	15.48169583	16.82160284	14.23255812
6	Incidence	59	Latvia	2	Female	27	Age-standardized	432	Cervical cancer	2	Percent	1994	3.84E-05	4.23E-05	3.42E-05
6	Incidence	59	Latvia	2	Female	27	Age-standardized	432	Cervical cancer	3	Rate	1994	16.15310014	17.61274058	14.85818208
6	Incidence	59	Latvia	2	Female	27	Age-standardized	432	Cervical cancer	2	Percent	1995	3.62E-05	4.01E-05	3.23E-05
6	Incidence	59	Latvia	2	Female	27	Age-standardized	432	Cervical cancer	3	Rate	1995	15.2192239	16.5643548	13.92596965
6	Incidence	59	Latvia	2	Female	27	Age-standardized	432	Cervical cancer	2	Percent	1996	2.97E-05	3.32E-05	2.68E-05
6	Incidence	59	Latvia	2	Female	27	Age-standardized	432	Cervical cancer	3	Rate	1996	12.49683866	13.82733101	11.39749846
6	Incidence	59	Latvia	2	Female	27	Age-standardized	432	Cervical cancer	2	Percent	1997	2.91E-05	3.23E-05	2.61E-05
6	Incidence	59	Latvia	2	Female	27	Age-standardized	432	Cervical cancer	3	Rate	1997	12.24690449	13.45677873	11.22856319
6	Incidence	39	Tajikistan	2	Female	22	All ages	432	Cervical cancer	1	Number	1990	197.8560074	243.328909	153.7819387
6	Incidence	39	Tajikistan	2	Female	22	All ages	432	Cervical cancer	2	Percent	1990	1.95E-05	2.42E-05	1.51E-05
6	Incidence	39	Tajikistan	2	Female	22	All ages	432	Cervical cancer	3	Rate	1990	7.336167971	9.022226682	5.701975634
6	Incidence	39	Tajikistan	2	Female	22	All ages	432	Cervical cancer	1	Number	1991	200.0278659	247.7462233	154.2314428
6	Incidence	39	Tajikistan	2	Female	22	All ages	432	Cervical cancer	2	Percent	1991	1.93E-05	2.42E-05	1.49E-05
6	Incidence	39	Tajikistan	2	Female	22	All ages	432	Cervical cancer	3	Rate	1991	7.265253937	8.998442374	5.601872479
6	Incidence	39	Tajikistan	2	Female	22	All ages	432	Cervical cancer	1	Number	1992	208.8119653	261.6378824	162.4656896
6	Incidence	39	Tajikistan	2	Female	22	All ages	432	Cervical cancer	2	Percent	1992	1.93E-05	2.43E-05	1.49E-05
6	Incidence	39	Tajikistan	2	Female	22	All ages	432	Cervical cancer	3	Rate	1992	7.444980089	9.328434901	5.792550356
6	Incidence	39	Tajikistan	2	Female	22	All ages	432	Cervical cancer	1	Number	1993	210.8477918	269.1305535	161.4688637
6	Incidence	39	Tajikistan	2	Female	22	All ages	432	Cervical cancer	2	Percent	1993	1.85E-05	2.37E-05	1.40E-05
6	Incidence	39	Tajikistan	2	Female	22	All ages	432	Cervical cancer	3	Rate	1993	7.39404518	9.437914691	5.662416775
6	Incidence	39	Tajikistan	2	Female	22	All ages	432	Cervical cancer	1	Number	1994	224.434385	284.8209991	175.9042182
6	Incidence	39	Tajikistan	2	Female	22	All ages	432	Cervical cancer	2	Percent	1994	2.05E-05	2.62E-05	1.57E-05
6	Incidence	39	Tajikistan	2	Female	22	All ages	432	Cervical cancer	3	Rate	1994	7.747696082	9.832301494	6.072386912
6	Incidence	39	Tajikistan	2	Female	22	All ages	432	Cervical cancer	1	Number	1995	218.8427318	273.8314928	171.5274931
6	Incidence	39	Tajikistan	2	Female	22	All ages	432	Cervical cancer	2	Percent	1995	1.97E-05	2.49E-05	1.53E-05
6	Incidence	39	Tajikistan	2	Female	22	All ages	432	Cervical cancer	3	Rate	1995	7.437774233	9.306668788	5.829678501
6	Incidence	39	Tajikistan	2	Female	22	All ages	432	Cervical cancer	1	Number	1996	211.9434664	262.2567084	166.8613815
6	Incidence	39	Tajikistan	2	Female	22	All ages	432	Cervical cancer	2	Percent	1996	1.87E-05	2.38E-05	1.46E-05
6	Incidence	39	Tajikistan	2	Female	22	All ages	432	Cervical cancer	3	Rate	1996	7.093973052	8.778010732	5.585027765
6	Incidence	39	Tajikistan	2	Female	22	All ages	432	Cervical cancer	1	Number	1997	200.8387692	252.5737411	158.3611036
6	Incidence	39	Tajikistan	2	Female	22	All ages	432	Cervical cancer	2	Percent	1997	1.77E-05	2.24E-05	1.40E-05
6	Incidence	39	Tajikistan	2	Female	22	All ages	432	Cervical cancer	3	Rate	1997	6.620686482	8.326139223	5.220402524
6	Incidence	39	Tajikistan	2	Female	27	Age-standardized	432	Cervical cancer	2	Percent	1990	3.36E-05	4.14E-05	2.59E-05
6	Incidence	39	Tajikistan	2	Female	27	Age-standardized	432	Cervical cancer	3	Rate	1990	11.96082454	14.64894578	9.307405313
6	Incidence	39	Tajikistan	2	Female	27	Age-standardized	432	Cervical cancer	2	Percent	1991	3.33E-05	4.15E-05	2.58E-05
6	Incidence	39	Tajikistan	2	Female	27	Age-standardized	432	Cervical cancer	3	Rate	1991	11.85716895	14.678076	9.280320747
6	Incidence	39	Tajikistan	2	Female	27	Age-standardized	432	Cervical cancer	2	Percent	1992	3.35E-05	4.20E-05	2.58E-05
6	Incidence	39	Tajikistan	2	Female	27	Age-standardized	432	Cervical cancer	3	Rate	1992	12.15502836	15.24050505	9.536094516
6	Incidence	39	Tajikistan	2	Female	27	Age-standardized	432	Cervical cancer	2	Percent	1993	3.23E-05	4.09E-05	2.44E-05
6	Incidence	39	Tajikistan	2	Female	27	Age-standardized	432	Cervical cancer	3	Rate	1993	12.11129647	15.38265875	9.280488128
6	Incidence	39	Tajikistan	2	Female	27	Age-standardized	432	Cervical cancer	2	Percent	1994	3.56E-05	4.52E-05	2.74E-05
6	Incidence	39	Tajikistan	2	Female	27	Age-standardized	432	Cervical cancer	3	Rate	1994	12.71030083	16.0757354	10.00731408
6	Incidence	39	Tajikistan	2	Female	27	Age-standardized	432	Cervical cancer	2	Percent	1995	3.41E-05	4.26E-05	2.69E-05
6	Incidence	39	Tajikistan	2	Female	27	Age-standardized	432	Cervical cancer	3	Rate	1995	12.17798312	15.11271826	9.595856571
6	Incidence	39	Tajikistan	2	Female	27	Age-standardized	432	Cervical cancer	2	Percent	1996	3.21E-05	4.04E-05	2.54E-05
6	Incidence	39	Tajikistan	2	Female	27	Age-standardized	432	Cervical cancer	3	Rate	1996	11.53686262	14.24709333	9.179351238
6	Incidence	39	Tajikistan	2	Female	27	Age-standardized	432	Cervical cancer	2	Percent	1997	3.02E-05	3.76E-05	2.39E-05
6	Incidence	39	Tajikistan	2	Female	27	Age-standardized	432	Cervical cancer	3	Rate	1997	10.73564659	13.29799155	8.468869655
6	Incidence	34	Azerbaijan	2	Female	27	Age-standardized	432	Cervical cancer	2	Percent	1990	3.93E-05	4.60E-05	3.31E-05
6	Incidence	34	Azerbaijan	2	Female	27	Age-standardized	432	Cervical cancer	3	Rate	1990	13.0032063	14.99168633	11.04041294
6	Incidence	34	Azerbaijan	2	Female	27	Age-standardized	432	Cervical cancer	2	Percent	1991	3.99E-05	4.66E-05	3.38E-05
6	Incidence	34	Azerbaijan	2	Female	27	Age-standardized	432	Cervical cancer	3	Rate	1991	13.22648024	15.09524725	11.34378187
6	Incidence	34	Azerbaijan	2	Female	27	Age-standardized	432	Cervical cancer	2	Percent	1992	4.22E-05	4.96E-05	3.58E-05
6	Incidence	34	Azerbaijan	2	Female	27	Age-standardized	432	Cervical cancer	3	Rate	1992	14.05653982	16.3610361	11.8810222
6	Incidence	34	Azerbaijan	2	Female	27	Age-standardized	432	Cervical cancer	2	Percent	1993	4.30E-05	5.11E-05	3.56E-05
6	Incidence	34	Azerbaijan	2	Female	27	Age-standardized	432	Cervical cancer	3	Rate	1993	14.29388067	16.7863219	11.92675629
6	Incidence	34	Azerbaijan	2	Female	27	Age-standardized	432	Cervical cancer	2	Percent	1994	4.35E-05	5.20E-05	3.58E-05
6	Incidence	34	Azerbaijan	2	Female	27	Age-standardized	432	Cervical cancer	3	Rate	1994	14.46283344	17.22535149	12.12596444
6	Incidence	34	Azerbaijan	2	Female	27	Age-standardized	432	Cervical cancer	2	Percent	1995	4.27E-05	5.17E-05	3.49E-05
6	Incidence	34	Azerbaijan	2	Female	27	Age-standardized	432	Cervical cancer	3	Rate	1995	14.1442369	16.9049285	11.66499196
6	Incidence	34	Azerbaijan	2	Female	27	Age-standardized	432	Cervical cancer	2	Percent	1996	4.10E-05	4.91E-05	3.34E-05
6	Incidence	34	Azerbaijan	2	Female	27	Age-standardized	432	Cervical cancer	3	Rate	1996	13.62240728	16.22137156	11.23393447
6	Incidence	34	Azerbaijan	2	Female	27	Age-standardized	432	Cervical cancer	2	Percent	1997	3.96E-05	4.71E-05	3.27E-05
6	Incidence	34	Azerbaijan	2	Female	27	Age-standardized	432	Cervical cancer	3	Rate	1997	13.11259477	15.50122968	10.87428672
6	Incidence	51	Poland	2	Female	22	All ages	432	Cervical cancer	1	Number	1990	4526.495636	4734.525211	4332.341563
6	Incidence	51	Poland	2	Female	22	All ages	432	Cervical cancer	2	Percent	1990	6.20E-05	6.62E-05	5.79E-05
6	Incidence	51	Poland	2	Female	22	All ages	432	Cervical cancer	3	Rate	1990	23.1134981	24.17575279	22.12209545
6	Incidence	51	Poland	2	Female	22	All ages	432	Cervical cancer	1	Number	1991	4720.133269	4934.789747	4509.700905
6	Incidence	51	Poland	2	Female	22	All ages	432	Cervical cancer	2	Percent	1991	6.47E-05	6.90E-05	6.05E-05
6	Incidence	51	Poland	2	Female	22	All ages	432	Cervical cancer	3	Rate	1991	24.02902213	25.12178476	22.95776341
6	Incidence	51	Poland	2	Female	22	All ages	432	Cervical cancer	1	Number	1992	4699.391041	4914.894523	4499.156958
6	Incidence	51	Poland	2	Female	22	All ages	432	Cervical cancer	2	Percent	1992	6.45E-05	6.89E-05	6.03E-05
6	Incidence	51	Poland	2	Female	22	All ages	432	Cervical cancer	3	Rate	1992	23.86617885	24.96062802	22.84927636
6	Incidence	51	Poland	2	Female	22	All ages	432	Cervical cancer	1	Number	1993	4657.510724	4853.307339	4467.807132
6	Incidence	51	Poland	2	Female	22	All ages	432	Cervical cancer	2	Percent	1993	6.40E-05	6.83E-05	5.97E-05
6	Incidence	51	Poland	2	Female	22	All ages	432	Cervical cancer	3	Rate	1993	23.60776585	24.60021029	22.64620542
6	Incidence	51	Poland	2	Female	22	All ages	432	Cervical cancer	1	Number	1994	4734.939455	4938.638585	4528.305555
6	Incidence	51	Poland	2	Female	22	All ages	432	Cervical cancer	2	Percent	1994	6.52E-05	6.94E-05	6.06E-05
6	Incidence	51	Poland	2	Female	22	All ages	432	Cervical cancer	3	Rate	1994	23.96742516	24.99851409	22.92148094
6	Incidence	51	Poland	2	Female	22	All ages	432	Cervical cancer	1	Number	1995	4718.163277	4919.919005	4522.044325
6	Incidence	51	Poland	2	Female	22	All ages	432	Cervical cancer	2	Percent	1995	6.51E-05	6.93E-05	6.06E-05
6	Incidence	51	Poland	2	Female	22	All ages	432	Cervical cancer	3	Rate	1995	23.86551217	24.88603722	22.87349919
6	Incidence	51	Poland	2	Female	22	All ages	432	Cervical cancer	1	Number	1996	4707.96235	4906.237002	4507.111319
6	Incidence	51	Poland	2	Female	22	All ages	432	Cervical cancer	2	Percent	1996	6.51E-05	6.96E-05	6.04E-05
6	Incidence	51	Poland	2	Female	22	All ages	432	Cervical cancer	3	Rate	1996	23.80762358	24.81027567	22.79194304
6	Incidence	51	Poland	2	Female	22	All ages	432	Cervical cancer	1	Number	1997	4778.115736	4974.469168	4584.347752
6	Incidence	51	Poland	2	Female	22	All ages	432	Cervical cancer	2	Percent	1997	6.62E-05	7.07E-05	6.17E-05
6	Incidence	51	Poland	2	Female	22	All ages	432	Cervical cancer	3	Rate	1997	24.16363319	25.15662134	23.18372004
6	Incidence	51	Poland	2	Female	27	Age-standardized	432	Cervical cancer	2	Percent	1990	5.22E-05	5.57E-05	4.87E-05
6	Incidence	51	Poland	2	Female	27	Age-standardized	432	Cervical cancer	3	Rate	1990	19.5577324	20.4367406	18.68708402
6	Incidence	51	Poland	2	Female	27	Age-standardized	432	Cervical cancer	2	Percent	1991	5.41E-05	5.77E-05	5.05E-05
6	Incidence	51	Poland	2	Female	27	Age-standardized	432	Cervical cancer	3	Rate	1991	20.19899989	21.07921077	19.29748581
6	Incidence	51	Poland	2	Female	27	Age-standardized	432	Cervical cancer	2	Percent	1992	5.35E-05	5.72E-05	4.98E-05
6	Incidence	51	Poland	2	Female	27	Age-standardized	432	Cervical cancer	3	Rate	1992	19.9133643	20.86646428	19.07206116
6	Incidence	51	Poland	2	Female	27	Age-standardized	432	Cervical cancer	2	Percent	1993	5.25E-05	5.63E-05	4.88E-05
6	Incidence	51	Poland	2	Female	27	Age-standardized	432	Cervical cancer	3	Rate	1993	19.51586059	20.32855491	18.68887787
6	Incidence	51	Poland	2	Female	27	Age-standardized	432	Cervical cancer	2	Percent	1994	5.29E-05	5.66E-05	4.91E-05
6	Incidence	51	Poland	2	Female	27	Age-standardized	432	Cervical cancer	3	Rate	1994	19.62011923	20.47611898	18.71174605
6	Incidence	51	Poland	2	Female	27	Age-standardized	432	Cervical cancer	2	Percent	1995	5.23E-05	5.57E-05	4.88E-05
6	Incidence	51	Poland	2	Female	27	Age-standardized	432	Cervical cancer	3	Rate	1995	19.34428288	20.15071182	18.55262135
6	Incidence	51	Poland	2	Female	27	Age-standardized	432	Cervical cancer	2	Percent	1996	5.19E-05	5.55E-05	4.80E-05
6	Incidence	51	Poland	2	Female	27	Age-standardized	432	Cervical cancer	3	Rate	1996	19.14804486	19.93925628	18.31138143
6	Incidence	51	Poland	2	Female	27	Age-standardized	432	Cervical cancer	2	Percent	1997	5.24E-05	5.59E-05	4.86E-05
6	Incidence	51	Poland	2	Female	27	Age-standardized	432	Cervical cancer	3	Rate	1997	19.30565142	20.11329203	18.50301925
6	Incidence	61	Moldova	2	Female	22	All ages	432	Cervical cancer	1	Number	1990	539.2181497	578.4205497	500.6227599
6	Incidence	61	Moldova	2	Female	22	All ages	432	Cervical cancer	2	Percent	1990	5.43E-05	5.95E-05	4.97E-05
6	Incidence	61	Moldova	2	Female	22	All ages	432	Cervical cancer	3	Rate	1990	23.19102953	24.87707072	21.531095
6	Incidence	61	Moldova	2	Female	22	All ages	432	Cervical cancer	1	Number	1991	528.2584855	567.6714197	492.9662754
6	Incidence	61	Moldova	2	Female	22	All ages	432	Cervical cancer	2	Percent	1991	5.35E-05	5.87E-05	4.87E-05
6	Incidence	61	Moldova	2	Female	22	All ages	432	Cervical cancer	3	Rate	1991	22.71993746	24.41505344	21.20205024
6	Incidence	61	Moldova	2	Female	22	All ages	432	Cervical cancer	1	Number	1992	476.8199322	510.7802327	443.7413583
6	Incidence	61	Moldova	2	Female	22	All ages	432	Cervical cancer	2	Percent	1992	4.85E-05	5.30E-05	4.44E-05
6	Incidence	61	Moldova	2	Female	22	All ages	432	Cervical cancer	3	Rate	1992	20.54734941	22.0107827	19.12191191
6	Incidence	61	Moldova	2	Female	22	All ages	432	Cervical cancer	1	Number	1993	476.3458968	512.4493973	442.1038947
6	Incidence	61	Moldova	2	Female	22	All ages	432	Cervical cancer	2	Percent	1993	4.89E-05	5.32E-05	4.47E-05
6	Incidence	61	Moldova	2	Female	22	All ages	432	Cervical cancer	3	Rate	1993	20.59706377	22.15816907	19.11644914
6	Incidence	61	Moldova	2	Female	22	All ages	432	Cervical cancer	1	Number	1994	483.2897554	522.0512658	450.3017874
6	Incidence	61	Moldova	2	Female	22	All ages	432	Cervical cancer	2	Percent	1994	5.01E-05	5.50E-05	4.57E-05
6	Incidence	61	Moldova	2	Female	22	All ages	432	Cervical cancer	3	Rate	1994	21.0109286	22.69607777	19.57678308
6	Incidence	61	Moldova	2	Female	22	All ages	432	Cervical cancer	1	Number	1995	493.0545713	528.5425312	459.8120854
6	Incidence	61	Moldova	2	Female	22	All ages	432	Cervical cancer	2	Percent	1995	5.17E-05	5.69E-05	4.70E-05
6	Incidence	61	Moldova	2	Female	22	All ages	432	Cervical cancer	3	Rate	1995	21.58912399	23.14301683	20.13355256
6	Incidence	61	Moldova	2	Female	22	All ages	432	Cervical cancer	1	Number	1996	473.2457905	510.6102663	441.5637137
6	Incidence	61	Moldova	2	Female	22	All ages	432	Cervical cancer	2	Percent	1996	5.02E-05	5.48E-05	4.58E-05
6	Incidence	61	Moldova	2	Female	22	All ages	432	Cervical cancer	3	Rate	1996	20.8880711	22.53726026	19.48969105
6	Incidence	61	Moldova	2	Female	22	All ages	432	Cervical cancer	1	Number	1997	425.3728175	458.4159859	397.1738736
6	Incidence	61	Moldova	2	Female	22	All ages	432	Cervical cancer	2	Percent	1997	4.57E-05	5.03E-05	4.15E-05
6	Incidence	61	Moldova	2	Female	22	All ages	432	Cervical cancer	3	Rate	1997	18.92930267	20.39974015	17.67443559
6	Incidence	61	Moldova	2	Female	27	Age-standardized	432	Cervical cancer	2	Percent	1990	4.92E-05	5.39E-05	4.47E-05
6	Incidence	61	Moldova	2	Female	27	Age-standardized	432	Cervical cancer	3	Rate	1990	21.13622299	22.73180543	19.58247668
6	Incidence	61	Moldova	2	Female	27	Age-standardized	432	Cervical cancer	2	Percent	1991	4.80E-05	5.28E-05	4.36E-05
6	Incidence	61	Moldova	2	Female	27	Age-standardized	432	Cervical cancer	3	Rate	1991	20.55404178	22.1816227	19.15306132
6	Incidence	61	Moldova	2	Female	27	Age-standardized	432	Cervical cancer	2	Percent	1992	4.31E-05	4.72E-05	3.91E-05
6	Incidence	61	Moldova	2	Female	27	Age-standardized	432	Cervical cancer	3	Rate	1992	18.42677503	19.79203689	17.10848667
6	Incidence	61	Moldova	2	Female	27	Age-standardized	432	Cervical cancer	2	Percent	1993	4.28E-05	4.68E-05	3.91E-05
6	Incidence	61	Moldova	2	Female	27	Age-standardized	432	Cervical cancer	3	Rate	1993	18.24825378	19.67587991	16.94137139
6	Incidence	61	Moldova	2	Female	27	Age-standardized	432	Cervical cancer	2	Percent	1994	4.35E-05	4.78E-05	3.97E-05
6	Incidence	61	Moldova	2	Female	27	Age-standardized	432	Cervical cancer	3	Rate	1994	18.49301719	19.87084397	17.19954901
6	Incidence	61	Moldova	2	Female	27	Age-standardized	432	Cervical cancer	2	Percent	1995	4.44E-05	4.90E-05	4.02E-05
6	Incidence	61	Moldova	2	Female	27	Age-standardized	432	Cervical cancer	3	Rate	1995	18.82754821	20.17296155	17.44405599
6	Incidence	61	Moldova	2	Female	27	Age-standardized	432	Cervical cancer	2	Percent	1996	4.26E-05	4.65E-05	3.88E-05
6	Incidence	61	Moldova	2	Female	27	Age-standardized	432	Cervical cancer	3	Rate	1996	18.03123485	19.40220923	16.80448501
6	Incidence	61	Moldova	2	Female	27	Age-standardized	432	Cervical cancer	2	Percent	1997	3.85E-05	4.23E-05	3.50E-05
6	Incidence	61	Moldova	2	Female	27	Age-standardized	432	Cervical cancer	3	Rate	1997	16.24436674	17.46566703	15.1278509
6	Incidence	48	Hungary	2	Female	22	All ages	432	Cervical cancer	1	Number	1990	1454.285061	1676.284662	1231.93678
6	Incidence	48	Hungary	2	Female	22	All ages	432	Cervical cancer	2	Percent	1990	7.43E-05	8.68E-05	6.27E-05
6	Incidence	48	Hungary	2	Female	22	All ages	432	Cervical cancer	3	Rate	1990	26.93046912	31.04146055	22.81302084
6	Incidence	48	Hungary	2	Female	22	All ages	432	Cervical cancer	1	Number	1991	1423.241994	1658.060522	1194.46185
6	Incidence	48	Hungary	2	Female	22	All ages	432	Cervical cancer	2	Percent	1991	7.29E-05	8.55E-05	6.06E-05
6	Incidence	48	Hungary	2	Female	22	All ages	432	Cervical cancer	3	Rate	1991	26.36413488	30.71391332	22.12621147
6	Incidence	48	Hungary	2	Female	22	All ages	432	Cervical cancer	1	Number	1992	1483.839384	1737.837024	1231.149815
6	Incidence	48	Hungary	2	Female	22	All ages	432	Cervical cancer	2	Percent	1992	7.62E-05	9.04E-05	6.27E-05
6	Incidence	48	Hungary	2	Female	22	All ages	432	Cervical cancer	3	Rate	1992	27.49611429	32.20278823	22.81367943
6	Incidence	48	Hungary	2	Female	22	All ages	432	Cervical cancer	1	Number	1993	1528.456179	1809.398653	1263.924914
6	Incidence	48	Hungary	2	Female	22	All ages	432	Cervical cancer	2	Percent	1993	7.88E-05	9.38E-05	6.45E-05
6	Incidence	48	Hungary	2	Female	22	All ages	432	Cervical cancer	3	Rate	1993	28.34070165	33.54994935	23.4357513
6	Incidence	48	Hungary	2	Female	22	All ages	432	Cervical cancer	1	Number	1994	1502.595189	1775.43559	1230.060357
6	Incidence	48	Hungary	2	Female	22	All ages	432	Cervical cancer	2	Percent	1994	7.76E-05	9.29E-05	6.33E-05
6	Incidence	48	Hungary	2	Female	22	All ages	432	Cervical cancer	3	Rate	1994	27.88001465	32.94245226	22.82324675
6	Incidence	48	Hungary	2	Female	22	All ages	432	Cervical cancer	1	Number	1995	1557.428204	1837.268635	1270.77579
6	Incidence	48	Hungary	2	Female	22	All ages	432	Cervical cancer	2	Percent	1995	8.07E-05	9.62E-05	6.51E-05
6	Incidence	48	Hungary	2	Female	22	All ages	432	Cervical cancer	3	Rate	1995	28.91947192	34.11575478	23.59669915
6	Incidence	48	Hungary	2	Female	22	All ages	432	Cervical cancer	1	Number	1996	1579.397602	1856.914321	1308.749432
6	Incidence	48	Hungary	2	Female	22	All ages	432	Cervical cancer	2	Percent	1996	8.20E-05	9.72E-05	6.67E-05
6	Incidence	48	Hungary	2	Female	22	All ages	432	Cervical cancer	3	Rate	1996	29.35463864	34.51255644	24.32437949
6	Incidence	48	Hungary	2	Female	22	All ages	432	Cervical cancer	1	Number	1997	1594.932046	1854.605889	1335.941285
6	Incidence	48	Hungary	2	Female	22	All ages	432	Cervical cancer	2	Percent	1997	8.30E-05	9.69E-05	6.86E-05
6	Incidence	48	Hungary	2	Female	22	All ages	432	Cervical cancer	3	Rate	1997	29.67651333	34.50820149	24.85753513
6	Incidence	48	Hungary	2	Female	27	Age-standardized	432	Cervical cancer	2	Percent	1990	5.77E-05	6.82E-05	4.77E-05
6	Incidence	48	Hungary	2	Female	27	Age-standardized	432	Cervical cancer	3	Rate	1990	21.0647878	24.57209615	17.59517493
6	Incidence	48	Hungary	2	Female	27	Age-standardized	432	Cervical cancer	2	Percent	1991	5.67E-05	6.72E-05	4.62E-05
6	Incidence	48	Hungary	2	Female	27	Age-standardized	432	Cervical cancer	3	Rate	1991	20.62594637	24.13920236	17.04473965
6	Incidence	48	Hungary	2	Female	27	Age-standardized	432	Cervical cancer	2	Percent	1992	5.93E-05	7.12E-05	4.78E-05
6	Incidence	48	Hungary	2	Female	27	Age-standardized	432	Cervical cancer	3	Rate	1992	21.51475074	25.37420198	17.62163996
6	Incidence	48	Hungary	2	Female	27	Age-standardized	432	Cervical cancer	2	Percent	1993	6.13E-05	7.42E-05	4.93E-05
6	Incidence	48	Hungary	2	Female	27	Age-standardized	432	Cervical cancer	3	Rate	1993	22.19579377	26.54678746	18.12510465
6	Incidence	48	Hungary	2	Female	27	Age-standardized	432	Cervical cancer	2	Percent	1994	6.04E-05	7.31E-05	4.84E-05
6	Incidence	48	Hungary	2	Female	27	Age-standardized	432	Cervical cancer	3	Rate	1994	21.82397661	26.0793159	17.63716875
6	Incidence	48	Hungary	2	Female	27	Age-standardized	432	Cervical cancer	2	Percent	1995	6.28E-05	7.51E-05	5.02E-05
6	Incidence	48	Hungary	2	Female	27	Age-standardized	432	Cervical cancer	3	Rate	1995	22.62631937	27.0475961	18.26755281
6	Incidence	48	Hungary	2	Female	27	Age-standardized	432	Cervical cancer	2	Percent	1996	6.40E-05	7.71E-05	5.15E-05
6	Incidence	48	Hungary	2	Female	27	Age-standardized	432	Cervical cancer	3	Rate	1996	23.05412282	27.31666433	18.94567706
6	Incidence	48	Hungary	2	Female	27	Age-standardized	432	Cervical cancer	2	Percent	1997	6.43E-05	7.62E-05	5.20E-05
6	Incidence	48	Hungary	2	Female	27	Age-standardized	432	Cervical cancer	3	Rate	1997	23.13036399	27.04541335	19.28021345
6	Incidence	53	Serbia	2	Female	22	All ages	432	Cervical cancer	1	Number	1990	1476.811391	1845.050611	1169.263965
6	Incidence	53	Serbia	2	Female	22	All ages	432	Cervical cancer	2	Percent	1990	8.37E-05	0.000104362	6.61E-05
6	Incidence	53	Serbia	2	Female	22	All ages	432	Cervical cancer	3	Rate	1990	30.21096699	37.7439959	23.91950337
6	Incidence	53	Serbia	2	Female	22	All ages	432	Cervical cancer	1	Number	1991	1518.402736	1983.361408	1161.471445
6	Incidence	53	Serbia	2	Female	22	All ages	432	Cervical cancer	2	Percent	1991	8.58E-05	0.000110571	6.53E-05
6	Incidence	53	Serbia	2	Female	22	All ages	432	Cervical cancer	3	Rate	1991	31.07476236	40.59034073	23.7700106
6	Incidence	53	Serbia	2	Female	22	All ages	432	Cervical cancer	1	Number	1992	1561.549987	2061.892946	1170.908844
6	Incidence	53	Serbia	2	Female	22	All ages	432	Cervical cancer	2	Percent	1992	8.81E-05	0.000116223	6.46E-05
6	Incidence	53	Serbia	2	Female	22	All ages	432	Cervical cancer	3	Rate	1992	31.70623957	41.86537239	23.77452956
6	Incidence	53	Serbia	2	Female	22	All ages	432	Cervical cancer	1	Number	1993	1633.870678	2128.403396	1246.261486
6	Incidence	53	Serbia	2	Female	22	All ages	432	Cervical cancer	2	Percent	1993	9.06E-05	0.000118324	6.81E-05
6	Incidence	53	Serbia	2	Female	22	All ages	432	Cervical cancer	3	Rate	1993	32.58065773	42.44202645	24.85142763
6	Incidence	53	Serbia	2	Female	22	All ages	432	Cervical cancer	1	Number	1994	1719.715647	2163.903175	1344.879867
6	Incidence	53	Serbia	2	Female	22	All ages	432	Cervical cancer	2	Percent	1994	9.48E-05	0.000117876	7.36E-05
6	Incidence	53	Serbia	2	Female	22	All ages	432	Cervical cancer	3	Rate	1994	34.0330645	42.82350775	26.61508799
6	Incidence	53	Serbia	2	Female	22	All ages	432	Cervical cancer	1	Number	1995	1834.097014	2186.317088	1517.094658
6	Incidence	53	Serbia	2	Female	22	All ages	432	Cervical cancer	2	Percent	1995	0.000101181	0.000121278	8.24E-05
6	Incidence	53	Serbia	2	Female	22	All ages	432	Cervical cancer	3	Rate	1995	36.29565805	43.26587786	30.02237531
6	Incidence	53	Serbia	2	Female	22	All ages	432	Cervical cancer	1	Number	1996	1941.080744	2290.405314	1599.520764
6	Incidence	53	Serbia	2	Female	22	All ages	432	Cervical cancer	2	Percent	1996	0.000107042	0.000128546	8.69E-05
6	Incidence	53	Serbia	2	Female	22	All ages	432	Cervical cancer	3	Rate	1996	38.36017859	45.26362809	31.61017508
6	Incidence	53	Serbia	2	Female	22	All ages	432	Cervical cancer	1	Number	1997	2026.956881	2358.206937	1655.694249
6	Incidence	53	Serbia	2	Female	22	All ages	432	Cervical cancer	2	Percent	1997	0.000112428	0.000132872	9.16E-05
6	Incidence	53	Serbia	2	Female	22	All ages	432	Cervical cancer	3	Rate	1997	40.2600731	46.83946883	32.88593463
6	Incidence	41	Uzbekistan	2	Female	22	All ages	432	Cervical cancer	1	Number	1990	1070.845298	1159.652978	979.3245134
6	Incidence	41	Uzbekistan	2	Female	22	All ages	432	Cervical cancer	2	Percent	1990	2.87E-05	3.16E-05	2.58E-05
6	Incidence	41	Uzbekistan	2	Female	22	All ages	432	Cervical cancer	3	Rate	1990	10.10319309	10.94107428	9.239714338
6	Incidence	41	Uzbekistan	2	Female	22	All ages	432	Cervical cancer	1	Number	1991	1064.179753	1153.45032	980.8873375
6	Incidence	41	Uzbekistan	2	Female	22	All ages	432	Cervical cancer	2	Percent	1991	2.81E-05	3.09E-05	2.52E-05
6	Incidence	41	Uzbekistan	2	Female	22	All ages	432	Cervical cancer	3	Rate	1991	9.818978143	10.64266018	9.050455339
6	Incidence	41	Uzbekistan	2	Female	22	All ages	432	Cervical cancer	1	Number	1992	1090.934502	1181.869941	1002.370211
6	Incidence	41	Uzbekistan	2	Female	22	All ages	432	Cervical cancer	2	Percent	1992	2.85E-05	3.13E-05	2.56E-05
6	Incidence	41	Uzbekistan	2	Female	22	All ages	432	Cervical cancer	3	Rate	1992	9.853951489	10.67533297	9.053987578
6	Incidence	41	Uzbekistan	2	Female	22	All ages	432	Cervical cancer	1	Number	1993	1128.382442	1221.701065	1042.028088
6	Incidence	41	Uzbekistan	2	Female	22	All ages	432	Cervical cancer	2	Percent	1993	2.91E-05	3.20E-05	2.62E-05
6	Incidence	41	Uzbekistan	2	Female	22	All ages	432	Cervical cancer	3	Rate	1993	9.989542077	10.81568955	9.225049099
6	Incidence	41	Uzbekistan	2	Female	22	All ages	432	Cervical cancer	1	Number	1994	1224.434758	1335.525532	1127.994545
6	Incidence	41	Uzbekistan	2	Female	22	All ages	432	Cervical cancer	2	Percent	1994	3.12E-05	3.47E-05	2.81E-05
6	Incidence	41	Uzbekistan	2	Female	22	All ages	432	Cervical cancer	3	Rate	1994	10.63779552	11.60294367	9.799930328
6	Incidence	41	Uzbekistan	2	Female	22	All ages	432	Cervical cancer	1	Number	1995	1247.899506	1355.762462	1142.882961
6	Incidence	41	Uzbekistan	2	Female	22	All ages	432	Cervical cancer	2	Percent	1995	3.14E-05	3.50E-05	2.82E-05
6	Incidence	41	Uzbekistan	2	Female	22	All ages	432	Cervical cancer	3	Rate	1995	10.65165334	11.5723355	9.755267188
6	Incidence	41	Uzbekistan	2	Female	22	All ages	432	Cervical cancer	1	Number	1996	1295.093436	1415.66918	1173.609316
6	Incidence	41	Uzbekistan	2	Female	22	All ages	432	Cervical cancer	2	Percent	1996	3.23E-05	3.60E-05	2.86E-05
6	Incidence	41	Uzbekistan	2	Female	22	All ages	432	Cervical cancer	3	Rate	1996	10.87215881	11.88437817	9.852313752
6	Incidence	41	Uzbekistan	2	Female	22	All ages	432	Cervical cancer	1	Number	1997	1244.717603	1372.887649	1119.797722
6	Incidence	41	Uzbekistan	2	Female	22	All ages	432	Cervical cancer	2	Percent	1997	3.07E-05	3.45E-05	2.70E-05
6	Incidence	41	Uzbekistan	2	Female	22	All ages	432	Cervical cancer	3	Rate	1997	10.28721032	11.34649655	9.254785705
6	Incidence	53	Serbia	2	Female	27	Age-standardized	432	Cervical cancer	2	Percent	1990	7.18E-05	8.98E-05	5.66E-05
6	Incidence	53	Serbia	2	Female	27	Age-standardized	432	Cervical cancer	3	Rate	1990	26.1563221	32.69483468	20.71491839
6	Incidence	53	Serbia	2	Female	27	Age-standardized	432	Cervical cancer	2	Percent	1991	7.30E-05	9.44E-05	5.58E-05
6	Incidence	53	Serbia	2	Female	27	Age-standardized	432	Cervical cancer	3	Rate	1991	26.69227749	34.81183504	20.47003913
6	Incidence	53	Serbia	2	Female	27	Age-standardized	432	Cervical cancer	2	Percent	1992	7.45E-05	9.90E-05	5.49E-05
6	Incidence	53	Serbia	2	Female	27	Age-standardized	432	Cervical cancer	3	Rate	1992	27.07241834	35.85551858	20.396066
6	Incidence	53	Serbia	2	Female	27	Age-standardized	432	Cervical cancer	2	Percent	1993	7.65E-05	0.000100334	5.73E-05
6	Incidence	53	Serbia	2	Female	27	Age-standardized	432	Cervical cancer	3	Rate	1993	27.76785679	36.33957444	21.22082287
6	Incidence	53	Serbia	2	Female	27	Age-standardized	432	Cervical cancer	2	Percent	1994	7.97E-05	9.99E-05	6.19E-05
6	Incidence	53	Serbia	2	Female	27	Age-standardized	432	Cervical cancer	3	Rate	1994	28.90636511	36.63485119	22.50924341
6	Incidence	53	Serbia	2	Female	27	Age-standardized	432	Cervical cancer	2	Percent	1995	8.45E-05	0.000102261	6.88E-05
6	Incidence	53	Serbia	2	Female	27	Age-standardized	432	Cervical cancer	3	Rate	1995	30.61649543	36.92354236	25.2019937
6	Incidence	53	Serbia	2	Female	27	Age-standardized	432	Cervical cancer	2	Percent	1996	8.88E-05	0.000107489	7.20E-05
6	Incidence	53	Serbia	2	Female	27	Age-standardized	432	Cervical cancer	3	Rate	1996	32.11342803	38.07155783	26.55576281
6	Incidence	53	Serbia	2	Female	27	Age-standardized	432	Cervical cancer	2	Percent	1997	9.20E-05	0.000109288	7.43E-05
6	Incidence	53	Serbia	2	Female	27	Age-standardized	432	Cervical cancer	3	Rate	1997	33.26484411	39.01743968	27.35460153
6	Incidence	41	Uzbekistan	2	Female	27	Age-standardized	432	Cervical cancer	2	Percent	1990	4.40E-05	4.87E-05	3.98E-05
6	Incidence	41	Uzbekistan	2	Female	27	Age-standardized	432	Cervical cancer	3	Rate	1990	15.1261496	16.45180519	13.71198198
6	Incidence	41	Uzbekistan	2	Female	27	Age-standardized	432	Cervical cancer	2	Percent	1991	4.27E-05	4.72E-05	3.85E-05
6	Incidence	41	Uzbekistan	2	Female	27	Age-standardized	432	Cervical cancer	3	Rate	1991	14.59730711	15.84078048	13.34988996
6	Incidence	41	Uzbekistan	2	Female	27	Age-standardized	432	Cervical cancer	2	Percent	1992	4.27E-05	4.68E-05	3.85E-05
6	Incidence	41	Uzbekistan	2	Female	27	Age-standardized	432	Cervical cancer	3	Rate	1992	14.49742558	15.74797538	13.33557779
6	Incidence	41	Uzbekistan	2	Female	27	Age-standardized	432	Cervical cancer	2	Percent	1993	4.29E-05	4.71E-05	3.90E-05
6	Incidence	41	Uzbekistan	2	Female	27	Age-standardized	432	Cervical cancer	3	Rate	1993	14.52283016	15.73964384	13.39747617
6	Incidence	41	Uzbekistan	2	Female	27	Age-standardized	432	Cervical cancer	2	Percent	1994	4.53E-05	4.96E-05	4.14E-05
6	Incidence	41	Uzbekistan	2	Female	27	Age-standardized	432	Cervical cancer	3	Rate	1994	15.25592335	16.60718908	14.06821011
6	Incidence	41	Uzbekistan	2	Female	27	Age-standardized	432	Cervical cancer	2	Percent	1995	4.51E-05	4.96E-05	4.12E-05
6	Incidence	41	Uzbekistan	2	Female	27	Age-standardized	432	Cervical cancer	3	Rate	1995	15.12745983	16.34271061	13.93184454
6	Incidence	41	Uzbekistan	2	Female	27	Age-standardized	432	Cervical cancer	2	Percent	1996	4.57E-05	5.07E-05	4.09E-05
6	Incidence	41	Uzbekistan	2	Female	27	Age-standardized	432	Cervical cancer	3	Rate	1996	15.25633012	16.69511729	13.94082271
6	Incidence	41	Uzbekistan	2	Female	27	Age-standardized	432	Cervical cancer	2	Percent	1997	4.28E-05	4.77E-05	3.80E-05
6	Incidence	41	Uzbekistan	2	Female	27	Age-standardized	432	Cervical cancer	3	Rate	1997	14.22808056	15.55035841	12.84731933
6	Incidence	58	Estonia	2	Female	22	All ages	432	Cervical cancer	1	Number	1990	254.2771398	278.6239469	231.1914039
6	Incidence	58	Estonia	2	Female	22	All ages	432	Cervical cancer	2	Percent	1990	7.34E-05	8.22E-05	6.58E-05
6	Incidence	58	Estonia	2	Female	22	All ages	432	Cervical cancer	3	Rate	1990	30.45222673	33.36800001	27.68747932
6	Incidence	58	Estonia	2	Female	22	All ages	432	Cervical cancer	1	Number	1991	266.1547943	289.955878	244.7611799
6	Incidence	58	Estonia	2	Female	22	All ages	432	Cervical cancer	2	Percent	1991	7.74E-05	8.62E-05	6.98E-05
6	Incidence	58	Estonia	2	Female	22	All ages	432	Cervical cancer	3	Rate	1991	32.02640805	34.8903926	29.4521143
6	Incidence	58	Estonia	2	Female	22	All ages	432	Cervical cancer	1	Number	1992	252.5128914	278.3076836	229.1816789
6	Incidence	58	Estonia	2	Female	22	All ages	432	Cervical cancer	2	Percent	1992	7.44E-05	8.31E-05	6.59E-05
6	Incidence	58	Estonia	2	Female	22	All ages	432	Cervical cancer	3	Rate	1992	30.71701471	33.8548308	27.8788816
6	Incidence	58	Estonia	2	Female	22	All ages	432	Cervical cancer	1	Number	1993	274.6731827	301.4211856	247.7265098
6	Incidence	58	Estonia	2	Female	22	All ages	432	Cervical cancer	2	Percent	1993	8.24E-05	9.20E-05	7.35E-05
6	Incidence	58	Estonia	2	Female	22	All ages	432	Cervical cancer	3	Rate	1993	33.97311726	37.28146003	30.64020187
6	Incidence	58	Estonia	2	Female	22	All ages	432	Cervical cancer	1	Number	1994	261.6558874	286.42614	236.7452023
6	Incidence	58	Estonia	2	Female	22	All ages	432	Cervical cancer	2	Percent	1994	8.03E-05	8.95E-05	7.18E-05
6	Incidence	58	Estonia	2	Female	22	All ages	432	Cervical cancer	3	Rate	1994	32.99462801	36.11813988	29.8534077
6	Incidence	58	Estonia	2	Female	22	All ages	432	Cervical cancer	1	Number	1995	241.547287	264.8464539	220.4507735
6	Incidence	58	Estonia	2	Female	22	All ages	432	Cervical cancer	2	Percent	1995	7.57E-05	8.48E-05	6.79E-05
6	Incidence	58	Estonia	2	Female	22	All ages	432	Cervical cancer	3	Rate	1995	31.01634615	34.0081207	28.30740756
6	Incidence	58	Estonia	2	Female	22	All ages	432	Cervical cancer	1	Number	1996	226.5462155	250.2371103	204.6933108
6	Incidence	58	Estonia	2	Female	22	All ages	432	Cervical cancer	2	Percent	1996	7.22E-05	8.09E-05	6.46E-05
6	Incidence	58	Estonia	2	Female	22	All ages	432	Cervical cancer	3	Rate	1996	29.51535987	32.60190575	26.6682748
6	Incidence	58	Estonia	2	Female	22	All ages	432	Cervical cancer	1	Number	1997	220.6609856	246.7217349	200.6125417
6	Incidence	58	Estonia	2	Female	22	All ages	432	Cervical cancer	2	Percent	1997	7.13E-05	8.02E-05	6.36E-05
6	Incidence	58	Estonia	2	Female	22	All ages	432	Cervical cancer	3	Rate	1997	29.06555331	32.49828562	26.42476425
6	Incidence	63	Ukraine	2	Female	22	All ages	432	Cervical cancer	1	Number	1990	7843.437849	8479.866289	7232.006607
6	Incidence	63	Ukraine	2	Female	22	All ages	432	Cervical cancer	2	Percent	1990	6.36E-05	6.93E-05	5.73E-05
6	Incidence	63	Ukraine	2	Female	22	All ages	432	Cervical cancer	3	Rate	1990	27.70787401	29.95613292	25.54792066
6	Incidence	63	Ukraine	2	Female	22	All ages	432	Cervical cancer	1	Number	1991	7921.93638	8566.533943	7279.697765
6	Incidence	63	Ukraine	2	Female	22	All ages	432	Cervical cancer	2	Percent	1991	6.44E-05	7.01E-05	5.80E-05
6	Incidence	63	Ukraine	2	Female	22	All ages	432	Cervical cancer	3	Rate	1991	28.04871462	30.3310017	25.77477972
6	Incidence	63	Ukraine	2	Female	22	All ages	432	Cervical cancer	1	Number	1992	7990.223246	8686.602737	7342.096558
6	Incidence	63	Ukraine	2	Female	22	All ages	432	Cervical cancer	2	Percent	1992	6.53E-05	7.13E-05	5.88E-05
6	Incidence	63	Ukraine	2	Female	22	All ages	432	Cervical cancer	3	Rate	1992	28.39341737	30.86801575	26.09028628
6	Incidence	63	Ukraine	2	Female	22	All ages	432	Cervical cancer	1	Number	1993	7946.75615	8606.06874	7286.028025
6	Incidence	63	Ukraine	2	Female	22	All ages	432	Cervical cancer	2	Percent	1993	6.53E-05	7.12E-05	5.91E-05
6	Incidence	63	Ukraine	2	Female	22	All ages	432	Cervical cancer	3	Rate	1993	28.38161941	30.73633606	26.02184722
6	Incidence	63	Ukraine	2	Female	22	All ages	432	Cervical cancer	1	Number	1994	7814.457287	8467.276307	7173.248946
6	Incidence	63	Ukraine	2	Female	22	All ages	432	Cervical cancer	2	Percent	1994	6.48E-05	7.06E-05	5.85E-05
6	Incidence	63	Ukraine	2	Female	22	All ages	432	Cervical cancer	3	Rate	1994	28.08611457	30.43242592	25.78153342
6	Incidence	63	Ukraine	2	Female	22	All ages	432	Cervical cancer	1	Number	1995	7721.850462	8306.019787	7105.899413
6	Incidence	63	Ukraine	2	Female	22	All ages	432	Cervical cancer	2	Percent	1995	6.46E-05	7.06E-05	5.84E-05
6	Incidence	63	Ukraine	2	Female	22	All ages	432	Cervical cancer	3	Rate	1995	27.95692375	30.07190608	25.72687584
6	Incidence	63	Ukraine	2	Female	22	All ages	432	Cervical cancer	1	Number	1996	7160.437578	7686.757077	6582.571318
6	Incidence	63	Ukraine	2	Female	22	All ages	432	Cervical cancer	2	Percent	1996	6.05E-05	6.62E-05	5.48E-05
6	Incidence	63	Ukraine	2	Female	22	All ages	432	Cervical cancer	3	Rate	1996	26.12740983	28.0478742	24.01885872
6	Incidence	63	Ukraine	2	Female	22	All ages	432	Cervical cancer	1	Number	1997	6856.472201	7392.508957	6313.965202
6	Incidence	63	Ukraine	2	Female	22	All ages	432	Cervical cancer	2	Percent	1997	5.85E-05	6.41E-05	5.31E-05
6	Incidence	63	Ukraine	2	Female	22	All ages	432	Cervical cancer	3	Rate	1997	25.2139032	27.18511792	23.2188949
6	Incidence	63	Ukraine	2	Female	27	Age-standardized	432	Cervical cancer	2	Percent	1990	4.51E-05	4.93E-05	4.08E-05
6	Incidence	63	Ukraine	2	Female	27	Age-standardized	432	Cervical cancer	3	Rate	1990	20.02870256	21.72919633	18.4357481
6	Incidence	63	Ukraine	2	Female	27	Age-standardized	432	Cervical cancer	2	Percent	1991	4.54E-05	4.95E-05	4.10E-05
6	Incidence	63	Ukraine	2	Female	27	Age-standardized	432	Cervical cancer	3	Rate	1991	20.17228746	21.89448966	18.55231768
6	Incidence	63	Ukraine	2	Female	27	Age-standardized	432	Cervical cancer	2	Percent	1992	4.60E-05	5.02E-05	4.14E-05
6	Incidence	63	Ukraine	2	Female	27	Age-standardized	432	Cervical cancer	3	Rate	1992	20.38289563	22.04487286	18.73916305
6	Incidence	63	Ukraine	2	Female	27	Age-standardized	432	Cervical cancer	2	Percent	1993	4.60E-05	5.03E-05	4.13E-05
6	Incidence	63	Ukraine	2	Female	27	Age-standardized	432	Cervical cancer	3	Rate	1993	20.39038372	22.03381827	18.71180754
6	Incidence	63	Ukraine	2	Female	27	Age-standardized	432	Cervical cancer	2	Percent	1994	4.55E-05	4.97E-05	4.09E-05
6	Incidence	63	Ukraine	2	Female	27	Age-standardized	432	Cervical cancer	3	Rate	1994	20.11706656	21.73506186	18.44424444
6	Incidence	63	Ukraine	2	Female	27	Age-standardized	432	Cervical cancer	2	Percent	1995	4.52E-05	4.99E-05	4.08E-05
6	Incidence	63	Ukraine	2	Female	27	Age-standardized	432	Cervical cancer	3	Rate	1995	19.98207257	21.50446184	18.36630996
6	Incidence	63	Ukraine	2	Female	27	Age-standardized	432	Cervical cancer	2	Percent	1996	4.20E-05	4.61E-05	3.78E-05
6	Incidence	63	Ukraine	2	Female	27	Age-standardized	432	Cervical cancer	3	Rate	1996	18.5284709	19.90663383	17.02221463
6	Incidence	63	Ukraine	2	Female	27	Age-standardized	432	Cervical cancer	2	Percent	1997	4.03E-05	4.42E-05	3.64E-05
6	Incidence	63	Ukraine	2	Female	27	Age-standardized	432	Cervical cancer	3	Rate	1997	17.77324045	19.06103419	16.4183052
6	Incidence	58	Estonia	2	Female	27	Age-standardized	432	Cervical cancer	2	Percent	1990	5.60E-05	6.30E-05	4.99E-05
6	Incidence	58	Estonia	2	Female	27	Age-standardized	432	Cervical cancer	3	Rate	1990	23.67318616	25.91782967	21.58007908
6	Incidence	58	Estonia	2	Female	27	Age-standardized	432	Cervical cancer	2	Percent	1991	5.87E-05	6.59E-05	5.28E-05
6	Incidence	58	Estonia	2	Female	27	Age-standardized	432	Cervical cancer	3	Rate	1991	24.78534652	27.01764116	22.74302484
6	Incidence	58	Estonia	2	Female	27	Age-standardized	432	Cervical cancer	2	Percent	1992	5.63E-05	6.33E-05	4.96E-05
6	Incidence	58	Estonia	2	Female	27	Age-standardized	432	Cervical cancer	3	Rate	1992	23.70303691	26.15080478	21.3545668
6	Incidence	58	Estonia	2	Female	27	Age-standardized	432	Cervical cancer	2	Percent	1993	6.22E-05	7.01E-05	5.47E-05
6	Incidence	58	Estonia	2	Female	27	Age-standardized	432	Cervical cancer	3	Rate	1993	26.16823047	28.87188253	23.59996066
6	Incidence	58	Estonia	2	Female	27	Age-standardized	432	Cervical cancer	2	Percent	1994	6.06E-05	6.81E-05	5.36E-05
6	Incidence	58	Estonia	2	Female	27	Age-standardized	432	Cervical cancer	3	Rate	1994	25.46874654	28.05739409	22.99515662
6	Incidence	58	Estonia	2	Female	27	Age-standardized	432	Cervical cancer	2	Percent	1995	5.62E-05	6.35E-05	4.97E-05
6	Incidence	58	Estonia	2	Female	27	Age-standardized	432	Cervical cancer	3	Rate	1995	23.59458478	25.96338856	21.43790984
6	Incidence	58	Estonia	2	Female	27	Age-standardized	432	Cervical cancer	2	Percent	1996	5.28E-05	5.98E-05	4.68E-05
6	Incidence	58	Estonia	2	Female	27	Age-standardized	432	Cervical cancer	3	Rate	1996	22.12521082	24.64222937	19.95796957
6	Incidence	58	Estonia	2	Female	27	Age-standardized	432	Cervical cancer	2	Percent	1997	5.17E-05	5.87E-05	4.61E-05
6	Incidence	58	Estonia	2	Female	27	Age-standardized	432	Cervical cancer	3	Rate	1997	21.61725071	24.36082928	19.48717608
6	Incidence	55	Slovenia	2	Female	22	All ages	432	Cervical cancer	1	Number	1990	338.2204726	386.14684	298.7950387
6	Incidence	55	Slovenia	2	Female	22	All ages	432	Cervical cancer	2	Percent	1990	9.34E-05	0.000108901	8.18E-05
6	Incidence	55	Slovenia	2	Female	22	All ages	432	Cervical cancer	3	Rate	1990	33.30995214	38.0300242	29.42710227
6	Incidence	55	Slovenia	2	Female	22	All ages	432	Cervical cancer	1	Number	1991	373.3904614	418.9944214	328.778233
6	Incidence	55	Slovenia	2	Female	22	All ages	432	Cervical cancer	2	Percent	1991	0.000103064	0.00011759	9.05E-05
6	Incidence	55	Slovenia	2	Female	22	All ages	432	Cervical cancer	3	Rate	1991	36.69351027	41.1750639	32.30941526
6	Incidence	55	Slovenia	2	Female	22	All ages	432	Cervical cancer	1	Number	1992	370.3418898	415.3483429	329.685706
6	Incidence	55	Slovenia	2	Female	22	All ages	432	Cervical cancer	2	Percent	1992	0.000102318	0.000117257	9.05E-05
6	Incidence	55	Slovenia	2	Female	22	All ages	432	Cervical cancer	3	Rate	1992	36.34873166	40.76607556	32.35836288
6	Incidence	55	Slovenia	2	Female	22	All ages	432	Cervical cancer	1	Number	1993	384.7514372	432.2183906	341.0024091
6	Incidence	55	Slovenia	2	Female	22	All ages	432	Cervical cancer	2	Percent	1993	0.000106409	0.000121124	9.36E-05
6	Incidence	55	Slovenia	2	Female	22	All ages	432	Cervical cancer	3	Rate	1993	37.73643159	42.39199169	33.4455257
6	Incidence	55	Slovenia	2	Female	22	All ages	432	Cervical cancer	1	Number	1994	400.4225673	447.4409781	352.7689064
6	Incidence	55	Slovenia	2	Female	22	All ages	432	Cervical cancer	2	Percent	1994	0.000110867	0.000126567	9.69E-05
6	Incidence	55	Slovenia	2	Female	22	All ages	432	Cervical cancer	3	Rate	1994	39.25833308	43.8681243	34.58626052
6	Incidence	55	Slovenia	2	Female	22	All ages	432	Cervical cancer	1	Number	1995	396.355716	448.2707514	351.7799771
6	Incidence	55	Slovenia	2	Female	22	All ages	432	Cervical cancer	2	Percent	1995	0.000109827	0.000125236	9.66E-05
6	Incidence	55	Slovenia	2	Female	22	All ages	432	Cervical cancer	3	Rate	1995	38.8449301	43.93287469	34.47627489
6	Incidence	55	Slovenia	2	Female	22	All ages	432	Cervical cancer	1	Number	1996	400.105191	448.3580816	352.9067701
6	Incidence	55	Slovenia	2	Female	22	All ages	432	Cervical cancer	2	Percent	1996	0.000110892	0.000126029	9.70E-05
6	Incidence	55	Slovenia	2	Female	22	All ages	432	Cervical cancer	3	Rate	1996	39.19931942	43.92677739	34.57517052
6	Incidence	55	Slovenia	2	Female	22	All ages	432	Cervical cancer	1	Number	1997	378.6548765	432.7650652	331.4512192
6	Incidence	55	Slovenia	2	Female	22	All ages	432	Cervical cancer	2	Percent	1997	0.000104901	0.000120343	9.18E-05
6	Incidence	55	Slovenia	2	Female	22	All ages	432	Cervical cancer	3	Rate	1997	37.09139162	42.39179134	32.46752581
6	Incidence	55	Slovenia	2	Female	27	Age-standardized	432	Cervical cancer	2	Percent	1990	7.90E-05	9.27E-05	6.86E-05
6	Incidence	55	Slovenia	2	Female	27	Age-standardized	432	Cervical cancer	3	Rate	1990	28.41005958	32.53172133	24.96392176
6	Incidence	55	Slovenia	2	Female	27	Age-standardized	432	Cervical cancer	2	Percent	1991	8.64E-05	9.95E-05	7.54E-05
6	Incidence	55	Slovenia	2	Female	27	Age-standardized	432	Cervical cancer	3	Rate	1991	31.02810789	35.11864491	27.26868056
6	Incidence	55	Slovenia	2	Female	27	Age-standardized	432	Cervical cancer	2	Percent	1992	8.54E-05	9.84E-05	7.54E-05
6	Incidence	55	Slovenia	2	Female	27	Age-standardized	432	Cervical cancer	3	Rate	1992	30.61210227	34.40692799	27.08275483
6	Incidence	55	Slovenia	2	Female	27	Age-standardized	432	Cervical cancer	2	Percent	1993	8.87E-05	0.000101605	7.76E-05
6	Incidence	55	Slovenia	2	Female	27	Age-standardized	432	Cervical cancer	3	Rate	1993	31.74396204	35.88533567	28.06251557
6	Incidence	55	Slovenia	2	Female	27	Age-standardized	432	Cervical cancer	2	Percent	1994	9.17E-05	0.000105415	7.98E-05
6	Incidence	55	Slovenia	2	Female	27	Age-standardized	432	Cervical cancer	3	Rate	1994	32.78428495	36.83250102	28.8259471
6	Incidence	55	Slovenia	2	Female	27	Age-standardized	432	Cervical cancer	2	Percent	1995	8.99E-05	0.000103105	7.87E-05
6	Incidence	55	Slovenia	2	Female	27	Age-standardized	432	Cervical cancer	3	Rate	1995	32.1166612	36.49879617	28.30824413
6	Incidence	55	Slovenia	2	Female	27	Age-standardized	432	Cervical cancer	2	Percent	1996	9.00E-05	0.000102742	7.83E-05
6	Incidence	55	Slovenia	2	Female	27	Age-standardized	432	Cervical cancer	3	Rate	1996	32.13093065	36.24499784	28.01975966
6	Incidence	55	Slovenia	2	Female	27	Age-standardized	432	Cervical cancer	2	Percent	1997	8.38E-05	9.66E-05	7.30E-05
6	Incidence	55	Slovenia	2	Female	27	Age-standardized	432	Cervical cancer	3	Rate	1997	29.96292679	34.15285483	26.0625656
6	Incidence	68	South Korea	2	Female	22	All ages	432	Cervical cancer	1	Number	1990	3151.367165	3764.935373	2641.01927
6	Incidence	68	South Korea	2	Female	22	All ages	432	Cervical cancer	2	Percent	1990	3.21E-05	3.85E-05	2.68E-05
6	Incidence	68	South Korea	2	Female	22	All ages	432	Cervical cancer	3	Rate	1990	14.30772539	17.093426	11.99066198
6	Incidence	68	South Korea	2	Female	22	All ages	432	Cervical cancer	1	Number	1991	3124.144954	3731.038545	2641.54538
6	Incidence	68	South Korea	2	Female	22	All ages	432	Cervical cancer	2	Percent	1991	3.17E-05	3.82E-05	2.63E-05
6	Incidence	68	South Korea	2	Female	22	All ages	432	Cervical cancer	3	Rate	1991	14.07716751	16.81178542	11.90260931
6	Incidence	68	South Korea	2	Female	22	All ages	432	Cervical cancer	1	Number	1992	3089.744318	3641.464136	2622.542308
6	Incidence	68	South Korea	2	Female	22	All ages	432	Cervical cancer	2	Percent	1992	3.13E-05	3.70E-05	2.63E-05
6	Incidence	68	South Korea	2	Female	22	All ages	432	Cervical cancer	3	Rate	1992	13.83982934	16.31113678	11.74710081
6	Incidence	68	South Korea	2	Female	22	All ages	432	Cervical cancer	1	Number	1993	3109.681412	3631.376956	2625.01292
6	Incidence	68	South Korea	2	Female	22	All ages	432	Cervical cancer	2	Percent	1993	3.15E-05	3.73E-05	2.62E-05
6	Incidence	68	South Korea	2	Female	22	All ages	432	Cervical cancer	3	Rate	1993	13.86058879	16.18590976	11.70030619
6	Incidence	68	South Korea	2	Female	22	All ages	432	Cervical cancer	1	Number	1994	3192.877661	3733.448321	2725.73929
6	Incidence	68	South Korea	2	Female	22	All ages	432	Cervical cancer	2	Percent	1994	3.23E-05	3.82E-05	2.72E-05
6	Incidence	68	South Korea	2	Female	22	All ages	432	Cervical cancer	3	Rate	1994	14.16898198	16.56786373	12.09596953
6	Incidence	68	South Korea	2	Female	22	All ages	432	Cervical cancer	1	Number	1995	3360.295213	3957.658554	2854.249083
6	Incidence	68	South Korea	2	Female	22	All ages	432	Cervical cancer	2	Percent	1995	3.39E-05	4.02E-05	2.86E-05
6	Incidence	68	South Korea	2	Female	22	All ages	432	Cervical cancer	3	Rate	1995	14.84656276	17.4858524	12.61073372
6	Incidence	68	South Korea	2	Female	22	All ages	432	Cervical cancer	1	Number	1996	3520.68913	4153.635826	2962.466508
6	Incidence	68	South Korea	2	Female	22	All ages	432	Cervical cancer	2	Percent	1996	3.54E-05	4.21E-05	2.98E-05
6	Incidence	68	South Korea	2	Female	22	All ages	432	Cervical cancer	3	Rate	1996	15.47556509	18.25774988	13.02183793
6	Incidence	68	South Korea	2	Female	22	All ages	432	Cervical cancer	1	Number	1997	3610.865982	4269.282265	3076.722983
6	Incidence	68	South Korea	2	Female	22	All ages	432	Cervical cancer	2	Percent	1997	3.61E-05	4.27E-05	3.04E-05
6	Incidence	68	South Korea	2	Female	22	All ages	432	Cervical cancer	3	Rate	1997	15.78364351	18.66168107	13.44882336
6	Incidence	50	Montenegro	2	Female	22	All ages	432	Cervical cancer	1	Number	1990	54.57060948	71.80699005	42.81485776
6	Incidence	50	Montenegro	2	Female	22	All ages	432	Cervical cancer	2	Percent	1990	4.94E-05	6.57E-05	3.88E-05
6	Incidence	50	Montenegro	2	Female	22	All ages	432	Cervical cancer	3	Rate	1990	17.3628117	22.84693645	13.62246675
6	Incidence	50	Montenegro	2	Female	22	All ages	432	Cervical cancer	1	Number	1991	52.80532778	70.00854734	40.31438295
6	Incidence	50	Montenegro	2	Female	22	All ages	432	Cervical cancer	2	Percent	1991	4.77E-05	6.33E-05	3.68E-05
6	Incidence	50	Montenegro	2	Female	22	All ages	432	Cervical cancer	3	Rate	1991	16.73686695	22.18949852	12.77781035
6	Incidence	50	Montenegro	2	Female	22	All ages	432	Cervical cancer	1	Number	1992	54.15765484	71.81549305	41.83767478
6	Incidence	50	Montenegro	2	Female	22	All ages	432	Cervical cancer	2	Percent	1992	4.87E-05	6.52E-05	3.75E-05
6	Incidence	50	Montenegro	2	Female	22	All ages	432	Cervical cancer	3	Rate	1992	17.10447775	22.68130897	13.21348901
6	Incidence	50	Montenegro	2	Female	22	All ages	432	Cervical cancer	1	Number	1993	56.14345262	72.8532236	43.57410894
6	Incidence	50	Montenegro	2	Female	22	All ages	432	Cervical cancer	2	Percent	1993	5.04E-05	6.59E-05	3.90E-05
6	Incidence	50	Montenegro	2	Female	22	All ages	432	Cervical cancer	3	Rate	1993	17.67508915	22.93566145	13.71800672
6	Incidence	50	Montenegro	2	Female	22	All ages	432	Cervical cancer	1	Number	1994	59.00503095	74.91541892	46.78742447
6	Incidence	50	Montenegro	2	Female	22	All ages	432	Cervical cancer	2	Percent	1994	5.28E-05	6.78E-05	4.12E-05
6	Incidence	50	Montenegro	2	Female	22	All ages	432	Cervical cancer	3	Rate	1994	18.52459874	23.51965676	14.68888755
6	Incidence	50	Montenegro	2	Female	22	All ages	432	Cervical cancer	1	Number	1995	60.46945776	75.45106897	48.29165058
6	Incidence	50	Montenegro	2	Female	22	All ages	432	Cervical cancer	2	Percent	1995	5.40E-05	6.78E-05	4.25E-05
6	Incidence	50	Montenegro	2	Female	22	All ages	432	Cervical cancer	3	Rate	1995	18.93717766	23.62895833	15.12346233
6	Incidence	50	Montenegro	2	Female	22	All ages	432	Cervical cancer	1	Number	1996	63.0271131	77.80000552	50.70231656
6	Incidence	50	Montenegro	2	Female	22	All ages	432	Cervical cancer	2	Percent	1996	5.61E-05	6.99E-05	4.43E-05
6	Incidence	50	Montenegro	2	Female	22	All ages	432	Cervical cancer	3	Rate	1996	19.68992698	24.30503878	15.83961032
6	Incidence	50	Montenegro	2	Female	22	All ages	432	Cervical cancer	1	Number	1997	65.60430525	79.87878751	53.15968013
6	Incidence	50	Montenegro	2	Female	22	All ages	432	Cervical cancer	2	Percent	1997	5.81E-05	7.19E-05	4.67E-05
6	Incidence	50	Montenegro	2	Female	22	All ages	432	Cervical cancer	3	Rate	1997	20.44716534	24.8961523	16.56849752
6	Incidence	68	South Korea	2	Female	27	Age-standardized	432	Cervical cancer	2	Percent	1990	3.41E-05	4.12E-05	2.85E-05
6	Incidence	68	South Korea	2	Female	27	Age-standardized	432	Cervical cancer	3	Rate	1990	15.3639951	18.45316532	12.9490229
6	Incidence	68	South Korea	2	Female	27	Age-standardized	432	Cervical cancer	2	Percent	1991	3.30E-05	3.98E-05	2.75E-05
6	Incidence	68	South Korea	2	Female	27	Age-standardized	432	Cervical cancer	3	Rate	1991	14.83414208	17.71478809	12.54637318
6	Incidence	68	South Korea	2	Female	27	Age-standardized	432	Cervical cancer	2	Percent	1992	3.19E-05	3.78E-05	2.67E-05
6	Incidence	68	South Korea	2	Female	27	Age-standardized	432	Cervical cancer	3	Rate	1992	14.30853122	16.98576007	12.11576793
6	Incidence	68	South Korea	2	Female	27	Age-standardized	432	Cervical cancer	2	Percent	1993	3.14E-05	3.73E-05	2.62E-05
6	Incidence	68	South Korea	2	Female	27	Age-standardized	432	Cervical cancer	3	Rate	1993	14.05056497	16.40302021	11.83753717
6	Incidence	68	South Korea	2	Female	27	Age-standardized	432	Cervical cancer	2	Percent	1994	3.15E-05	3.74E-05	2.65E-05
6	Incidence	68	South Korea	2	Female	27	Age-standardized	432	Cervical cancer	3	Rate	1994	14.08038852	16.436239	11.95677812
6	Incidence	68	South Korea	2	Female	27	Age-standardized	432	Cervical cancer	2	Percent	1995	3.23E-05	3.86E-05	2.74E-05
6	Incidence	68	South Korea	2	Female	27	Age-standardized	432	Cervical cancer	3	Rate	1995	14.45035663	17.06745331	12.29518683
6	Incidence	68	South Korea	2	Female	27	Age-standardized	432	Cervical cancer	2	Percent	1996	3.30E-05	3.96E-05	2.77E-05
6	Incidence	68	South Korea	2	Female	27	Age-standardized	432	Cervical cancer	3	Rate	1996	14.74230037	17.43136182	12.43426076
6	Incidence	68	South Korea	2	Female	27	Age-standardized	432	Cervical cancer	2	Percent	1997	3.29E-05	3.93E-05	2.75E-05
6	Incidence	68	South Korea	2	Female	27	Age-standardized	432	Cervical cancer	3	Rate	1997	14.73309069	17.45307725	12.56767405
6	Incidence	50	Montenegro	2	Female	27	Age-standardized	432	Cervical cancer	2	Percent	1990	4.61E-05	6.12E-05	3.62E-05
6	Incidence	50	Montenegro	2	Female	27	Age-standardized	432	Cervical cancer	3	Rate	1990	16.27902313	21.29607577	12.73821916
6	Incidence	50	Montenegro	2	Female	27	Age-standardized	432	Cervical cancer	2	Percent	1991	4.40E-05	5.84E-05	3.38E-05
6	Incidence	50	Montenegro	2	Female	27	Age-standardized	432	Cervical cancer	3	Rate	1991	15.52747285	20.45863738	11.87488033
6	Incidence	50	Montenegro	2	Female	27	Age-standardized	432	Cervical cancer	2	Percent	1992	4.45E-05	5.89E-05	3.43E-05
6	Incidence	50	Montenegro	2	Female	27	Age-standardized	432	Cervical cancer	3	Rate	1992	15.69782673	20.46938996	12.10067584
6	Incidence	50	Montenegro	2	Female	27	Age-standardized	432	Cervical cancer	2	Percent	1993	4.54E-05	5.92E-05	3.48E-05
6	Incidence	50	Montenegro	2	Female	27	Age-standardized	432	Cervical cancer	3	Rate	1993	16.03083508	20.65492976	12.42546624
6	Incidence	50	Montenegro	2	Female	27	Age-standardized	432	Cervical cancer	2	Percent	1994	4.69E-05	6.04E-05	3.64E-05
6	Incidence	50	Montenegro	2	Female	27	Age-standardized	432	Cervical cancer	3	Rate	1994	16.58028894	21.04752714	13.02380532
6	Incidence	50	Montenegro	2	Female	27	Age-standardized	432	Cervical cancer	2	Percent	1995	4.75E-05	5.99E-05	3.72E-05
6	Incidence	50	Montenegro	2	Female	27	Age-standardized	432	Cervical cancer	3	Rate	1995	16.7956261	20.95196228	13.33939282
6	Incidence	50	Montenegro	2	Female	27	Age-standardized	432	Cervical cancer	2	Percent	1996	4.90E-05	6.11E-05	3.86E-05
6	Incidence	50	Montenegro	2	Female	27	Age-standardized	432	Cervical cancer	3	Rate	1996	17.32662039	21.395858	13.91328926
6	Incidence	50	Montenegro	2	Female	27	Age-standardized	432	Cervical cancer	2	Percent	1997	5.03E-05	6.24E-05	4.05E-05
[truncated: 30,641 more rows]
