# Supplementary material for: Analyzing and forecasting global cervical cancer burden based on WHO’s elimination strategy: insights and projections from a 1990–2021 global burden of disease (GBD) study covering 204 countries and territories
Source: J Adv Res. 2025 Sep 25;84:895–907. doi: 10.1016/j.jare.2025.09.038 (PMC13227222; doi:10.1016/j.jare.2025.09.038)
Supplement: Supplementary Data 3 [file mmc3.zip › GBD_21regions.csv]

measure_id	measure_name	location_id	location_name	sex_id	sex_name	age_id	age_name	cause_id	cause_name	metric_id	metric_name	year	val	upper	lower
1	Deaths	9	Southeast Asia	2	Female	24	15-49 years	432	Cervical cancer	1	Number	1991	6189.381503	7101.106916	5317.806698
1	Deaths	9	Southeast Asia	2	Female	24	15-49 years	432	Cervical cancer	2	Percent	1991	0.023862632	0.0270355	0.020784749
1	Deaths	9	Southeast Asia	2	Female	24	15-49 years	432	Cervical cancer	3	Rate	1991	5.029459742	5.770323148	4.321222515
1	Deaths	9	Southeast Asia	2	Female	41	50-74 years	432	Cervical cancer	1	Number	1991	9154.710428	10447.98213	7955.386708
1	Deaths	9	Southeast Asia	2	Female	41	50-74 years	432	Cervical cancer	2	Percent	1991	0.019031708	0.021400105	0.016741143
1	Deaths	9	Southeast Asia	2	Female	41	50-74 years	432	Cervical cancer	3	Rate	1991	32.67391207	37.28970481	28.39342739
1	Deaths	9	Southeast Asia	2	Female	234	75+ years	432	Cervical cancer	1	Number	1991	1442.191849	1671.267952	1203.855264
1	Deaths	9	Southeast Asia	2	Female	234	75+ years	432	Cervical cancer	2	Percent	1991	0.004169668	0.004789992	0.003500267
1	Deaths	9	Southeast Asia	2	Female	234	75+ years	432	Cervical cancer	3	Rate	1991	41.23690689	47.78692997	34.42209679
1	Deaths	42	Central Europe	2	Female	24	15-49 years	432	Cervical cancer	1	Number	1991	2196.791084	2298.779308	2080.899289
1	Deaths	42	Central Europe	2	Female	24	15-49 years	432	Cervical cancer	2	Percent	1991	0.056529131	0.059089703	0.053834715
1	Deaths	42	Central Europe	2	Female	24	15-49 years	432	Cervical cancer	3	Rate	1991	7.107921236	7.437913592	6.732942589
1	Deaths	42	Central Europe	2	Female	41	50-74 years	432	Cervical cancer	1	Number	1991	4577.472951	4767.895769	4376.979035
1	Deaths	42	Central Europe	2	Female	41	50-74 years	432	Cervical cancer	2	Percent	1991	0.020546077	0.021384039	0.019642762
1	Deaths	42	Central Europe	2	Female	41	50-74 years	432	Cervical cancer	3	Rate	1991	29.41550156	30.63918606	28.12709873
1	Deaths	42	Central Europe	2	Female	234	75+ years	432	Cervical cancer	1	Number	1991	1482.734548	1565.100782	1384.140922
1	Deaths	42	Central Europe	2	Female	234	75+ years	432	Cervical cancer	2	Percent	1991	0.004205364	0.004426839	0.003919604
1	Deaths	42	Central Europe	2	Female	234	75+ years	432	Cervical cancer	3	Rate	1991	46.00021757	48.55553991	42.94145818
1	Deaths	70	Australasia	2	Female	24	15-49 years	432	Cervical cancer	1	Number	1990	177.0033258	193.4343872	160.6607982
1	Deaths	70	Australasia	2	Female	24	15-49 years	432	Cervical cancer	2	Percent	1990	0.041637572	0.045663578	0.037884129
1	Deaths	70	Australasia	2	Female	24	15-49 years	432	Cervical cancer	3	Rate	1990	3.297718061	3.603842297	2.993243283
1	Deaths	70	Australasia	2	Female	41	50-74 years	432	Cervical cancer	1	Number	1990	316.4382805	349.9639445	287.5125234
1	Deaths	70	Australasia	2	Female	41	50-74 years	432	Cervical cancer	2	Percent	1990	0.015101822	0.016696833	0.013763051
1	Deaths	70	Australasia	2	Female	41	50-74 years	432	Cervical cancer	3	Rate	1990	15.41306978	17.04603719	14.00415455
1	Deaths	70	Australasia	2	Female	234	75+ years	432	Cervical cancer	1	Number	1990	160.6685484	180.7908229	137.4942953
1	Deaths	70	Australasia	2	Female	234	75+ years	432	Cervical cancer	2	Percent	1990	0.003928903	0.004415344	0.003362284
1	Deaths	70	Australasia	2	Female	234	75+ years	432	Cervical cancer	3	Rate	1990	29.13980612	32.78930183	24.93678538
1	Deaths	5	East Asia	2	Female	24	15-49 years	432	Cervical cancer	1	Number	1990	10508.48884	13173.99291	8384.578543
1	Deaths	5	East Asia	2	Female	24	15-49 years	432	Cervical cancer	2	Percent	1990	0.02260585	0.02548366	0.020464044
1	Deaths	5	East Asia	2	Female	24	15-49 years	432	Cervical cancer	3	Rate	1990	3.152070833	3.951601361	2.514993914
1	Deaths	5	East Asia	2	Female	41	50-74 years	432	Cervical cancer	1	Number	1990	19283.96776	23488.51835	15903.82446
1	Deaths	5	East Asia	2	Female	41	50-74 years	432	Cervical cancer	2	Percent	1990	0.01272568	0.014268503	0.011679789
1	Deaths	5	East Asia	2	Female	41	50-74 years	432	Cervical cancer	3	Rate	1990	21.9821384	26.77498052	18.12905283
1	Deaths	5	East Asia	2	Female	234	75+ years	432	Cervical cancer	1	Number	1990	3841.031514	4542.681709	3176.766232
1	Deaths	5	East Asia	2	Female	234	75+ years	432	Cervical cancer	2	Percent	1990	0.002972002	0.003381552	0.002622056
1	Deaths	5	East Asia	2	Female	234	75+ years	432	Cervical cancer	3	Rate	1990	33.14658663	39.20155099	27.4142393
1	Deaths	32	Central Asia	2	Female	24	15-49 years	432	Cervical cancer	1	Number	1990	700.2732156	749.2774598	660.6810831
1	Deaths	32	Central Asia	2	Female	24	15-49 years	432	Cervical cancer	2	Percent	1990	0.030019095	0.031813586	0.028273905
1	Deaths	32	Central Asia	2	Female	24	15-49 years	432	Cervical cancer	3	Rate	1990	4.174026975	4.466120165	3.938035329
1	Deaths	32	Central Asia	2	Female	41	50-74 years	432	Cervical cancer	1	Number	1990	1590.421101	1677.754673	1510.157638
1	Deaths	32	Central Asia	2	Female	41	50-74 years	432	Cervical cancer	2	Percent	1990	0.02040904	0.021435415	0.01941621
1	Deaths	32	Central Asia	2	Female	41	50-74 years	432	Cervical cancer	3	Rate	1990	30.0459895	31.69588185	28.52966457
1	Deaths	32	Central Asia	2	Female	234	75+ years	432	Cervical cancer	1	Number	1990	358.0028888	387.2501015	327.5740661
1	Deaths	32	Central Asia	2	Female	234	75+ years	432	Cervical cancer	2	Percent	1990	0.003985387	0.004287659	0.003635674
1	Deaths	32	Central Asia	2	Female	234	75+ years	432	Cervical cancer	3	Rate	1990	35.75589942	38.67699427	32.71679007
1	Deaths	5	East Asia	2	Female	24	15-49 years	432	Cervical cancer	1	Number	1992	10513.8831	12881.28439	8620.650722
1	Deaths	5	East Asia	2	Female	24	15-49 years	432	Cervical cancer	2	Percent	1992	0.022675194	0.025313706	0.020663179
1	Deaths	5	East Asia	2	Female	24	15-49 years	432	Cervical cancer	3	Rate	1992	3.073144902	3.765122084	2.519764445
1	Deaths	5	East Asia	2	Female	41	50-74 years	432	Cervical cancer	1	Number	1992	18784.30886	22563.01409	15750.55911
1	Deaths	5	East Asia	2	Female	41	50-74 years	432	Cervical cancer	2	Percent	1992	0.012392378	0.013798651	0.011425608
1	Deaths	5	East Asia	2	Female	41	50-74 years	432	Cervical cancer	3	Rate	1992	20.65703981	24.81246896	17.32083566
1	Deaths	5	East Asia	2	Female	234	75+ years	432	Cervical cancer	1	Number	1992	4048.149526	4744.815887	3441.725206
1	Deaths	5	East Asia	2	Female	234	75+ years	432	Cervical cancer	2	Percent	1992	0.002954462	0.003343083	0.002638661
1	Deaths	5	East Asia	2	Female	234	75+ years	432	Cervical cancer	3	Rate	1992	32.30894919	37.86915834	27.46897665
1	Deaths	65	High-income Asia Pacific	2	Female	24	15-49 years	432	Cervical cancer	1	Number	1990	1013.834583	1088.499672	933.9621035
1	Deaths	65	High-income Asia Pacific	2	Female	24	15-49 years	432	Cervical cancer	2	Percent	1990	0.027279935	0.029296997	0.025122115
1	Deaths	65	High-income Asia Pacific	2	Female	24	15-49 years	432	Cervical cancer	3	Rate	1990	2.216510545	2.379748179	2.041888181
1	Deaths	65	High-income Asia Pacific	2	Female	41	50-74 years	432	Cervical cancer	1	Number	1990	2533.358741	2738.704337	2354.615052
1	Deaths	65	High-income Asia Pacific	2	Female	41	50-74 years	432	Cervical cancer	2	Percent	1990	0.016658154	0.018005053	0.015486906
1	Deaths	65	High-income Asia Pacific	2	Female	41	50-74 years	432	Cervical cancer	3	Rate	1990	12.33347979	13.33319046	11.46327864
1	Deaths	65	High-income Asia Pacific	2	Female	234	75+ years	432	Cervical cancer	1	Number	1990	1193.592694	1289.349443	1024.871942
1	Deaths	65	High-income Asia Pacific	2	Female	234	75+ years	432	Cervical cancer	2	Percent	1990	0.004223448	0.004560905	0.003623376
1	Deaths	65	High-income Asia Pacific	2	Female	234	75+ years	432	Cervical cancer	3	Rate	1990	27.91125991	30.15045886	23.96585308
1	Deaths	159	South Asia	2	Female	24	15-49 years	432	Cervical cancer	1	Number	1991	19572.37972	22858.00001	16227.27544
1	Deaths	159	South Asia	2	Female	24	15-49 years	432	Cervical cancer	2	Percent	1991	0.023630143	0.027572998	0.020274321
1	Deaths	159	South Asia	2	Female	24	15-49 years	432	Cervical cancer	3	Rate	1991	7.510767821	8.771602298	6.227106768
1	Deaths	159	South Asia	2	Female	41	50-74 years	432	Cervical cancer	1	Number	1991	30122.80506	35480.26106	23902.96734
1	Deaths	159	South Asia	2	Female	41	50-74 years	432	Cervical cancer	2	Percent	1991	0.023868328	0.027820602	0.019243365
1	Deaths	159	South Asia	2	Female	41	50-74 years	432	Cervical cancer	3	Rate	1991	52.46809817	61.79974995	41.63434429
1	Deaths	159	South Asia	2	Female	234	75+ years	432	Cervical cancer	1	Number	1991	2568.80081	3151.297126	1983.646175
1	Deaths	159	South Asia	2	Female	234	75+ years	432	Cervical cancer	2	Percent	1991	0.003753706	0.004568255	0.002932534
1	Deaths	159	South Asia	2	Female	234	75+ years	432	Cervical cancer	3	Rate	1991	41.32192997	50.69201109	31.90908693
1	Deaths	70	Australasia	2	Female	24	15-49 years	432	Cervical cancer	1	Number	1992	162.2080648	178.44601	148.2723732
1	Deaths	70	Australasia	2	Female	24	15-49 years	432	Cervical cancer	2	Percent	1992	0.038416776	0.042407369	0.03512753
1	Deaths	70	Australasia	2	Female	24	15-49 years	432	Cervical cancer	3	Rate	1992	2.947317516	3.242360678	2.69410626
1	Deaths	70	Australasia	2	Female	41	50-74 years	432	Cervical cancer	1	Number	1992	296.6328251	328.9550788	268.9435987
1	Deaths	70	Australasia	2	Female	41	50-74 years	432	Cervical cancer	2	Percent	1992	0.0145302	0.016036012	0.013201276
1	Deaths	70	Australasia	2	Female	41	50-74 years	432	Cervical cancer	3	Rate	1992	14.03050029	15.55931757	12.72082157
1	Deaths	70	Australasia	2	Female	234	75+ years	432	Cervical cancer	1	Number	1992	172.4998461	195.1479515	145.479886
1	Deaths	70	Australasia	2	Female	234	75+ years	432	Cervical cancer	2	Percent	1992	0.00402768	0.004554236	0.003387198
1	Deaths	70	Australasia	2	Female	234	75+ years	432	Cervical cancer	3	Rate	1992	29.29045268	33.13609821	24.70246678
1	Deaths	56	Eastern Europe	2	Female	24	15-49 years	432	Cervical cancer	1	Number	1990	2127.628463	2220.87988	2038.038605
1	Deaths	56	Eastern Europe	2	Female	24	15-49 years	432	Cervical cancer	2	Percent	1990	0.028062819	0.029302311	0.026902893
1	Deaths	56	Eastern Europe	2	Female	24	15-49 years	432	Cervical cancer	3	Rate	1990	3.847828844	4.016474592	3.685805048
1	Deaths	56	Eastern Europe	2	Female	41	50-74 years	432	Cervical cancer	1	Number	1990	7847.612906	8199.359471	7534.686646
1	Deaths	56	Eastern Europe	2	Female	41	50-74 years	432	Cervical cancer	2	Percent	1990	0.017081404	0.017847966	0.016419823
1	Deaths	56	Eastern Europe	2	Female	41	50-74 years	432	Cervical cancer	3	Rate	1990	24.07281731	25.15181177	23.11290545
1	Deaths	56	Eastern Europe	2	Female	234	75+ years	432	Cervical cancer	1	Number	1990	2929.750933	3094.877799	2717.128862
1	Deaths	56	Eastern Europe	2	Female	234	75+ years	432	Cervical cancer	2	Percent	1990	0.004014286	0.004245226	0.003723331
1	Deaths	56	Eastern Europe	2	Female	234	75+ years	432	Cervical cancer	3	Rate	1990	39.26227659	41.47518029	36.41287855
1	Deaths	174	Eastern Sub-Saharan Africa	2	Female	24	15-49 years	432	Cervical cancer	1	Number	1991	5950.138973	7269.533282	4821.399382
1	Deaths	174	Eastern Sub-Saharan Africa	2	Female	24	15-49 years	432	Cervical cancer	2	Percent	1991	0.023546503	0.029755842	0.01846456
1	Deaths	174	Eastern Sub-Saharan Africa	2	Female	24	15-49 years	432	Cervical cancer	3	Rate	1991	13.37840393	16.34495481	10.84052469
1	Deaths	174	Eastern Sub-Saharan Africa	2	Female	41	50-74 years	432	Cervical cancer	1	Number	1991	8472.602194	10251.61801	7001.951996
1	Deaths	174	Eastern Sub-Saharan Africa	2	Female	41	50-74 years	432	Cervical cancer	2	Percent	1991	0.035586294	0.042752077	0.029400195
1	Deaths	174	Eastern Sub-Saharan Africa	2	Female	41	50-74 years	432	Cervical cancer	3	Rate	1991	108.8202396	131.6695275	89.93153181
1	Deaths	174	Eastern Sub-Saharan Africa	2	Female	234	75+ years	432	Cervical cancer	1	Number	1991	825.3474171	1012.832337	659.244103
1	Deaths	174	Eastern Sub-Saharan Africa	2	Female	234	75+ years	432	Cervical cancer	2	Percent	1991	0.008249518	0.009988138	0.006590016
1	Deaths	174	Eastern Sub-Saharan Africa	2	Female	234	75+ years	432	Cervical cancer	3	Rate	1991	101.9857848	125.1527521	81.46088036
1	Deaths	70	Australasia	2	Female	24	15-49 years	432	Cervical cancer	1	Number	1994	153.7509868	169.7761502	140.0145772
1	Deaths	70	Australasia	2	Female	24	15-49 years	432	Cervical cancer	2	Percent	1994	0.036058076	0.039803302	0.032818214
1	Deaths	70	Australasia	2	Female	24	15-49 years	432	Cervical cancer	3	Rate	1994	2.735822122	3.02097149	2.4913985
1	Deaths	70	Australasia	2	Female	41	50-74 years	432	Cervical cancer	1	Number	1994	291.845677	321.7709929	265.1027078
1	Deaths	70	Australasia	2	Female	41	50-74 years	432	Cervical cancer	2	Percent	1994	0.014346339	0.015810129	0.013052502
1	Deaths	70	Australasia	2	Female	41	50-74 years	432	Cervical cancer	3	Rate	1994	13.31100811	14.67589426	12.091268
1	Deaths	70	Australasia	2	Female	234	75+ years	432	Cervical cancer	1	Number	1994	174.8564796	198.9037757	145.5039238
1	Deaths	70	Australasia	2	Female	234	75+ years	432	Cervical cancer	2	Percent	1994	0.003848566	0.004383931	0.003202302
1	Deaths	70	Australasia	2	Female	234	75+ years	432	Cervical cancer	3	Rate	1994	28.17881797	32.0541355	23.44853673
1	Deaths	56	Eastern Europe	2	Female	24	15-49 years	432	Cervical cancer	1	Number	1992	2195.666009	2291.982053	2110.15371
1	Deaths	56	Eastern Europe	2	Female	24	15-49 years	432	Cervical cancer	2	Percent	1992	0.025313283	0.02639551	0.024290833
1	Deaths	56	Eastern Europe	2	Female	24	15-49 years	432	Cervical cancer	3	Rate	1992	3.961131594	4.134892323	3.806861559
1	Deaths	56	Eastern Europe	2	Female	41	50-74 years	432	Cervical cancer	1	Number	1992	7911.477596	8293.072827	7587.904759
1	Deaths	56	Eastern Europe	2	Female	41	50-74 years	432	Cervical cancer	2	Percent	1992	0.015566575	0.016305399	0.014928378
1	Deaths	56	Eastern Europe	2	Female	41	50-74 years	432	Cervical cancer	3	Rate	1992	23.78485218	24.93206976	22.81207156
1	Deaths	56	Eastern Europe	2	Female	234	75+ years	432	Cervical cancer	1	Number	1992	2843.335945	3007.741258	2631.249276
1	Deaths	56	Eastern Europe	2	Female	234	75+ years	432	Cervical cancer	2	Percent	1992	0.003746286	0.003961288	0.003466682
1	Deaths	56	Eastern Europe	2	Female	234	75+ years	432	Cervical cancer	3	Rate	1992	39.03921216	41.29650923	36.12724655
1	Deaths	5	East Asia	2	Female	24	15-49 years	432	Cervical cancer	1	Number	1994	10743.51569	12723.40318	8927.560743
1	Deaths	5	East Asia	2	Female	24	15-49 years	432	Cervical cancer	2	Percent	1994	0.023191354	0.025914233	0.021207118
1	Deaths	5	East Asia	2	Female	24	15-49 years	432	Cervical cancer	3	Rate	1994	3.082465596	3.650523135	2.561442609
1	Deaths	5	East Asia	2	Female	41	50-74 years	432	Cervical cancer	1	Number	1994	18528.1841	21703.49007	15988.34212
1	Deaths	5	East Asia	2	Female	41	50-74 years	432	Cervical cancer	2	Percent	1994	0.01218766	0.013571822	0.011246809
1	Deaths	5	East Asia	2	Female	41	50-74 years	432	Cervical cancer	3	Rate	1994	19.71022883	23.08811017	17.00835226
1	Deaths	5	East Asia	2	Female	234	75+ years	432	Cervical cancer	1	Number	1994	4253.826324	4960.098329	3690.251087
1	Deaths	5	East Asia	2	Female	234	75+ years	432	Cervical cancer	2	Percent	1994	0.002936443	0.003327749	0.002631663
1	Deaths	5	East Asia	2	Female	234	75+ years	432	Cervical cancer	3	Rate	1994	31.59924885	36.84574063	27.41276995
1	Deaths	56	Eastern Europe	2	Female	24	15-49 years	432	Cervical cancer	1	Number	1994	2689.600828	2792.468345	2587.882877
1	Deaths	56	Eastern Europe	2	Female	24	15-49 years	432	Cervical cancer	2	Percent	1994	0.021597395	0.022405885	0.020823435
1	Deaths	56	Eastern Europe	2	Female	24	15-49 years	432	Cervical cancer	3	Rate	1994	4.728588114	4.909439531	4.549757751
1	Deaths	56	Eastern Europe	2	Female	41	50-74 years	432	Cervical cancer	1	Number	1994	8117.916202	8476.381262	7810.204583
1	Deaths	56	Eastern Europe	2	Female	41	50-74 years	432	Cervical cancer	2	Percent	1994	0.012926553	0.013496504	0.012425874
1	Deaths	56	Eastern Europe	2	Female	41	50-74 years	432	Cervical cancer	3	Rate	1994	24.99840523	26.10226669	24.0508345
1	Deaths	56	Eastern Europe	2	Female	234	75+ years	432	Cervical cancer	1	Number	1994	2756.229115	2894.040441	2568.645114
1	Deaths	56	Eastern Europe	2	Female	234	75+ years	432	Cervical cancer	2	Percent	1994	0.003293097	0.003458071	0.003066036
1	Deaths	56	Eastern Europe	2	Female	234	75+ years	432	Cervical cancer	3	Rate	1994	39.48955607	41.464032	36.80196783
1	Deaths	100	High-income North America	2	Female	24	15-49 years	432	Cervical cancer	1	Number	1990	1880.511471	1916.025832	1844.48334
1	Deaths	100	High-income North America	2	Female	24	15-49 years	432	Cervical cancer	2	Percent	1990	0.024932252	0.025394005	0.024479544
1	Deaths	100	High-income North America	2	Female	24	15-49 years	432	Cervical cancer	3	Rate	1990	2.528680205	2.576435543	2.480234013
1	Deaths	100	High-income North America	2	Female	41	50-74 years	432	Cervical cancer	1	Number	1990	3270.623304	3356.13665	3142.79205
1	Deaths	100	High-income North America	2	Female	41	50-74 years	432	Cervical cancer	2	Percent	1990	0.009285094	0.009534109	0.008919102
1	Deaths	100	High-income North America	2	Female	41	50-74 years	432	Cervical cancer	3	Rate	1990	10.85260889	11.13635998	10.42843818
1	Deaths	100	High-income North America	2	Female	234	75+ years	432	Cervical cancer	1	Number	1990	1682.868982	1813.933789	1428.170493
1	Deaths	100	High-income North America	2	Female	234	75+ years	432	Cervical cancer	2	Percent	1990	0.002517753	0.00271346	0.002133919
1	Deaths	100	High-income North America	2	Female	234	75+ years	432	Cervical cancer	3	Rate	1990	18.18136281	19.59735943	15.42965386
1	Deaths	9	Southeast Asia	2	Female	24	15-49 years	432	Cervical cancer	1	Number	1990	6082.361334	7023.636022	5180.41785
1	Deaths	9	Southeast Asia	2	Female	24	15-49 years	432	Cervical cancer	2	Percent	1990	0.02353548	0.026745897	0.02029899
1	Deaths	9	Southeast Asia	2	Female	24	15-49 years	432	Cervical cancer	3	Rate	1990	5.060683319	5.843848417	4.310242808
1	Deaths	9	Southeast Asia	2	Female	41	50-74 years	432	Cervical cancer	1	Number	1990	8981.768905	10264.96161	7703.627108
1	Deaths	9	Southeast Asia	2	Female	41	50-74 years	432	Cervical cancer	2	Percent	1990	0.0189825	0.021284781	0.016570162
1	Deaths	9	Southeast Asia	2	Female	41	50-74 years	432	Cervical cancer	3	Rate	1990	32.89918277	37.59936954	28.2174969
1	Deaths	9	Southeast Asia	2	Female	234	75+ years	432	Cervical cancer	1	Number	1990	1399.480841	1633.440102	1164.536976
1	Deaths	9	Southeast Asia	2	Female	234	75+ years	432	Cervical cancer	2	Percent	1990	0.004130251	0.004756769	0.00342654
1	Deaths	9	Southeast Asia	2	Female	234	75+ years	432	Cervical cancer	3	Rate	1990	41.21107047	48.10056212	34.29258476
1	Deaths	42	Central Europe	2	Female	24	15-49 years	432	Cervical cancer	1	Number	1990	2122.43322	2223.2852	2017.227888
1	Deaths	42	Central Europe	2	Female	24	15-49 years	432	Cervical cancer	2	Percent	1990	0.056812005	0.059497249	0.053979228
1	Deaths	42	Central Europe	2	Female	24	15-49 years	432	Cervical cancer	3	Rate	1990	6.910762972	7.239142738	6.568208441
1	Deaths	42	Central Europe	2	Female	41	50-74 years	432	Cervical cancer	1	Number	1990	4517.403243	4721.896003	4315.574964
1	Deaths	42	Central Europe	2	Female	41	50-74 years	432	Cervical cancer	2	Percent	1990	0.020959755	0.021841708	0.020042493
1	Deaths	42	Central Europe	2	Female	41	50-74 years	432	Cervical cancer	3	Rate	1990	29.34404576	30.6723852	28.03301419
1	Deaths	42	Central Europe	2	Female	234	75+ years	432	Cervical cancer	1	Number	1990	1509.178571	1597.059553	1399.785297
1	Deaths	42	Central Europe	2	Female	234	75+ years	432	Cervical cancer	2	Percent	1990	0.004318499	0.00457392	0.004001597
1	Deaths	42	Central Europe	2	Female	234	75+ years	432	Cervical cancer	3	Rate	1990	45.99264998	48.67084815	42.65885857
1	Deaths	159	South Asia	2	Female	24	15-49 years	432	Cervical cancer	1	Number	1990	19691.61587	23216.9317	16593.17837
1	Deaths	159	South Asia	2	Female	24	15-49 years	432	Cervical cancer	2	Percent	1990	0.024558567	0.028769558	0.020974893
1	Deaths	159	South Asia	2	Female	24	15-49 years	432	Cervical cancer	3	Rate	1990	7.725464115	9.108524859	6.509877344
1	Deaths	159	South Asia	2	Female	41	50-74 years	432	Cervical cancer	1	Number	1990	29902.54828	35003.1795	24068.92163
1	Deaths	159	South Asia	2	Female	41	50-74 years	432	Cervical cancer	2	Percent	1990	0.024257206	0.028451853	0.019643091
1	Deaths	159	South Asia	2	Female	41	50-74 years	432	Cervical cancer	3	Rate	1990	53.51734346	62.64607155	43.07675497
1	Deaths	159	South Asia	2	Female	234	75+ years	432	Cervical cancer	1	Number	1990	2525.295964	3101.063636	1954.04412
1	Deaths	159	South Asia	2	Female	234	75+ years	432	Cervical cancer	2	Percent	1990	0.003798311	0.004635283	0.002958588
1	Deaths	159	South Asia	2	Female	234	75+ years	432	Cervical cancer	3	Rate	1990	41.77175591	51.29571945	32.32249019
1	Deaths	159	South Asia	2	Female	24	15-49 years	432	Cervical cancer	1	Number	1992	19602.6552	22594.29074	16480.28685
1	Deaths	159	South Asia	2	Female	24	15-49 years	432	Cervical cancer	2	Percent	1992	0.02407149	0.027898168	0.020700005
1	Deaths	159	South Asia	2	Female	24	15-49 years	432	Cervical cancer	3	Rate	1992	7.354385458	8.476766108	6.182957396
1	Deaths	159	South Asia	2	Female	41	50-74 years	432	Cervical cancer	1	Number	1992	30666.9492	35395.13881	24861.06303
1	Deaths	159	South Asia	2	Female	41	50-74 years	432	Cervical cancer	2	Percent	1992	0.023809671	0.027670399	0.019425005
1	Deaths	159	South Asia	2	Female	41	50-74 years	432	Cervical cancer	3	Rate	1992	52.01051399	60.02942614	42.16385067
1	Deaths	159	South Asia	2	Female	234	75+ years	432	Cervical cancer	1	Number	1992	2751.303941	3338.545299	2138.322954
1	Deaths	159	South Asia	2	Female	234	75+ years	432	Cervical cancer	2	Percent	1992	0.00378851	0.004614593	0.002976502
1	Deaths	159	South Asia	2	Female	234	75+ years	432	Cervical cancer	3	Rate	1992	43.004952	52.18397654	33.42359767
1	Deaths	9	Southeast Asia	2	Female	24	15-49 years	432	Cervical cancer	1	Number	1992	6299.37244	7302.761034	5443.317321
1	Deaths	9	Southeast Asia	2	Female	24	15-49 years	432	Cervical cancer	2	Percent	1992	0.024249943	0.027304378	0.021320417
1	Deaths	9	Southeast Asia	2	Female	24	15-49 years	432	Cervical cancer	3	Rate	1992	4.999911472	5.796316858	4.320446993
1	Deaths	9	Southeast Asia	2	Female	41	50-74 years	432	Cervical cancer	1	Number	1992	9333.847439	10582.7101	8219.41241
1	Deaths	9	Southeast Asia	2	Female	41	50-74 years	432	Cervical cancer	2	Percent	1992	0.019013366	0.021250517	0.016855362
1	Deaths	9	Southeast Asia	2	Female	41	50-74 years	432	Cervical cancer	3	Rate	1992	32.52106652	36.87236389	28.638143
1	Deaths	9	Southeast Asia	2	Female	234	75+ years	432	Cervical cancer	1	Number	1992	1490.072985	1741.628173	1257.806442
1	Deaths	9	Southeast Asia	2	Female	234	75+ years	432	Cervical cancer	2	Percent	1992	0.004191013	0.004806685	0.003545796
1	Deaths	9	Southeast Asia	2	Female	234	75+ years	432	Cervical cancer	3	Rate	1992	41.24865655	48.21228425	34.818983
1	Deaths	42	Central Europe	2	Female	24	15-49 years	432	Cervical cancer	1	Number	1992	2253.610902	2368.824432	2136.173138
1	Deaths	42	Central Europe	2	Female	24	15-49 years	432	Cervical cancer	2	Percent	1992	0.057188891	0.059772243	0.054393483
1	Deaths	42	Central Europe	2	Female	24	15-49 years	432	Cervical cancer	3	Rate	1992	7.237392296	7.607396504	6.860245039
1	Deaths	42	Central Europe	2	Female	41	50-74 years	432	Cervical cancer	1	Number	1992	4586.572182	4787.598321	4379.424743
1	Deaths	42	Central Europe	2	Female	41	50-74 years	432	Cervical cancer	2	Percent	1992	0.019964433	0.020767316	0.019111187
1	Deaths	42	Central Europe	2	Female	41	50-74 years	432	Cervical cancer	3	Rate	1992	29.15428941	30.43210082	27.83756831
1	Deaths	42	Central Europe	2	Female	234	75+ years	432	Cervical cancer	1	Number	1992	1439.335189	1517.989551	1343.4291
1	Deaths	42	Central Europe	2	Female	234	75+ years	432	Cervical cancer	2	Percent	1992	0.004138331	0.004347308	0.003858019
1	Deaths	42	Central Europe	2	Female	234	75+ years	432	Cervical cancer	3	Rate	1992	45.86691083	48.37336844	42.81069708
1	Deaths	174	Eastern Sub-Saharan Africa	2	Female	24	15-49 years	432	Cervical cancer	1	Number	1990	5756.830003	7120.754802	4750.047769
1	Deaths	174	Eastern Sub-Saharan Africa	2	Female	24	15-49 years	432	Cervical cancer	2	Percent	1990	0.024281392	0.030498066	0.019170938
1	Deaths	174	Eastern Sub-Saharan Africa	2	Female	24	15-49 years	432	Cervical cancer	3	Rate	1990	13.34124843	16.50209556	11.00806647
1	Deaths	174	Eastern Sub-Saharan Africa	2	Female	41	50-74 years	432	Cervical cancer	1	Number	1990	8307.30749	10155.03275	6797.062989
1	Deaths	174	Eastern Sub-Saharan Africa	2	Female	41	50-74 years	432	Cervical cancer	2	Percent	1990	0.035618378	0.043135695	0.02920932
1	Deaths	174	Eastern Sub-Saharan Africa	2	Female	41	50-74 years	432	Cervical cancer	3	Rate	1990	108.7660171	132.957937	88.99266944
1	Deaths	174	Eastern Sub-Saharan Africa	2	Female	234	75+ years	432	Cervical cancer	1	Number	1990	799.5652421	995.3072143	636.5772002
1	Deaths	174	Eastern Sub-Saharan Africa	2	Female	234	75+ years	432	Cervical cancer	2	Percent	1990	0.008233971	0.00999074	0.006535363
1	Deaths	174	Eastern Sub-Saharan Africa	2	Female	234	75+ years	432	Cervical cancer	3	Rate	1990	101.913999	126.8636167	81.13925506
1	Deaths	5	East Asia	2	Female	24	15-49 years	432	Cervical cancer	1	Number	1991	10487.40106	12726.64011	8589.941457
1	Deaths	5	East Asia	2	Female	24	15-49 years	432	Cervical cancer	2	Percent	1991	0.022567679	0.025311015	0.020465688
1	Deaths	5	East Asia	2	Female	24	15-49 years	432	Cervical cancer	3	Rate	1991	3.100303683	3.762271415	2.539373387
1	Deaths	5	East Asia	2	Female	41	50-74 years	432	Cervical cancer	1	Number	1991	18961.10606	22622.88392	15911.30505
1	Deaths	5	East Asia	2	Female	41	50-74 years	432	Cervical cancer	2	Percent	1991	0.012510778	0.014019027	0.011516959
1	Deaths	5	East Asia	2	Female	41	50-74 years	432	Cervical cancer	3	Rate	1991	21.21894175	25.31675392	17.80597894
1	Deaths	5	East Asia	2	Female	234	75+ years	432	Cervical cancer	1	Number	1991	3916.466045	4588.764294	3349.176334
1	Deaths	5	East Asia	2	Female	234	75+ years	432	Cervical cancer	2	Percent	1991	0.00294435	0.003348736	0.002615367
1	Deaths	5	East Asia	2	Female	234	75+ years	432	Cervical cancer	3	Rate	1991	32.49566702	38.07385404	27.78875591
1	Deaths	174	Eastern Sub-Saharan Africa	2	Female	24	15-49 years	432	Cervical cancer	1	Number	1994	6512.691687	7923.804063	5443.138672
1	Deaths	174	Eastern Sub-Saharan Africa	2	Female	24	15-49 years	432	Cervical cancer	2	Percent	1994	0.017083016	0.022405945	0.013319444
1	Deaths	174	Eastern Sub-Saharan Africa	2	Female	24	15-49 years	432	Cervical cancer	3	Rate	1994	13.44609168	16.35947178	11.23789442
1	Deaths	174	Eastern Sub-Saharan Africa	2	Female	41	50-74 years	432	Cervical cancer	1	Number	1994	8960.584575	10764.38581	7618.861323
1	Deaths	174	Eastern Sub-Saharan Africa	2	Female	41	50-74 years	432	Cervical cancer	2	Percent	1994	0.033767702	0.040949549	0.028886353
1	Deaths	174	Eastern Sub-Saharan Africa	2	Female	41	50-74 years	432	Cervical cancer	3	Rate	1994	109.5119666	131.55716	93.1140686
1	Deaths	174	Eastern Sub-Saharan Africa	2	Female	234	75+ years	432	Cervical cancer	1	Number	1994	921.157821	1109.904218	752.711916
1	Deaths	174	Eastern Sub-Saharan Africa	2	Female	234	75+ years	432	Cervical cancer	2	Percent	1994	0.008325787	0.009929634	0.006809392
1	Deaths	174	Eastern Sub-Saharan Africa	2	Female	234	75+ years	432	Cervical cancer	3	Rate	1994	103.9453642	125.2439002	84.93757799
1	Deaths	174	Eastern Sub-Saharan Africa	2	Female	24	15-49 years	432	Cervical cancer	1	Number	1992	6119.924751	7515.80067	5006.172006
1	Deaths	174	Eastern Sub-Saharan Africa	2	Female	24	15-49 years	432	Cervical cancer	2	Percent	1992	0.022527351	0.028841836	0.017501613
1	Deaths	174	Eastern Sub-Saharan Africa	2	Female	24	15-49 years	432	Cervical cancer	3	Rate	1992	13.35536883	16.40155624	10.92485223
1	Deaths	174	Eastern Sub-Saharan Africa	2	Female	41	50-74 years	432	Cervical cancer	1	Number	1992	8629.678005	10585.36388	7115.156965
1	Deaths	174	Eastern Sub-Saharan Africa	2	Female	41	50-74 years	432	Cervical cancer	2	Percent	1992	0.035410499	0.043120984	0.029626753
1	Deaths	174	Eastern Sub-Saharan Africa	2	Female	41	50-74 years	432	Cervical cancer	3	Rate	1992	108.861318	133.5318261	89.75599835
1	Deaths	174	Eastern Sub-Saharan Africa	2	Female	234	75+ years	432	Cervical cancer	1	Number	1992	857.669627	1045.797056	685.47292
1	Deaths	174	Eastern Sub-Saharan Africa	2	Female	234	75+ years	432	Cervical cancer	2	Percent	1992	0.008311041	0.009995553	0.006684114
1	Deaths	174	Eastern Sub-Saharan Africa	2	Female	234	75+ years	432	Cervical cancer	3	Rate	1992	102.7778489	125.3218821	82.14285548
1	Deaths	9	Southeast Asia	2	Female	24	15-49 years	432	Cervical cancer	1	Number	1994	6645.615176	7634.009092	5721.481389
1	Deaths	9	Southeast Asia	2	Female	24	15-49 years	432	Cervical cancer	2	Percent	1994	0.024989548	0.028042975	0.022017497
1	Deaths	9	Southeast Asia	2	Female	24	15-49 years	432	Cervical cancer	3	Rate	1994	5.036737819	5.785845445	4.336333195
1	Deaths	9	Southeast Asia	2	Female	41	50-74 years	432	Cervical cancer	1	Number	1994	9850.473914	11109.87694	8790.302419
1	Deaths	9	Southeast Asia	2	Female	41	50-74 years	432	Cervical cancer	2	Percent	1994	0.019236754	0.021343555	0.017418114
1	Deaths	9	Southeast Asia	2	Female	41	50-74 years	432	Cervical cancer	3	Rate	1994	32.78630474	36.97810016	29.2576313
1	Deaths	9	Southeast Asia	2	Female	234	75+ years	432	Cervical cancer	1	Number	1994	1628.22226	1872.599929	1385.766515
1	Deaths	9	Southeast Asia	2	Female	234	75+ years	432	Cervical cancer	2	Percent	1994	0.004315511	0.004924991	0.003729365
1	Deaths	9	Southeast Asia	2	Female	234	75+ years	432	Cervical cancer	3	Rate	1994	42.15644891	48.48365312	35.87900541
1	Deaths	159	South Asia	2	Female	24	15-49 years	432	Cervical cancer	1	Number	1994	19028.96005	22129.06219	16357.21056
1	Deaths	159	South Asia	2	Female	24	15-49 years	432	Cervical cancer	2	Percent	1994	0.02330308	0.026791456	0.02003736
1	Deaths	159	South Asia	2	Female	24	15-49 years	432	Cervical cancer	3	Rate	1994	6.811051615	7.920673775	5.854750084
1	Deaths	159	South Asia	2	Female	41	50-74 years	432	Cervical cancer	1	Number	1994	30705.85658	35836.20768	25322.91282
1	Deaths	159	South Asia	2	Female	41	50-74 years	432	Cervical cancer	2	Percent	1994	0.023148161	0.026860605	0.019124218
1	Deaths	159	South Asia	2	Female	41	50-74 years	432	Cervical cancer	3	Rate	1994	49.37278369	57.62201506	40.71740171
1	Deaths	159	South Asia	2	Female	234	75+ years	432	Cervical cancer	1	Number	1994	2922.584842	3589.256314	2269.556205
1	Deaths	159	South Asia	2	Female	234	75+ years	432	Cervical cancer	2	Percent	1994	0.003847798	0.004732969	0.002993585
1	Deaths	159	South Asia	2	Female	234	75+ years	432	Cervical cancer	3	Rate	1994	42.95952417	52.75903068	33.36055577
1	Deaths	42	Central Europe	2	Female	24	15-49 years	432	Cervical cancer	1	Number	1994	2324.873241	2442.248904	2204.37487
1	Deaths	42	Central Europe	2	Female	24	15-49 years	432	Cervical cancer	2	Percent	1994	0.059360355	0.062101997	0.056477652
1	Deaths	42	Central Europe	2	Female	24	15-49 years	432	Cervical cancer	3	Rate	1994	7.36793729	7.73992167	6.986056497
1	Deaths	42	Central Europe	2	Female	41	50-74 years	432	Cervical cancer	1	Number	1994	4652.329055	4851.358218	4448.429046
1	Deaths	42	Central Europe	2	Female	41	50-74 years	432	Cervical cancer	2	Percent	1994	0.019015306	0.019729187	0.018244793
1	Deaths	42	Central Europe	2	Female	41	50-74 years	432	Cervical cancer	3	Rate	1994	29.03028755	30.27221901	27.75796226
1	Deaths	42	Central Europe	2	Female	234	75+ years	432	Cervical cancer	1	Number	1994	1381.806537	1453.079468	1282.452342
1	Deaths	42	Central Europe	2	Female	234	75+ years	432	Cervical cancer	2	Percent	1994	0.004037144	0.004239658	0.003737831
1	Deaths	42	Central Europe	2	Female	234	75+ years	432	Cervical cancer	3	Rate	1994	45.94474873	48.31455725	42.64124464
1	Deaths	199	Western Sub-Saharan Africa	2	Female	24	15-49 years	432	Cervical cancer	1	Number	1990	3311.702655	4133.335108	2684.732385
1	Deaths	199	Western Sub-Saharan Africa	2	Female	24	15-49 years	432	Cervical cancer	2	Percent	1990	0.022782177	0.027025884	0.018853606
1	Deaths	199	Western Sub-Saharan Africa	2	Female	24	15-49 years	432	Cervical cancer	3	Rate	1990	7.594803232	9.479071678	6.156958013
1	Deaths	199	Western Sub-Saharan Africa	2	Female	41	50-74 years	432	Cervical cancer	1	Number	1990	4681.700558	5531.906112	3875.586608
1	Deaths	199	Western Sub-Saharan Africa	2	Female	41	50-74 years	432	Cervical cancer	2	Percent	1990	0.023270076	0.026680714	0.019607556
1	Deaths	199	Western Sub-Saharan Africa	2	Female	41	50-74 years	432	Cervical cancer	3	Rate	1990	57.38738484	67.80904097	47.50619512
1	Deaths	199	Western Sub-Saharan Africa	2	Female	234	75+ years	432	Cervical cancer	1	Number	1990	892.5867572	1062.665118	742.1935922
1	Deaths	199	Western Sub-Saharan Africa	2	Female	234	75+ years	432	Cervical cancer	2	Percent	1990	0.006599299	0.007792914	0.005521203
1	Deaths	199	Western Sub-Saharan Africa	2	Female	234	75+ years	432	Cervical cancer	3	Rate	1990	76.65544819	91.26179637	63.73966675
1	Deaths	70	Australasia	2	Female	24	15-49 years	432	Cervical cancer	1	Number	1991	172.6591822	189.216502	157.0803938
1	Deaths	70	Australasia	2	Female	24	15-49 years	432	Cervical cancer	2	Percent	1991	0.040663937	0.044646607	0.037028941
1	Deaths	70	Australasia	2	Female	24	15-49 years	432	Cervical cancer	3	Rate	1991	3.175086016	3.47956397	2.888602594
1	Deaths	70	Australasia	2	Female	41	50-74 years	432	Cervical cancer	1	Number	1991	307.3451405	340.8855976	278.7641689
1	Deaths	70	Australasia	2	Female	41	50-74 years	432	Cervical cancer	2	Percent	1991	0.014939234	0.016545191	0.013589233
1	Deaths	70	Australasia	2	Female	41	50-74 years	432	Cervical cancer	3	Rate	1991	14.76210243	16.373085	13.38932904
1	Deaths	70	Australasia	2	Female	234	75+ years	432	Cervical cancer	1	Number	1991	172.7246871	194.897541	145.9016207
1	Deaths	70	Australasia	2	Female	234	75+ years	432	Cervical cancer	2	Percent	1991	0.004179235	0.00472146	0.003527182
1	Deaths	70	Australasia	2	Female	234	75+ years	432	Cervical cancer	3	Rate	1991	30.27635417	34.16296231	25.57462523
1	Deaths	21	Oceania	2	Female	24	15-49 years	432	Cervical cancer	1	Number	1990	142.2652636	202.1377036	98.9081776
1	Deaths	21	Oceania	2	Female	24	15-49 years	432	Cervical cancer	2	Percent	1990	0.031858231	0.042730112	0.022987763
1	Deaths	21	Oceania	2	Female	24	15-49 years	432	Cervical cancer	3	Rate	1990	9.1555616	13.00868638	6.365291779
1	Deaths	21	Oceania	2	Female	41	50-74 years	432	Cervical cancer	1	Number	1990	170.7554647	247.2103377	131.8531034
1	Deaths	21	Oceania	2	Female	41	50-74 years	432	Cervical cancer	2	Percent	1990	0.024141542	0.033299649	0.020007193
1	Deaths	21	Oceania	2	Female	41	50-74 years	432	Cervical cancer	3	Rate	1990	56.98331939	82.49730486	44.00109545
1	Deaths	21	Oceania	2	Female	234	75+ years	432	Cervical cancer	1	Number	1990	19.53722368	26.53591423	15.29403251
1	Deaths	21	Oceania	2	Female	234	75+ years	432	Cervical cancer	2	Percent	1990	0.007320307	0.00964609	0.005855862
1	Deaths	21	Oceania	2	Female	234	75+ years	432	Cervical cancer	3	Rate	1990	82.77426928	112.4259488	64.79694281
1	Deaths	134	Tropical Latin America	2	Female	24	15-49 years	432	Cervical cancer	1	Number	1990	2359.991107	2465.408751	2266.763604
1	Deaths	134	Tropical Latin America	2	Female	24	15-49 years	432	Cervical cancer	2	Percent	1990	0.042369221	0.044145227	0.04074852
1	Deaths	134	Tropical Latin America	2	Female	24	15-49 years	432	Cervical cancer	3	Rate	1990	5.916095319	6.180359378	5.682389865
1	Deaths	134	Tropical Latin America	2	Female	41	50-74 years	432	Cervical cancer	1	Number	1990	3561.108506	3720.306267	3408.12005
1	Deaths	134	Tropical Latin America	2	Female	41	50-74 years	432	Cervical cancer	2	Percent	1990	0.029704082	0.031037553	0.028406878
1	Deaths	134	Tropical Latin America	2	Female	41	50-74 years	432	Cervical cancer	3	Rate	1990	37.93256291	39.62832114	36.30294555
1	Deaths	134	Tropical Latin America	2	Female	234	75+ years	432	Cervical cancer	1	Number	1990	1012.390649	1088.242576	902.3400258
1	Deaths	134	Tropical Latin America	2	Female	234	75+ years	432	Cervical cancer	2	Percent	1990	0.00927217	0.009978447	0.008255753
1	Deaths	134	Tropical Latin America	2	Female	234	75+ years	432	Cervical cancer	3	Rate	1990	73.43607134	78.93816431	65.45329766
1	Deaths	56	Eastern Europe	2	Female	24	15-49 years	432	Cervical cancer	1	Number	1991	2160.222713	2255.029041	2071.443664
1	Deaths	56	Eastern Europe	2	Female	24	15-49 years	432	Cervical cancer	2	Percent	1991	0.027379786	0.028558858	0.026273094
1	Deaths	56	Eastern Europe	2	Female	24	15-49 years	432	Cervical cancer	3	Rate	1991	3.908192214	4.079712192	3.747576557
1	Deaths	56	Eastern Europe	2	Female	41	50-74 years	432	Cervical cancer	1	Number	1991	7835.199069	8206.739855	7508.326709
1	Deaths	56	Eastern Europe	2	Female	41	50-74 years	432	Cervical cancer	2	Percent	1991	0.016485639	0.017240438	0.015817771
1	Deaths	56	Eastern Europe	2	Female	41	50-74 years	432	Cervical cancer	3	Rate	1991	23.76427056	24.89115906	22.77286203
1	Deaths	56	Eastern Europe	2	Female	234	75+ years	432	Cervical cancer	1	Number	1991	2924.585083	3088.037027	2714.695489
1	Deaths	56	Eastern Europe	2	Female	234	75+ years	432	Cervical cancer	2	Percent	1991	0.003935684	0.004155495	0.003653909
1	Deaths	56	Eastern Europe	2	Female	234	75+ years	432	Cervical cancer	3	Rate	1991	39.34544467	41.54441965	36.52172809
1	Deaths	174	Eastern Sub-Saharan Africa	2	Female	24	15-49 years	432	Cervical cancer	1	Number	1995	6639.475414	7930.568663	5611.218911
1	Deaths	174	Eastern Sub-Saharan Africa	2	Female	24	15-49 years	432	Cervical cancer	2	Percent	1995	0.019455009	0.025283438	0.015065449
1	Deaths	174	Eastern Sub-Saharan Africa	2	Female	24	15-49 years	432	Cervical cancer	3	Rate	1995	13.34947368	15.94537385	11.28203879
1	Deaths	174	Eastern Sub-Saharan Africa	2	Female	41	50-74 years	432	Cervical cancer	1	Number	1995	9057.771321	10839.34083	7757.893934
1	Deaths	174	Eastern Sub-Saharan Africa	2	Female	41	50-74 years	432	Cervical cancer	2	Percent	1995	0.034685642	0.041808724	0.029774208
1	Deaths	174	Eastern Sub-Saharan Africa	2	Female	41	50-74 years	432	Cervical cancer	3	Rate	1995	109.2057359	130.6853695	93.53366147
1	Deaths	174	Eastern Sub-Saharan Africa	2	Female	234	75+ years	432	Cervical cancer	1	Number	1995	950.0186169	1139.432747	788.6419589
1	Deaths	174	Eastern Sub-Saharan Africa	2	Female	234	75+ years	432	Cervical cancer	2	Percent	1995	0.008425213	0.00997708	0.006914206
1	Deaths	174	Eastern Sub-Saharan Africa	2	Female	234	75+ years	432	Cervical cancer	3	Rate	1995	104.2774217	125.0681901	86.56414581
1	Deaths	159	South Asia	2	Female	24	15-49 years	432	Cervical cancer	1	Number	1995	18974.70678	21794.43772	16332.50537
1	Deaths	159	South Asia	2	Female	24	15-49 years	432	Cervical cancer	2	Percent	1995	0.02294893	0.026362262	0.019844865
1	Deaths	159	South Asia	2	Female	24	15-49 years	432	Cervical cancer	3	Rate	1995	6.626756481	7.611523753	5.703989898
1	Deaths	159	South Asia	2	Female	41	50-74 years	432	Cervical cancer	1	Number	1995	30696.1973	35802.03786	25289.35081
1	Deaths	159	South Asia	2	Female	41	50-74 years	432	Cervical cancer	2	Percent	1995	0.022678767	0.026257157	0.018883064
1	Deaths	159	South Asia	2	Female	41	50-74 years	432	Cervical cancer	3	Rate	1995	48.07938295	56.07664924	39.61065179
1	Deaths	159	South Asia	2	Female	234	75+ years	432	Cervical cancer	1	Number	1995	3236.620009	3957.01702	2495.399817
1	Deaths	159	South Asia	2	Female	234	75+ years	432	Cervical cancer	2	Percent	1995	0.003887094	0.004743764	0.003011104
1	Deaths	159	South Asia	2	Female	234	75+ years	432	Cervical cancer	3	Rate	1995	46.24268714	56.53524341	35.65262302
1	Deaths	5	East Asia	2	Female	24	15-49 years	432	Cervical cancer	1	Number	1997	10651.81691	12376.40082	9190.651985
1	Deaths	5	East Asia	2	Female	24	15-49 years	432	Cervical cancer	2	Percent	1997	0.024212745	0.027024567	0.022152609
1	Deaths	5	East Asia	2	Female	24	15-49 years	432	Cervical cancer	3	Rate	1997	2.997693724	3.483035747	2.586484542
1	Deaths	5	East Asia	2	Female	41	50-74 years	432	Cervical cancer	1	Number	1997	17753.23521	20276.44892	15511.8202
1	Deaths	5	East Asia	2	Female	41	50-74 years	432	Cervical cancer	2	Percent	1997	0.011944242	0.013314632	0.010998986
1	Deaths	5	East Asia	2	Female	41	50-74 years	432	Cervical cancer	3	Rate	1997	17.73630347	20.25711073	15.49702616
1	Deaths	5	East Asia	2	Female	234	75+ years	432	Cervical cancer	1	Number	1997	4431.210893	5081.976047	3884.320894
1	Deaths	5	East Asia	2	Female	234	75+ years	432	Cervical cancer	2	Percent	1997	0.002862621	0.003252878	0.002543113
1	Deaths	5	East Asia	2	Female	234	75+ years	432	Cervical cancer	3	Rate	1997	29.5007672	33.83323337	25.85984941
1	Deaths	70	Australasia	2	Female	24	15-49 years	432	Cervical cancer	1	Number	1997	135.1289278	149.1761654	121.2200502
1	Deaths	70	Australasia	2	Female	24	15-49 years	432	Cervical cancer	2	Percent	1997	0.030674877	0.033837819	0.027578675
1	Deaths	70	Australasia	2	Female	24	15-49 years	432	Cervical cancer	3	Rate	1997	2.352112638	2.596624939	2.110008692
1	Deaths	70	Australasia	2	Female	41	50-74 years	432	Cervical cancer	1	Number	1997	249.5008412	272.2687441	227.9645611
1	Deaths	70	Australasia	2	Female	41	50-74 years	432	Cervical cancer	2	Percent	1997	0.01280772	0.013994813	0.011724564
1	Deaths	70	Australasia	2	Female	41	50-74 years	432	Cervical cancer	3	Rate	1997	10.63186239	11.60206037	9.714146983
1	Deaths	70	Australasia	2	Female	234	75+ years	432	Cervical cancer	1	Number	1997	178.3461924	201.2913943	147.4822483
1	Deaths	70	Australasia	2	Female	234	75+ years	432	Cervical cancer	2	Percent	1997	0.003663322	0.004134327	0.003025683
1	Deaths	70	Australasia	2	Female	234	75+ years	432	Cervical cancer	3	Rate	1997	25.73758858	29.04886852	21.28353501
1	Deaths	159	South Asia	2	Female	24	15-49 years	432	Cervical cancer	1	Number	1998	18974.48736	21921.32259	16241.12724
1	Deaths	159	South Asia	2	Female	24	15-49 years	432	Cervical cancer	2	Percent	1998	0.021782713	0.024967102	0.019117383
1	Deaths	159	South Asia	2	Female	24	15-49 years	432	Cervical cancer	3	Rate	1998	6.140096965	7.093685525	5.255588422
1	Deaths	159	South Asia	2	Female	41	50-74 years	432	Cervical cancer	1	Number	1998	31429.52379	36446.28318	26286.11891
1	Deaths	159	South Asia	2	Female	41	50-74 years	432	Cervical cancer	2	Percent	1998	0.021390241	0.024674272	0.018061363
1	Deaths	159	South Asia	2	Female	41	50-74 years	432	Cervical cancer	3	Rate	1998	45.37280634	52.61518308	37.94759954
1	Deaths	159	South Asia	2	Female	234	75+ years	432	Cervical cancer	1	Number	1998	3020.016185	3728.090445	2338.90864
1	Deaths	159	South Asia	2	Female	234	75+ years	432	Cervical cancer	2	Percent	1998	0.00380643	0.004656134	0.002951629
1	Deaths	159	South Asia	2	Female	234	75+ years	432	Cervical cancer	3	Rate	1998	39.15182111	48.3313735	30.32186818
1	Deaths	120	Andean Latin America	2	Female	24	15-49 years	432	Cervical cancer	1	Number	1990	809.289974	923.392955	701.7008469
1	Deaths	120	Andean Latin America	2	Female	24	15-49 years	432	Cervical cancer	2	Percent	1990	0.046050678	0.051574819	0.041220414
1	Deaths	120	Andean Latin America	2	Female	24	15-49 years	432	Cervical cancer	3	Rate	1990	8.5329815	9.736059084	7.398584609
1	Deaths	120	Andean Latin America	2	Female	41	50-74 years	432	Cervical cancer	1	Number	1990	1240.128551	1411.696774	1073.803674
1	Deaths	120	Andean Latin America	2	Female	41	50-74 years	432	Cervical cancer	2	Percent	1990	0.049697622	0.055231666	0.04398066
1	Deaths	120	Andean Latin America	2	Female	41	50-74 years	432	Cervical cancer	3	Rate	1990	62.7666427	71.45022746	54.34843949
1	Deaths	120	Andean Latin America	2	Female	234	75+ years	432	Cervical cancer	1	Number	1990	340.7919649	388.5974458	290.6570049
1	Deaths	120	Andean Latin America	2	Female	234	75+ years	432	Cervical cancer	2	Percent	1990	0.012965595	0.014765322	0.011197971
1	Deaths	120	Andean Latin America	2	Female	234	75+ years	432	Cervical cancer	3	Rate	1990	104.658434	119.3396686	89.26180806
1	Deaths	56	Eastern Europe	2	Female	24	15-49 years	432	Cervical cancer	1	Number	1997	2768.466194	2865.491103	2675.412327
1	Deaths	56	Eastern Europe	2	Female	24	15-49 years	432	Cervical cancer	2	Percent	1997	0.024728833	0.025595724	0.023880578
1	Deaths	56	Eastern Europe	2	Female	24	15-49 years	432	Cervical cancer	3	Rate	1997	4.720122983	4.885546531	4.5614699
1	Deaths	56	Eastern Europe	2	Female	41	50-74 years	432	Cervical cancer	1	Number	1997	7227.291275	7549.78938	6946.970216
1	Deaths	56	Eastern Europe	2	Female	41	50-74 years	432	Cervical cancer	2	Percent	1997	0.012275068	0.012832314	0.01179842
1	Deaths	56	Eastern Europe	2	Female	41	50-74 years	432	Cervical cancer	3	Rate	1997	22.79375117	23.81085997	21.90966221
1	Deaths	56	Eastern Europe	2	Female	234	75+ years	432	Cervical cancer	1	Number	1997	2369.148792	2499.92573	2192.711015
1	Deaths	56	Eastern Europe	2	Female	234	75+ years	432	Cervical cancer	2	Percent	1997	0.003124267	0.00329553	0.002890412
1	Deaths	56	Eastern Europe	2	Female	234	75+ years	432	Cervical cancer	3	Rate	1997	35.74138814	37.71431164	33.07961735
1	Deaths	5	East Asia	2	Female	24	15-49 years	432	Cervical cancer	1	Number	1999	10944.15504	12682.84056	9464.11408
1	Deaths	5	East Asia	2	Female	24	15-49 years	432	Cervical cancer	2	Percent	1999	0.025119735	0.027690053	0.022998507
1	Deaths	5	East Asia	2	Female	24	15-49 years	432	Cervical cancer	3	Rate	1999	3.036891609	3.519359142	2.626195311
1	Deaths	5	East Asia	2	Female	41	50-74 years	432	Cervical cancer	1	Number	1999	18173.85814	21049.51727	15886.96692
1	Deaths	5	East Asia	2	Female	41	50-74 years	432	Cervical cancer	2	Percent	1999	0.01203721	0.013394178	0.011044671
1	Deaths	5	East Asia	2	Female	41	50-74 years	432	Cervical cancer	3	Rate	1999	17.17295129	19.89023641	15.0120083
1	Deaths	5	East Asia	2	Female	234	75+ years	432	Cervical cancer	1	Number	1999	4662.713369	5316.801628	4052.914321
1	Deaths	5	East Asia	2	Female	234	75+ years	432	Cervical cancer	2	Percent	1999	0.002824665	0.003170739	0.002492374
1	Deaths	5	East Asia	2	Female	234	75+ years	432	Cervical cancer	3	Rate	1999	28.75370339	32.78729033	24.99323613
1	Deaths	167	Central Sub-Saharan Africa	2	Female	24	15-49 years	432	Cervical cancer	1	Number	1990	1403.376936	1928.332881	1017.638575
1	Deaths	167	Central Sub-Saharan Africa	2	Female	24	15-49 years	432	Cervical cancer	2	Percent	1990	0.026168452	0.03432723	0.019714896
1	Deaths	167	Central Sub-Saharan Africa	2	Female	24	15-49 years	432	Cervical cancer	3	Rate	1990	11.35284674	15.59956353	8.232353324
1	Deaths	167	Central Sub-Saharan Africa	2	Female	41	50-74 years	432	Cervical cancer	1	Number	1990	2467.144926	3279.526365	1839.270194
1	Deaths	167	Central Sub-Saharan Africa	2	Female	41	50-74 years	432	Cervical cancer	2	Percent	1990	0.035141401	0.044232806	0.02757235
1	Deaths	167	Central Sub-Saharan Africa	2	Female	41	50-74 years	432	Cervical cancer	3	Rate	1990	94.01145772	124.9675489	70.08606194
1	Deaths	167	Central Sub-Saharan Africa	2	Female	234	75+ years	432	Cervical cancer	1	Number	1990	188.1277222	260.5058476	137.2774575
1	Deaths	167	Central Sub-Saharan Africa	2	Female	234	75+ years	432	Cervical cancer	2	Percent	1990	0.008881659	0.012375301	0.006583249
1	Deaths	167	Central Sub-Saharan Africa	2	Female	234	75+ years	432	Cervical cancer	3	Rate	1990	104.7412257	145.0381766	76.43003908
1	Deaths	104	Caribbean	2	Female	24	15-49 years	432	Cervical cancer	1	Number	1990	845.3695795	980.2664535	725.313948
1	Deaths	104	Caribbean	2	Female	24	15-49 years	432	Cervical cancer	2	Percent	1990	0.043873009	0.051147703	0.037430178
1	Deaths	104	Caribbean	2	Female	24	15-49 years	432	Cervical cancer	3	Rate	1990	9.069058899	10.51622204	7.78111145
1	Deaths	104	Caribbean	2	Female	41	50-74 years	432	Cervical cancer	1	Number	1990	1119.063075	1301.347702	977.1471627
1	Deaths	104	Caribbean	2	Female	41	50-74 years	432	Cervical cancer	2	Percent	1990	0.030669298	0.034725135	0.026951635
1	Deaths	104	Caribbean	2	Female	41	50-74 years	432	Cervical cancer	3	Rate	1990	46.1998241	53.72533174	40.34091379
1	Deaths	104	Caribbean	2	Female	234	75+ years	432	Cervical cancer	1	Number	1990	334.9022319	371.5110177	302.5448619
1	Deaths	104	Caribbean	2	Female	234	75+ years	432	Cervical cancer	2	Percent	1990	0.008748207	0.009688947	0.007936487
1	Deaths	104	Caribbean	2	Female	234	75+ years	432	Cervical cancer	3	Rate	1990	71.99622453	79.86626574	65.04013928
1	Deaths	56	Eastern Europe	2	Female	24	15-49 years	432	Cervical cancer	1	Number	1999	3016.834317	3112.71043	2923.558417
1	Deaths	56	Eastern Europe	2	Female	24	15-49 years	432	Cervical cancer	2	Percent	1999	0.025269371	0.026070116	0.024488032
1	Deaths	56	Eastern Europe	2	Female	24	15-49 years	432	Cervical cancer	3	Rate	1999	5.097250225	5.259242726	4.939651049
1	Deaths	56	Eastern Europe	2	Female	41	50-74 years	432	Cervical cancer	1	Number	1999	7109.435893	7376.347441	6854.054456
1	Deaths	56	Eastern Europe	2	Female	41	50-74 years	432	Cervical cancer	2	Percent	1999	0.011816067	0.012265248	0.011393633
1	Deaths	56	Eastern Europe	2	Female	41	50-74 years	432	Cervical cancer	3	Rate	1999	22.4120284	23.25344947	21.60695524
1	Deaths	56	Eastern Europe	2	Female	234	75+ years	432	Cervical cancer	1	Number	1999	2378.705599	2507.136457	2214.933256
1	Deaths	56	Eastern Europe	2	Female	234	75+ years	432	Cervical cancer	2	Percent	1999	0.003022173	0.003184033	0.002815596
1	Deaths	56	Eastern Europe	2	Female	234	75+ years	432	Cervical cancer	3	Rate	1999	34.50350557	36.36641575	32.12796152
1	Deaths	159	South Asia	2	Female	24	15-49 years	432	Cervical cancer	1	Number	1997	18984.43034	21865.30721	16385.5765
1	Deaths	159	South Asia	2	Female	24	15-49 years	432	Cervical cancer	2	Percent	1997	0.022260303	0.025502174	0.019375247
1	Deaths	159	South Asia	2	Female	24	15-49 years	432	Cervical cancer	3	Rate	1997	6.304001713	7.260630506	5.441021955
1	Deaths	159	South Asia	2	Female	41	50-74 years	432	Cervical cancer	1	Number	1997	31473.6156	36545.94296	26126.04417
1	Deaths	159	South Asia	2	Female	41	50-74 years	432	Cervical cancer	2	Percent	1997	0.02208668	0.025366752	0.01849705
1	Deaths	159	South Asia	2	Female	41	50-74 years	432	Cervical cancer	3	Rate	1997	46.68556958	54.20947451	38.7533885
1	Deaths	159	South Asia	2	Female	234	75+ years	432	Cervical cancer	1	Number	1997	3026.415242	3713.812428	2349.625773
1	Deaths	159	South Asia	2	Female	234	75+ years	432	Cervical cancer	2	Percent	1997	0.003840191	0.004699963	0.00299669
1	Deaths	159	South Asia	2	Female	234	75+ years	432	Cervical cancer	3	Rate	1997	40.72986362	49.98093839	31.62154881
1	Deaths	124	Central Latin America	2	Female	24	15-49 years	432	Cervical cancer	1	Number	1991	3245.494204	3337.852649	3142.406642
1	Deaths	124	Central Latin America	2	Female	24	15-49 years	432	Cervical cancer	2	Percent	1991	0.057542895	0.05924354	0.055761758
1	Deaths	124	Central Latin America	2	Female	24	15-49 years	432	Cervical cancer	3	Rate	1991	7.52952686	7.743797893	7.290364343
1	Deaths	124	Central Latin America	2	Female	41	50-74 years	432	Cervical cancer	1	Number	1991	4667.133642	4779.059586	4537.656087
1	Deaths	124	Central Latin America	2	Female	41	50-74 years	432	Cervical cancer	2	Percent	1991	0.044873362	0.045907423	0.043638416
1	Deaths	124	Central Latin America	2	Female	41	50-74 years	432	Cervical cancer	3	Rate	1991	54.83578039	56.15083733	53.31450345
1	Deaths	124	Central Latin America	2	Female	234	75+ years	432	Cervical cancer	1	Number	1991	1655.304941	1732.741063	1529.083275
1	Deaths	124	Central Latin America	2	Female	234	75+ years	432	Cervical cancer	2	Percent	1991	0.015112748	0.015817994	0.013959377
1	Deaths	124	Central Latin America	2	Female	234	75+ years	432	Cervical cancer	3	Rate	1991	126.4221507	132.3362519	116.7821054
1	Deaths	192	Southern Sub-Saharan Africa	2	Female	24	15-49 years	432	Cervical cancer	1	Number	1991	1225.196299	1505.028525	1004.368939
1	Deaths	192	Southern Sub-Saharan Africa	2	Female	24	15-49 years	432	Cervical cancer	2	Percent	1991	0.023030264	0.028463734	0.018897103
1	Deaths	192	Southern Sub-Saharan Africa	2	Female	24	15-49 years	432	Cervical cancer	3	Rate	1991	8.94615883	10.98944245	7.333717916
1	Deaths	192	Southern Sub-Saharan Africa	2	Female	41	50-74 years	432	Cervical cancer	1	Number	1991	1380.570582	1764.624331	1158.066176
1	Deaths	192	Southern Sub-Saharan Africa	2	Female	41	50-74 years	432	Cervical cancer	2	Percent	1991	0.033169205	0.042204959	0.028520864
1	Deaths	192	Southern Sub-Saharan Africa	2	Female	41	50-74 years	432	Cervical cancer	3	Rate	1991	45.92563092	58.70144331	38.52386866
1	Deaths	192	Southern Sub-Saharan Africa	2	Female	234	75+ years	432	Cervical cancer	1	Number	1991	349.1488617	461.2095055	280.8668284
1	Deaths	192	Southern Sub-Saharan Africa	2	Female	234	75+ years	432	Cervical cancer	2	Percent	1991	0.00925539	0.01209586	0.007557825
1	Deaths	192	Southern Sub-Saharan Africa	2	Female	234	75+ years	432	Cervical cancer	3	Rate	1991	77.1591344	101.9236495	62.06934559
1	Deaths	9	Southeast Asia	2	Female	24	15-49 years	432	Cervical cancer	1	Number	1997	7176.005885	8190.200802	6257.274818
1	Deaths	9	Southeast Asia	2	Female	24	15-49 years	432	Cervical cancer	2	Percent	1997	0.025516613	0.028144036	0.02284479
1	Deaths	9	Southeast Asia	2	Female	24	15-49 years	432	Cervical cancer	3	Rate	1997	5.101545018	5.822553488	4.448403427
1	Deaths	9	Southeast Asia	2	Female	41	50-74 years	432	Cervical cancer	1	Number	1997	10490.38054	11782.54998	9308.690905
1	Deaths	9	Southeast Asia	2	Female	41	50-74 years	432	Cervical cancer	2	Percent	1997	0.019295678	0.021298265	0.017501825
1	Deaths	9	Southeast Asia	2	Female	41	50-74 years	432	Cervical cancer	3	Rate	1997	32.63642017	36.65646353	28.96008838
1	Deaths	9	Southeast Asia	2	Female	234	75+ years	432	Cervical cancer	1	Number	1997	1834.463426	2104.975964	1582.418759
1	Deaths	9	Southeast Asia	2	Female	234	75+ years	432	Cervical cancer	2	Percent	1997	0.004428062	0.005018976	0.003850379
1	Deaths	9	Southeast Asia	2	Female	234	75+ years	432	Cervical cancer	3	Rate	1997	42.59537946	48.87655356	36.74302062
1	Deaths	42	Central Europe	2	Female	24	15-49 years	432	Cervical cancer	1	Number	1997	2396.344818	2517.787541	2280.564852
1	Deaths	42	Central Europe	2	Female	24	15-49 years	432	Cervical cancer	2	Percent	1997	0.060323149	0.063176906	0.057463227
1	Deaths	42	Central Europe	2	Female	24	15-49 years	432	Cervical cancer	3	Rate	1997	7.55031277	7.932949916	7.185517624
1	Deaths	42	Central Europe	2	Female	41	50-74 years	432	Cervical cancer	1	Number	1997	4698.235488	4885.752585	4519.976636
1	Deaths	42	Central Europe	2	Female	41	50-74 years	432	Cervical cancer	2	Percent	1997	0.018879152	0.019658353	0.018169128
1	Deaths	42	Central Europe	2	Female	41	50-74 years	432	Cervical cancer	3	Rate	1997	29.10325934	30.26483558	27.99903337
1	Deaths	42	Central Europe	2	Female	234	75+ years	432	Cervical cancer	1	Number	1997	1493.136546	1572.839908	1388.024244
1	Deaths	42	Central Europe	2	Female	234	75+ years	432	Cervical cancer	2	Percent	1997	0.004219298	0.004443376	0.003934672
1	Deaths	42	Central Europe	2	Female	234	75+ years	432	Cervical cancer	3	Rate	1997	45.28344571	47.70066797	42.09562796
1	Deaths	42	Central Europe	2	Female	24	15-49 years	432	Cervical cancer	1	Number	1999	2351.970098	2470.773267	2240.215327
1	Deaths	42	Central Europe	2	Female	24	15-49 years	432	Cervical cancer	2	Percent	1999	0.061651291	0.064716953	0.058708667
1	Deaths	42	Central Europe	2	Female	24	15-49 years	432	Cervical cancer	3	Rate	1999	7.447834483	7.824040941	7.093947741
1	Deaths	42	Central Europe	2	Female	41	50-74 years	432	Cervical cancer	1	Number	1999	4644.115998	4820.624447	4471.631249
1	Deaths	42	Central Europe	2	Female	41	50-74 years	432	Cervical cancer	2	Percent	1999	0.0196926	0.020425548	0.018957201
1	Deaths	42	Central Europe	2	Female	41	50-74 years	432	Cervical cancer	3	Rate	1999	28.43866783	29.51953342	27.38244174
1	Deaths	42	Central Europe	2	Female	234	75+ years	432	Cervical cancer	1	Number	1999	1601.839216	1688.703013	1492.603528
1	Deaths	42	Central Europe	2	Female	234	75+ years	432	Cervical cancer	2	Percent	1999	0.004471955	0.004712594	0.004166523
1	Deaths	42	Central Europe	2	Female	234	75+ years	432	Cervical cancer	3	Rate	1999	45.05589068	47.49916072	41.9833531
1	Deaths	9	Southeast Asia	2	Female	24	15-49 years	432	Cervical cancer	1	Number	1999	7707.64137	8743.064858	6629.97535
1	Deaths	9	Southeast Asia	2	Female	24	15-49 years	432	Cervical cancer	2	Percent	1999	0.026221788	0.028817626	0.023164504
1	Deaths	9	Southeast Asia	2	Female	24	15-49 years	432	Cervical cancer	3	Rate	1999	5.277081784	5.985990536	4.539251434
1	Deaths	9	Southeast Asia	2	Female	41	50-74 years	432	Cervical cancer	1	Number	1999	10856.14931	12254.62032	9634.61667
1	Deaths	9	Southeast Asia	2	Female	41	50-74 years	432	Cervical cancer	2	Percent	1999	0.019193335	0.021042367	0.017419217
1	Deaths	9	Southeast Asia	2	Female	41	50-74 years	432	Cervical cancer	3	Rate	1999	32.2188528	36.36923155	28.59359127
1	Deaths	9	Southeast Asia	2	Female	234	75+ years	432	Cervical cancer	1	Number	1999	1994.430311	2238.930875	1730.004344
1	Deaths	9	Southeast Asia	2	Female	234	75+ years	432	Cervical cancer	2	Percent	1999	0.00447818	0.005055578	0.003928317
1	Deaths	9	Southeast Asia	2	Female	234	75+ years	432	Cervical cancer	3	Rate	1999	42.83666832	48.08808749	37.1572884
1	Deaths	70	Australasia	2	Female	24	15-49 years	432	Cervical cancer	1	Number	1995	144.5999003	159.6427609	131.0571556
1	Deaths	70	Australasia	2	Female	24	15-49 years	432	Cervical cancer	2	Percent	1995	0.033454702	0.037042929	0.030315464
1	Deaths	70	Australasia	2	Female	24	15-49 years	432	Cervical cancer	3	Rate	1995	2.550033985	2.815316365	2.311206302
1	Deaths	70	Australasia	2	Female	41	50-74 years	432	Cervical cancer	1	Number	1995	279.7188182	308.2314141	255.3613376
1	Deaths	70	Australasia	2	Female	41	50-74 years	432	Cervical cancer	2	Percent	1995	0.013893281	0.015310355	0.012702868
1	Deaths	70	Australasia	2	Female	41	50-74 years	432	Cervical cancer	3	Rate	1995	12.51628341	13.79210652	11.42638487
1	Deaths	70	Australasia	2	Female	234	75+ years	432	Cervical cancer	1	Number	1995	174.0730052	198.4885981	144.0668218
1	Deaths	70	Australasia	2	Female	234	75+ years	432	Cervical cancer	2	Percent	1995	0.003739179	0.004260318	0.003095916
1	Deaths	70	Australasia	2	Female	234	75+ years	432	Cervical cancer	3	Rate	1995	27.14726512	30.95495818	22.46770085
1	Deaths	124	Central Latin America	2	Female	24	15-49 years	432	Cervical cancer	1	Number	1990	3255.299716	3355.103856	3155.464799
1	Deaths	124	Central Latin America	2	Female	24	15-49 years	432	Cervical cancer	2	Percent	1990	0.058613401	0.060378001	0.056871588
1	Deaths	124	Central Latin America	2	Female	24	15-49 years	432	Cervical cancer	3	Rate	1990	7.766749175	8.004869714	7.528555207
1	Deaths	124	Central Latin America	2	Female	41	50-74 years	432	Cervical cancer	1	Number	1990	4624.702022	4736.428422	4498.029628
1	Deaths	124	Central Latin America	2	Female	41	50-74 years	432	Cervical cancer	2	Percent	1990	0.045802169	0.046871374	0.044576916
1	Deaths	124	Central Latin America	2	Female	41	50-74 years	432	Cervical cancer	3	Rate	1990	56.15353028	57.51012186	54.61546316
1	Deaths	124	Central Latin America	2	Female	234	75+ years	432	Cervical cancer	1	Number	1990	1638.440503	1709.705399	1511.657245
1	Deaths	124	Central Latin America	2	Female	234	75+ years	432	Cervical cancer	2	Percent	1990	0.015360034	0.016053068	0.014172366
1	Deaths	124	Central Latin America	2	Female	234	75+ years	432	Cervical cancer	3	Rate	1990	130.0336939	135.6895829	119.9716285
1	Deaths	174	Eastern Sub-Saharan Africa	2	Female	24	15-49 years	432	Cervical cancer	1	Number	1997	6884.603275	8270.22514	5790.083262
1	Deaths	174	Eastern Sub-Saharan Africa	2	Female	24	15-49 years	432	Cervical cancer	2	Percent	1997	0.017831845	0.022978276	0.013745796
1	Deaths	174	Eastern Sub-Saharan Africa	2	Female	24	15-49 years	432	Cervical cancer	3	Rate	1997	12.96672096	15.57645334	10.90526076
1	Deaths	174	Eastern Sub-Saharan Africa	2	Female	41	50-74 years	432	Cervical cancer	1	Number	1997	9264.373201	11083.37901	8038.141959
1	Deaths	174	Eastern Sub-Saharan Africa	2	Female	41	50-74 years	432	Cervical cancer	2	Percent	1997	0.034018511	0.040637019	0.029590954
1	Deaths	174	Eastern Sub-Saharan Africa	2	Female	41	50-74 years	432	Cervical cancer	3	Rate	1997	107.1814209	128.2258696	92.99490185
1	Deaths	174	Eastern Sub-Saharan Africa	2	Female	234	75+ years	432	Cervical cancer	1	Number	1997	994.3582658	1199.509696	810.8190762
1	Deaths	174	Eastern Sub-Saharan Africa	2	Female	234	75+ years	432	Cervical cancer	2	Percent	1997	0.008427129	0.010129585	0.006929863
1	Deaths	174	Eastern Sub-Saharan Africa	2	Female	234	75+ years	432	Cervical cancer	3	Rate	1997	103.6317944	125.0126303	84.50338143
1	Deaths	73	Western Europe	2	Female	24	15-49 years	432	Cervical cancer	1	Number	1990	2498.371269	2587.665763	2416.78712
1	Deaths	73	Western Europe	2	Female	24	15-49 years	432	Cervical cancer	2	Percent	1990	0.031699481	0.032808978	0.03065336
1	Deaths	73	Western Europe	2	Female	24	15-49 years	432	Cervical cancer	3	Rate	1990	2.61476691	2.70822151	2.529381869
1	Deaths	73	Western Europe	2	Female	41	50-74 years	432	Cervical cancer	1	Number	1990	6708.360943	6939.518997	6427.238683
1	Deaths	73	Western Europe	2	Female	41	50-74 years	432	Cervical cancer	2	Percent	1990	0.013848437	0.014313794	0.013283723
1	Deaths	73	Western Europe	2	Female	41	50-74 years	432	Cervical cancer	3	Rate	1990	13.26124816	13.71820692	12.70551896
1	Deaths	73	Western Europe	2	Female	234	75+ years	432	Cervical cancer	1	Number	1990	5163.761285	5559.502547	4582.821899
1	Deaths	73	Western Europe	2	Female	234	75+ years	432	Cervical cancer	2	Percent	1990	0.003843408	0.004139288	0.003410048
1	Deaths	73	Western Europe	2	Female	234	75+ years	432	Cervical cancer	3	Rate	1990	31.37073614	33.77493224	27.84142966
1	Deaths	70	Australasia	2	Female	24	15-49 years	432	Cervical cancer	1	Number	1998	130.8204139	144.8690113	117.4413735
1	Deaths	70	Australasia	2	Female	24	15-49 years	432	Cervical cancer	2	Percent	1998	0.029692319	0.032814917	0.026738581
1	Deaths	70	Australasia	2	Female	24	15-49 years	432	Cervical cancer	3	Rate	1998	2.265397411	2.508674858	2.033714582
1	Deaths	70	Australasia	2	Female	41	50-74 years	432	Cervical cancer	1	Number	1998	238.874986	261.3084009	218.8532361
1	Deaths	70	Australasia	2	Female	41	50-74 years	432	Cervical cancer	2	Percent	1998	0.012598595	0.013762677	0.011554152
1	Deaths	70	Australasia	2	Female	41	50-74 years	432	Cervical cancer	3	Rate	1998	9.910258057	10.84095798	9.079611404
1	Deaths	70	Australasia	2	Female	234	75+ years	432	Cervical cancer	1	Number	1998	176.1435958	199.4126984	143.9262452
1	Deaths	70	Australasia	2	Female	234	75+ years	432	Cervical cancer	2	Percent	1998	0.003587429	0.00407053	0.002936313
1	Deaths	70	Australasia	2	Female	234	75+ years	432	Cervical cancer	3	Rate	1998	24.55092586	27.79417755	20.06046578
1	Deaths	5	East Asia	2	Female	24	15-49 years	432	Cervical cancer	1	Number	1995	10769.53383	12483.62286	9153.884705
1	Deaths	5	East Asia	2	Female	24	15-49 years	432	Cervical cancer	2	Percent	1995	0.023427435	0.026227572	0.021461191
1	Deaths	5	East Asia	2	Female	24	15-49 years	432	Cervical cancer	3	Rate	1995	3.065331854	3.553212928	2.605469728
1	Deaths	5	East Asia	2	Female	41	50-74 years	432	Cervical cancer	1	Number	1995	18216.95056	21066.66664	15674.49588
1	Deaths	5	East Asia	2	Female	41	50-74 years	432	Cervical cancer	2	Percent	1995	0.012021789	0.013374857	0.011100724
1	Deaths	5	East Asia	2	Female	41	50-74 years	432	Cervical cancer	3	Rate	1995	19.04735022	22.02696747	16.38900053
1	Deaths	5	East Asia	2	Female	234	75+ years	432	Cervical cancer	1	Number	1995	4290.53199	4956.113188	3736.811807
1	Deaths	5	East Asia	2	Female	234	75+ years	432	Cervical cancer	2	Percent	1995	0.002877495	0.003279396	0.002568567
1	Deaths	5	East Asia	2	Female	234	75+ years	432	Cervical cancer	3	Rate	1995	30.77117453	35.54464208	26.79996061
1	Deaths	138	North Africa and Middle East	2	Female	24	15-49 years	432	Cervical cancer	1	Number	1990	1381.19361	1680.377282	1185.116838
1	Deaths	138	North Africa and Middle East	2	Female	24	15-49 years	432	Cervical cancer	2	Percent	1990	0.009814391	0.011930834	0.008642816
1	Deaths	138	North Africa and Middle East	2	Female	24	15-49 years	432	Cervical cancer	3	Rate	1990	1.767928848	2.15088417	1.516950434
1	Deaths	138	North Africa and Middle East	2	Female	41	50-74 years	432	Cervical cancer	1	Number	1990	1982.577645	2418.781246	1699.497512
1	Deaths	138	North Africa and Middle East	2	Female	41	50-74 years	432	Cervical cancer	2	Percent	1990	0.007151119	0.008695242	0.006318972
1	Deaths	138	North Africa and Middle East	2	Female	41	50-74 years	432	Cervical cancer	3	Rate	1990	11.7404945	14.32361954	10.06414111
1	Deaths	138	North Africa and Middle East	2	Female	234	75+ years	432	Cervical cancer	1	Number	1990	358.2357186	445.3630106	304.3376862
1	Deaths	138	North Africa and Middle East	2	Female	234	75+ years	432	Cervical cancer	2	Percent	1990	0.001527772	0.001891922	0.001289354
1	Deaths	138	North Africa and Middle East	2	Female	234	75+ years	432	Cervical cancer	3	Rate	1990	18.26179168	22.70328195	15.51423026
1	Deaths	5	East Asia	2	Female	24	15-49 years	432	Cervical cancer	1	Number	1998	10774.68917	12558.36956	9378.814589
1	Deaths	5	East Asia	2	Female	24	15-49 years	432	Cervical cancer	2	Percent	1998	0.024551377	0.027187479	0.022468574
1	Deaths	5	East Asia	2	Female	24	15-49 years	432	Cervical cancer	3	Rate	1998	3.009112717	3.507251947	2.619278368
1	Deaths	5	East Asia	2	Female	41	50-74 years	432	Cervical cancer	1	Number	1998	17738.25702	20358.36096	15434.58381
1	Deaths	5	East Asia	2	Female	41	50-74 years	432	Cervical cancer	2	Percent	1998	0.011898826	0.013231535	0.010925035
1	Deaths	5	East Asia	2	Female	41	50-74 years	432	Cervical cancer	3	Rate	1998	17.35091954	19.91381016	15.09754998
1	Deaths	5	East Asia	2	Female	234	75+ years	432	Cervical cancer	1	Number	1998	4514.573836	5245.828653	3870.812765
1	Deaths	5	East Asia	2	Female	234	75+ years	432	Cervical cancer	2	Percent	1998	0.002829182	0.003203226	0.002510446
1	Deaths	5	East Asia	2	Female	234	75+ years	432	Cervical cancer	3	Rate	1998	28.91889094	33.60307134	24.795167
1	Deaths	56	Eastern Europe	2	Female	24	15-49 years	432	Cervical cancer	1	Number	1995	2809.841216	2909.768932	2715.391149
1	Deaths	56	Eastern Europe	2	Female	24	15-49 years	432	Cervical cancer	2	Percent	1995	0.02207668	0.02286229	0.021299271
1	Deaths	56	Eastern Europe	2	Female	24	15-49 years	432	Cervical cancer	3	Rate	1995	4.868779734	5.041930455	4.705120459
1	Deaths	56	Eastern Europe	2	Female	41	50-74 years	432	Cervical cancer	1	Number	1995	7805.947493	8146.669279	7496.899896
1	Deaths	56	Eastern Europe	2	Female	41	50-74 years	432	Cervical cancer	2	Percent	1995	0.012494606	0.013037072	0.01199031
1	Deaths	56	Eastern Europe	2	Female	41	50-74 years	432	Cervical cancer	3	Rate	1995	24.41024855	25.47573144	23.44381512
1	Deaths	56	Eastern Europe	2	Female	234	75+ years	432	Cervical cancer	1	Number	1995	2578.929614	2720.274555	2390.364837
1	Deaths	56	Eastern Europe	2	Female	234	75+ years	432	Cervical cancer	2	Percent	1995	0.003189937	0.003363235	0.002957743
1	Deaths	56	Eastern Europe	2	Female	234	75+ years	432	Cervical cancer	3	Rate	1995	37.99878168	40.08140368	35.22040737
1	Deaths	174	Eastern Sub-Saharan Africa	2	Female	24	15-49 years	432	Cervical cancer	1	Number	1999	6984.611461	8491.296572	5930.629471
1	Deaths	174	Eastern Sub-Saharan Africa	2	Female	24	15-49 years	432	Cervical cancer	2	Percent	1999	0.016500354	0.021685877	0.012800769
1	Deaths	174	Eastern Sub-Saharan Africa	2	Female	24	15-49 years	432	Cervical cancer	3	Rate	1999	12.38352579	15.05483744	10.51484444
1	Deaths	174	Eastern Sub-Saharan Africa	2	Female	41	50-74 years	432	Cervical cancer	1	Number	1999	9370.705214	11214.29169	8052.639069
1	Deaths	174	Eastern Sub-Saharan Africa	2	Female	41	50-74 years	432	Cervical cancer	2	Percent	1999	0.033443731	0.039432809	0.029125673
1	Deaths	174	Eastern Sub-Saharan Africa	2	Female	41	50-74 years	432	Cervical cancer	3	Rate	1999	103.9960672	124.4561861	89.36817184
1	Deaths	174	Eastern Sub-Saharan Africa	2	Female	234	75+ years	432	Cervical cancer	1	Number	1999	1027.695564	1242.953223	839.890808
1	Deaths	174	Eastern Sub-Saharan Africa	2	Female	234	75+ years	432	Cervical cancer	2	Percent	1999	0.008415829	0.010115829	0.006913657
1	Deaths	174	Eastern Sub-Saharan Africa	2	Female	234	75+ years	432	Cervical cancer	3	Rate	1999	102.1023825	123.4884044	83.44382859
1	Deaths	56	Eastern Europe	2	Female	24	15-49 years	432	Cervical cancer	1	Number	1998	2822.080892	2933.630411	2721.323589
1	Deaths	56	Eastern Europe	2	Female	24	15-49 years	432	Cervical cancer	2	Percent	1998	0.02582247	0.026860398	0.024902586
1	Deaths	56	Eastern Europe	2	Female	24	15-49 years	432	Cervical cancer	3	Rate	1998	4.783520904	4.972601046	4.612733926
1	Deaths	56	Eastern Europe	2	Female	41	50-74 years	432	Cervical cancer	1	Number	1998	7016.468683	7336.975268	6752.175631
1	Deaths	56	Eastern Europe	2	Female	41	50-74 years	432	Cervical cancer	2	Percent	1998	0.01217787	0.012730142	0.011700319
1	Deaths	56	Eastern Europe	2	Female	41	50-74 years	432	Cervical cancer	3	Rate	1998	22.14377147	23.15528095	21.30967027
1	Deaths	56	Eastern Europe	2	Female	234	75+ years	432	Cervical cancer	1	Number	1998	2348.936656	2478.350311	2181.958612
1	Deaths	56	Eastern Europe	2	Female	234	75+ years	432	Cervical cancer	2	Percent	1998	0.003126187	0.003299022	0.002904415
1	Deaths	56	Eastern Europe	2	Female	234	75+ years	432	Cervical cancer	3	Rate	1998	35.01485564	36.94398406	32.52576676
1	Deaths	159	South Asia	2	Female	24	15-49 years	432	Cervical cancer	1	Number	1999	19157.23268	22126.51536	16698.32247
1	Deaths	159	South Asia	2	Female	24	15-49 years	432	Cervical cancer	2	Percent	1999	0.021382365	0.024260853	0.018859722
1	Deaths	159	South Asia	2	Female	24	15-49 years	432	Cervical cancer	3	Rate	1999	6.040151983	6.976347672	5.264873444
1	Deaths	159	South Asia	2	Female	41	50-74 years	432	Cervical cancer	1	Number	1999	30135.9304	34975.0442	24781.81153
1	Deaths	159	South Asia	2	Female	41	50-74 years	432	Cervical cancer	2	Percent	1999	0.02084178	0.023843717	0.017613328
1	Deaths	159	South Asia	2	Female	41	50-74 years	432	Cervical cancer	3	Rate	1999	42.34279219	49.14203773	34.81993361
1	Deaths	159	South Asia	2	Female	234	75+ years	432	Cervical cancer	1	Number	1999	2990.173383	3721.238941	2339.861235
1	Deaths	159	South Asia	2	Female	234	75+ years	432	Cervical cancer	2	Percent	1999	0.003805118	0.004687638	0.002971799
1	Deaths	159	South Asia	2	Female	234	75+ years	432	Cervical cancer	3	Rate	1999	37.21106151	46.3087699	29.11828486
1	Deaths	42	Central Europe	2	Female	24	15-49 years	432	Cervical cancer	1	Number	1995	2348.812363	2460.431765	2235.670352
1	Deaths	42	Central Europe	2	Female	24	15-49 years	432	Cervical cancer	2	Percent	1995	0.057642888	0.060370601	0.054871991
1	Deaths	42	Central Europe	2	Female	24	15-49 years	432	Cervical cancer	3	Rate	1995	7.414091784	7.766421542	7.056955867
1	Deaths	42	Central Europe	2	Female	41	50-74 years	432	Cervical cancer	1	Number	1995	4631.498583	4803.576325	4450.955801
1	Deaths	42	Central Europe	2	Female	41	50-74 years	432	Cervical cancer	2	Percent	1995	0.018584561	0.019299051	0.017840876
1	Deaths	42	Central Europe	2	Female	41	50-74 years	432	Cervical cancer	3	Rate	1995	28.88468341	29.95785897	27.758715
1	Deaths	42	Central Europe	2	Female	234	75+ years	432	Cervical cancer	1	Number	1995	1432.579167	1507.14474	1331.589103
1	Deaths	42	Central Europe	2	Female	234	75+ years	432	Cervical cancer	2	Percent	1995	0.004110508	0.004320402	0.003817989
1	Deaths	42	Central Europe	2	Female	234	75+ years	432	Cervical cancer	3	Rate	1995	46.49600869	48.91612034	43.21825971
1	Deaths	42	Central Europe	2	Female	24	15-49 years	432	Cervical cancer	1	Number	1998	2343.842178	2457.144917	2225.206229
1	Deaths	42	Central Europe	2	Female	24	15-49 years	432	Cervical cancer	2	Percent	1998	0.061688992	0.064755992	0.058590846
1	Deaths	42	Central Europe	2	Female	24	15-49 years	432	Cervical cancer	3	Rate	1998	7.40019012	7.757919756	7.025621991
1	Deaths	42	Central Europe	2	Female	41	50-74 years	432	Cervical cancer	1	Number	1998	4630.494535	4799.880787	4454.519347
1	Deaths	42	Central Europe	2	Female	41	50-74 years	432	Cervical cancer	2	Percent	1998	0.019379357	0.020086546	0.018649165
1	Deaths	42	Central Europe	2	Female	41	50-74 years	432	Cervical cancer	3	Rate	1998	28.53570532	29.57955844	27.45124748
1	Deaths	42	Central Europe	2	Female	234	75+ years	432	Cervical cancer	1	Number	1998	1530.574787	1612.210898	1426.362962
1	Deaths	42	Central Europe	2	Female	234	75+ years	432	Cervical cancer	2	Percent	1998	0.004350218	0.004581107	0.00404769
1	Deaths	42	Central Europe	2	Female	234	75+ years	432	Cervical cancer	3	Rate	1998	44.66321183	47.04540897	41.62223999
1	Deaths	9	Southeast Asia	2	Female	24	15-49 years	432	Cervical cancer	1	Number	2001	7971.98078	9043.579756	6774.901108
1	Deaths	9	Southeast Asia	2	Female	24	15-49 years	432	Cervical cancer	2	Percent	2001	0.026764224	0.029285796	0.023731353
1	Deaths	9	Southeast Asia	2	Female	24	15-49 years	432	Cervical cancer	3	Rate	2001	5.283036498	5.99318579	4.489731073
1	Deaths	9	Southeast Asia	2	Female	41	50-74 years	432	Cervical cancer	1	Number	2001	11080.98777	12465.06771	9789.768121
1	Deaths	9	Southeast Asia	2	Female	41	50-74 years	432	Cervical cancer	2	Percent	2001	0.018987198	0.020957196	0.017278519
1	Deaths	9	Southeast Asia	2	Female	41	50-74 years	432	Cervical cancer	3	Rate	2001	31.20985851	35.1081517	27.57310848
1	Deaths	9	Southeast Asia	2	Female	234	75+ years	432	Cervical cancer	1	Number	2001	2117.010005	2427.896168	1860.284151
1	Deaths	9	Southeast Asia	2	Female	234	75+ years	432	Cervical cancer	2	Percent	2001	0.004455236	0.005032016	0.00394788
1	Deaths	9	Southeast Asia	2	Female	234	75+ years	432	Cervical cancer	3	Rate	2001	42.03791691	48.2112494	36.94005713
1	Deaths	42	Central Europe	2	Female	24	15-49 years	432	Cervical cancer	1	Number	2001	2231.094922	2347.032284	2126.026513
1	Deaths	42	Central Europe	2	Female	24	15-49 years	432	Cervical cancer	2	Percent	2001	0.065048531	0.068471061	0.062007841
1	Deaths	42	Central Europe	2	Female	24	15-49 years	432	Cervical cancer	3	Rate	2001	7.128120897	7.498528955	6.792438039
1	Deaths	42	Central Europe	2	Female	41	50-74 years	432	Cervical cancer	1	Number	2001	4537.730072	4711.09006	4345.592026
1	Deaths	42	Central Europe	2	Female	41	50-74 years	432	Cervical cancer	2	Percent	2001	0.020343391	0.021107809	0.019556413
1	Deaths	42	Central Europe	2	Female	41	50-74 years	432	Cervical cancer	3	Rate	2001	27.23454003	28.27501168	26.08136625
1	Deaths	42	Central Europe	2	Female	234	75+ years	432	Cervical cancer	1	Number	2001	1641.159703	1731.355784	1524.699556
1	Deaths	42	Central Europe	2	Female	234	75+ years	432	Cervical cancer	2	Percent	2001	0.00453389	0.004782501	0.004219717
1	Deaths	42	Central Europe	2	Female	234	75+ years	432	Cervical cancer	3	Rate	2001	42.58881174	44.92943947	39.56662003
1	Deaths	9	Southeast Asia	2	Female	24	15-49 years	432	Cervical cancer	1	Number	1995	6843.29578	7796.935725	5938.994372
1	Deaths	9	Southeast Asia	2	Female	24	15-49 years	432	Cervical cancer	2	Percent	1995	0.025174894	0.027928869	0.022226705
1	Deaths	9	Southeast Asia	2	Female	24	15-49 years	432	Cervical cancer	3	Rate	1995	5.072838107	5.779757874	4.402492299
1	Deaths	9	Southeast Asia	2	Female	41	50-74 years	432	Cervical cancer	1	Number	1995	10044.32242	11404.13051	8994.50148
1	Deaths	9	Southeast Asia	2	Female	41	50-74 years	432	Cervical cancer	2	Percent	1995	0.019230427	0.021225669	0.017395082
1	Deaths	9	Southeast Asia	2	Female	41	50-74 years	432	Cervical cancer	3	Rate	1995	32.68581731	37.1108484	29.26953357
1	Deaths	9	Southeast Asia	2	Female	234	75+ years	432	Cervical cancer	1	Number	1995	1698.195978	1943.133333	1454.546214
1	Deaths	9	Southeast Asia	2	Female	234	75+ years	432	Cervical cancer	2	Percent	1995	0.004353125	0.004930625	0.003775936
1	Deaths	9	Southeast Asia	2	Female	234	75+ years	432	Cervical cancer	3	Rate	1995	42.4516911	48.57466222	36.36090733
1	Deaths	5	East Asia	2	Female	24	15-49 years	432	Cervical cancer	1	Number	2003	12255.17799	14078.20957	10720.63028
1	Deaths	5	East Asia	2	Female	24	15-49 years	432	Cervical cancer	2	Percent	2003	0.029268563	0.031703588	0.027211539
1	Deaths	5	East Asia	2	Female	24	15-49 years	432	Cervical cancer	3	Rate	2003	3.246115792	3.728995078	2.839649271
1	Deaths	5	East Asia	2	Female	41	50-74 years	432	Cervical cancer	1	Number	2003	21834.1891	24828.77612	19327.5351
1	Deaths	5	East Asia	2	Female	41	50-74 years	432	Cervical cancer	2	Percent	2003	0.013828823	0.015015263	0.012846082
1	Deaths	5	East Asia	2	Female	41	50-74 years	432	Cervical cancer	3	Rate	2003	18.01396903	20.48460797	15.94589188
1	Deaths	5	East Asia	2	Female	234	75+ years	432	Cervical cancer	1	Number	2003	5859.991098	6573.662157	5078.286606
1	Deaths	5	East Asia	2	Female	234	75+ years	432	Cervical cancer	2	Percent	2003	0.00308829	0.003368561	0.002690922
1	Deaths	5	East Asia	2	Female	234	75+ years	432	Cervical cancer	3	Rate	2003	31.20454681	35.00485667	27.04195782
1	Deaths	96	Southern Latin America	2	Female	24	15-49 years	432	Cervical cancer	1	Number	1991	1035.629816	1113.38474	952.7292039
1	Deaths	96	Southern Latin America	2	Female	24	15-49 years	432	Cervical cancer	2	Percent	1991	0.07176375	0.077052667	0.066011536
1	Deaths	96	Southern Latin America	2	Female	24	15-49 years	432	Cervical cancer	3	Rate	1991	8.237586415	8.856063106	7.578179986
1	Deaths	96	Southern Latin America	2	Female	41	50-74 years	432	Cervical cancer	1	Number	1991	1474.49036	1567.696759	1376.336812
1	Deaths	96	Southern Latin America	2	Female	41	50-74 years	432	Cervical cancer	2	Percent	1991	0.027652612	0.029465714	0.025840994
1	Deaths	96	Southern Latin America	2	Female	41	50-74 years	432	Cervical cancer	3	Rate	1991	31.76485862	33.77279857	29.65034256
1	Deaths	96	Southern Latin America	2	Female	234	75+ years	432	Cervical cancer	1	Number	1991	572.0067626	636.6800447	503.2717794
1	Deaths	96	Southern Latin America	2	Female	234	75+ years	432	Cervical cancer	2	Percent	1991	0.007171515	0.007983488	0.006295166
1	Deaths	96	Southern Latin America	2	Female	234	75+ years	432	Cervical cancer	3	Rate	1991	58.80324443	65.45176515	51.7371741
1	Deaths	174	Eastern Sub-Saharan Africa	2	Female	24	15-49 years	432	Cervical cancer	1	Number	2001	6869.653939	8417.910279	5730.289383
1	Deaths	174	Eastern Sub-Saharan Africa	2	Female	24	15-49 years	432	Cervical cancer	2	Percent	2001	0.015724746	0.020528872	0.012215071
1	Deaths	174	Eastern Sub-Saharan Africa	2	Female	24	15-49 years	432	Cervical cancer	3	Rate	2001	11.50218727	14.09450626	9.594495176
1	Deaths	174	Eastern Sub-Saharan Africa	2	Female	41	50-74 years	432	Cervical cancer	1	Number	2001	9147.048647	10899.30859	7802.575088
1	Deaths	174	Eastern Sub-Saharan Africa	2	Female	41	50-74 years	432	Cervical cancer	2	Percent	2001	0.03269337	0.038173548	0.028309362
1	Deaths	174	Eastern Sub-Saharan Africa	2	Female	41	50-74 years	432	Cervical cancer	3	Rate	2001	97.69545554	116.4105449	83.33574653
1	Deaths	174	Eastern Sub-Saharan Africa	2	Female	234	75+ years	432	Cervical cancer	1	Number	2001	1037.387107	1246.926867	852.6990863
1	Deaths	174	Eastern Sub-Saharan Africa	2	Female	234	75+ years	432	Cervical cancer	2	Percent	2001	0.008324377	0.009979212	0.006912299
1	Deaths	174	Eastern Sub-Saharan Africa	2	Female	234	75+ years	432	Cervical cancer	3	Rate	2001	98.10251343	117.9180452	80.63713438
1	Deaths	70	Australasia	2	Female	24	15-49 years	432	Cervical cancer	1	Number	2000	118.4902879	131.2925904	106.0948668
1	Deaths	70	Australasia	2	Female	24	15-49 years	432	Cervical cancer	2	Percent	2000	0.027405493	0.03038211	0.024656397
1	Deaths	70	Australasia	2	Female	24	15-49 years	432	Cervical cancer	3	Rate	2000	2.031843744	2.251374633	1.819289963
1	Deaths	70	Australasia	2	Female	41	50-74 years	432	Cervical cancer	1	Number	2000	229.5073112	250.455112	210.8978982
1	Deaths	70	Australasia	2	Female	41	50-74 years	432	Cervical cancer	2	Percent	2000	0.012493767	0.013668737	0.011474292
1	Deaths	70	Australasia	2	Female	41	50-74 years	432	Cervical cancer	3	Rate	2000	9.032069584	9.856452883	8.299711595
1	Deaths	70	Australasia	2	Female	234	75+ years	432	Cervical cancer	1	Number	2000	174.161842	199.6315607	143.0749986
1	Deaths	70	Australasia	2	Female	234	75+ years	432	Cervical cancer	2	Percent	2000	0.00340095	0.003905318	0.002799029
1	Deaths	70	Australasia	2	Female	234	75+ years	432	Cervical cancer	3	Rate	2000	22.73233602	26.05675081	18.6747505
1	Deaths	9	Southeast Asia	2	Female	24	15-49 years	432	Cervical cancer	1	Number	1998	7390.559541	8529.54004	6346.500015
1	Deaths	9	Southeast Asia	2	Female	24	15-49 years	432	Cervical cancer	2	Percent	1998	0.025705083	0.028262761	0.022762609
1	Deaths	9	Southeast Asia	2	Female	24	15-49 years	432	Cervical cancer	3	Rate	1998	5.152725589	5.946827027	4.424803406
1	Deaths	9	Southeast Asia	2	Female	41	50-74 years	432	Cervical cancer	1	Number	1998	10559.85748	11935.89785	9327.110187
1	Deaths	9	Southeast Asia	2	Female	41	50-74 years	432	Cervical cancer	2	Percent	1998	0.019148099	0.021146057	0.017480537
1	Deaths	9	Southeast Asia	2	Female	41	50-74 years	432	Cervical cancer	3	Rate	1998	32.10973679	36.29391199	28.36127794
1	Deaths	9	Southeast Asia	2	Female	234	75+ years	432	Cervical cancer	1	Number	1998	1899.396277	2171.791779	1648.60123
1	Deaths	9	Southeast Asia	2	Female	234	75+ years	432	Cervical cancer	2	Percent	1998	0.004438887	0.005014363	0.003885213
1	Deaths	9	Southeast Asia	2	Female	234	75+ years	432	Cervical cancer	3	Rate	1998	42.41121204	48.49347279	36.81126324
1	Deaths	70	Australasia	2	Female	24	15-49 years	432	Cervical cancer	1	Number	2003	111.2358409	122.8042576	100.3864629
1	Deaths	70	Australasia	2	Female	24	15-49 years	432	Cervical cancer	2	Percent	2003	0.026637496	0.029417684	0.024014116
1	Deaths	70	Australasia	2	Female	24	15-49 years	432	Cervical cancer	3	Rate	2003	1.86596697	2.060025678	1.683970045
1	Deaths	70	Australasia	2	Female	41	50-74 years	432	Cervical cancer	1	Number	2003	217.0318889	240.5186639	198.0979816
1	Deaths	70	Australasia	2	Female	41	50-74 years	432	Cervical cancer	2	Percent	2003	0.012258464	0.013562798	0.01117772
1	Deaths	70	Australasia	2	Female	41	50-74 years	432	Cervical cancer	3	Rate	2003	7.879493586	8.732197281	7.192084922
1	Deaths	70	Australasia	2	Female	234	75+ years	432	Cervical cancer	1	Number	2003	181.2662261	208.8130455	149.2636893
1	Deaths	70	Australasia	2	Female	234	75+ years	432	Cervical cancer	2	Percent	2003	0.003312432	0.003815791	0.002727139
1	Deaths	70	Australasia	2	Female	234	75+ years	432	Cervical cancer	3	Rate	2003	21.70491744	25.00338872	17.87291611
1	Deaths	5	East Asia	2	Female	24	15-49 years	432	Cervical cancer	1	Number	2000	11201.92103	13136.12707	9688.903185
1	Deaths	5	East Asia	2	Female	24	15-49 years	432	Cervical cancer	2	Percent	2000	0.025806806	0.028315267	0.023836765
1	Deaths	5	East Asia	2	Female	24	15-49 years	432	Cervical cancer	3	Rate	2000	3.071622238	3.601991116	2.65674525
1	Deaths	5	East Asia	2	Female	41	50-74 years	432	Cervical cancer	1	Number	2000	18638.38949	21394.67602	16294.24987
1	Deaths	5	East Asia	2	Female	41	50-74 years	432	Cervical cancer	2	Percent	2000	0.012193111	0.01349894	0.011243633
1	Deaths	5	East Asia	2	Female	41	50-74 years	432	Cervical cancer	3	Rate	2000	17.17661771	19.71673418	15.01632429
1	Deaths	5	East Asia	2	Female	234	75+ years	432	Cervical cancer	1	Number	2000	4894.927425	5660.678246	4270.741167
1	Deaths	5	East Asia	2	Female	234	75+ years	432	Cervical cancer	2	Percent	2000	0.002844869	0.003153308	0.002534983
1	Deaths	5	East Asia	2	Female	234	75+ years	432	Cervical cancer	3	Rate	2000	29.06973003	33.61732955	25.36284646
1	Deaths	159	South Asia	2	Female	24	15-49 years	432	Cervical cancer	1	Number	2001	18515.93631	21023.157	16322.65714
1	Deaths	159	South Asia	2	Female	24	15-49 years	432	Cervical cancer	2	Percent	2001	0.020675115	0.023368412	0.018392588
1	Deaths	159	South Asia	2	Female	24	15-49 years	432	Cervical cancer	3	Rate	2001	5.551229402	6.302914706	4.893666337
1	Deaths	159	South Asia	2	Female	41	50-74 years	432	Cervical cancer	1	Number	2001	28866.24913	33088.1386	24712.47937
1	Deaths	159	South Asia	2	Female	41	50-74 years	432	Cervical cancer	2	Percent	2001	0.019788398	0.022375885	0.016847469
1	Deaths	159	South Asia	2	Female	41	50-74 years	432	Cervical cancer	3	Rate	2001	38.19998357	43.78699653	32.70311641
1	Deaths	159	South Asia	2	Female	234	75+ years	432	Cervical cancer	1	Number	2001	3106.61164	3806.691473	2445.018738
1	Deaths	159	South Asia	2	Female	234	75+ years	432	Cervical cancer	2	Percent	2001	0.003769096	0.004614811	0.002992628
1	Deaths	159	South Asia	2	Female	234	75+ years	432	Cervical cancer	3	Rate	2001	35.23433116	43.17444326	27.7307272
1	Deaths	174	Eastern Sub-Saharan Africa	2	Female	24	15-49 years	432	Cervical cancer	1	Number	1998	6992.382448	8520.532636	5884.208767
1	Deaths	174	Eastern Sub-Saharan Africa	2	Female	24	15-49 years	432	Cervical cancer	2	Percent	1998	0.017306798	0.022595766	0.013280723
1	Deaths	174	Eastern Sub-Saharan Africa	2	Female	24	15-49 years	432	Cervical cancer	3	Rate	1998	12.76691927	15.55706557	10.74357972
1	Deaths	174	Eastern Sub-Saharan Africa	2	Female	41	50-74 years	432	Cervical cancer	1	Number	1998	9380.744734	11245.15614	8024.637167
1	Deaths	174	Eastern Sub-Saharan Africa	2	Female	41	50-74 years	432	Cervical cancer	2	Percent	1998	0.03382167	0.040357448	0.029432239
1	Deaths	174	Eastern Sub-Saharan Africa	2	Female	41	50-74 years	432	Cervical cancer	3	Rate	1998	106.1214226	127.2129241	90.78020311
1	Deaths	174	Eastern Sub-Saharan Africa	2	Female	234	75+ years	432	Cervical cancer	1	Number	1998	1014.329625	1221.778389	828.5902044
1	Deaths	174	Eastern Sub-Saharan Africa	2	Female	234	75+ years	432	Cervical cancer	2	Percent	1998	0.008429958	0.010136277	0.00690984
1	Deaths	174	Eastern Sub-Saharan Africa	2	Female	234	75+ years	432	Cervical cancer	3	Rate	1998	103.190493	124.2948163	84.29472
1	Deaths	70	Australasia	2	Female	24	15-49 years	432	Cervical cancer	1	Number	1999	125.3677508	138.9001667	112.6125408
1	Deaths	70	Australasia	2	Female	24	15-49 years	432	Cervical cancer	2	Percent	1999	0.028461684	0.031612926	0.025645109
1	Deaths	70	Australasia	2	Female	24	15-49 years	432	Cervical cancer	3	Rate	1999	2.16026624	2.393449184	1.94047567
1	Deaths	70	Australasia	2	Female	41	50-74 years	432	Cervical cancer	1	Number	1999	227.4269189	248.7392415	208.8957912
1	Deaths	70	Australasia	2	Female	41	50-74 years	432	Cervical cancer	2	Percent	1999	0.012246105	0.013409242	0.011246742
1	Deaths	70	Australasia	2	Female	41	50-74 years	432	Cervical cancer	3	Rate	1999	9.191784301	10.05315231	8.442822262
1	Deaths	70	Australasia	2	Female	234	75+ years	432	Cervical cancer	1	Number	1999	168.0039444	191.2624364	137.4034314
1	Deaths	70	Australasia	2	Female	234	75+ years	432	Cervical cancer	2	Percent	1999	0.003351505	0.003815841	0.002739274
1	Deaths	70	Australasia	2	Female	234	75+ years	432	Cervical cancer	3	Rate	1999	22.64831176	25.78374753	18.52311125
1	Deaths	100	High-income North America	2	Female	24	15-49 years	432	Cervical cancer	1	Number	1992	1960.628571	1998.364157	1921.268732
1	Deaths	100	High-income North America	2	Female	24	15-49 years	432	Cervical cancer	2	Percent	1992	0.025044917	0.02551454	0.024550505
1	Deaths	100	High-income North America	2	Female	24	15-49 years	432	Cervical cancer	3	Rate	1992	2.591724784	2.641606875	2.539695617
1	Deaths	100	High-income North America	2	Female	41	50-74 years	432	Cervical cancer	1	Number	1992	3171.333451	3259.817659	3043.689227
1	Deaths	100	High-income North America	2	Female	41	50-74 years	432	Cervical cancer	2	Percent	1992	0.009022762	0.009264517	0.008664281
1	Deaths	100	High-income North America	2	Female	41	50-74 years	432	Cervical cancer	3	Rate	1992	10.37927697	10.6688719	9.961517448
1	Deaths	100	High-income North America	2	Female	234	75+ years	432	Cervical cancer	1	Number	1992	1694.466321	1826.629949	1427.491139
1	Deaths	100	High-income North America	2	Female	234	75+ years	432	Cervical cancer	2	Percent	1992	0.002433844	0.0026258	0.002050515
1	Deaths	100	High-income North America	2	Female	234	75+ years	432	Cervical cancer	3	Rate	1992	17.46283004	18.82488187	14.71143736
1	Deaths	192	Southern Sub-Saharan Africa	2	Female	24	15-49 years	432	Cervical cancer	1	Number	1990	1236.454977	1517.430496	995.2375398
1	Deaths	192	Southern Sub-Saharan Africa	2	Female	24	15-49 years	432	Cervical cancer	2	Percent	1990	0.024799826	0.030226317	0.020153692
1	Deaths	192	Southern Sub-Saharan Africa	2	Female	24	15-49 years	432	Cervical cancer	3	Rate	1990	9.302200847	11.41605923	7.487453776
1	Deaths	192	Southern Sub-Saharan Africa	2	Female	41	50-74 years	432	Cervical cancer	1	Number	1990	1364.720803	1776.544302	1137.545257
1	Deaths	192	Southern Sub-Saharan Africa	2	Female	41	50-74 years	432	Cervical cancer	2	Percent	1990	0.033797001	0.043377303	0.029124748
1	Deaths	192	Southern Sub-Saharan Africa	2	Female	41	50-74 years	432	Cervical cancer	3	Rate	1990	47.01591613	61.20362328	39.18950476
1	Deaths	192	Southern Sub-Saharan Africa	2	Female	234	75+ years	432	Cervical cancer	1	Number	1990	339.5489965	456.1575876	274.1301488
1	Deaths	192	Southern Sub-Saharan Africa	2	Female	234	75+ years	432	Cervical cancer	2	Percent	1990	0.00919403	0.0120854	0.0075159
1	Deaths	192	Southern Sub-Saharan Africa	2	Female	234	75+ years	432	Cervical cancer	3	Rate	1990	76.90777599	103.3195972	62.0904208
1	Deaths	42	Central Europe	2	Female	24	15-49 years	432	Cervical cancer	1	Number	2000	2299.59957	2424.427325	2190.059441
1	Deaths	42	Central Europe	2	Female	24	15-49 years	432	Cervical cancer	2	Percent	2000	0.064642459	0.068068844	0.061598154
1	Deaths	42	Central Europe	2	Female	24	15-49 years	432	Cervical cancer	3	Rate	2000	7.311269785	7.708142964	6.963001572
1	Deaths	42	Central Europe	2	Female	41	50-74 years	432	Cervical cancer	1	Number	2000	4581.07469	4754.368365	4408.874276
1	Deaths	42	Central Europe	2	Female	41	50-74 years	432	Cervical cancer	2	Percent	2000	0.020080603	0.020877522	0.019327854
1	Deaths	42	Central Europe	2	Female	41	50-74 years	432	Cervical cancer	3	Rate	2000	27.79272096	28.84406874	26.74800582
1	Deaths	42	Central Europe	2	Female	234	75+ years	432	Cervical cancer	1	Number	2000	1615.548311	1697.669792	1502.643269
1	Deaths	42	Central Europe	2	Female	234	75+ years	432	Cervical cancer	2	Percent	2000	0.004505414	0.004743157	0.004188917
1	Deaths	42	Central Europe	2	Female	234	75+ years	432	Cervical cancer	3	Rate	2000	43.65344454	45.87243453	40.60265742
1	Deaths	32	Central Asia	2	Female	24	15-49 years	432	Cervical cancer	1	Number	1991	656.3854091	697.4074779	618.3565157
1	Deaths	32	Central Asia	2	Female	24	15-49 years	432	Cervical cancer	2	Percent	1991	0.027098155	0.02869194	0.025583668
1	Deaths	32	Central Asia	2	Female	24	15-49 years	432	Cervical cancer	3	Rate	1991	3.863940161	4.105424534	3.640075695
1	Deaths	32	Central Asia	2	Female	41	50-74 years	432	Cervical cancer	1	Number	1991	1428.184104	1506.730198	1352.94603
1	Deaths	32	Central Asia	2	Female	41	50-74 years	432	Cervical cancer	2	Percent	1991	0.017380739	0.018281343	0.016521685
1	Deaths	32	Central Asia	2	Female	41	50-74 years	432	Cervical cancer	3	Rate	1991	26.66072868	28.12699349	25.25621656
1	Deaths	32	Central Asia	2	Female	234	75+ years	432	Cervical cancer	1	Number	1991	300.0398128	322.3965509	274.8770269
1	Deaths	32	Central Asia	2	Female	234	75+ years	432	Cervical cancer	2	Percent	1991	0.003207162	0.003436734	0.002947592
1	Deaths	32	Central Asia	2	Female	234	75+ years	432	Cervical cancer	3	Rate	1991	29.97508603	32.20860678	27.46123074
1	Deaths	56	Eastern Europe	2	Female	24	15-49 years	432	Cervical cancer	1	Number	2003	3083.93714	3182.173484	2997.22916
1	Deaths	56	Eastern Europe	2	Female	24	15-49 years	432	Cervical cancer	2	Percent	2003	0.022582388	0.023306912	0.021966334
1	Deaths	56	Eastern Europe	2	Female	24	15-49 years	432	Cervical cancer	3	Rate	2003	5.195410055	5.360905674	5.049335901
1	Deaths	56	Eastern Europe	2	Female	41	50-74 years	432	Cervical cancer	1	Number	2003	6400.354072	6586.802038	6188.033597
1	Deaths	56	Eastern Europe	2	Female	41	50-74 years	432	Cervical cancer	2	Percent	2003	0.010620481	0.010935418	0.01025967
1	Deaths	56	Eastern Europe	2	Female	41	50-74 years	432	Cervical cancer	3	Rate	2003	20.1339272	20.72044628	19.46601963
1	Deaths	56	Eastern Europe	2	Female	234	75+ years	432	Cervical cancer	1	Number	2003	2415.630747	2530.266518	2269.643819
1	Deaths	56	Eastern Europe	2	Female	234	75+ years	432	Cervical cancer	2	Percent	2003	0.002855248	0.002993251	0.002683427
1	Deaths	56	Eastern Europe	2	Female	234	75+ years	432	Cervical cancer	3	Rate	2003	30.35371515	31.794176	28.51930993
1	Deaths	42	Central Europe	2	Female	24	15-49 years	432	Cervical cancer	1	Number	2003	2062.656294	2186.463252	1948.983621
1	Deaths	42	Central Europe	2	Female	24	15-49 years	432	Cervical cancer	2	Percent	2003	0.064395218	0.068052261	0.061011164
1	Deaths	42	Central Europe	2	Female	24	15-49 years	432	Cervical cancer	3	Rate	2003	6.679078048	7.079976801	6.310995075
1	Deaths	42	Central Europe	2	Female	41	50-74 years	432	Cervical cancer	1	Number	2003	4606.208596	4785.285543	4420.297194
1	Deaths	42	Central Europe	2	Female	41	50-74 years	432	Cervical cancer	2	Percent	2003	0.021268343	0.022053042	0.020477652
1	Deaths	42	Central Europe	2	Female	41	50-74 years	432	Cervical cancer	3	Rate	2003	27.0133617	28.06356823	25.92307414
1	Deaths	42	Central Europe	2	Female	234	75+ years	432	Cervical cancer	1	Number	2003	1734.876171	1831.971166	1609.52344
1	Deaths	42	Central Europe	2	Female	234	75+ years	432	Cervical cancer	2	Percent	2003	0.004604934	0.004857056	0.004273275
1	Deaths	42	Central Europe	2	Female	234	75+ years	432	Cervical cancer	3	Rate	2003	41.95832923	44.30659123	38.92664821
1	Deaths	9	Southeast Asia	2	Female	24	15-49 years	432	Cervical cancer	1	Number	2003	8114.986996	9240.19148	6978.235294
1	Deaths	9	Southeast Asia	2	Female	24	15-49 years	432	Cervical cancer	2	Percent	2003	0.027202804	0.029734661	0.024304811
1	Deaths	9	Southeast Asia	2	Female	24	15-49 years	432	Cervical cancer	3	Rate	2003	5.228101618	5.953017553	4.495746358
1	Deaths	9	Southeast Asia	2	Female	41	50-74 years	432	Cervical cancer	1	Number	2003	11503.31292	13012.91762	10121.6247
1	Deaths	9	Southeast Asia	2	Female	41	50-74 years	432	Cervical cancer	2	Percent	2003	0.019052887	0.020791874	0.017137931
1	Deaths	9	Southeast Asia	2	Female	41	50-74 years	432	Cervical cancer	3	Rate	2003	30.52828502	34.53457805	26.86146556
1	Deaths	9	Southeast Asia	2	Female	234	75+ years	432	Cervical cancer	1	Number	2003	2302.231902	2617.884674	2020.096398
1	Deaths	9	Southeast Asia	2	Female	234	75+ years	432	Cervical cancer	2	Percent	2003	0.004461244	0.005074354	0.003932165
1	Deaths	9	Southeast Asia	2	Female	234	75+ years	432	Cervical cancer	3	Rate	2003	41.97278111	47.7275553	36.82907177
1	Deaths	56	Eastern Europe	2	Female	24	15-49 years	432	Cervical cancer	1	Number	2000	3015.122038	3115.583409	2919.458108
1	Deaths	56	Eastern Europe	2	Female	24	15-49 years	432	Cervical cancer	2	Percent	2000	0.024259253	0.025068938	0.023484409
1	Deaths	56	Eastern Europe	2	Female	24	15-49 years	432	Cervical cancer	3	Rate	2000	5.088767538	5.25832106	4.927310889
1	Deaths	56	Eastern Europe	2	Female	41	50-74 years	432	Cervical cancer	1	Number	2000	6931.23093	7172.379283	6674.763348
1	Deaths	56	Eastern Europe	2	Female	41	50-74 years	432	Cervical cancer	2	Percent	2000	0.011392384	0.011777042	0.010980798
1	Deaths	56	Eastern Europe	2	Female	41	50-74 years	432	Cervical cancer	3	Rate	2000	21.79395101	22.55219662	20.98753697
1	Deaths	56	Eastern Europe	2	Female	234	75+ years	432	Cervical cancer	1	Number	2000	2411.331304	2532.825661	2249.28502
1	Deaths	56	Eastern Europe	2	Female	234	75+ years	432	Cervical cancer	2	Percent	2000	0.003006315	0.003160637	0.002805016
1	Deaths	56	Eastern Europe	2	Female	234	75+ years	432	Cervical cancer	3	Rate	2000	33.84117674	35.54625642	31.56698203
1	Deaths	199	Western Sub-Saharan Africa	2	Female	24	15-49 years	432	Cervical cancer	1	Number	1992	3504.01697	4304.104791	2807.611227
1	Deaths	199	Western Sub-Saharan Africa	2	Female	24	15-49 years	432	Cervical cancer	2	Percent	1992	0.021400445	0.025492293	0.017390053
1	Deaths	199	Western Sub-Saharan Africa	2	Female	24	15-49 years	432	Cervical cancer	3	Rate	1992	7.546237776	9.2693039	6.046460985
1	Deaths	199	Western Sub-Saharan Africa	2	Female	41	50-74 years	432	Cervical cancer	1	Number	1992	4853.506329	5707.110347	3944.46973
1	Deaths	199	Western Sub-Saharan Africa	2	Female	41	50-74 years	432	Cervical cancer	2	Percent	1992	0.023329325	0.02654928	0.01974559
1	Deaths	199	Western Sub-Saharan Africa	2	Female	41	50-74 years	432	Cervical cancer	3	Rate	1992	57.27043454	67.34279661	46.54397876
1	Deaths	199	Western Sub-Saharan Africa	2	Female	234	75+ years	432	Cervical cancer	1	Number	1992	932.8657042	1093.3857	769.3241608
1	Deaths	199	Western Sub-Saharan Africa	2	Female	234	75+ years	432	Cervical cancer	2	Percent	1992	0.006590062	0.007655089	0.005566932
1	Deaths	199	Western Sub-Saharan Africa	2	Female	234	75+ years	432	Cervical cancer	3	Rate	1992	76.18894381	89.29892186	62.83219009
1	Deaths	65	High-income Asia Pacific	2	Female	24	15-49 years	432	Cervical cancer	1	Number	1991	1001.315967	1069.659181	929.7560068
1	Deaths	65	High-income Asia Pacific	2	Female	24	15-49 years	432	Cervical cancer	2	Percent	1991	0.027555004	0.029435636	0.025549196
1	Deaths	65	High-income Asia Pacific	2	Female	24	15-49 years	432	Cervical cancer	3	Rate	1991	2.186034495	2.33523877	2.029807542
1	Deaths	65	High-income Asia Pacific	2	Female	41	50-74 years	432	Cervical cancer	1	Number	1991	2506.222386	2704.227283	2327.208399
1	Deaths	65	High-income Asia Pacific	2	Female	41	50-74 years	432	Cervical cancer	2	Percent	1991	0.016452543	0.017747088	0.015278089
1	Deaths	65	High-income Asia Pacific	2	Female	41	50-74 years	432	Cervical cancer	3	Rate	1991	11.89009892	12.82947996	11.04081514
1	Deaths	65	High-income Asia Pacific	2	Female	234	75+ years	432	Cervical cancer	1	Number	1991	1210.133905	1305.475291	1031.668542
1	Deaths	65	High-income Asia Pacific	2	Female	234	75+ years	432	Cervical cancer	2	Percent	1991	0.004149345	0.004483769	0.003543339
1	Deaths	65	High-income Asia Pacific	2	Female	234	75+ years	432	Cervical cancer	3	Rate	1991	27.01480285	29.14318611	23.03077548
1	Deaths	9	Southeast Asia	2	Female	24	15-49 years	432	Cervical cancer	1	Number	2000	7915.339345	9055.928684	6792.194028
1	Deaths	9	Southeast Asia	2	Female	24	15-49 years	432	Cervical cancer	2	Percent	2000	0.026578207	0.029332544	0.023546875
1	Deaths	9	Southeast Asia	2	Female	24	15-49 years	432	Cervical cancer	3	Rate	2000	5.325844911	6.09329172	4.570135331
1	Deaths	9	Southeast Asia	2	Female	41	50-74 years	432	Cervical cancer	1	Number	2000	10997.74469	12274.36305	9792.445705
1	Deaths	9	Southeast Asia	2	Female	41	50-74 years	432	Cervical cancer	2	Percent	2000	0.01910591	0.021081667	0.017312653
1	Deaths	9	Southeast Asia	2	Female	41	50-74 years	432	Cervical cancer	3	Rate	2000	31.88989435	35.59167372	28.39491801
1	Deaths	9	Southeast Asia	2	Female	234	75+ years	432	Cervical cancer	1	Number	2000	2058.724684	2336.958671	1782.800002
1	Deaths	9	Southeast Asia	2	Female	234	75+ years	432	Cervical cancer	2	Percent	2000	0.004473854	0.005030713	0.003959566
1	Deaths	9	Southeast Asia	2	Female	234	75+ years	432	Cervical cancer	3	Rate	2000	42.52591264	48.27323491	36.82629237
1	Deaths	174	Eastern Sub-Saharan Africa	2	Female	24	15-49 years	432	Cervical cancer	1	Number	2003	6818.150779	8534.969514	5673.274857
1	Deaths	174	Eastern Sub-Saharan Africa	2	Female	24	15-49 years	432	Cervical cancer	2	Percent	2003	0.015396647	0.020017902	0.012140997
1	Deaths	174	Eastern Sub-Saharan Africa	2	Female	24	15-49 years	432	Cervical cancer	3	Rate	2003	10.8051185	13.52586061	8.99076731
1	Deaths	174	Eastern Sub-Saharan Africa	2	Female	41	50-74 years	432	Cervical cancer	1	Number	2003	9180.137697	11076.91948	7856.38039
1	Deaths	174	Eastern Sub-Saharan Africa	2	Female	41	50-74 years	432	Cervical cancer	2	Percent	2003	0.032621306	0.0387306	0.028449193
1	Deaths	174	Eastern Sub-Saharan Africa	2	Female	41	50-74 years	432	Cervical cancer	3	Rate	2003	92.84290065	112.025916	79.45514198
1	Deaths	174	Eastern Sub-Saharan Africa	2	Female	234	75+ years	432	Cervical cancer	1	Number	2003	1067.968506	1304.98111	878.5529013
1	Deaths	174	Eastern Sub-Saharan Africa	2	Female	234	75+ years	432	Cervical cancer	2	Percent	2003	0.008279106	0.009984206	0.006863932
1	Deaths	174	Eastern Sub-Saharan Africa	2	Female	234	75+ years	432	Cervical cancer	3	Rate	2003	95.1631473	116.2825579	78.28494822
1	Deaths	167	Central Sub-Saharan Africa	2	Female	24	15-49 years	432	Cervical cancer	1	Number	1992	1479.681741	2001.259162	1110.880322
1	Deaths	167	Central Sub-Saharan Africa	2	Female	24	15-49 years	432	Cervical cancer	2	Percent	1992	0.024181367	0.032321624	0.018005455
1	Deaths	167	Central Sub-Saharan Africa	2	Female	24	15-49 years	432	Cervical cancer	3	Rate	1992	11.28832898	15.26738566	8.474783585
1	Deaths	167	Central Sub-Saharan Africa	2	Female	41	50-74 years	432	Cervical cancer	1	Number	1992	2583.832675	3400.057484	1940.829107
1	Deaths	167	Central Sub-Saharan Africa	2	Female	41	50-74 years	432	Cervical cancer	2	Percent	1992	0.034536066	0.04305667	0.027317873
1	Deaths	167	Central Sub-Saharan Africa	2	Female	41	50-74 years	432	Cervical cancer	3	Rate	1992	94.23102522	123.9983168	70.78102166
1	Deaths	167	Central Sub-Saharan Africa	2	Female	234	75+ years	432	Cervical cancer	1	Number	1992	219.2068199	301.9599952	161.0643614
1	Deaths	167	Central Sub-Saharan Africa	2	Female	234	75+ years	432	Cervical cancer	2	Percent	1992	0.009066761	0.012360422	0.006784769
1	Deaths	167	Central Sub-Saharan Africa	2	Female	234	75+ years	432	Cervical cancer	3	Rate	1992	104.8554342	144.4396047	77.04355892
1	Deaths	174	Eastern Sub-Saharan Africa	2	Female	24	15-49 years	432	Cervical cancer	1	Number	2000	7041.464957	8541.420019	5946.364277
1	Deaths	174	Eastern Sub-Saharan Africa	2	Female	24	15-49 years	432	Cervical cancer	2	Percent	2000	0.016104335	0.020738377	0.012536456
1	Deaths	174	Eastern Sub-Saharan Africa	2	Female	24	15-49 years	432	Cervical cancer	3	Rate	2000	12.11550286	14.69631665	10.23127912
1	Deaths	174	Eastern Sub-Saharan Africa	2	Female	41	50-74 years	432	Cervical cancer	1	Number	2000	9269.290282	10896.33463	7916.160256
1	Deaths	174	Eastern Sub-Saharan Africa	2	Female	41	50-74 years	432	Cervical cancer	2	Percent	2000	0.033054796	0.038711395	0.028688128
1	Deaths	174	Eastern Sub-Saharan Africa	2	Female	41	50-74 years	432	Cervical cancer	3	Rate	2000	101.767347	119.6306333	86.91136029
1	Deaths	174	Eastern Sub-Saharan Africa	2	Female	234	75+ years	432	Cervical cancer	1	Number	2000	1044.986757	1248.932578	850.1493888
1	Deaths	174	Eastern Sub-Saharan Africa	2	Female	234	75+ years	432	Cervical cancer	2	Percent	2000	0.008451751	0.01017068	0.00702122
1	Deaths	174	Eastern Sub-Saharan Africa	2	Female	234	75+ years	432	Cervical cancer	3	Rate	2000	101.4039583	121.194557	82.49723038
1	Deaths	159	South Asia	2	Female	24	15-49 years	432	Cervical cancer	1	Number	2003	18067.75036	20636.01161	16051.5568
1	Deaths	159	South Asia	2	Female	24	15-49 years	432	Cervical cancer	2	Percent	2003	0.020705434	0.02338115	0.018523079
1	Deaths	159	South Asia	2	Female	24	15-49 years	432	Cervical cancer	3	Rate	2003	5.16620099	5.900556597	4.58970082
1	Deaths	159	South Asia	2	Female	41	50-74 years	432	Cervical cancer	1	Number	2003	28067.90598	31722.826	24130.19343
1	Deaths	159	South Asia	2	Female	41	50-74 years	432	Cervical cancer	2	Percent	2003	0.018492966	0.020671349	0.015870568
1	Deaths	159	South Asia	2	Female	41	50-74 years	432	Cervical cancer	3	Rate	2003	34.79078403	39.32113743	29.90990311
1	Deaths	159	South Asia	2	Female	234	75+ years	432	Cervical cancer	1	Number	2003	3395.763255	4052.188336	2727.292337
1	Deaths	159	South Asia	2	Female	234	75+ years	432	Cervical cancer	2	Percent	2003	0.003689375	0.0044091	0.002963071
1	Deaths	159	South Asia	2	Female	234	75+ years	432	Cervical cancer	3	Rate	2003	34.81980048	41.55071446	27.96536975
1	Deaths	70	Australasia	2	Female	24	15-49 years	432	Cervical cancer	1	Number	2001	111.3737687	123.8274744	99.74149716
1	Deaths	70	Australasia	2	Female	24	15-49 years	432	Cervical cancer	2	Percent	2001	0.026776274	0.029823489	0.023990636
1	Deaths	70	Australasia	2	Female	24	15-49 years	432	Cervical cancer	3	Rate	2001	1.900174226	2.112649848	1.701713289
1	Deaths	70	Australasia	2	Female	41	50-74 years	432	Cervical cancer	1	Number	2001	225.550215	247.544601	205.7662144
1	Deaths	70	Australasia	2	Female	41	50-74 years	432	Cervical cancer	2	Percent	2001	0.012405065	0.01360462	0.011344399
1	Deaths	70	Australasia	2	Female	41	50-74 years	432	Cervical cancer	3	Rate	2001	8.643200065	9.486036232	7.885067001
1	Deaths	70	Australasia	2	Female	234	75+ years	432	Cervical cancer	1	Number	2001	175.9024011	202.8112939	144.2250513
1	Deaths	70	Australasia	2	Female	234	75+ years	432	Cervical cancer	2	Percent	2001	0.003358872	0.003878132	0.002758418
1	Deaths	70	Australasia	2	Female	234	75+ years	432	Cervical cancer	3	Rate	2001	22.22836865	25.62878152	18.22537719
1	Deaths	5	East Asia	2	Female	24	15-49 years	432	Cervical cancer	1	Number	2001	11326.50639	13010.35868	9712.729952
1	Deaths	5	East Asia	2	Female	24	15-49 years	432	Cervical cancer	2	Percent	2001	0.026577383	0.029175887	0.0245287
1	Deaths	5	East Asia	2	Female	24	15-49 years	432	Cervical cancer	3	Rate	2001	3.071265112	3.527853983	2.633677818
1	Deaths	5	East Asia	2	Female	41	50-74 years	432	Cervical cancer	1	Number	2001	19243.10673	22219.43564	16820.39684
1	Deaths	5	East Asia	2	Female	41	50-74 years	432	Cervical cancer	2	Percent	2001	0.012470511	0.013806265	0.011525855
1	Deaths	5	East Asia	2	Female	41	50-74 years	432	Cervical cancer	3	Rate	2001	17.11557714	19.76284131	14.96072353
1	Deaths	5	East Asia	2	Female	234	75+ years	432	Cervical cancer	1	Number	2001	5162.811265	5753.633396	4409.757529
1	Deaths	5	East Asia	2	Female	234	75+ years	432	Cervical cancer	2	Percent	2001	0.002875504	0.003161263	0.002558989
1	Deaths	5	East Asia	2	Female	234	75+ years	432	Cervical cancer	3	Rate	2001	29.58418527	32.96974218	25.26900114
1	Deaths	21	Oceania	2	Female	24	15-49 years	432	Cervical cancer	1	Number	1992	149.3648588	210.4934152	103.3033054
1	Deaths	21	Oceania	2	Female	24	15-49 years	432	Cervical cancer	2	Percent	1992	0.031854634	0.042478813	0.023113258
1	Deaths	21	Oceania	2	Female	24	15-49 years	432	Cervical cancer	3	Rate	1992	9.070301574	12.78238249	6.27317658
1	Deaths	21	Oceania	2	Female	41	50-74 years	432	Cervical cancer	1	Number	1992	174.5275186	247.6260751	138.5396664
1	Deaths	21	Oceania	2	Female	41	50-74 years	432	Cervical cancer	2	Percent	1992	0.023884044	0.032162813	0.019899265
1	Deaths	21	Oceania	2	Female	41	50-74 years	432	Cervical cancer	3	Rate	1992	56.73432539	80.49675163	45.03561717
1	Deaths	21	Oceania	2	Female	234	75+ years	432	Cervical cancer	1	Number	1992	21.37558743	28.53599354	16.72110005
1	Deaths	21	Oceania	2	Female	234	75+ years	432	Cervical cancer	2	Percent	1992	0.00725373	0.009564796	0.005877716
1	Deaths	21	Oceania	2	Female	234	75+ years	432	Cervical cancer	3	Rate	1992	81.27537356	108.5010432	63.57783885
1	Deaths	159	South Asia	2	Female	24	15-49 years	432	Cervical cancer	1	Number	2000	18941.41889	21609.62078	16401.0743
1	Deaths	159	South Asia	2	Female	24	15-49 years	432	Cervical cancer	2	Percent	2000	0.020985385	0.023759103	0.018500936
1	Deaths	159	South Asia	2	Female	24	15-49 years	432	Cervical cancer	3	Rate	2000	5.817527583	6.637019415	5.037304896
1	Deaths	159	South Asia	2	Female	41	50-74 years	432	Cervical cancer	1	Number	2000	29140.49976	33528.6291	24459.84677
1	Deaths	159	South Asia	2	Female	41	50-74 years	432	Cervical cancer	2	Percent	2000	0.020410552	0.023284502	0.017283862
1	Deaths	159	South Asia	2	Female	41	50-74 years	432	Cervical cancer	3	Rate	2000	39.89226071	45.89944661	33.48462079
1	Deaths	159	South Asia	2	Female	234	75+ years	432	Cervical cancer	1	Number	2000	3036.951698	3717.460591	2396.763534
1	Deaths	159	South Asia	2	Female	234	75+ years	432	Cervical cancer	2	Percent	2000	0.003804424	0.004687738	0.002996483
1	Deaths	159	South Asia	2	Female	234	75+ years	432	Cervical cancer	3	Rate	2000	36.13491712	44.23189557	28.5176915
1	Deaths	159	South Asia	2	Female	24	15-49 years	432	Cervical cancer	1	Number	2004	17751.53954	20089.89169	15680.05067
1	Deaths	159	South Asia	2	Female	24	15-49 years	432	Cervical cancer	2	Percent	2004	0.020315547	0.022872846	0.018157808
1	Deaths	159	South Asia	2	Female	24	15-49 years	432	Cervical cancer	3	Rate	2004	4.959725776	5.613054205	4.380958131
1	Deaths	159	South Asia	2	Female	41	50-74 years	432	Cervical cancer	1	Number	2004	27011.7206	30490.62189	23120.22962
1	Deaths	159	South Asia	2	Female	41	50-74 years	432	Cervical cancer	2	Percent	2004	0.018012945	0.020135389	0.015479302
1	Deaths	159	South Asia	2	Female	41	50-74 years	432	Cervical cancer	3	Rate	2004	32.41404809	36.5887275	27.74426131
1	Deaths	159	South Asia	2	Female	234	75+ years	432	Cervical cancer	1	Number	2004	3473.841689	4088.088084	2803.784748
1	Deaths	159	South Asia	2	Female	234	75+ years	432	Cervical cancer	2	Percent	2004	0.003621403	0.004255105	0.002929882
1	Deaths	159	South Asia	2	Female	234	75+ years	432	Cervical cancer	3	Rate	2004	33.827464	39.80885281	27.30260505
1	Deaths	56	Eastern Europe	2	Female	24	15-49 years	432	Cervical cancer	1	Number	2001	3033.618781	3136.146356	2941.104859
1	Deaths	56	Eastern Europe	2	Female	24	15-49 years	432	Cervical cancer	2	Percent	2001	0.023796583	0.024587339	0.023084959
1	Deaths	56	Eastern Europe	2	Female	24	15-49 years	432	Cervical cancer	3	Rate	2001	5.111308969	5.284056486	4.955433337
1	Deaths	56	Eastern Europe	2	Female	41	50-74 years	432	Cervical cancer	1	Number	2001	6828.223553	7059.268408	6598.868956
1	Deaths	56	Eastern Europe	2	Female	41	50-74 years	432	Cervical cancer	2	Percent	2001	0.011230499	0.011603506	0.010849109
1	Deaths	56	Eastern Europe	2	Female	41	50-74 years	432	Cervical cancer	3	Rate	2001	21.46244453	22.18866378	20.7415381
1	Deaths	56	Eastern Europe	2	Female	234	75+ years	432	Cervical cancer	1	Number	2001	2466.73514	2594.250437	2301.104089
1	Deaths	56	Eastern Europe	2	Female	234	75+ years	432	Cervical cancer	2	Percent	2001	0.003047033	0.003205521	0.002843841
1	Deaths	56	Eastern Europe	2	Female	234	75+ years	432	Cervical cancer	3	Rate	2001	33.38523059	35.11104522	31.14355058
1	Deaths	5	East Asia	2	Female	24	15-49 years	432	Cervical cancer	1	Number	2004	12644.16164	14382.34745	11077.05194
1	Deaths	5	East Asia	2	Female	24	15-49 years	432	Cervical cancer	2	Percent	2004	0.030635841	0.03308418	0.028617453
1	Deaths	5	East Asia	2	Female	24	15-49 years	432	Cervical cancer	3	Rate	2004	3.31517887	3.770914651	2.904297617
1	Deaths	5	East Asia	2	Female	41	50-74 years	432	Cervical cancer	1	Number	2004	23172.2086	26138.04067	20692.1881
1	Deaths	5	East Asia	2	Female	41	50-74 years	432	Cervical cancer	2	Percent	2004	0.014449418	0.015474996	0.013497679
1	Deaths	5	East Asia	2	Female	41	50-74 years	432	Cervical cancer	3	Rate	2004	18.34422103	20.69211457	16.380919
1	Deaths	5	East Asia	2	Female	234	75+ years	432	Cervical cancer	1	Number	2004	6330.774991	7095.720196	5531.092785
1	Deaths	5	East Asia	2	Female	234	75+ years	432	Cervical cancer	2	Percent	2004	0.003196449	0.003488888	0.002791745
1	Deaths	5	East Asia	2	Female	234	75+ years	432	Cervical cancer	3	Rate	2004	32.50999518	36.4381659	28.40344193
1	Deaths	100	High-income North America	2	Female	24	15-49 years	432	Cervical cancer	1	Number	1991	1908.65675	1941.718077	1871.781179
1	Deaths	100	High-income North America	2	Female	24	15-49 years	432	Cervical cancer	2	Percent	1991	0.024709692	0.025121373	0.024245705
1	Deaths	100	High-income North America	2	Female	24	15-49 years	432	Cervical cancer	3	Rate	1991	2.544698546	2.588777248	2.49553454
1	Deaths	100	High-income North America	2	Female	41	50-74 years	432	Cervical cancer	1	Number	1991	3221.094156	3307.279234	3090.639259
1	Deaths	100	High-income North America	2	Female	41	50-74 years	432	Cervical cancer	2	Percent	1991	0.009138911	0.00938233	0.008770925
1	Deaths	100	High-income North America	2	Female	41	50-74 years	432	Cervical cancer	3	Rate	1991	10.6251247	10.90941542	10.19480522
1	Deaths	100	High-income North America	2	Female	234	75+ years	432	Cervical cancer	1	Number	1991	1684.493565	1815.120013	1423.339034
1	Deaths	100	High-income North America	2	Female	234	75+ years	432	Cervical cancer	2	Percent	1991	0.002473385	0.002668276	0.002090974
1	Deaths	100	High-income North America	2	Female	234	75+ years	432	Cervical cancer	3	Rate	1991	17.75713257	19.13413465	15.00416531
1	Deaths	70	Australasia	2	Female	24	15-49 years	432	Cervical cancer	1	Number	2004	109.8857095	121.3799571	99.5740589
1	Deaths	70	Australasia	2	Female	24	15-49 years	432	Cervical cancer	2	Percent	2004	0.026620673	0.029356233	0.024139084
1	Deaths	70	Australasia	2	Female	24	15-49 years	432	Cervical cancer	3	Rate	2004	1.825565693	2.016523228	1.654255014
1	Deaths	70	Australasia	2	Female	41	50-74 years	432	Cervical cancer	1	Number	2004	213.6835549	236.1086449	194.9472013
1	Deaths	70	Australasia	2	Female	41	50-74 years	432	Cervical cancer	2	Percent	2004	0.012173659	0.013439946	0.011104398
1	Deaths	70	Australasia	2	Female	41	50-74 years	432	Cervical cancer	3	Rate	2004	7.549096674	8.341339073	6.887171406
1	Deaths	70	Australasia	2	Female	234	75+ years	432	Cervical cancer	1	Number	2004	186.4877192	214.4836724	152.1525925
1	Deaths	70	Australasia	2	Female	234	75+ years	432	Cervical cancer	2	Percent	2004	0.003364246	0.00386045	0.002758239
1	Deaths	70	Australasia	2	Female	234	75+ years	432	Cervical cancer	3	Rate	2004	21.79701975	25.06923706	17.78386844
1	Deaths	56	Eastern Europe	2	Female	24	15-49 years	432	Cervical cancer	1	Number	2004	3039.751625	3135.202693	2954.537705
1	Deaths	56	Eastern Europe	2	Female	24	15-49 years	432	Cervical cancer	2	Percent	2004	0.022189255	0.022897849	0.021576401
1	Deaths	56	Eastern Europe	2	Female	24	15-49 years	432	Cervical cancer	3	Rate	2004	5.13717081	5.298482819	4.99315955
1	Deaths	56	Eastern Europe	2	Female	41	50-74 years	432	Cervical cancer	1	Number	2004	6091.53269	6301.565305	5887.221026
1	Deaths	56	Eastern Europe	2	Female	41	50-74 years	432	Cervical cancer	2	Percent	2004	0.010578047	0.010946886	0.010225052
1	Deaths	56	Eastern Europe	2	Female	41	50-74 years	432	Cervical cancer	3	Rate	2004	19.16731069	19.82818876	18.52443387
1	Deaths	56	Eastern Europe	2	Female	234	75+ years	432	Cervical cancer	1	Number	2004	2354.871446	2471.879572	2216.303033
1	Deaths	56	Eastern Europe	2	Female	234	75+ years	432	Cervical cancer	2	Percent	2004	0.002821873	0.002961991	0.002657335
1	Deaths	56	Eastern Europe	2	Female	234	75+ years	432	Cervical cancer	3	Rate	2004	28.46363786	29.87793032	26.7887434
1	Deaths	120	Andean Latin America	2	Female	24	15-49 years	432	Cervical cancer	1	Number	1992	871.7080594	1014.516492	734.0759525
1	Deaths	120	Andean Latin America	2	Female	24	15-49 years	432	Cervical cancer	2	Percent	1992	0.047108454	0.053116812	0.041639765
1	Deaths	120	Andean Latin America	2	Female	24	15-49 years	432	Cervical cancer	3	Rate	1992	8.740128017	10.17198811	7.36016804
1	Deaths	120	Andean Latin America	2	Female	41	50-74 years	432	Cervical cancer	1	Number	1992	1378.396481	1582.274596	1180.354918
1	Deaths	120	Andean Latin America	2	Female	41	50-74 years	432	Cervical cancer	2	Percent	1992	0.049870095	0.056094135	0.043510041
1	Deaths	120	Andean Latin America	2	Female	41	50-74 years	432	Cervical cancer	3	Rate	1992	65.37866242	75.04879626	55.9853618
1	Deaths	120	Andean Latin America	2	Female	234	75+ years	432	Cervical cancer	1	Number	1992	372.0374305	426.8311679	317.5694861
1	Deaths	120	Andean Latin America	2	Female	234	75+ years	432	Cervical cancer	2	Percent	1992	0.013061874	0.014879736	0.011308676
1	Deaths	120	Andean Latin America	2	Female	234	75+ years	432	Cervical cancer	3	Rate	1992	107.6999901	123.5620634	91.93222968
1	Deaths	9	Southeast Asia	2	Female	24	15-49 years	432	Cervical cancer	1	Number	2004	8044.428794	9216.961815	7064.257828
1	Deaths	9	Southeast Asia	2	Female	24	15-49 years	432	Cervical cancer	2	Percent	2004	0.023441334	0.025634694	0.020967634
1	Deaths	9	Southeast Asia	2	Female	24	15-49 years	432	Cervical cancer	3	Rate	2004	5.115059848	5.860616398	4.491816945
1	Deaths	9	Southeast Asia	2	Female	41	50-74 years	432	Cervical cancer	1	Number	2004	11739.72861	13170.86487	10435.05268
1	Deaths	9	Southeast Asia	2	Female	41	50-74 years	432	Cervical cancer	2	Percent	2004	0.018330555	0.020086789	0.016357478
1	Deaths	9	Southeast Asia	2	Female	41	50-74 years	432	Cervical cancer	3	Rate	2004	30.20820247	33.89074534	26.85106229
1	Deaths	9	Southeast Asia	2	Female	234	75+ years	432	Cervical cancer	1	Number	2004	2409.597708	2752.010737	2098.404291
1	Deaths	9	Southeast Asia	2	Female	234	75+ years	432	Cervical cancer	2	Percent	2004	0.004436996	0.005024275	0.003899944
1	Deaths	9	Southeast Asia	2	Female	234	75+ years	432	Cervical cancer	3	Rate	2004	42.08792946	48.06878484	36.65238039
1	Deaths	42	Central Europe	2	Female	24	15-49 years	432	Cervical cancer	1	Number	2004	1986.876998	2104.471523	1881.451226
1	Deaths	42	Central Europe	2	Female	24	15-49 years	432	Cervical cancer	2	Percent	2004	0.064495637	0.068157018	0.06113254
1	Deaths	42	Central Europe	2	Female	24	15-49 years	432	Cervical cancer	3	Rate	2004	6.479189855	6.862664654	6.135397265
1	Deaths	42	Central Europe	2	Female	41	50-74 years	432	Cervical cancer	1	Number	2004	4548.136961	4703.490105	4367.700187
1	Deaths	42	Central Europe	2	Female	41	50-74 years	432	Cervical cancer	2	Percent	2004	0.021556007	0.02228824	0.020634036
1	Deaths	42	Central Europe	2	Female	41	50-74 years	432	Cervical cancer	3	Rate	2004	26.36347057	27.26398172	25.31756109
1	Deaths	42	Central Europe	2	Female	234	75+ years	432	Cervical cancer	1	Number	2004	1739.446961	1835.937867	1612.259067
1	Deaths	42	Central Europe	2	Female	234	75+ years	432	Cervical cancer	2	Percent	2004	0.004594261	0.004853523	0.004259746
1	Deaths	42	Central Europe	2	Female	234	75+ years	432	Cervical cancer	3	Rate	2004	40.65610174	42.9113841	37.68333849
1	Deaths	5	East Asia	2	Female	24	15-49 years	432	Cervical cancer	1	Number	2005	12486.01465	14126.19773	10858.40075
1	Deaths	5	East Asia	2	Female	24	15-49 years	432	Cervical cancer	2	Percent	2005	0.031666114	0.034128591	0.029561691
1	Deaths	5	East Asia	2	Female	24	15-49 years	432	Cervical cancer	3	Rate	2005	3.245098906	3.671380347	2.822084177
1	Deaths	5	East Asia	2	Female	41	50-74 years	432	Cervical cancer	1	Number	2005	23725.23014	26571.01543	20998.27366
1	Deaths	5	East Asia	2	Female	41	50-74 years	432	Cervical cancer	2	Percent	2005	0.014988818	0.015930716	0.01411639
1	Deaths	5	East Asia	2	Female	41	50-74 years	432	Cervical cancer	3	Rate	2005	18.03263838	20.19561074	15.95998324
1	Deaths	5	East Asia	2	Female	234	75+ years	432	Cervical cancer	1	Number	2005	6527.503862	7245.406666	5677.023672
1	Deaths	5	East Asia	2	Female	234	75+ years	432	Cervical cancer	2	Percent	2005	0.003248526	0.003522345	0.002824774
1	Deaths	5	East Asia	2	Female	234	75+ years	432	Cervical cancer	3	Rate	2005	32.3192951	35.87381043	28.10835615
1	Deaths	174	Eastern Sub-Saharan Africa	2	Female	24	15-49 years	432	Cervical cancer	1	Number	2004	6856.055816	8524.95307	5782.289184
1	Deaths	174	Eastern Sub-Saharan Africa	2	Female	24	15-49 years	432	Cervical cancer	2	Percent	2004	0.01569145	0.019884208	0.012531267
1	Deaths	174	Eastern Sub-Saharan Africa	2	Female	24	15-49 years	432	Cervical cancer	3	Rate	2004	10.5671734	13.13942881	8.912187138
1	Deaths	174	Eastern Sub-Saharan Africa	2	Female	41	50-74 years	432	Cervical cancer	1	Number	2004	9234.124625	11137.92376	7783.283953
1	Deaths	174	Eastern Sub-Saharan Africa	2	Female	41	50-74 years	432	Cervical cancer	2	Percent	2004	0.032858108	0.038598051	0.028637649
1	Deaths	174	Eastern Sub-Saharan Africa	2	Female	41	50-74 years	432	Cervical cancer	3	Rate	2004	90.86246704	109.5955786	76.58640211
1	Deaths	174	Eastern Sub-Saharan Africa	2	Female	234	75+ years	432	Cervical cancer	1	Number	2004	1090.176943	1332.550694	891.7906353
1	Deaths	174	Eastern Sub-Saharan Africa	2	Female	234	75+ years	432	Cervical cancer	2	Percent	2004	0.008291315	0.009988589	0.006899766
1	Deaths	174	Eastern Sub-Saharan Africa	2	Female	234	75+ years	432	Cervical cancer	3	Rate	2004	94.14435339	115.0750107	77.01231735
1	Deaths	9	Southeast Asia	2	Female	24	15-49 years	432	Cervical cancer	1	Number	2005	7888.967535	8973.500632	6913.789552
1	Deaths	9	Southeast Asia	2	Female	24	15-49 years	432	Cervical cancer	2	Percent	2005	0.027110513	0.029543408	0.024204157
1	Deaths	9	Southeast Asia	2	Female	24	15-49 years	432	Cervical cancer	3	Rate	2005	4.953075012	5.633997294	4.340811154
1	Deaths	9	Southeast Asia	2	Female	41	50-74 years	432	Cervical cancer	1	Number	2005	11923.57956	13311.1464	10492.24273
1	Deaths	9	Southeast Asia	2	Female	41	50-74 years	432	Cervical cancer	2	Percent	2005	0.019259126	0.020965795	0.017234851
1	Deaths	9	Southeast Asia	2	Female	41	50-74 years	432	Cervical cancer	3	Rate	2005	29.70418186	33.16090705	26.13841629
1	Deaths	9	Southeast Asia	2	Female	234	75+ years	432	Cervical cancer	1	Number	2005	2511.834767	2849.329918	2208.809816
1	Deaths	9	Southeast Asia	2	Female	234	75+ years	432	Cervical cancer	2	Percent	2005	0.004499097	0.005083705	0.003945247
1	Deaths	9	Southeast Asia	2	Female	234	75+ years	432	Cervical cancer	3	Rate	2005	42.09111453	47.74656099	37.01328931
1	Deaths	56	Eastern Europe	2	Female	24	15-49 years	432	Cervical cancer	1	Number	2005	3101.189147	3201.679978	3011.758052
1	Deaths	56	Eastern Europe	2	Female	24	15-49 years	432	Cervical cancer	2	Percent	2005	0.021628526	0.022354842	0.021022109
1	Deaths	56	Eastern Europe	2	Female	24	15-49 years	432	Cervical cancer	3	Rate	2005	5.272998215	5.443864275	5.120937187
1	Deaths	56	Eastern Europe	2	Female	41	50-74 years	432	Cervical cancer	1	Number	2005	6107.032044	6288.914038	5908.796672
1	Deaths	56	Eastern Europe	2	Female	41	50-74 years	432	Cervical cancer	2	Percent	2005	0.010526265	0.010846627	0.010189309
1	Deaths	56	Eastern Europe	2	Female	41	50-74 years	432	Cervical cancer	3	Rate	2005	19.12760077	19.69726638	18.50671536
1	Deaths	56	Eastern Europe	2	Female	234	75+ years	432	Cervical cancer	1	Number	2005	2355.773348	2475.787893	2222.95526
1	Deaths	56	Eastern Europe	2	Female	234	75+ years	432	Cervical cancer	2	Percent	2005	0.002752367	0.002891503	0.002595949
1	Deaths	56	Eastern Europe	2	Female	234	75+ years	432	Cervical cancer	3	Rate	2005	27.77393426	29.18887348	26.20804473
1	Deaths	42	Central Europe	2	Female	24	15-49 years	432	Cervical cancer	1	Number	2005	1885.45267	1981.93104	1789.030971
1	Deaths	42	Central Europe	2	Female	24	15-49 years	432	Cervical cancer	2	Percent	2005	0.062784426	0.065987762	0.059615406
1	Deaths	42	Central Europe	2	Female	24	15-49 years	432	Cervical cancer	3	Rate	2005	6.197981179	6.515131078	5.881017575
1	Deaths	42	Central Europe	2	Female	41	50-74 years	432	Cervical cancer	1	Number	2005	4559.742707	4716.088755	4379.210396
1	Deaths	42	Central Europe	2	Female	41	50-74 years	432	Cervical cancer	2	Percent	2005	0.021740796	0.022468751	0.020874243
1	Deaths	42	Central Europe	2	Female	41	50-74 years	432	Cervical cancer	3	Rate	2005	26.09942675	26.994333	25.0660812
1	Deaths	42	Central Europe	2	Female	234	75+ years	432	Cervical cancer	1	Number	2005	1726.366197	1824.352231	1597.830727
1	Deaths	42	Central Europe	2	Female	234	75+ years	432	Cervical cancer	2	Percent	2005	0.004442052	0.004699798	0.004107852
1	Deaths	42	Central Europe	2	Female	234	75+ years	432	Cervical cancer	3	Rate	2005	39.00747807	41.2214858	36.10320173
1	Deaths	70	Australasia	2	Female	24	15-49 years	432	Cervical cancer	1	Number	2005	105.1811564	115.4760765	95.24441968
1	Deaths	70	Australasia	2	Female	24	15-49 years	432	Cervical cancer	2	Percent	2005	0.026100631	0.028678311	0.023659078
1	Deaths	70	Australasia	2	Female	24	15-49 years	432	Cervical cancer	3	Rate	2005	1.731348571	1.900809487	1.56778358
1	Deaths	70	Australasia	2	Female	41	50-74 years	432	Cervical cancer	1	Number	2005	215.11814	237.9772722	196.2479749
1	Deaths	70	Australasia	2	Female	41	50-74 years	432	Cervical cancer	2	Percent	2005	0.01241296	0.013776554	0.01133896
1	Deaths	70	Australasia	2	Female	41	50-74 years	432	Cervical cancer	3	Rate	2005	7.393575432	8.179240082	6.745010933
1	Deaths	70	Australasia	2	Female	234	75+ years	432	Cervical cancer	1	Number	2005	185.327373	211.5935237	150.9977308
1	Deaths	70	Australasia	2	Female	234	75+ years	432	Cervical cancer	2	Percent	2005	0.00331507	0.003785576	0.002702062
1	Deaths	70	Australasia	2	Female	234	75+ years	432	Cervical cancer	3	Rate	2005	21.18562931	24.1882345	17.2612491
1	Deaths	96	Southern Latin America	2	Female	24	15-49 years	432	Cervical cancer	1	Number	1990	1002.592157	1074.118875	921.5228335
1	Deaths	96	Southern Latin America	2	Female	24	15-49 years	432	Cervical cancer	2	Percent	1990	0.06960087	0.074520614	0.063906064
1	Deaths	96	Southern Latin America	2	Female	24	15-49 years	432	Cervical cancer	3	Rate	1990	8.090042561	8.667200668	7.435883962
1	Deaths	96	Southern Latin America	2	Female	41	50-74 years	432	Cervical cancer	1	Number	1990	1474.270913	1574.446467	1379.051846
1	Deaths	96	Southern Latin America	2	Female	41	50-74 years	432	Cervical cancer	2	Percent	1990	0.027492744	0.02931976	0.025750002
1	Deaths	96	Southern Latin America	2	Female	41	50-74 years	432	Cervical cancer	3	Rate	1990	32.21119828	34.39992397	30.13076638
1	Deaths	96	Southern Latin America	2	Female	234	75+ years	432	Cervical cancer	1	Number	1990	543.1645886	604.6315474	478.3680414
1	Deaths	96	Southern Latin America	2	Female	234	75+ years	432	Cervical cancer	2	Percent	1990	0.006884863	0.007657268	0.006073882
1	Deaths	96	Southern Latin America	2	Female	234	75+ years	432	Cervical cancer	3	Rate	1990	57.57793765	64.0937172	50.70920645
1	Deaths	100	High-income North America	2	Female	24	15-49 years	432	Cervical cancer	1	Number	1994	1993.369609	2029.024205	1956.649011
1	Deaths	100	High-income North America	2	Female	24	15-49 years	432	Cervical cancer	2	Percent	1994	0.023945418	0.024371823	0.023492524
1	Deaths	100	High-income North America	2	Female	24	15-49 years	432	Cervical cancer	3	Rate	1994	2.596152017	2.642588339	2.548327342
1	Deaths	100	High-income North America	2	Female	41	50-74 years	432	Cervical cancer	1	Number	1994	3212.297497	3297.192199	3088.54634
1	Deaths	100	High-income North America	2	Female	41	50-74 years	432	Cervical cancer	2	Percent	1994	0.008963964	0.00920178	0.008616901
1	Deaths	100	High-income North America	2	Female	41	50-74 years	432	Cervical cancer	3	Rate	1994	10.25647421	10.52753265	9.861351861
1	Deaths	100	High-income North America	2	Female	234	75+ years	432	Cervical cancer	1	Number	1994	1723.159353	1858.552513	1454.96935
1	Deaths	100	High-income North America	2	Female	234	75+ years	432	Cervical cancer	2	Percent	1994	0.002297956	0.002480751	0.001941053
1	Deaths	100	High-income North America	2	Female	234	75+ years	432	Cervical cancer	3	Rate	1994	17.05049451	18.39019669	14.39678047
1	Deaths	104	Caribbean	2	Female	24	15-49 years	432	Cervical cancer	1	Number	1992	854.4752575	995.194468	732.1995725
1	Deaths	104	Caribbean	2	Female	24	15-49 years	432	Cervical cancer	2	Percent	1992	0.040528676	0.048095566	0.034283601
1	Deaths	104	Caribbean	2	Female	24	15-49 years	432	Cervical cancer	3	Rate	1992	8.891931008	10.35629817	7.619492813
1	Deaths	104	Caribbean	2	Female	41	50-74 years	432	Cervical cancer	1	Number	1992	1131.02669	1309.336126	990.8443966
1	Deaths	104	Caribbean	2	Female	41	50-74 years	432	Cervical cancer	2	Percent	1992	0.030265769	0.034417214	0.026670873
1	Deaths	104	Caribbean	2	Female	41	50-74 years	432	Cervical cancer	3	Rate	1992	44.60969422	51.64253394	39.0806565
1	Deaths	104	Caribbean	2	Female	234	75+ years	432	Cervical cancer	1	Number	1992	347.5538329	386.5269432	312.5928069
1	Deaths	104	Caribbean	2	Female	234	75+ years	432	Cervical cancer	2	Percent	1992	0.008494022	0.009406314	0.007675352
1	Deaths	104	Caribbean	2	Female	234	75+ years	432	Cervical cancer	3	Rate	1992	69.56616648	77.36700083	62.56838852
1	Deaths	134	Tropical Latin America	2	Female	24	15-49 years	432	Cervical cancer	1	Number	1992	2534.610659	2643.470585	2431.046195
1	Deaths	134	Tropical Latin America	2	Female	24	15-49 years	432	Cervical cancer	2	Percent	1992	0.044233114	0.046100794	0.042558462
1	Deaths	134	Tropical Latin America	2	Female	24	15-49 years	432	Cervical cancer	3	Rate	1992	6.067876037	6.328487477	5.819941971
1	Deaths	134	Tropical Latin America	2	Female	41	50-74 years	432	Cervical cancer	1	Number	1992	3757.654519	3927.411367	3585.969482
1	Deaths	134	Tropical Latin America	2	Female	41	50-74 years	432	Cervical cancer	2	Percent	1992	0.030163213	0.03146951	0.028783661
1	Deaths	134	Tropical Latin America	2	Female	41	50-74 years	432	Cervical cancer	3	Rate	1992	37.69663859	39.39963244	35.97430122
1	Deaths	134	Tropical Latin America	2	Female	234	75+ years	432	Cervical cancer	1	Number	1992	1078.781039	1166.325843	956.215085
1	Deaths	134	Tropical Latin America	2	Female	234	75+ years	432	Cervical cancer	2	Percent	1992	0.009390329	0.010173936	0.008297027
1	Deaths	134	Tropical Latin America	2	Female	234	75+ years	432	Cervical cancer	3	Rate	1992	71.51613314	77.31978152	63.39081132
1	Deaths	159	South Asia	2	Female	24	15-49 years	432	Cervical cancer	1	Number	2005	17667.4732	19930.20079	15512.38258
1	Deaths	159	South Asia	2	Female	24	15-49 years	432	Cervical cancer	2	Percent	2005	0.019952346	0.022440367	0.017770198
1	Deaths	159	South Asia	2	Female	24	15-49 years	432	Cervical cancer	3	Rate	2005	4.825521516	5.443540885	4.236901058
1	Deaths	159	South Asia	2	Female	41	50-74 years	432	Cervical cancer	1	Number	2005	27112.25508	30525.52537	22950.01112
1	Deaths	159	South Asia	2	Female	41	50-74 years	432	Cervical cancer	2	Percent	2005	0.017579709	0.01956714	0.015152492
1	Deaths	159	South Asia	2	Female	41	50-74 years	432	Cervical cancer	3	Rate	2005	31.48884902	35.45310623	26.65471511
1	Deaths	159	South Asia	2	Female	234	75+ years	432	Cervical cancer	1	Number	2005	3617.61008	4273.248014	2875.850176
1	Deaths	159	South Asia	2	Female	234	75+ years	432	Cervical cancer	2	Percent	2005	0.003624303	0.004253796	0.002920487
1	Deaths	159	South Asia	2	Female	234	75+ years	432	Cervical cancer	3	Rate	2005	33.42205578	39.47930548	26.56915004
1	Deaths	174	Eastern Sub-Saharan Africa	2	Female	24	15-49 years	432	Cervical cancer	1	Number	2005	6841.58622	8564.602893	5779.552463
1	Deaths	174	Eastern Sub-Saharan Africa	2	Female	24	15-49 years	432	Cervical cancer	2	Percent	2005	0.016200942	0.020700905	0.013091126
1	Deaths	174	Eastern Sub-Saharan Africa	2	Female	24	15-49 years	432	Cervical cancer	3	Rate	2005	10.25594212	12.83884596	8.66389075
1	Deaths	174	Eastern Sub-Saharan Africa	2	Female	41	50-74 years	432	Cervical cancer	1	Number	2005	9243.174172	11137.77651	7900.561489
1	Deaths	174	Eastern Sub-Saharan Africa	2	Female	41	50-74 years	432	Cervical cancer	2	Percent	2005	0.033246113	0.039124755	0.029003716
1	Deaths	174	Eastern Sub-Saharan Africa	2	Female	41	50-74 years	432	Cervical cancer	3	Rate	2005	88.45858663	106.59022	75.60957848
1	Deaths	174	Eastern Sub-Saharan Africa	2	Female	234	75+ years	432	Cervical cancer	1	Number	2005	1108.094318	1355.237389	917.1032696
1	Deaths	174	Eastern Sub-Saharan Africa	2	Female	234	75+ years	432	Cervical cancer	2	Percent	2005	0.00829737	0.01008384	0.006911588
1	Deaths	174	Eastern Sub-Saharan Africa	2	Female	234	75+ years	432	Cervical cancer	3	Rate	2005	92.70694942	113.3837816	76.72798701
1	Deaths	199	Western Sub-Saharan Africa	2	Female	24	15-49 years	432	Cervical cancer	1	Number	1994	3664.019378	4531.876272	2875.188103
1	Deaths	199	Western Sub-Saharan Africa	2	Female	24	15-49 years	432	Cervical cancer	2	Percent	1994	0.01954275	0.023547539	0.015504949
1	Deaths	199	Western Sub-Saharan Africa	2	Female	24	15-49 years	432	Cervical cancer	3	Rate	1994	7.390826066	9.141411608	5.799645957
1	Deaths	199	Western Sub-Saharan Africa	2	Female	41	50-74 years	432	Cervical cancer	1	Number	1994	5041.368596	6017.896398	4133.61508
1	Deaths	199	Western Sub-Saharan Africa	2	Female	41	50-74 years	432	Cervical cancer	2	Percent	1994	0.023230725	0.026332415	0.019858246
1	Deaths	199	Western Sub-Saharan Africa	2	Female	41	50-74 years	432	Cervical cancer	3	Rate	1994	56.77818322	67.77628293	46.55465077
1	Deaths	199	Western Sub-Saharan Africa	2	Female	234	75+ years	432	Cervical cancer	1	Number	1994	983.001038	1155.499894	810.6962952
1	Deaths	199	Western Sub-Saharan Africa	2	Female	234	75+ years	432	Cervical cancer	2	Percent	1994	0.006637277	0.007620924	0.00564257
1	Deaths	199	Western Sub-Saharan Africa	2	Female	234	75+ years	432	Cervical cancer	3	Rate	1994	76.54754248	89.98024804	63.12995276
1	Deaths	134	Tropical Latin America	2	Female	24	15-49 years	432	Cervical cancer	1	Number	1991	2417.443514	2525.884122	2323.706947
1	Deaths	134	Tropical Latin America	2	Female	24	15-49 years	432	Cervical cancer	2	Percent	1991	0.043357551	0.045347766	0.04165103
1	Deaths	134	Tropical Latin America	2	Female	24	15-49 years	432	Cervical cancer	3	Rate	1991	5.922798968	6.188481253	5.693141961
1	Deaths	134	Tropical Latin America	2	Female	41	50-74 years	432	Cervical cancer	1	Number	1991	3623.026721	3794.867379	3453.458486
1	Deaths	134	Tropical Latin America	2	Female	41	50-74 years	432	Cervical cancer	2	Percent	1991	0.030071179	0.031418423	0.028679166
1	Deaths	134	Tropical Latin America	2	Female	41	50-74 years	432	Cervical cancer	3	Rate	1991	37.46430548	39.24124267	35.71086654
1	Deaths	134	Tropical Latin America	2	Female	234	75+ years	432	Cervical cancer	1	Number	1991	1035.528405	1120.441577	919.7832695
1	Deaths	134	Tropical Latin America	2	Female	234	75+ years	432	Cervical cancer	2	Percent	1991	0.009392389	0.010156168	0.008305963
1	Deaths	134	Tropical Latin America	2	Female	234	75+ years	432	Cervical cancer	3	Rate	1991	71.87638684	77.77023967	63.84247674
1	Deaths	21	Oceania	2	Female	24	15-49 years	432	Cervical cancer	1	Number	1991	147.3791906	206.868642	106.4922283
1	Deaths	21	Oceania	2	Female	24	15-49 years	432	Cervical cancer	2	Percent	1991	0.031701647	0.042436941	0.024016656
1	Deaths	21	Oceania	2	Female	24	15-49 years	432	Cervical cancer	3	Rate	1991	9.201274498	12.91535903	6.648592794
1	Deaths	21	Oceania	2	Female	41	50-74 years	432	Cervical cancer	1	Number	1991	173.1772688	247.514477	136.0110514
1	Deaths	21	Oceania	2	Female	41	50-74 years	432	Cervical cancer	2	Percent	1991	0.024015674	0.033513083	0.020025065
1	Deaths	21	Oceania	2	Female	41	50-74 years	432	Cervical cancer	3	Rate	1991	57.29936994	81.89541086	45.00213917
1	Deaths	21	Oceania	2	Female	234	75+ years	432	Cervical cancer	1	Number	1991	20.45800254	27.20599525	16.00610804
1	Deaths	21	Oceania	2	Female	234	75+ years	432	Cervical cancer	2	Percent	1991	0.007271465	0.00960927	0.005887295
1	Deaths	21	Oceania	2	Female	234	75+ years	432	Cervical cancer	3	Rate	1991	82.15513715	109.2536902	64.27724304
1	Deaths	73	Western Europe	2	Female	24	15-49 years	432	Cervical cancer	1	Number	1992	2418.741789	2511.554562	2337.846835
1	Deaths	73	Western Europe	2	Female	24	15-49 years	432	Cervical cancer	2	Percent	1992	0.030590819	0.031749007	0.029578734
1	Deaths	73	Western Europe	2	Female	24	15-49 years	432	Cervical cancer	3	Rate	1992	2.513870639	2.610333727	2.429794095
1	Deaths	73	Western Europe	2	Female	41	50-74 years	432	Cervical cancer	1	Number	1992	6332.240189	6555.393643	6059.305962
1	Deaths	73	Western Europe	2	Female	41	50-74 years	432	Cervical cancer	2	Percent	1992	0.013095129	0.013552673	0.012538905
1	Deaths	73	Western Europe	2	Female	41	50-74 years	432	Cervical cancer	3	Rate	1992	12.27747624	12.71014479	11.74828856
1	Deaths	73	Western Europe	2	Female	234	75+ years	432	Cervical cancer	1	Number	1992	4971.178215	5379.839594	4382.83037
1	Deaths	73	Western Europe	2	Female	234	75+ years	432	Cervical cancer	2	Percent	1992	0.003701835	0.004003297	0.003264265
1	Deaths	73	Western Europe	2	Female	234	75+ years	432	Cervical cancer	3	Rate	1992	30.38550445	32.88337952	26.78932557
1	Deaths	167	Central Sub-Saharan Africa	2	Female	24	15-49 years	432	Cervical cancer	1	Number	1991	1459.144144	1995.364528	1061.805947
1	Deaths	167	Central Sub-Saharan Africa	2	Female	24	15-49 years	432	Cervical cancer	2	Percent	1991	0.025538497	0.033574759	0.019048183
1	Deaths	167	Central Sub-Saharan Africa	2	Female	24	15-49 years	432	Cervical cancer	3	Rate	1991	11.46602897	15.67967605	8.343725191
1	Deaths	167	Central Sub-Saharan Africa	2	Female	41	50-74 years	432	Cervical cancer	1	Number	1991	2539.974617	3346.138331	1883.492552
1	Deaths	167	Central Sub-Saharan Africa	2	Female	41	50-74 years	432	Cervical cancer	2	Percent	1991	0.03498522	0.043883215	0.0274287
1	Deaths	167	Central Sub-Saharan Africa	2	Female	41	50-74 years	432	Cervical cancer	3	Rate	1991	94.6315765	124.6667362	70.17309083
1	Deaths	167	Central Sub-Saharan Africa	2	Female	234	75+ years	432	Cervical cancer	1	Number	1991	203.2656347	283.2925736	149.8884534
1	Deaths	167	Central Sub-Saharan Africa	2	Female	234	75+ years	432	Cervical cancer	2	Percent	1991	0.00897941	0.012218662	0.00672775
1	Deaths	167	Central Sub-Saharan Africa	2	Female	234	75+ years	432	Cervical cancer	3	Rate	1991	104.8179434	146.0854167	77.29294454
1	Deaths	32	Central Asia	2	Female	24	15-49 years	432	Cervical cancer	1	Number	1992	684.3907664	730.0591553	640.9644592
1	Deaths	32	Central Asia	2	Female	24	15-49 years	432	Cervical cancer	2	Percent	1992	0.025535476	0.027019525	0.024146124
1	Deaths	32	Central Asia	2	Female	24	15-49 years	432	Cervical cancer	3	Rate	1992	3.972895212	4.238000664	3.720805066
1	Deaths	32	Central Asia	2	Female	41	50-74 years	432	Cervical cancer	1	Number	1992	1476.455163	1561.516423	1402.635301
1	Deaths	32	Central Asia	2	Female	41	50-74 years	432	Cervical cancer	2	Percent	1992	0.016789009	0.017639091	0.01596173
1	Deaths	32	Central Asia	2	Female	41	50-74 years	432	Cervical cancer	3	Rate	1992	27.46472334	29.04701587	26.09154105
1	Deaths	32	Central Asia	2	Female	234	75+ years	432	Cervical cancer	1	Number	1992	315.3221596	340.4848278	288.4996719
1	Deaths	32	Central Asia	2	Female	234	75+ years	432	Cervical cancer	2	Percent	1992	0.003204666	0.003456883	0.002947199
1	Deaths	32	Central Asia	2	Female	234	75+ years	432	Cervical cancer	3	Rate	1992	31.82044377	34.35971114	29.11367727
1	Deaths	104	Caribbean	2	Female	24	15-49 years	432	Cervical cancer	1	Number	1991	837.3984506	977.5917911	717.526176
1	Deaths	104	Caribbean	2	Female	24	15-49 years	432	Cervical cancer	2	Percent	1991	0.041493488	0.048666566	0.035091261
1	Deaths	104	Caribbean	2	Female	24	15-49 years	432	Cervical cancer	3	Rate	1991	8.842733357	10.32314251	7.576909948
1	Deaths	104	Caribbean	2	Female	41	50-74 years	432	Cervical cancer	1	Number	1991	1109.064318	1293.130042	964.8521295
1	Deaths	104	Caribbean	2	Female	41	50-74 years	432	Cervical cancer	2	Percent	1991	0.03023535	0.034449648	0.026532008
1	Deaths	104	Caribbean	2	Female	41	50-74 years	432	Cervical cancer	3	Rate	1991	44.77781764	52.20936264	38.95533558
1	Deaths	104	Caribbean	2	Female	234	75+ years	432	Cervical cancer	1	Number	1991	333.7601877	369.8162011	302.5738255
1	Deaths	104	Caribbean	2	Female	234	75+ years	432	Cervical cancer	2	Percent	1991	0.008545616	0.009483479	0.007738139
1	Deaths	104	Caribbean	2	Female	234	75+ years	432	Cervical cancer	3	Rate	1991	69.18885896	76.66331074	62.72389132
1	Deaths	5	East Asia	2	Female	24	15-49 years	432	Cervical cancer	1	Number	2006	12260.5032	13666.46751	10699.68152
1	Deaths	5	East Asia	2	Female	24	15-49 years	432	Cervical cancer	2	Percent	2006	0.032654769	0.034944867	0.030523478
1	Deaths	5	East Asia	2	Female	24	15-49 years	432	Cervical cancer	3	Rate	2006	3.163707103	3.526502919	2.760951802
1	Deaths	5	East Asia	2	Female	41	50-74 years	432	Cervical cancer	1	Number	2006	23502.26195	26032.52803	20536.74423
1	Deaths	5	East Asia	2	Female	41	50-74 years	432	Cervical cancer	2	Percent	2006	0.015452346	0.016355714	0.014500147
1	Deaths	5	East Asia	2	Female	41	50-74 years	432	Cervical cancer	3	Rate	2006	17.21112975	19.06408918	15.03942771
1	Deaths	5	East Asia	2	Female	234	75+ years	432	Cervical cancer	1	Number	2006	6262.310788	6996.611259	5303.155053
1	Deaths	5	East Asia	2	Female	234	75+ years	432	Cervical cancer	2	Percent	2006	0.003251329	0.003613343	0.002793997
1	Deaths	5	East Asia	2	Female	234	75+ years	432	Cervical cancer	3	Rate	2006	29.79371004	33.2872344	25.23040923
1	Deaths	199	Western Sub-Saharan Africa	2	Female	24	15-49 years	432	Cervical cancer	1	Number	1991	3414.071884	4354.313682	2718.824059
1	Deaths	199	Western Sub-Saharan Africa	2	Female	24	15-49 years	432	Cervical cancer	2	Percent	1991	0.022167368	0.026314824	0.018231205
1	Deaths	199	Western Sub-Saharan Africa	2	Female	24	15-49 years	432	Cervical cancer	3	Rate	1991	7.590097997	9.680425214	6.044436597
1	Deaths	199	Western Sub-Saharan Africa	2	Female	41	50-74 years	432	Cervical cancer	1	Number	1991	4756.916961	5729.890115	3874.33574
1	Deaths	199	Western Sub-Saharan Africa	2	Female	41	50-74 years	432	Cervical cancer	2	Percent	1991	0.02329246	0.026517817	0.019780193
1	Deaths	199	Western Sub-Saharan Africa	2	Female	41	50-74 years	432	Cervical cancer	3	Rate	1991	57.39718673	69.13712717	46.74791966
1	Deaths	199	Western Sub-Saharan Africa	2	Female	234	75+ years	432	Cervical cancer	1	Number	1991	905.6172359	1077.199396	754.3711846
1	Deaths	199	Western Sub-Saharan Africa	2	Female	234	75+ years	432	Cervical cancer	2	Percent	1991	0.00653984	0.007649018	0.005483933
1	Deaths	199	Western Sub-Saharan Africa	2	Female	234	75+ years	432	Cervical cancer	3	Rate	1991	75.818342	90.18321317	63.15601139
1	Deaths	9	Southeast Asia	2	Female	24	15-49 years	432	Cervical cancer	1	Number	2006	7825.546606	8906.650735	6806.359423
1	Deaths	9	Southeast Asia	2	Female	24	15-49 years	432	Cervical cancer	2	Percent	2006	0.026929515	0.029482572	0.024142756
1	Deaths	9	Southeast Asia	2	Female	24	15-49 years	432	Cervical cancer	3	Rate	2006	4.853269341	5.523751518	4.221186988
1	Deaths	9	Southeast Asia	2	Female	41	50-74 years	432	Cervical cancer	1	Number	2006	12096.67224	13519.98463	10756.91946
1	Deaths	9	Southeast Asia	2	Female	41	50-74 years	432	Cervical cancer	2	Percent	2006	0.01922332	0.020849129	0.01717852
1	Deaths	9	Southeast Asia	2	Female	41	50-74 years	432	Cervical cancer	3	Rate	2006	29.10737249	32.53218909	25.8836195
1	Deaths	9	Southeast Asia	2	Female	234	75+ years	432	Cervical cancer	1	Number	2006	2599.407145	2990.729544	2257.554879
1	Deaths	9	Southeast Asia	2	Female	234	75+ years	432	Cervical cancer	2	Percent	2006	0.004498608	0.005053311	0.003926978
1	Deaths	9	Southeast Asia	2	Female	234	75+ years	432	Cervical cancer	3	Rate	2006	41.98561891	48.30625749	36.4640218
1	Deaths	124	Central Latin America	2	Female	24	15-49 years	432	Cervical cancer	1	Number	1992	3368.513428	3473.11502	3263.192938
1	Deaths	124	Central Latin America	2	Female	24	15-49 years	432	Cervical cancer	2	Percent	1992	0.058347698	0.060041799	0.056554275
1	Deaths	124	Central Latin America	2	Female	24	15-49 years	432	Cervical cancer	3	Rate	1992	7.601490667	7.837537826	7.363821222
1	Deaths	124	Central Latin America	2	Female	41	50-74 years	432	Cervical cancer	1	Number	1992	4794.506613	4910.90348	4662.718415
1	Deaths	124	Central Latin America	2	Female	41	50-74 years	432	Cervical cancer	2	Percent	1992	0.044303106	0.045358831	0.043099911
1	Deaths	124	Central Latin America	2	Female	41	50-74 years	432	Cervical cancer	3	Rate	1992	54.46166807	55.78384114	52.96466208
1	Deaths	124	Central Latin America	2	Female	234	75+ years	432	Cervical cancer	1	Number	1992	1694.413435	1773.754497	1562.890737
1	Deaths	124	Central Latin America	2	Female	234	75+ years	432	Cervical cancer	2	Percent	1992	0.015066431	0.015763876	0.013898078
1	Deaths	124	Central Latin America	2	Female	234	75+ years	432	Cervical cancer	3	Rate	1992	124.5661834	130.3990062	114.8971852
1	Deaths	42	Central Europe	2	Female	24	15-49 years	432	Cervical cancer	1	Number	2006	1790.487643	1886.751854	1703.145642
1	Deaths	42	Central Europe	2	Female	24	15-49 years	432	Cervical cancer	2	Percent	2006	0.062587879	0.065798522	0.059625575
1	Deaths	42	Central Europe	2	Female	24	15-49 years	432	Cervical cancer	3	Rate	2006	5.944393594	6.263989413	5.654419391
1	Deaths	42	Central Europe	2	Female	41	50-74 years	432	Cervical cancer	1	Number	2006	4561.752635	4730.015629	4375.587412
1	Deaths	42	Central Europe	2	Female	41	50-74 years	432	Cervical cancer	2	Percent	2006	0.022278824	0.022992275	0.021387575
1	Deaths	42	Central Europe	2	Female	41	50-74 years	432	Cervical cancer	3	Rate	2006	25.80981041	26.76182081	24.75651149
1	Deaths	42	Central Europe	2	Female	234	75+ years	432	Cervical cancer	1	Number	2006	1758.63186	1863.298373	1613.859756
1	Deaths	42	Central Europe	2	Female	234	75+ years	432	Cervical cancer	2	Percent	2006	0.004477417	0.004738797	0.004111516
1	Deaths	42	Central Europe	2	Female	234	75+ years	432	Cervical cancer	3	Rate	2006	38.43524701	40.72275435	35.27122406
1	Deaths	56	Eastern Europe	2	Female	24	15-49 years	432	Cervical cancer	1	Number	2006	2974.147553	3057.844815	2894.300666
1	Deaths	56	Eastern Europe	2	Female	24	15-49 years	432	Cervical cancer	2	Percent	2006	0.022677913	0.023300173	0.022073407
1	Deaths	56	Eastern Europe	2	Female	24	15-49 years	432	Cervical cancer	3	Rate	2006	5.10083617	5.244381845	4.96389411
1	Deaths	56	Eastern Europe	2	Female	41	50-74 years	432	Cervical cancer	1	Number	2006	5859.086007	6040.548046	5662.983687
1	Deaths	56	Eastern Europe	2	Female	41	50-74 years	432	Cervical cancer	2	Percent	2006	0.01094501	0.011285233	0.010578696
1	Deaths	56	Eastern Europe	2	Female	41	50-74 years	432	Cervical cancer	3	Rate	2006	18.22799364	18.79253373	17.61790671
1	Deaths	56	Eastern Europe	2	Female	234	75+ years	432	Cervical cancer	1	Number	2006	2284.470479	2407.966108	2152.3054
1	Deaths	56	Eastern Europe	2	Female	234	75+ years	432	Cervical cancer	2	Percent	2006	0.002723859	0.002871902	0.002564765
1	Deaths	56	Eastern Europe	2	Female	234	75+ years	432	Cervical cancer	3	Rate	2006	26.43617621	27.86528297	24.90674549
1	Deaths	70	Australasia	2	Female	24	15-49 years	432	Cervical cancer	1	Number	2006	103.60434	113.6657853	94.01165556
1	Deaths	70	Australasia	2	Female	24	15-49 years	432	Cervical cancer	2	Percent	2006	0.025583192	0.028025962	0.023245265
1	Deaths	70	Australasia	2	Female	24	15-49 years	432	Cervical cancer	3	Rate	2006	1.689825362	1.853931281	1.533365106
1	Deaths	70	Australasia	2	Female	41	50-74 years	432	Cervical cancer	1	Number	2006	218.4286051	242.7146626	198.9426902
1	Deaths	70	Australasia	2	Female	41	50-74 years	432	Cervical cancer	2	Percent	2006	0.012634038	0.014025956	0.011527698
1	Deaths	70	Australasia	2	Female	41	50-74 years	432	Cervical cancer	3	Rate	2006	7.30682704	8.119239047	6.654988377
1	Deaths	70	Australasia	2	Female	234	75+ years	432	Cervical cancer	1	Number	2006	188.5996712	216.9257054	154.2928874
1	Deaths	70	Australasia	2	Female	234	75+ years	432	Cervical cancer	2	Percent	2006	0.003304526	0.00379362	0.002705253
1	Deaths	70	Australasia	2	Female	234	75+ years	432	Cervical cancer	3	Rate	2006	21.07367861	24.23876229	17.24032019
1	Deaths	192	Southern Sub-Saharan Africa	2	Female	24	15-49 years	432	Cervical cancer	1	Number	1992	1349.905165	1637.666158	1111.742721
1	Deaths	192	Southern Sub-Saharan Africa	2	Female	24	15-49 years	432	Cervical cancer	2	Percent	1992	0.021602798	0.026419317	0.017497395
1	Deaths	192	Southern Sub-Saharan Africa	2	Female	24	15-49 years	432	Cervical cancer	3	Rate	1992	9.571678174	11.61208493	7.882956387
1	Deaths	192	Southern Sub-Saharan Africa	2	Female	41	50-74 years	432	Cervical cancer	1	Number	1992	1474.546495	1855.293057	1254.86077
1	Deaths	192	Southern Sub-Saharan Africa	2	Female	41	50-74 years	432	Cervical cancer	2	Percent	1992	0.03242378	0.040566995	0.027902621
1	Deaths	192	Southern Sub-Saharan Africa	2	Female	41	50-74 years	432	Cervical cancer	3	Rate	1992	47.6184158	59.91409323	40.52397269
1	Deaths	192	Southern Sub-Saharan Africa	2	Female	234	75+ years	432	Cervical cancer	1	Number	1992	381.886302	490.7974868	313.6433692
1	Deaths	192	Southern Sub-Saharan Africa	2	Female	234	75+ years	432	Cervical cancer	2	Percent	1992	0.009300067	0.011929203	0.007680496
1	Deaths	192	Southern Sub-Saharan Africa	2	Female	234	75+ years	432	Cervical cancer	3	Rate	1992	81.11177533	104.2442614	66.61713281
1	Deaths	167	Central Sub-Saharan Africa	2	Female	24	15-49 years	432	Cervical cancer	1	Number	1994	1556.024998	2077.146911	1152.88435
1	Deaths	167	Central Sub-Saharan Africa	2	Female	24	15-49 years	432	Cervical cancer	2	Percent	1994	0.021920939	0.028850042	0.016278484
1	Deaths	167	Central Sub-Saharan Africa	2	Female	24	15-49 years	432	Cervical cancer	3	Rate	1994	11.17081669	14.91198883	8.276640648
1	Deaths	167	Central Sub-Saharan Africa	2	Female	41	50-74 years	432	Cervical cancer	1	Number	1994	2707.817932	3539.070738	2062.889473
1	Deaths	167	Central Sub-Saharan Africa	2	Female	41	50-74 years	432	Cervical cancer	2	Percent	1994	0.03348599	0.041677038	0.026768834
1	Deaths	167	Central Sub-Saharan Africa	2	Female	41	50-74 years	432	Cervical cancer	3	Rate	1994	94.98547618	124.1443582	72.36252356
1	Deaths	167	Central Sub-Saharan Africa	2	Female	234	75+ years	432	Cervical cancer	1	Number	1994	255.0704773	352.4635064	185.6756748
1	Deaths	167	Central Sub-Saharan Africa	2	Female	234	75+ years	432	Cervical cancer	2	Percent	1994	0.009144713	0.012147789	0.006742075
1	Deaths	167	Central Sub-Saharan Africa	2	Female	234	75+ years	432	Cervical cancer	3	Rate	1994	106.3588976	146.969694	77.42275897
1	Deaths	120	Andean Latin America	2	Female	24	15-49 years	432	Cervical cancer	1	Number	1991	806.1801862	927.4530153	695.5259672
1	Deaths	120	Andean Latin America	2	Female	24	15-49 years	432	Cervical cancer	2	Percent	1991	0.04420135	0.049343174	0.039661121
1	Deaths	120	Andean Latin America	2	Female	24	15-49 years	432	Cervical cancer	3	Rate	1991	8.288450515	9.535273322	7.150799114
1	Deaths	120	Andean Latin America	2	Female	41	50-74 years	432	Cervical cancer	1	Number	1991	1273.923301	1458.45171	1092.320889
1	Deaths	120	Andean Latin America	2	Female	41	50-74 years	432	Cervical cancer	2	Percent	1991	0.047874732	0.05346139	0.042086507
1	Deaths	120	Andean Latin America	2	Female	41	50-74 years	432	Cervical cancer	3	Rate	1991	62.35573768	71.3879966	53.46669989
1	Deaths	120	Andean Latin America	2	Female	234	75+ years	432	Cervical cancer	1	Number	1991	348.9215989	398.4185582	298.6054173
1	Deaths	120	Andean Latin America	2	Female	234	75+ years	432	Cervical cancer	2	Percent	1991	0.01294665	0.014689281	0.011255161
1	Deaths	120	Andean Latin America	2	Female	234	75+ years	432	Cervical cancer	3	Rate	1991	104.1659487	118.9426141	89.1447152
1	Deaths	134	Tropical Latin America	2	Female	24	15-49 years	432	Cervical cancer	1	Number	1994	2602.18706	2711.564802	2497.253605
1	Deaths	134	Tropical Latin America	2	Female	24	15-49 years	432	Cervical cancer	2	Percent	1994	0.042130408	0.043841984	0.040493619
1	Deaths	134	Tropical Latin America	2	Female	24	15-49 years	432	Cervical cancer	3	Rate	1994	5.946063644	6.195994568	5.706288031
1	Deaths	134	Tropical Latin America	2	Female	41	50-74 years	432	Cervical cancer	1	Number	1994	3892.164032	4045.072054	3709.577371
1	Deaths	134	Tropical Latin America	2	Female	41	50-74 years	432	Cervical cancer	2	Percent	1994	0.029089984	0.030171253	0.027783265
1	Deaths	134	Tropical Latin America	2	Female	41	50-74 years	432	Cervical cancer	3	Rate	1994	36.79169484	38.23709777	35.06574684
1	Deaths	134	Tropical Latin America	2	Female	234	75+ years	432	Cervical cancer	1	Number	1994	1185.365267	1278.635072	1036.250727
1	Deaths	134	Tropical Latin America	2	Female	234	75+ years	432	Cervical cancer	2	Percent	1994	0.00939297	0.010132853	0.008222408
1	Deaths	134	Tropical Latin America	2	Female	234	75+ years	432	Cervical cancer	3	Rate	1994	72.09232224	77.7648664	63.02337637
1	Deaths	104	Caribbean	2	Female	24	15-49 years	432	Cervical cancer	1	Number	1994	903.6887072	1041.430081	787.5126134
1	Deaths	104	Caribbean	2	Female	24	15-49 years	432	Cervical cancer	2	Percent	1994	0.038896239	0.045769046	0.033050934
1	Deaths	104	Caribbean	2	Female	24	15-49 years	432	Cervical cancer	3	Rate	1994	9.159132071	10.55517854	7.981655603
1	Deaths	104	Caribbean	2	Female	41	50-74 years	432	Cervical cancer	1	Number	1994	1172.048146	1346.247586	1027.906269
1	Deaths	104	Caribbean	2	Female	41	50-74 years	432	Cervical cancer	2	Percent	1994	0.029980614	0.034006742	0.026636556
1	Deaths	104	Caribbean	2	Female	41	50-74 years	432	Cervical cancer	3	Rate	1994	44.05178604	50.59912497	38.63416977
1	Deaths	104	Caribbean	2	Female	234	75+ years	432	Cervical cancer	1	Number	1994	357.5579732	396.2465108	319.4106212
1	Deaths	104	Caribbean	2	Female	234	75+ years	432	Cervical cancer	2	Percent	1994	0.008288758	0.009116511	0.007445315
1	Deaths	104	Caribbean	2	Female	234	75+ years	432	Cervical cancer	3	Rate	1994	67.28200272	74.56205934	60.10378147
1	Deaths	138	North Africa and Middle East	2	Female	24	15-49 years	432	Cervical cancer	1	Number	1992	1394.650655	1684.915264	1206.32821
1	Deaths	138	North Africa and Middle East	2	Female	24	15-49 years	432	Cervical cancer	2	Percent	1992	0.010408755	0.012332289	0.009239309
1	Deaths	138	North Africa and Middle East	2	Female	24	15-49 years	432	Cervical cancer	3	Rate	1992	1.673055021	2.021263127	1.447139083
1	Deaths	138	North Africa and Middle East	2	Female	41	50-74 years	432	Cervical cancer	1	Number	1992	2096.565198	2518.866413	1795.122105
1	Deaths	138	North Africa and Middle East	2	Female	41	50-74 years	432	Cervical cancer	2	Percent	1992	0.007231673	0.008631682	0.006365629
1	Deaths	138	North Africa and Middle East	2	Female	41	50-74 years	432	Cervical cancer	3	Rate	1992	11.78094399	14.15392384	10.08708577
1	Deaths	138	North Africa and Middle East	2	Female	234	75+ years	432	Cervical cancer	1	Number	1992	348.8988871	434.2752201	290.8861441
1	Deaths	138	North Africa and Middle East	2	Female	234	75+ years	432	Cervical cancer	2	Percent	1992	0.00155104	0.001931274	0.001294386
1	Deaths	138	North Africa and Middle East	2	Female	234	75+ years	432	Cervical cancer	3	Rate	1992	16.87679758	21.00658745	14.07062835
1	Deaths	21	Oceania	2	Female	24	15-49 years	432	Cervical cancer	1	Number	1994	154.1796933	211.9399592	112.7444709
1	Deaths	21	Oceania	2	Female	24	15-49 years	432	Cervical cancer	2	Percent	1994	0.031864514	0.042268522	0.024511141
1	Deaths	21	Oceania	2	Female	24	15-49 years	432	Cervical cancer	3	Rate	1994	8.867597489	12.18966136	6.484463458
1	Deaths	21	Oceania	2	Female	41	50-74 years	432	Cervical cancer	1	Number	1994	176.2448718	244.2849099	138.2673339
1	Deaths	21	Oceania	2	Female	41	50-74 years	432	Cervical cancer	2	Percent	1994	0.023679827	0.032601754	0.019831624
1	Deaths	21	Oceania	2	Female	41	50-74 years	432	Cervical cancer	3	Rate	1994	55.30581623	76.65684792	43.38842703
1	Deaths	21	Oceania	2	Female	234	75+ years	432	Cervical cancer	1	Number	1994	23.48411408	31.58668931	18.51097051
1	Deaths	21	Oceania	2	Female	234	75+ years	432	Cervical cancer	2	Percent	1994	0.00722094	0.00945936	0.005794106
1	Deaths	21	Oceania	2	Female	234	75+ years	432	Cervical cancer	3	Rate	1994	79.45997537	106.8755477	62.63303166
1	Deaths	159	South Asia	2	Female	24	15-49 years	432	Cervical cancer	1	Number	2006	17614.65592	19747.27424	15649.32356
1	Deaths	159	South Asia	2	Female	24	15-49 years	432	Cervical cancer	2	Percent	2006	0.020378921	0.022795949	0.018295526
1	Deaths	159	South Asia	2	Female	24	15-49 years	432	Cervical cancer	3	Rate	2006	4.705358889	5.275039877	4.180364581
1	Deaths	159	South Asia	2	Female	41	50-74 years	432	Cervical cancer	1	Number	2006	27764.01742	31028.6487	23852.52564
1	Deaths	159	South Asia	2	Female	41	50-74 years	432	Cervical cancer	2	Percent	2006	0.017459642	0.019473252	0.015095275
1	Deaths	159	South Asia	2	Female	41	50-74 years	432	Cervical cancer	3	Rate	2006	31.20410401	34.87323778	26.8079608
1	Deaths	159	South Asia	2	Female	234	75+ years	432	Cervical cancer	1	Number	2006	3895.205934	4582.98237	3158.031759
1	Deaths	159	South Asia	2	Female	234	75+ years	432	Cervical cancer	2	Percent	2006	0.003651102	0.004255437	0.002951082
1	Deaths	159	South Asia	2	Female	234	75+ years	432	Cervical cancer	3	Rate	2006	34.14536088	40.17440659	27.68329478
1	Deaths	192	Southern Sub-Saharan Africa	2	Female	24	15-49 years	432	Cervical cancer	1	Number	1995	1065.825124	1285.675247	910.5863495
1	Deaths	192	Southern Sub-Saharan Africa	2	Female	24	15-49 years	432	Cervical cancer	2	Percent	1995	0.013216896	0.016894883	0.010288923
1	Deaths	192	Southern Sub-Saharan Africa	2	Female	24	15-49 years	432	Cervical cancer	3	Rate	1995	6.944073645	8.376443187	5.932660552
1	Deaths	192	Southern Sub-Saharan Africa	2	Female	41	50-74 years	432	Cervical cancer	1	Number	1995	1514.226227	1876.224002	1285.059961
1	Deaths	192	Southern Sub-Saharan Africa	2	Female	41	50-74 years	432	Cervical cancer	2	Percent	1995	0.028478249	0.035946443	0.024417891
1	Deaths	192	Southern Sub-Saharan Africa	2	Female	41	50-74 years	432	Cervical cancer	3	Rate	1995	45.39918868	56.25252417	38.52837746
1	Deaths	192	Southern Sub-Saharan Africa	2	Female	234	75+ years	432	Cervical cancer	1	Number	1995	451.6357119	572.2534179	375.9015321
1	Deaths	192	Southern Sub-Saharan Africa	2	Female	234	75+ years	432	Cervical cancer	2	Percent	1995	0.009666359	0.011985205	0.008129709
1	Deaths	192	Southern Sub-Saharan Africa	2	Female	234	75+ years	432	Cervical cancer	3	Rate	1995	83.0155425	105.1863852	69.09477881
1	Deaths	174	Eastern Sub-Saharan Africa	2	Female	24	15-49 years	432	Cervical cancer	1	Number	2006	6833.371791	8698.825885	5753.752205
1	Deaths	174	Eastern Sub-Saharan Africa	2	Female	24	15-49 years	432	Cervical cancer	2	Percent	2006	0.017021136	0.022028503	0.013775699
1	Deaths	174	Eastern Sub-Saharan Africa	2	Female	24	15-49 years	432	Cervical cancer	3	Rate	2006	9.963116178	12.68296466	8.389021327
1	Deaths	174	Eastern Sub-Saharan Africa	2	Female	41	50-74 years	432	Cervical cancer	1	Number	2006	9220.432535	11166.18338	7816.768701
1	Deaths	174	Eastern Sub-Saharan Africa	2	Female	41	50-74 years	432	Cervical cancer	2	Percent	2006	0.033643396	0.039812626	0.029501637
1	Deaths	174	Eastern Sub-Saharan Africa	2	Female	41	50-74 years	432	Cervical cancer	3	Rate	2006	85.77065976	103.8704976	72.71344442
1	Deaths	174	Eastern Sub-Saharan Africa	2	Female	234	75+ years	432	Cervical cancer	1	Number	2006	1135.507441	1394.877506	936.2915451
1	Deaths	174	Eastern Sub-Saharan Africa	2	Female	234	75+ years	432	Cervical cancer	2	Percent	2006	0.008355469	0.010141968	0.006995086
1	Deaths	174	Eastern Sub-Saharan Africa	2	Female	234	75+ years	432	Cervical cancer	3	Rate	2006	91.84391486	112.8226961	75.73061861
1	Deaths	138	North Africa and Middle East	2	Female	24	15-49 years	432	Cervical cancer	1	Number	1991	1380.326653	1668.61914	1188.037236
1	Deaths	138	North Africa and Middle East	2	Female	24	15-49 years	432	Cervical cancer	2	Percent	1991	0.01039069	0.012465721	0.009165035
1	Deaths	138	North Africa and Middle East	2	Female	24	15-49 years	432	Cervical cancer	3	Rate	1991	1.710698135	2.067991403	1.472385598
1	Deaths	138	North Africa and Middle East	2	Female	41	50-74 years	432	Cervical cancer	1	Number	1991	2057.823541	2488.104783	1773.668514
1	Deaths	138	North Africa and Middle East	2	Female	41	50-74 years	432	Cervical cancer	2	Percent	1991	0.007267637	0.008722416	0.006430193
1	Deaths	138	North Africa and Middle East	2	Female	41	50-74 years	432	Cervical cancer	3	Rate	1991	11.86762866	14.3490941	10.22888448
1	Deaths	138	North Africa and Middle East	2	Female	234	75+ years	432	Cervical cancer	1	Number	1991	347.3384814	425.1967649	291.2645532
1	Deaths	138	North Africa and Middle East	2	Female	234	75+ years	432	Cervical cancer	2	Percent	1991	0.001536014	0.001885882	0.001292896
1	Deaths	138	North Africa and Middle East	2	Female	234	75+ years	432	Cervical cancer	3	Rate	1991	17.29649574	21.17362292	14.5041692
1	Deaths	120	Andean Latin America	2	Female	24	15-49 years	432	Cervical cancer	1	Number	1994	926.6598453	1075.671223	780.7047648
1	Deaths	120	Andean Latin America	2	Female	24	15-49 years	432	Cervical cancer	2	Percent	1994	0.048619406	0.054932611	0.042287754
1	Deaths	120	Andean Latin America	2	Female	24	15-49 years	432	Cervical cancer	3	Rate	1994	8.854272345	10.27808209	7.459665641
1	Deaths	120	Andean Latin America	2	Female	41	50-74 years	432	Cervical cancer	1	Number	1994	1462.394358	1680.117003	1233.066662
1	Deaths	120	Andean Latin America	2	Female	41	50-74 years	432	Cervical cancer	2	Percent	1994	0.050154537	0.056297567	0.04307835
1	Deaths	120	Andean Latin America	2	Female	41	50-74 years	432	Cervical cancer	3	Rate	1994	65.10766859	74.80095939	54.89770601
1	Deaths	120	Andean Latin America	2	Female	234	75+ years	432	Cervical cancer	1	Number	1994	415.8985039	477.9251892	353.8311702
1	Deaths	120	Andean Latin America	2	Female	234	75+ years	432	Cervical cancer	2	Percent	1994	0.013588494	0.015465063	0.011646292
1	Deaths	120	Andean Latin America	2	Female	234	75+ years	432	Cervical cancer	3	Rate	1994	112.0898298	128.8067945	95.36190989
1	Deaths	9	Southeast Asia	2	Female	24	15-49 years	432	Cervical cancer	1	Number	2007	7773.67477	8779.183257	6771.231405
1	Deaths	9	Southeast Asia	2	Female	24	15-49 years	432	Cervical cancer	2	Percent	2007	0.027349727	0.029814062	0.024758888
1	Deaths	9	Southeast Asia	2	Female	24	15-49 years	432	Cervical cancer	3	Rate	2007	4.764791353	5.381107096	4.150354343
1	Deaths	9	Southeast Asia	2	Female	41	50-74 years	432	Cervical cancer	1	Number	2007	12238.80598	13792.82276	10834.19637
1	Deaths	9	Southeast Asia	2	Female	41	50-74 years	432	Cervical cancer	2	Percent	2007	0.01933859	0.020997289	0.01745313
1	Deaths	9	Southeast Asia	2	Female	41	50-74 years	432	Cervical cancer	3	Rate	2007	28.42070071	32.02940616	25.15894548
1	Deaths	9	Southeast Asia	2	Female	234	75+ years	432	Cervical cancer	1	Number	2007	2687.8697	3052.165144	2349.84228
1	Deaths	9	Southeast Asia	2	Female	234	75+ years	432	Cervical cancer	2	Percent	2007	0.004520585	0.005101856	0.003975753
1	Deaths	9	Southeast Asia	2	Female	234	75+ years	432	Cervical cancer	3	Rate	2007	41.75624543	47.41560085	36.50496562
1	Deaths	42	Central Europe	2	Female	24	15-49 years	432	Cervical cancer	1	Number	2007	1711.034395	1799.381234	1629.282966
1	Deaths	42	Central Europe	2	Female	24	15-49 years	432	Cervical cancer	2	Percent	2007	0.062074434	0.065235092	0.059092067
1	Deaths	42	Central Europe	2	Female	24	15-49 years	432	Cervical cancer	3	Rate	2007	5.741014111	6.037443251	5.466714477
1	Deaths	42	Central Europe	2	Female	41	50-74 years	432	Cervical cancer	1	Number	2007	4579.667923	4728.407978	4394.097228
1	Deaths	42	Central Europe	2	Female	41	50-74 years	432	Cervical cancer	2	Percent	2007	0.022644222	0.023372725	0.021737765
1	Deaths	42	Central Europe	2	Female	41	50-74 years	432	Cervical cancer	3	Rate	2007	25.63329804	26.46582525	24.59462253
1	Deaths	42	Central Europe	2	Female	234	75+ years	432	Cervical cancer	1	Number	2007	1788.132118	1899.413806	1644.155649
1	Deaths	42	Central Europe	2	Female	234	75+ years	432	Cervical cancer	2	Percent	2007	0.004466438	0.004734631	0.004092818
1	Deaths	42	Central Europe	2	Female	234	75+ years	432	Cervical cancer	3	Rate	2007	37.9548714	40.31693522	34.89882857
1	Deaths	5	East Asia	2	Female	24	15-49 years	432	Cervical cancer	1	Number	2007	12289.08161	13898.65982	10854.82364
1	Deaths	5	East Asia	2	Female	24	15-49 years	432	Cervical cancer	2	Percent	2007	0.03363049	0.036182562	0.03132863
1	Deaths	5	East Asia	2	Female	24	15-49 years	432	Cervical cancer	3	Rate	2007	3.151276015	3.56401843	2.783490781
1	Deaths	5	East Asia	2	Female	41	50-74 years	432	Cervical cancer	1	Number	2007	23481.96832	26383.78869	21023.97726
1	Deaths	5	East Asia	2	Female	41	50-74 years	432	Cervical cancer	2	Percent	2007	0.015782739	0.016708935	0.014810246
1	Deaths	5	East Asia	2	Female	41	50-74 years	432	Cervical cancer	3	Rate	2007	16.66086194	18.71975359	14.91687485
1	Deaths	5	East Asia	2	Female	234	75+ years	432	Cervical cancer	1	Number	2007	6231.468962	7164.382883	5196.120463
1	Deaths	5	East Asia	2	Female	234	75+ years	432	Cervical cancer	2	Percent	2007	0.003224343	0.003634759	0.002759239
1	Deaths	5	East Asia	2	Female	234	75+ years	432	Cervical cancer	3	Rate	2007	28.35579524	32.60094455	23.64452568
1	Deaths	56	Eastern Europe	2	Female	24	15-49 years	432	Cervical cancer	1	Number	2007	2838.690561	2920.052558	2757.97006
1	Deaths	56	Eastern Europe	2	Female	24	15-49 years	432	Cervical cancer	2	Percent	2007	0.022748544	0.023388048	0.022120873
1	Deaths	56	Eastern Europe	2	Female	24	15-49 years	432	Cervical cancer	3	Rate	2007	4.92322485	5.064333364	4.783228901
1	Deaths	56	Eastern Europe	2	Female	41	50-74 years	432	Cervical cancer	1	Number	2007	5873.799667	6066.043404	5667.86915
1	Deaths	56	Eastern Europe	2	Female	41	50-74 years	432	Cervical cancer	2	Percent	2007	0.011414938	0.011783998	0.011020818
1	Deaths	56	Eastern Europe	2	Female	41	50-74 years	432	Cervical cancer	3	Rate	2007	18.06031021	18.65140655	17.4271308
1	Deaths	56	Eastern Europe	2	Female	234	75+ years	432	Cervical cancer	1	Number	2007	2275.726906	2400.305142	2137.741521
1	Deaths	56	Eastern Europe	2	Female	234	75+ years	432	Cervical cancer	2	Percent	2007	0.002718209	0.002864803	0.002556545
1	Deaths	56	Eastern Europe	2	Female	234	75+ years	432	Cervical cancer	3	Rate	2007	26.19470832	27.62866357	24.60643034
1	Deaths	70	Australasia	2	Female	24	15-49 years	432	Cervical cancer	1	Number	2007	104.2004325	113.3887424	94.78712644
1	Deaths	70	Australasia	2	Female	24	15-49 years	432	Cervical cancer	2	Percent	2007	0.025571556	0.027883592	0.023213157
1	Deaths	70	Australasia	2	Female	24	15-49 years	432	Cervical cancer	3	Rate	2007	1.683805962	1.832282612	1.531693534
1	Deaths	70	Australasia	2	Female	41	50-74 years	432	Cervical cancer	1	Number	2007	220.1870128	243.6383725	200.1479401
1	Deaths	70	Australasia	2	Female	41	50-74 years	432	Cervical cancer	2	Percent	2007	0.012476051	0.013807506	0.011403065
1	Deaths	70	Australasia	2	Female	41	50-74 years	432	Cervical cancer	3	Rate	2007	7.1621388	7.924953511	6.510317339
1	Deaths	70	Australasia	2	Female	234	75+ years	432	Cervical cancer	1	Number	2007	184.5903999	212.2135357	150.6689836
1	Deaths	70	Australasia	2	Female	234	75+ years	432	Cervical cancer	2	Percent	2007	0.00314686	0.003613788	0.0025615
1	Deaths	70	Australasia	2	Female	234	75+ years	432	Cervical cancer	3	Rate	2007	20.32350441	23.36482683	16.58873784
1	Deaths	73	Western Europe	2	Female	24	15-49 years	432	Cervical cancer	1	Number	1991	2456.735463	2545.372966	2375.277839
1	Deaths	73	Western Europe	2	Female	24	15-49 years	432	Cervical cancer	2	Percent	1991	0.031109968	0.03224055	0.030068531
1	Deaths	73	Western Europe	2	Female	24	15-49 years	432	Cervical cancer	3	Rate	1991	2.564720994	2.657254548	2.479682909
1	Deaths	73	Western Europe	2	Female	41	50-74 years	432	Cervical cancer	1	Number	1991	6497.226239	6723.487456	6221.61013
1	Deaths	73	Western Europe	2	Female	41	50-74 years	432	Cervical cancer	2	Percent	1991	0.013467434	0.01391711	0.012891703
1	Deaths	73	Western Europe	2	Female	41	50-74 years	432	Cervical cancer	3	Rate	1991	12.70916689	13.15175445	12.17003665
1	Deaths	73	Western Europe	2	Female	234	75+ years	432	Cervical cancer	1	Number	1991	5079.89271	5494.156158	4503.711312
1	Deaths	73	Western Europe	2	Female	234	75+ years	432	Cervical cancer	2	Percent	1991	0.003769245	0.004076462	0.003338957
1	Deaths	73	Western Europe	2	Female	234	75+ years	432	Cervical cancer	3	Rate	1991	30.86429355	33.38126574	27.36354406
1	Deaths	96	Southern Latin America	2	Female	24	15-49 years	432	Cervical cancer	1	Number	1995	1001.709157	1087.306746	915.8029792
1	Deaths	96	Southern Latin America	2	Female	24	15-49 years	432	Cervical cancer	2	Percent	1995	0.069129998	0.074893344	0.063278278
1	Deaths	96	Southern Latin America	2	Female	24	15-49 years	432	Cervical cancer	3	Rate	1995	7.565014966	8.211457139	6.916242302
1	Deaths	96	Southern Latin America	2	Female	41	50-74 years	432	Cervical cancer	1	Number	1995	1518.534213	1627.075702	1418.155605
1	Deaths	96	Southern Latin America	2	Female	41	50-74 years	432	Cervical cancer	2	Percent	1995	0.028052543	0.030048673	0.026174248
1	Deaths	96	Southern Latin America	2	Female	41	50-74 years	432	Cervical cancer	3	Rate	1995	30.89517906	33.10349858	28.85293658
1	Deaths	96	Southern Latin America	2	Female	234	75+ years	432	Cervical cancer	1	Number	1995	630.149751	706.2568491	548.0670853
1	Deaths	96	Southern Latin America	2	Female	234	75+ years	432	Cervical cancer	2	Percent	1995	0.007310784	0.008192963	0.006360558
1	Deaths	96	Southern Latin America	2	Female	234	75+ years	432	Cervical cancer	3	Rate	1995	56.82806346	63.69154154	49.42569771
1	Deaths	159	South Asia	2	Female	24	15-49 years	432	Cervical cancer	1	Number	2007	17530.2573	19816.23956	15743.75646
1	Deaths	159	South Asia	2	Female	24	15-49 years	432	Cervical cancer	2	Percent	2007	0.02059107	0.023058453	0.018636308
1	Deaths	159	South Asia	2	Female	24	15-49 years	432	Cervical cancer	3	Rate	2007	4.582035447	5.179542465	4.115082223
1	Deaths	159	South Asia	2	Female	41	50-74 years	432	Cervical cancer	1	Number	2007	28200.23791	31430.82374	24678.85946
1	Deaths	159	South Asia	2	Female	41	50-74 years	432	Cervical cancer	2	Percent	2007	0.01722524	0.019069839	0.015104459
1	Deaths	159	South Asia	2	Female	41	50-74 years	432	Cervical cancer	3	Rate	2007	30.65323033	34.16482806	26.82554542
1	Deaths	159	South Asia	2	Female	234	75+ years	432	Cervical cancer	1	Number	2007	4180.458551	4817.485595	3414.92758
1	Deaths	159	South Asia	2	Female	234	75+ years	432	Cervical cancer	2	Percent	2007	0.003664237	0.004193936	0.003004556
1	Deaths	159	South Asia	2	Female	234	75+ years	432	Cervical cancer	3	Rate	2007	34.85799052	40.16972424	28.47475025
1	Deaths	174	Eastern Sub-Saharan Africa	2	Female	24	15-49 years	432	Cervical cancer	1	Number	2007	6857.275817	8836.778022	5814.587879
1	Deaths	174	Eastern Sub-Saharan Africa	2	Female	24	15-49 years	432	Cervical cancer	2	Percent	2007	0.018143321	0.023458966	0.014910461
1	Deaths	174	Eastern Sub-Saharan Africa	2	Female	24	15-49 years	432	Cervical cancer	3	Rate	2007	9.719774263	12.52559907	8.241827093
1	Deaths	174	Eastern Sub-Saharan Africa	2	Female	41	50-74 years	432	Cervical cancer	1	Number	2007	9250.723124	11151.92142	7917.919305
1	Deaths	174	Eastern Sub-Saharan Africa	2	Female	41	50-74 years	432	Cervical cancer	2	Percent	2007	0.034281879	0.040656948	0.029864902
1	Deaths	174	Eastern Sub-Saharan Africa	2	Female	41	50-74 years	432	Cervical cancer	3	Rate	2007	83.54233904	100.7118674	71.5059234
1	Deaths	174	Eastern Sub-Saharan Africa	2	Female	234	75+ years	432	Cervical cancer	1	Number	2007	1150.949966	1432.833896	948.7315243
1	Deaths	174	Eastern Sub-Saharan Africa	2	Female	234	75+ years	432	Cervical cancer	2	Percent	2007	0.008316221	0.010135736	0.006968648
1	Deaths	174	Eastern Sub-Saharan Africa	2	Female	234	75+ years	432	Cervical cancer	3	Rate	2007	89.85246742	111.8586079	74.06565959
1	Deaths	65	High-income Asia Pacific	2	Female	24	15-49 years	432	Cervical cancer	1	Number	1995	981.7165226	1044.233381	922.419479
1	Deaths	65	High-income Asia Pacific	2	Female	24	15-49 years	432	Cervical cancer	2	Percent	1995	0.028553692	0.030357418	0.026867078
1	Deaths	65	High-income Asia Pacific	2	Female	24	15-49 years	432	Cervical cancer	3	Rate	1995	2.139897839	2.27616904	2.010645033
1	Deaths	65	High-income Asia Pacific	2	Female	41	50-74 years	432	Cervical cancer	1	Number	1995	2426.891236	2616.627919	2240.38729
1	Deaths	65	High-income Asia Pacific	2	Female	41	50-74 years	432	Cervical cancer	2	Percent	1995	0.015486661	0.016712664	0.014269662
1	Deaths	65	High-income Asia Pacific	2	Female	41	50-74 years	432	Cervical cancer	3	Rate	1995	10.5815243	11.40879801	9.768345688
1	Deaths	65	High-income Asia Pacific	2	Female	234	75+ years	432	Cervical cancer	1	Number	1995	1365.030762	1495.655525	1147.449523
1	Deaths	65	High-income Asia Pacific	2	Female	234	75+ years	432	Cervical cancer	2	Percent	1995	0.004214527	0.004620329	0.003536532
1	Deaths	65	High-income Asia Pacific	2	Female	234	75+ years	432	Cervical cancer	3	Rate	1995	25.90694655	28.38607657	21.7774678
1	Deaths	65	High-income Asia Pacific	2	Female	24	15-49 years	432	Cervical cancer	1	Number	1994	935.2601415	998.2795855	875.9959953
1	Deaths	65	High-income Asia Pacific	2	Female	24	15-49 years	432	Cervical cancer	2	Percent	1994	0.028044591	0.029919672	0.026228525
1	Deaths	65	High-income Asia Pacific	2	Female	24	15-49 years	432	Cervical cancer	3	Rate	1994	2.045133501	2.182938129	1.915540583
1	Deaths	65	High-income Asia Pacific	2	Female	41	50-74 years	432	Cervical cancer	1	Number	1994	2430.652408	2608.888373	2253.985105
1	Deaths	65	High-income Asia Pacific	2	Female	41	50-74 years	432	Cervical cancer	2	Percent	1994	0.015677702	0.016815671	0.014543532
1	Deaths	65	High-income Asia Pacific	2	Female	41	50-74 years	432	Cervical cancer	3	Rate	1994	10.71034067	11.4957133	9.931880118
1	Deaths	65	High-income Asia Pacific	2	Female	234	75+ years	432	Cervical cancer	1	Number	1994	1272.648052	1389.679214	1072.4191
1	Deaths	65	High-income Asia Pacific	2	Female	234	75+ years	432	Cervical cancer	2	Percent	1994	0.004068801	0.004444042	0.003424593
1	Deaths	65	High-income Asia Pacific	2	Female	234	75+ years	432	Cervical cancer	3	Rate	1994	25.41813702	27.75555789	21.41903694
1	Deaths	192	Southern Sub-Saharan Africa	2	Female	24	15-49 years	432	Cervical cancer	1	Number	1994	1225.756312	1438.622025	1064.14052
1	Deaths	192	Southern Sub-Saharan Africa	2	Female	24	15-49 years	432	Cervical cancer	2	Percent	1994	0.016556727	0.020601947	0.013030035
1	Deaths	192	Southern Sub-Saharan Africa	2	Female	24	15-49 years	432	Cervical cancer	3	Rate	1994	8.210570145	9.636423602	7.128007665
1	Deaths	192	Southern Sub-Saharan Africa	2	Female	41	50-74 years	432	Cervical cancer	1	Number	1994	1551.367017	1945.740183	1327.915583
1	Deaths	192	Southern Sub-Saharan Africa	2	Female	41	50-74 years	432	Cervical cancer	2	Percent	1994	0.030175063	0.037950067	0.026060239
1	Deaths	192	Southern Sub-Saharan Africa	2	Female	41	50-74 years	432	Cervical cancer	3	Rate	1994	47.58603377	59.68288421	40.73197063
1	Deaths	192	Southern Sub-Saharan Africa	2	Female	234	75+ years	432	Cervical cancer	1	Number	1994	435.447609	554.4407119	362.0525503
1	Deaths	192	Southern Sub-Saharan Africa	2	Female	234	75+ years	432	Cervical cancer	2	Percent	1994	0.009542928	0.011911838	0.008016787
1	Deaths	192	Southern Sub-Saharan Africa	2	Female	234	75+ years	432	Cervical cancer	3	Rate	1994	84.23373368	107.2519639	70.03606741
1	Deaths	124	Central Latin America	2	Female	24	15-49 years	432	Cervical cancer	1	Number	1994	3552.868356	3656.607901	3448.392752
1	Deaths	124	Central Latin America	2	Female	24	15-49 years	432	Cervical cancer	2	Percent	1994	0.060668228	0.062503735	0.058960334
1	Deaths	124	Central Latin America	2	Female	24	15-49 years	432	Cervical cancer	3	Rate	1994	7.605539141	7.82761187	7.38189075
1	Deaths	124	Central Latin America	2	Female	41	50-74 years	432	Cervical cancer	1	Number	1994	5009.664796	5131.22113	4879.399038
1	Deaths	124	Central Latin America	2	Female	41	50-74 years	432	Cervical cancer	2	Percent	1994	0.04377616	0.044736719	0.042665325
1	Deaths	124	Central Latin America	2	Female	41	50-74 years	432	Cervical cancer	3	Rate	1994	53.12819188	54.41731371	51.74670539
1	Deaths	124	Central Latin America	2	Female	234	75+ years	432	Cervical cancer	1	Number	1994	1729.893892	1806.89456	1593.225302
1	Deaths	124	Central Latin America	2	Female	234	75+ years	432	Cervical cancer	2	Percent	1994	0.014472689	0.01511743	0.013304839
1	Deaths	124	Central Latin America	2	Female	234	75+ years	432	Cervical cancer	3	Rate	1994	117.8282291	123.0729741	108.519324
1	Deaths	32	Central Asia	2	Female	24	15-49 years	432	Cervical cancer	1	Number	1995	830.4996455	884.5955776	775.5663309
1	Deaths	32	Central Asia	2	Female	24	15-49 years	432	Cervical cancer	2	Percent	1995	0.02641975	0.028130476	0.024978196
1	Deaths	32	Central Asia	2	Female	24	15-49 years	432	Cervical cancer	3	Rate	1995	4.574773541	4.872758784	4.272175611
1	Deaths	32	Central Asia	2	Female	41	50-74 years	432	Cervical cancer	1	Number	1995	1461.192065	1547.099279	1383.033354
1	Deaths	32	Central Asia	2	Female	41	50-74 years	432	Cervical cancer	2	Percent	1995	0.014500687	0.015239663	0.013832446
1	Deaths	32	Central Asia	2	Female	41	50-74 years	432	Cervical cancer	3	Rate	1995	28.259591	29.92104455	26.74799423
1	Deaths	32	Central Asia	2	Female	234	75+ years	432	Cervical cancer	1	Number	1995	288.399424	312.0010169	265.3445566
1	Deaths	32	Central Asia	2	Female	234	75+ years	432	Cervical cancer	2	Percent	1995	0.002855076	0.003076771	0.002637311
1	Deaths	32	Central Asia	2	Female	234	75+ years	432	Cervical cancer	3	Rate	1995	30.60339361	33.10786753	28.15693524
1	Deaths	65	High-income Asia Pacific	2	Female	24	15-49 years	432	Cervical cancer	1	Number	1992	977.0724952	1042.034832	909.7993422
1	Deaths	65	High-income Asia Pacific	2	Female	24	15-49 years	432	Cervical cancer	2	Percent	1992	0.027802627	0.029651251	0.02589306
1	Deaths	65	High-income Asia Pacific	2	Female	24	15-49 years	432	Cervical cancer	3	Rate	1992	2.134020819	2.275904845	1.987089747
1	Deaths	65	High-income Asia Pacific	2	Female	41	50-74 years	432	Cervical cancer	1	Number	1992	2478.114728	2671.582302	2296.537766
1	Deaths	65	High-income Asia Pacific	2	Female	41	50-74 years	432	Cervical cancer	2	Percent	1992	0.016154177	0.017390282	0.014989742
1	Deaths	65	High-income Asia Pacific	2	Female	41	50-74 years	432	Cervical cancer	3	Rate	1992	11.44795431	12.34170145	10.60913731
1	Deaths	65	High-income Asia Pacific	2	Female	234	75+ years	432	Cervical cancer	1	Number	1992	1236.01196	1337.157115	1053.03404
1	Deaths	65	High-income Asia Pacific	2	Female	234	75+ years	432	Cervical cancer	2	Percent	1992	0.004121465	0.004459522	0.003507516
1	Deaths	65	High-income Asia Pacific	2	Female	234	75+ years	432	Cervical cancer	3	Rate	1992	26.48297653	28.6501277	22.56246433
1	Deaths	138	North Africa and Middle East	2	Female	24	15-49 years	432	Cervical cancer	1	Number	1994	1459.919103	1723.985967	1249.129496
1	Deaths	138	North Africa and Middle East	2	Female	24	15-49 years	432	Cervical cancer	2	Percent	1994	0.010403208	0.012134724	0.009246972
1	Deaths	138	North Africa and Middle East	2	Female	24	15-49 years	432	Cervical cancer	3	Rate	1994	1.644014658	1.94138031	1.406644517
1	Deaths	138	North Africa and Middle East	2	Female	41	50-74 years	432	Cervical cancer	1	Number	1994	2168.200712	2574.232301	1881.597795
1	Deaths	138	North Africa and Middle East	2	Female	41	50-74 years	432	Cervical cancer	2	Percent	1994	0.00713497	0.008360972	0.006255507
1	Deaths	138	North Africa and Middle East	2	Female	41	50-74 years	432	Cervical cancer	3	Rate	1994	11.60794056	13.78172019	10.07354865
1	Deaths	138	North Africa and Middle East	2	Female	234	75+ years	432	Cervical cancer	1	Number	1994	364.9066083	455.6921306	304.3945417
1	Deaths	138	North Africa and Middle East	2	Female	234	75+ years	432	Cervical cancer	2	Percent	1994	0.001568655	0.001938709	0.001309933
1	Deaths	138	North Africa and Middle East	2	Female	234	75+ years	432	Cervical cancer	3	Rate	1994	16.49318222	20.59653943	13.75813572
1	Deaths	5	East Asia	2	Female	24	15-49 years	432	Cervical cancer	1	Number	2008	12363.02665	14017.70511	10772.94322
1	Deaths	5	East Asia	2	Female	24	15-49 years	432	Cervical cancer	2	Percent	2008	0.03247245	0.034808971	0.03040597
1	Deaths	5	East Asia	2	Female	24	15-49 years	432	Cervical cancer	3	Rate	2008	3.151311704	3.57308606	2.746002498
1	Deaths	5	East Asia	2	Female	41	50-74 years	432	Cervical cancer	1	Number	2008	23285.53051	26108.92197	20424.96638
1	Deaths	5	East Asia	2	Female	41	50-74 years	432	Cervical cancer	2	Percent	2008	0.015727455	0.016717634	0.014747703
1	Deaths	5	East Asia	2	Female	41	50-74 years	432	Cervical cancer	3	Rate	2008	16.11070994	18.06414797	14.13155302
1	Deaths	5	East Asia	2	Female	234	75+ years	432	Cervical cancer	1	Number	2008	6438.961735	7298.788591	5417.158346
1	Deaths	5	East Asia	2	Female	234	75+ years	432	Cervical cancer	2	Percent	2008	0.003166976	0.003488063	0.002712713
1	Deaths	5	East Asia	2	Female	234	75+ years	432	Cervical cancer	3	Rate	2008	27.98214839	31.71874502	23.54164149
1	Deaths	9	Southeast Asia	2	Female	24	15-49 years	432	Cervical cancer	1	Number	2008	7733.138971	8804.205145	6751.660002
1	Deaths	9	Southeast Asia	2	Female	24	15-49 years	432	Cervical cancer	2	Percent	2008	0.024689157	0.026829194	0.022341555
1	Deaths	9	Southeast Asia	2	Female	24	15-49 years	432	Cervical cancer	3	Rate	2008	4.680211485	5.328436769	4.086205718
1	Deaths	9	Southeast Asia	2	Female	41	50-74 years	432	Cervical cancer	1	Number	2008	12389.05838	13909.83284	10942.98653
1	Deaths	9	Southeast Asia	2	Female	41	50-74 years	432	Cervical cancer	2	Percent	2008	0.018908208	0.020632684	0.017082859
1	Deaths	9	Southeast Asia	2	Female	41	50-74 years	432	Cervical cancer	3	Rate	2008	27.72962614	31.13347702	24.49297728
1	Deaths	9	Southeast Asia	2	Female	234	75+ years	432	Cervical cancer	1	Number	2008	2775.472205	3141.867799	2436.563701
1	Deaths	9	Southeast Asia	2	Female	234	75+ years	432	Cervical cancer	2	Percent	2008	0.004459763	0.005014638	0.003935748
1	Deaths	9	Southeast Asia	2	Female	234	75+ years	432	Cervical cancer	3	Rate	2008	41.56341188	47.05028037	36.48816964
1	Deaths	42	Central Europe	2	Female	24	15-49 years	432	Cervical cancer	1	Number	2008	1584.318418	1674.109002	1505.931361
1	Deaths	42	Central Europe	2	Female	24	15-49 years	432	Cervical cancer	2	Percent	2008	0.060301399	0.063571499	0.057323635
1	Deaths	42	Central Europe	2	Female	24	15-49 years	432	Cervical cancer	3	Rate	2008	5.369961199	5.674301505	5.104272529
1	Deaths	42	Central Europe	2	Female	41	50-74 years	432	Cervical cancer	1	Number	2008	4467.88808	4614.616464	4288.186845
1	Deaths	42	Central Europe	2	Female	41	50-74 years	432	Cervical cancer	2	Percent	2008	0.022552385	0.023288369	0.021623684
1	Deaths	42	Central Europe	2	Female	41	50-74 years	432	Cervical cancer	3	Rate	2008	24.77251567	25.58606139	23.7761497
1	Deaths	42	Central Europe	2	Female	234	75+ years	432	Cervical cancer	1	Number	2008	1769.700505	1876.593926	1623.826648
1	Deaths	42	Central Europe	2	Female	234	75+ years	432	Cervical cancer	2	Percent	2008	0.004344247	0.004606183	0.003988382
1	Deaths	42	Central Europe	2	Female	234	75+ years	432	Cervical cancer	3	Rate	2008	36.59395618	38.80430373	33.57756922
1	Deaths	70	Australasia	2	Female	24	15-49 years	432	Cervical cancer	1	Number	2008	101.9729236	111.4418991	92.31741664
1	Deaths	70	Australasia	2	Female	24	15-49 years	432	Cervical cancer	2	Percent	2008	0.025175744	0.027571587	0.022738837
1	Deaths	70	Australasia	2	Female	24	15-49 years	432	Cervical cancer	3	Rate	2008	1.632795035	1.784412696	1.478190623
1	Deaths	70	Australasia	2	Female	41	50-74 years	432	Cervical cancer	1	Number	2008	222.8404337	247.0944584	202.4212047
1	Deaths	70	Australasia	2	Female	41	50-74 years	432	Cervical cancer	2	Percent	2008	0.012424205	0.0137539	0.011294183
1	Deaths	70	Australasia	2	Female	41	50-74 years	432	Cervical cancer	3	Rate	2008	7.049114952	7.816342895	6.403193159
1	Deaths	70	Australasia	2	Female	234	75+ years	432	Cervical cancer	1	Number	2008	185.4258429	213.1997946	149.2438407
1	Deaths	70	Australasia	2	Female	234	75+ years	432	Cervical cancer	2	Percent	2008	0.00308752	0.003551924	0.002483866
1	Deaths	70	Australasia	2	Female	234	75+ years	432	Cervical cancer	3	Rate	2008	20.14475506	23.16213088	16.21392449
1	Deaths	56	Eastern Europe	2	Female	24	15-49 years	432	Cervical cancer	1	Number	2008	2826.563104	2903.902345	2747.746152
1	Deaths	56	Eastern Europe	2	Female	24	15-49 years	432	Cervical cancer	2	Percent	2008	0.023165902	0.023794966	0.022511744
1	Deaths	56	Eastern Europe	2	Female	24	15-49 years	432	Cervical cancer	3	Rate	2008	4.971365596	5.107390028	4.832742162
1	Deaths	56	Eastern Europe	2	Female	41	50-74 years	432	Cervical cancer	1	Number	2008	6046.87922	6238.181846	5849.014571
1	Deaths	56	Eastern Europe	2	Female	41	50-74 years	432	Cervical cancer	2	Percent	2008	0.011782369	0.012157901	0.011383776
1	Deaths	56	Eastern Europe	2	Female	41	50-74 years	432	Cervical cancer	3	Rate	2008	18.32778454	18.90761311	17.72806681
1	Deaths	56	Eastern Europe	2	Female	234	75+ years	432	Cervical cancer	1	Number	2008	2268.763866	2391.1674	2131.597961
1	Deaths	56	Eastern Europe	2	Female	234	75+ years	432	Cervical cancer	2	Percent	2008	0.002677786	0.002821838	0.002514999
1	Deaths	56	Eastern Europe	2	Female	234	75+ years	432	Cervical cancer	3	Rate	2008	26.07885405	27.48585103	24.50216743
1	Deaths	32	Central Asia	2	Female	24	15-49 years	432	Cervical cancer	1	Number	1994	774.8164419	825.0594447	724.5350746
1	Deaths	32	Central Asia	2	Female	24	15-49 years	432	Cervical cancer	2	Percent	1994	0.025818578	0.027478474	0.02439355
1	Deaths	32	Central Asia	2	Female	24	15-49 years	432	Cervical cancer	3	Rate	1994	4.346727974	4.628591721	4.064649001
1	Deaths	32	Central Asia	2	Female	41	50-74 years	432	Cervical cancer	1	Number	1994	1455.92505	1545.760843	1381.491119
1	Deaths	32	Central Asia	2	Female	41	50-74 years	432	Cervical cancer	2	Percent	1994	0.014771184	0.01551329	0.014054948
1	Deaths	32	Central Asia	2	Female	41	50-74 years	432	Cervical cancer	3	Rate	1994	27.69781241	29.40686669	26.28176625
1	Deaths	32	Central Asia	2	Female	234	75+ years	432	Cervical cancer	1	Number	1994	295.1381197	318.2215033	269.8906098
1	Deaths	32	Central Asia	2	Female	234	75+ years	432	Cervical cancer	2	Percent	1994	0.002895918	0.003123028	0.002662858
1	Deaths	32	Central Asia	2	Female	234	75+ years	432	Cervical cancer	3	Rate	1994	30.75313595	33.15840449	28.12236733
1	Deaths	134	Tropical Latin America	2	Female	24	15-49 years	432	Cervical cancer	1	Number	1997	2770.329101	2881.100643	2659.68409
1	Deaths	134	Tropical Latin America	2	Female	24	15-49 years	432	Cervical cancer	2	Percent	1997	0.043469975	0.045192911	0.041762638
1	Deaths	134	Tropical Latin America	2	Female	24	15-49 years	432	Cervical cancer	3	Rate	1997	5.926681451	6.163659665	5.68997393
1	Deaths	134	Tropical Latin America	2	Female	41	50-74 years	432	Cervical cancer	1	Number	1997	4173.539735	4319.535849	3977.952465
1	Deaths	134	Tropical Latin America	2	Female	41	50-74 years	432	Cervical cancer	2	Percent	1997	0.029442996	0.030467935	0.02804406
1	Deaths	134	Tropical Latin America	2	Female	41	50-74 years	432	Cervical cancer	3	Rate	1997	35.82728583	37.08057317	34.14828875
1	Deaths	134	Tropical Latin America	2	Female	234	75+ years	432	Cervical cancer	1	Number	1997	1308.802644	1411.821547	1140.548181
1	Deaths	134	Tropical Latin America	2	Female	234	75+ years	432	Cervical cancer	2	Percent	1997	0.009559509	0.010329212	0.008315826
1	Deaths	134	Tropical Latin America	2	Female	234	75+ years	432	Cervical cancer	3	Rate	1997	70.11621086	75.63522103	61.10234962
1	Deaths	73	Western Europe	2	Female	24	15-49 years	432	Cervical cancer	1	Number	1994	2313.931478	2404.464537	2233.812766
1	Deaths	73	Western Europe	2	Female	24	15-49 years	432	Cervical cancer	2	Percent	1994	0.029234552	0.030362473	0.028225856
1	Deaths	73	Western Europe	2	Female	24	15-49 years	432	Cervical cancer	3	Rate	1994	2.39059714	2.484129758	2.307823918
1	Deaths	73	Western Europe	2	Female	41	50-74 years	432	Cervical cancer	1	Number	1994	5853.867222	6070.108991	5590.035835
1	Deaths	73	Western Europe	2	Female	41	50-74 years	432	Cervical cancer	2	Percent	1994	0.01184639	0.01228186	0.011316398
1	Deaths	73	Western Europe	2	Female	41	50-74 years	432	Cervical cancer	3	Rate	1994	11.12175646	11.53259398	10.62050348
1	Deaths	73	Western Europe	2	Female	234	75+ years	432	Cervical cancer	1	Number	1994	4486.719853	4854.165676	3877.095187
1	Deaths	73	Western Europe	2	Female	234	75+ years	432	Cervical cancer	2	Percent	1994	0.003337549	0.00360999	0.002886898
1	Deaths	73	Western Europe	2	Female	234	75+ years	432	Cervical cancer	3	Rate	1994	27.60357321	29.86420413	23.85298934
1	Deaths	159	South Asia	2	Female	24	15-49 years	432	Cervical cancer	1	Number	2008	17826.91436	19865.42386	15874.92742
1	Deaths	159	South Asia	2	Female	24	15-49 years	432	Cervical cancer	2	Percent	2008	0.020934771	0.023324217	0.018947747
1	Deaths	159	South Asia	2	Female	24	15-49 years	432	Cervical cancer	3	Rate	2008	4.560890168	5.082428431	4.06148809
1	Deaths	159	South Asia	2	Female	41	50-74 years	432	Cervical cancer	1	Number	2008	28368.60389	31622.03242	24772.65592
1	Deaths	159	South Asia	2	Female	41	50-74 years	432	Cervical cancer	2	Percent	2008	0.01721985	0.019181252	0.015041724
1	Deaths	159	South Asia	2	Female	41	50-74 years	432	Cervical cancer	3	Rate	2008	29.80702697	33.2254198	26.02874735
1	Deaths	159	South Asia	2	Female	234	75+ years	432	Cervical cancer	1	Number	2008	4505.438139	5112.86188	3680.314622
1	Deaths	159	South Asia	2	Female	234	75+ years	432	Cervical cancer	2	Percent	2008	0.003749011	0.004248676	0.00308872
1	Deaths	159	South Asia	2	Female	234	75+ years	432	Cervical cancer	3	Rate	2008	35.7655086	40.58741899	29.21543259
1	Deaths	174	Eastern Sub-Saharan Africa	2	Female	24	15-49 years	432	Cervical cancer	1	Number	2008	6871.826384	8800.810371	5779.818929
1	Deaths	174	Eastern Sub-Saharan Africa	2	Female	24	15-49 years	432	Cervical cancer	2	Percent	2008	0.019134478	0.024915955	0.015716442
1	Deaths	174	Eastern Sub-Saharan Africa	2	Female	24	15-49 years	432	Cervical cancer	3	Rate	2008	9.463859067	12.12045014	7.959949614
1	Deaths	174	Eastern Sub-Saharan Africa	2	Female	41	50-74 years	432	Cervical cancer	1	Number	2008	9310.941795	11264.2477	7968.156207
1	Deaths	174	Eastern Sub-Saharan Africa	2	Female	41	50-74 years	432	Cervical cancer	2	Percent	2008	0.034844577	0.041635661	0.030496375
1	Deaths	174	Eastern Sub-Saharan Africa	2	Female	41	50-74 years	432	Cervical cancer	3	Rate	2008	81.54240782	98.64886928	69.7826984
1	Deaths	174	Eastern Sub-Saharan Africa	2	Female	234	75+ years	432	Cervical cancer	1	Number	2008	1184.66865	1470.331936	972.5532735
1	Deaths	174	Eastern Sub-Saharan Africa	2	Female	234	75+ years	432	Cervical cancer	2	Percent	2008	0.00836389	0.010213182	0.006955804
1	Deaths	174	Eastern Sub-Saharan Africa	2	Female	234	75+ years	432	Cervical cancer	3	Rate	2008	89.01118985	110.4747688	73.07370216
1	Deaths	199	Western Sub-Saharan Africa	2	Female	24	15-49 years	432	Cervical cancer	1	Number	1995	3789.547217	4649.535939	3027.86361
1	Deaths	199	Western Sub-Saharan Africa	2	Female	24	15-49 years	432	Cervical cancer	2	Percent	1995	0.018833854	0.022908452	0.01500869
1	Deaths	199	Western Sub-Saharan Africa	2	Female	24	15-49 years	432	Cervical cancer	3	Rate	1995	7.383675372	9.059304986	5.899586597
1	Deaths	199	Western Sub-Saharan Africa	2	Female	41	50-74 years	432	Cervical cancer	1	Number	1995	5122.681185	6109.010007	4220.838287
1	Deaths	199	Western Sub-Saharan Africa	2	Female	41	50-74 years	432	Cervical cancer	2	Percent	1995	0.023099182	0.026147006	0.019710744
1	Deaths	199	Western Sub-Saharan Africa	2	Female	41	50-74 years	432	Cervical cancer	3	Rate	1995	56.85682592	67.8041256	46.84723859
1	Deaths	199	Western Sub-Saharan Africa	2	Female	234	75+ years	432	Cervical cancer	1	Number	1995	1005.77656	1170.719053	844.3054861
1	Deaths	199	Western Sub-Saharan Africa	2	Female	234	75+ years	432	Cervical cancer	2	Percent	1995	0.006636245	0.007605299	0.005649073
1	Deaths	199	Western Sub-Saharan Africa	2	Female	234	75+ years	432	Cervical cancer	3	Rate	1995	76.59408084	89.15513973	64.29738493
1	Deaths	167	Central Sub-Saharan Africa	2	Female	24	15-49 years	432	Cervical cancer	1	Number	1997	1633.213347	2193.33185	1184.389342
1	Deaths	167	Central Sub-Saharan Africa	2	Female	24	15-49 years	432	Cervical cancer	2	Percent	1997	0.018942189	0.025470515	0.014001731
1	Deaths	167	Central Sub-Saharan Africa	2	Female	24	15-49 years	432	Cervical cancer	3	Rate	1997	10.68610192	14.35095282	7.749450028
1	Deaths	167	Central Sub-Saharan Africa	2	Female	41	50-74 years	432	Cervical cancer	1	Number	1997	2831.318814	3658.670106	2141.279191
1	Deaths	167	Central Sub-Saharan Africa	2	Female	41	50-74 years	432	Cervical cancer	2	Percent	1997	0.032104195	0.039793907	0.025804189
1	Deaths	167	Central Sub-Saharan Africa	2	Female	41	50-74 years	432	Cervical cancer	3	Rate	1997	94.27578818	121.8245032	71.29920602
1	Deaths	167	Central Sub-Saharan Africa	2	Female	234	75+ years	432	Cervical cancer	1	Number	1997	303.9510242	417.5047663	220.4969174
1	Deaths	167	Central Sub-Saharan Africa	2	Female	234	75+ years	432	Cervical cancer	2	Percent	1997	0.009126903	0.012242289	0.006692905
1	Deaths	167	Central Sub-Saharan Africa	2	Female	234	75+ years	432	Cervical cancer	3	Rate	1997	107.1272454	147.1491523	77.71392591
1	Deaths	21	Oceania	2	Female	24	15-49 years	432	Cervical cancer	1	Number	1997	162.2911529	223.7794133	119.4067653
1	Deaths	21	Oceania	2	Female	24	15-49 years	432	Cervical cancer	2	Percent	1997	0.031504841	0.041727668	0.024582071
1	Deaths	21	Oceania	2	Female	24	15-49 years	432	Cervical cancer	3	Rate	1997	8.600160794	11.85855731	6.327623922
1	Deaths	21	Oceania	2	Female	41	50-74 years	432	Cervical cancer	1	Number	1997	181.9007988	255.6293324	145.088056
1	Deaths	21	Oceania	2	Female	41	50-74 years	432	Cervical cancer	2	Percent	1997	0.023492566	0.032623808	0.019561454
1	Deaths	21	Oceania	2	Female	41	50-74 years	432	Cervical cancer	3	Rate	1997	53.20175137	74.76563201	42.43488063
1	Deaths	21	Oceania	2	Female	234	75+ years	432	Cervical cancer	1	Number	1997	26.97184691	35.70699283	21.36174904
1	Deaths	21	Oceania	2	Female	234	75+ years	432	Cervical cancer	2	Percent	1997	0.007049465	0.0089967	0.005681248
1	Deaths	21	Oceania	2	Female	234	75+ years	432	Cervical cancer	3	Rate	1997	77.19261945	102.1923459	61.13668705
1	Deaths	96	Southern Latin America	2	Female	24	15-49 years	432	Cervical cancer	1	Number	1992	1049.50786	1129.403955	965.6245154
1	Deaths	96	Southern Latin America	2	Female	24	15-49 years	432	Cervical cancer	2	Percent	1992	0.073059958	0.07854771	0.067072404
1	Deaths	96	Southern Latin America	2	Female	24	15-49 years	432	Cervical cancer	3	Rate	1992	8.236837515	8.863884902	7.578497066
1	Deaths	96	Southern Latin America	2	Female	41	50-74 years	432	Cervical cancer	1	Number	1992	1504.208807	1605.80841	1406.377139
1	Deaths	96	Southern Latin America	2	Female	41	50-74 years	432	Cervical cancer	2	Percent	1992	0.028086311	0.029978849	0.026296688
1	Deaths	96	Southern Latin America	2	Female	41	50-74 years	432	Cervical cancer	3	Rate	1992	31.95198127	34.11013152	29.87386843
1	Deaths	96	Southern Latin America	2	Female	234	75+ years	432	Cervical cancer	1	Number	1992	596.5571576	664.7301411	520.406813
1	Deaths	96	Southern Latin America	2	Female	234	75+ years	432	Cervical cancer	2	Percent	1992	0.007297904	0.008106038	0.006367668
1	Deaths	96	Southern Latin America	2	Female	234	75+ years	432	Cervical cancer	3	Rate	1992	59.4225574	66.21321102	51.83728553
1	Deaths	120	Andean Latin America	2	Female	24	15-49 years	432	Cervical cancer	1	Number	1997	948.6574737	1088.754333	821.8106352
1	Deaths	120	Andean Latin America	2	Female	24	15-49 years	432	Cervical cancer	2	Percent	1997	0.052034482	0.058474495	0.046173544
1	Deaths	120	Andean Latin America	2	Female	24	15-49 years	432	Cervical cancer	3	Rate	1997	8.481818775	9.734405932	7.347698266
1	Deaths	120	Andean Latin America	2	Female	41	50-74 years	432	Cervical cancer	1	Number	1997	1544.133351	1778.46449	1319.711055
1	Deaths	120	Andean Latin America	2	Female	41	50-74 years	432	Cervical cancer	2	Percent	1997	0.051166756	0.057707311	0.0447043
1	Deaths	120	Andean Latin America	2	Female	41	50-74 years	432	Cervical cancer	3	Rate	1997	62.00986868	71.42022379	52.9974365
1	Deaths	120	Andean Latin America	2	Female	234	75+ years	432	Cervical cancer	1	Number	1997	476.8493585	547.8286781	410.2726336
1	Deaths	120	Andean Latin America	2	Female	234	75+ years	432	Cervical cancer	2	Percent	1997	0.014442646	0.016309464	0.012635061
1	Deaths	120	Andean Latin America	2	Female	234	75+ years	432	Cervical cancer	3	Rate	1997	115.7288428	132.955152	99.5710202
1	Deaths	100	High-income North America	2	Female	24	15-49 years	432	Cervical cancer	1	Number	1995	2019.186339	2055.767058	1982.050584
1	Deaths	100	High-income North America	2	Female	24	15-49 years	432	Cervical cancer	2	Percent	1995	0.023739162	0.024172879	0.023302826
1	Deaths	100	High-income North America	2	Female	24	15-49 years	432	Cervical cancer	3	Rate	1995	2.606374374	2.653592922	2.558439381
1	Deaths	100	High-income North America	2	Female	41	50-74 years	432	Cervical cancer	1	Number	1995	3140.867061	3224.517249	3014.107558
1	Deaths	100	High-income North America	2	Female	41	50-74 years	432	Cervical cancer	2	Percent	1995	0.008756489	0.008986227	0.008404692
1	Deaths	100	High-income North America	2	Female	41	50-74 years	432	Cervical cancer	3	Rate	1995	9.925002227	10.18933315	9.524447754
1	Deaths	100	High-income North America	2	Female	234	75+ years	432	Cervical cancer	1	Number	1995	1778.934454	1922.723698	1495.511512
1	Deaths	100	High-income North America	2	Female	234	75+ years	432	Cervical cancer	2	Percent	1995	0.002306179	0.002493048	0.001938963
1	Deaths	100	High-income North America	2	Female	234	75+ years	432	Cervical cancer	3	Rate	1995	17.21250472	18.60377185	14.47017842
1	Deaths	65	High-income Asia Pacific	2	Female	24	15-49 years	432	Cervical cancer	1	Number	1998	987.6922679	1048.376826	938.1258548
1	Deaths	65	High-income Asia Pacific	2	Female	24	15-49 years	432	Cervical cancer	2	Percent	1998	0.030636122	0.032562367	0.029125527
1	Deaths	65	High-income Asia Pacific	2	Female	24	15-49 years	432	Cervical cancer	3	Rate	1998	2.176435807	2.310157665	2.067213411
1	Deaths	65	High-income Asia Pacific	2	Female	41	50-74 years	432	Cervical cancer	1	Number	1998	2404.428501	2606.949469	2230.116673
1	Deaths	65	High-income Asia Pacific	2	Female	41	50-74 years	432	Cervical cancer	2	Percent	1998	0.015686334	0.017022756	0.014550114
1	Deaths	65	High-income Asia Pacific	2	Female	41	50-74 years	432	Cervical cancer	3	Rate	1998	9.827247738	10.65498028	9.114810035
1	Deaths	65	High-income Asia Pacific	2	Female	234	75+ years	432	Cervical cancer	1	Number	1998	1471.424435	1638.578286	1207.638899
1	Deaths	65	High-income Asia Pacific	2	Female	234	75+ years	432	Cervical cancer	2	Percent	1998	0.004239538	0.004718163	0.003480991
1	Deaths	65	High-income Asia Pacific	2	Female	234	75+ years	432	Cervical cancer	3	Rate	1998	24.25268719	27.00779304	19.90485395
1	Deaths	32	Central Asia	2	Female	24	15-49 years	432	Cervical cancer	1	Number	1998	897.2971556	956.1299407	843.5036088
1	Deaths	32	Central Asia	2	Female	24	15-49 years	432	Cervical cancer	2	Percent	1998	0.027707634	0.029274198	0.026081083
1	Deaths	32	Central Asia	2	Female	24	15-49 years	432	Cervical cancer	3	Rate	1998	4.703220647	5.011595157	4.421259518
1	Deaths	32	Central Asia	2	Female	41	50-74 years	432	Cervical cancer	1	Number	1998	1362.657408	1439.668545	1279.901286
1	Deaths	32	Central Asia	2	Female	41	50-74 years	432	Cervical cancer	2	Percent	1998	0.013658882	0.014310301	0.012903921
1	Deaths	32	Central Asia	2	Female	41	50-74 years	432	Cervical cancer	3	Rate	1998	26.92974702	28.45169261	25.29426519
1	Deaths	32	Central Asia	2	Female	234	75+ years	432	Cervical cancer	1	Number	1998	268.0824406	288.656971	245.8773793
1	Deaths	32	Central Asia	2	Female	234	75+ years	432	Cervical cancer	2	Percent	1998	0.002775565	0.002990297	0.002566142
1	Deaths	32	Central Asia	2	Female	234	75+ years	432	Cervical cancer	3	Rate	1998	29.17326985	31.41223158	26.75687045
1	Deaths	138	North Africa and Middle East	2	Female	24	15-49 years	432	Cervical cancer	1	Number	1997	1529.640762	1792.45897	1327.833543
1	Deaths	138	North Africa and Middle East	2	Female	24	15-49 years	432	Cervical cancer	2	Percent	1997	0.010360792	0.011932866	0.00913363
1	Deaths	138	North Africa and Middle East	2	Female	24	15-49 years	432	Cervical cancer	3	Rate	1997	1.569555058	1.839231219	1.362481901
1	Deaths	138	North Africa and Middle East	2	Female	41	50-74 years	432	Cervical cancer	1	Number	1997	2213.328091	2574.032658	1929.820606
1	Deaths	138	North Africa and Middle East	2	Female	41	50-74 years	432	Cervical cancer	2	Percent	1997	0.006928912	0.007984995	0.006173465
1	Deaths	138	North Africa and Middle East	2	Female	41	50-74 years	432	Cervical cancer	3	Rate	1997	11.05842976	12.8606145	9.64194405
1	Deaths	138	North Africa and Middle East	2	Female	234	75+ years	432	Cervical cancer	1	Number	1997	392.008455	474.0217891	331.4214889
1	Deaths	138	North Africa and Middle East	2	Female	234	75+ years	432	Cervical cancer	2	Percent	1997	0.00156726	0.001896605	0.001331157
1	Deaths	138	North Africa and Middle East	2	Female	234	75+ years	432	Cervical cancer	3	Rate	1997	15.84631453	19.16157233	13.39718338
1	Deaths	192	Southern Sub-Saharan Africa	2	Female	24	15-49 years	432	Cervical cancer	1	Number	1997	1067.033096	1275.279501	934.1301955
1	Deaths	192	Southern Sub-Saharan Africa	2	Female	24	15-49 years	432	Cervical cancer	2	Percent	1997	0.009945525	0.012510691	0.007823765
1	Deaths	192	Southern Sub-Saharan Africa	2	Female	24	15-49 years	432	Cervical cancer	3	Rate	1997	6.603341021	7.892075213	5.780870589
1	Deaths	192	Southern Sub-Saharan Africa	2	Female	41	50-74 years	432	Cervical cancer	1	Number	1997	1973.805899	2265.962869	1740.438588
1	Deaths	192	Southern Sub-Saharan Africa	2	Female	41	50-74 years	432	Cervical cancer	2	Percent	1997	0.027644495	0.031090714	0.024480707
1	Deaths	192	Southern Sub-Saharan Africa	2	Female	41	50-74 years	432	Cervical cancer	3	Rate	1997	55.84473322	64.11070713	49.24209047
1	Deaths	192	Southern Sub-Saharan Africa	2	Female	234	75+ years	432	Cervical cancer	1	Number	1997	601.9388141	687.908123	512.8331899
1	Deaths	192	Southern Sub-Saharan Africa	2	Female	234	75+ years	432	Cervical cancer	2	Percent	1997	0.010345387	0.011760798	0.00886046
1	Deaths	192	Southern Sub-Saharan Africa	2	Female	234	75+ years	432	Cervical cancer	3	Rate	1997	102.7024426	117.370475	87.49929395
1	Deaths	104	Caribbean	2	Female	24	15-49 years	432	Cervical cancer	1	Number	1997	970.9472879	1115.955661	853.076586
1	Deaths	104	Caribbean	2	Female	24	15-49 years	432	Cervical cancer	2	Percent	1997	0.039460224	0.046618562	0.033668096
1	Deaths	104	Caribbean	2	Female	24	15-49 years	432	Cervical cancer	3	Rate	1997	9.48690148	10.90374477	8.335214102
1	Deaths	104	Caribbean	2	Female	41	50-74 years	432	Cervical cancer	1	Number	1997	1166.242445	1347.264856	1030.44032
1	Deaths	104	Caribbean	2	Female	41	50-74 years	432	Cervical cancer	2	Percent	1997	0.029115819	0.033277046	0.026034396
1	Deaths	104	Caribbean	2	Female	41	50-74 years	432	Cervical cancer	3	Rate	1997	40.55102944	46.84529968	35.82909876
1	Deaths	104	Caribbean	2	Female	234	75+ years	432	Cervical cancer	1	Number	1997	348.9091893	387.8814435	309.2226268
1	Deaths	104	Caribbean	2	Female	234	75+ years	432	Cervical cancer	2	Percent	1997	0.007803008	0.008616301	0.006983093
1	Deaths	104	Caribbean	2	Female	234	75+ years	432	Cervical cancer	3	Rate	1997	60.02224717	66.72657697	53.19503613
1	Deaths	32	Central Asia	2	Female	24	15-49 years	432	Cervical cancer	1	Number	1997	899.6537488	955.9432825	841.3860487
1	Deaths	32	Central Asia	2	Female	24	15-49 years	432	Cervical cancer	2	Percent	1997	0.027654471	0.029305106	0.025995745
1	Deaths	32	Central Asia	2	Female	24	15-49 years	432	Cervical cancer	3	Rate	1997	4.792876723	5.092757423	4.482457405
1	Deaths	32	Central Asia	2	Female	41	50-74 years	432	Cervical cancer	1	Number	1997	1420.24331	1498.689339	1332.175466
1	Deaths	32	Central Asia	2	Female	41	50-74 years	432	Cervical cancer	2	Percent	1997	0.014143702	0.01480155	0.013434111
1	Deaths	32	Central Asia	2	Female	41	50-74 years	432	Cervical cancer	3	Rate	1997	27.98687425	29.53270738	26.25143663
1	Deaths	32	Central Asia	2	Female	234	75+ years	432	Cervical cancer	1	Number	1997	275.8380905	296.4194685	252.4529757
1	Deaths	32	Central Asia	2	Female	234	75+ years	432	Cervical cancer	2	Percent	1997	0.002828033	0.003046673	0.002612643
1	Deaths	32	Central Asia	2	Female	234	75+ years	432	Cervical cancer	3	Rate	1997	30.00033444	32.23877881	27.45695377
1	Deaths	21	Oceania	2	Female	24	15-49 years	432	Cervical cancer	1	Number	1995	157.0098519	213.5656186	112.7090149
1	Deaths	21	Oceania	2	Female	24	15-49 years	432	Cervical cancer	2	Percent	1995	0.031816479	0.042420402	0.024038868
1	Deaths	21	Oceania	2	Female	24	15-49 years	432	Cervical cancer	3	Rate	1995	8.785233891	11.94972092	6.306451763
1	Deaths	21	Oceania	2	Female	41	50-74 years	432	Cervical cancer	1	Number	1995	176.9573192	243.3294704	140.5649018
1	Deaths	21	Oceania	2	Female	41	50-74 years	432	Cervical cancer	2	Percent	1995	0.023517042	0.031975227	0.019648759
1	Deaths	21	Oceania	2	Female	41	50-74 years	432	Cervical cancer	3	Rate	1995	54.53015297	74.98301456	43.31567425
1	Deaths	21	Oceania	2	Female	234	75+ years	432	Cervical cancer	1	Number	1995	24.64773487	33.56307426	19.47216866
1	Deaths	21	Oceania	2	Female	234	75+ years	432	Cervical cancer	2	Percent	1995	0.00716668	0.009279092	0.005761148
1	Deaths	21	Oceania	2	Female	234	75+ years	432	Cervical cancer	3	Rate	1995	78.52998515	106.9350891	62.04014788
1	Deaths	5	East Asia	2	Female	24	15-49 years	432	Cervical cancer	1	Number	2009	12669.80468	14664.73508	10782.04377
1	Deaths	5	East Asia	2	Female	24	15-49 years	432	Cervical cancer	2	Percent	2009	0.034866949	0.037341315	0.032483293
1	Deaths	5	East Asia	2	Female	24	15-49 years	432	Cervical cancer	3	Rate	2009	3.214214263	3.72030997	2.735306482
1	Deaths	5	East Asia	2	Female	41	50-74 years	432	Cervical cancer	1	Number	2009	22974.11996	26022.91315	20069.50304
1	Deaths	5	East Asia	2	Female	41	50-74 years	432	Cervical cancer	2	Percent	2009	0.015868975	0.016892912	0.014721472
1	Deaths	5	East Asia	2	Female	41	50-74 years	432	Cervical cancer	3	Rate	2009	15.55197753	17.61581124	13.58574174
1	Deaths	5	East Asia	2	Female	234	75+ years	432	Cervical cancer	1	Number	2009	6716.778565	7520.058067	5699.159967
1	Deaths	5	East Asia	2	Female	234	75+ years	432	Cervical cancer	2	Percent	2009	0.003168409	0.003445008	0.002714809
1	Deaths	5	East Asia	2	Female	234	75+ years	432	Cervical cancer	3	Rate	2009	27.81684732	31.14354673	23.60248461
1	Deaths	9	Southeast Asia	2	Female	24	15-49 years	432	Cervical cancer	1	Number	2009	7716.203852	8805.668998	6743.468579
1	Deaths	9	Southeast Asia	2	Female	24	15-49 years	432	Cervical cancer	2	Percent	2009	0.027444957	0.030167439	0.02474855
1	Deaths	9	Southeast Asia	2	Female	24	15-49 years	432	Cervical cancer	3	Rate	2009	4.60667926	5.257104856	4.025942994
1	Deaths	9	Southeast Asia	2	Female	41	50-74 years	432	Cervical cancer	1	Number	2009	12574.39129	14159.78352	11141.84685
1	Deaths	9	Southeast Asia	2	Female	41	50-74 years	432	Cervical cancer	2	Percent	2009	0.019352096	0.020979073	0.017466285
1	Deaths	9	Southeast Asia	2	Female	41	50-74 years	432	Cervical cancer	3	Rate	2009	27.09434483	30.51042779	24.0076067
1	Deaths	9	Southeast Asia	2	Female	234	75+ years	432	Cervical cancer	1	Number	2009	2847.772616	3240.062789	2500.865045
1	Deaths	9	Southeast Asia	2	Female	234	75+ years	432	Cervical cancer	2	Percent	2009	0.004522045	0.005083751	0.003974985
1	Deaths	9	Southeast Asia	2	Female	234	75+ years	432	Cervical cancer	3	Rate	2009	41.20673468	46.88309978	36.18704731
1	Deaths	56	Eastern Europe	2	Female	24	15-49 years	432	Cervical cancer	1	Number	2009	2717.782586	2794.74095	2639.809526
1	Deaths	56	Eastern Europe	2	Female	24	15-49 years	432	Cervical cancer	2	Percent	2009	0.024412659	0.025107655	0.023699246
1	Deaths	56	Eastern Europe	2	Female	24	15-49 years	432	Cervical cancer	3	Rate	2009	4.85633935	4.993854371	4.717011194
1	Deaths	56	Eastern Europe	2	Female	41	50-74 years	432	Cervical cancer	1	Number	2009	6016.447762	6219.370388	5811.719466
1	Deaths	56	Eastern Europe	2	Female	41	50-74 years	432	Cervical cancer	2	Percent	2009	0.012120312	0.012525789	0.011715867
1	Deaths	56	Eastern Europe	2	Female	41	50-74 years	432	Cervical cancer	3	Rate	2009	17.91063817	18.5147278	17.30117315
1	Deaths	56	Eastern Europe	2	Female	234	75+ years	432	Cervical cancer	1	Number	2009	2164.893046	2283.463884	2022.322895
1	Deaths	56	Eastern Europe	2	Female	234	75+ years	432	Cervical cancer	2	Percent	2009	0.002614437	0.002756004	0.002442926
1	Deaths	56	Eastern Europe	2	Female	234	75+ years	432	Cervical cancer	3	Rate	2009	25.08450067	26.45837467	23.43254791
1	Deaths	96	Southern Latin America	2	Female	24	15-49 years	432	Cervical cancer	1	Number	1998	1106.041229	1190.24398	1016.618868
1	Deaths	96	Southern Latin America	2	Female	24	15-49 years	432	Cervical cancer	2	Percent	1998	0.076547973	0.082337286	0.070511116
1	Deaths	96	Southern Latin America	2	Female	24	15-49 years	432	Cervical cancer	3	Rate	1998	8.052434383	8.665464985	7.401402869
1	Deaths	96	Southern Latin America	2	Female	41	50-74 years	432	Cervical cancer	1	Number	1998	1740.853678	1876.60261	1620.242331
1	Deaths	96	Southern Latin America	2	Female	41	50-74 years	432	Cervical cancer	2	Percent	1998	0.031539807	0.033965466	0.029378069
1	Deaths	96	Southern Latin America	2	Female	41	50-74 years	432	Cervical cancer	3	Rate	1998	33.92791745	36.57356115	31.5772938
1	Deaths	96	Southern Latin America	2	Female	234	75+ years	432	Cervical cancer	1	Number	1998	781.7138871	875.1003462	677.9390261
1	Deaths	96	Southern Latin America	2	Female	234	75+ years	432	Cervical cancer	2	Percent	1998	0.008033411	0.008994098	0.006978482
1	Deaths	96	Southern Latin America	2	Female	234	75+ years	432	Cervical cancer	3	Rate	1998	63.621512	71.22197532	55.17556563
1	Deaths	42	Central Europe	2	Female	24	15-49 years	432	Cervical cancer	1	Number	2009	1513.845055	1596.142413	1434.310893
1	Deaths	42	Central Europe	2	Female	24	15-49 years	432	Cervical cancer	2	Percent	2009	0.059651941	0.062969161	0.056678684
1	Deaths	42	Central Europe	2	Female	24	15-49 years	432	Cervical cancer	3	Rate	2009	5.184468692	5.466312647	4.912087864
1	Deaths	42	Central Europe	2	Female	41	50-74 years	432	Cervical cancer	1	Number	2009	4463.497748	4600.487655	4272.889855
1	Deaths	42	Central Europe	2	Female	41	50-74 years	432	Cervical cancer	2	Percent	2009	0.022726235	0.023473124	0.021779227
1	Deaths	42	Central Europe	2	Female	41	50-74 years	432	Cervical cancer	3	Rate	2009	24.54564276	25.29897692	23.49745286
1	Deaths	42	Central Europe	2	Female	234	75+ years	432	Cervical cancer	1	Number	2009	1777.92591	1882.402642	1627.742697
1	Deaths	42	Central Europe	2	Female	234	75+ years	432	Cervical cancer	2	Percent	2009	0.00424821	0.004500655	0.003887071
1	Deaths	42	Central Europe	2	Female	234	75+ years	432	Cervical cancer	3	Rate	2009	35.94283622	38.05495463	32.90670823
1	Deaths	70	Australasia	2	Female	24	15-49 years	432	Cervical cancer	1	Number	2009	97.80452177	108.1156459	88.24374532
1	Deaths	70	Australasia	2	Female	24	15-49 years	432	Cervical cancer	2	Percent	2009	0.023772534	0.026206943	0.0215314
1	Deaths	70	Australasia	2	Female	24	15-49 years	432	Cervical cancer	3	Rate	2009	1.551507483	1.715076467	1.399841528
1	Deaths	70	Australasia	2	Female	41	50-74 years	432	Cervical cancer	1	Number	2009	218.9643573	243.3653368	197.7997364
1	Deaths	70	Australasia	2	Female	41	50-74 years	432	Cervical cancer	2	Percent	2009	0.012061516	0.013369508	0.010899326
1	Deaths	70	Australasia	2	Female	41	50-74 years	432	Cervical cancer	3	Rate	2009	6.734949083	7.485479246	6.083963481
1	Deaths	70	Australasia	2	Female	234	75+ years	432	Cervical cancer	1	Number	2009	177.2913302	204.964583	142.222049
1	Deaths	70	Australasia	2	Female	234	75+ years	432	Cervical cancer	2	Percent	2009	0.002947074	0.003410591	0.002356481
1	Deaths	70	Australasia	2	Female	234	75+ years	432	Cervical cancer	3	Rate	2009	19.024622	21.99415906	15.26143844
1	Deaths	167	Central Sub-Saharan Africa	2	Female	24	15-49 years	432	Cervical cancer	1	Number	1995	1612.656759	2207.757943	1197.832304
1	Deaths	167	Central Sub-Saharan Africa	2	Female	24	15-49 years	432	Cervical cancer	2	Percent	1995	0.021417059	0.028346648	0.015779153
1	Deaths	167	Central Sub-Saharan Africa	2	Female	24	15-49 years	432	Cervical cancer	3	Rate	1995	11.22476041	15.36691166	8.337410023
1	Deaths	167	Central Sub-Saharan Africa	2	Female	41	50-74 years	432	Cervical cancer	1	Number	1995	2776.948754	3588.175406	2123.68221
1	Deaths	167	Central Sub-Saharan Africa	2	Female	41	50-74 years	432	Cervical cancer	2	Percent	1995	0.033232169	0.041435798	0.026649917
1	Deaths	167	Central Sub-Saharan Africa	2	Female	41	50-74 years	432	Cervical cancer	3	Rate	1995	95.71101612	123.6709585	73.19536664
1	Deaths	167	Central Sub-Saharan Africa	2	Female	234	75+ years	432	Cervical cancer	1	Number	1995	272.7033773	376.1757047	198.5659808
1	Deaths	167	Central Sub-Saharan Africa	2	Female	234	75+ years	432	Cervical cancer	2	Percent	1995	0.009176877	0.012105048	0.006810466
1	Deaths	167	Central Sub-Saharan Africa	2	Female	234	75+ years	432	Cervical cancer	3	Rate	1995	107.0795398	147.70892	77.96879545
1	Deaths	159	South Asia	2	Female	24	15-49 years	432	Cervical cancer	1	Number	2009	17765.65027	19826.36571	15890.35528
1	Deaths	159	South Asia	2	Female	24	15-49 years	432	Cervical cancer	2	Percent	2009	0.020972833	0.023355217	0.019012261
1	Deaths	159	South Asia	2	Female	24	15-49 years	432	Cervical cancer	3	Rate	2009	4.450435513	4.966660986	3.980659329
1	Deaths	159	South Asia	2	Female	41	50-74 years	432	Cervical cancer	1	Number	2009	28416.89871	31707.82275	24813.6595
1	Deaths	159	South Asia	2	Female	41	50-74 years	432	Cervical cancer	2	Percent	2009	0.017161078	0.019174566	0.015138026
1	Deaths	159	South Asia	2	Female	41	50-74 years	432	Cervical cancer	3	Rate	2009	28.84473293	32.1852039	25.1872447
1	Deaths	159	South Asia	2	Female	234	75+ years	432	Cervical cancer	1	Number	2009	4569.826975	5208.415534	3817.797798
1	Deaths	159	South Asia	2	Female	234	75+ years	432	Cervical cancer	2	Percent	2009	0.003782309	0.00430207	0.003151589
1	Deaths	159	South Asia	2	Female	234	75+ years	432	Cervical cancer	3	Rate	2009	34.47371084	39.29107426	28.8005778
1	Deaths	174	Eastern Sub-Saharan Africa	2	Female	24	15-49 years	432	Cervical cancer	1	Number	2009	6949.07293	9033.680356	5813.210696
1	Deaths	174	Eastern Sub-Saharan Africa	2	Female	24	15-49 years	432	Cervical cancer	2	Percent	2009	0.01993995	0.026027896	0.016465236
1	Deaths	174	Eastern Sub-Saharan Africa	2	Female	24	15-49 years	432	Cervical cancer	3	Rate	2009	9.294651593	12.08289398	7.775392285
1	Deaths	174	Eastern Sub-Saharan Africa	2	Female	41	50-74 years	432	Cervical cancer	1	Number	2009	9455.278251	11519.247	8007.171564
1	Deaths	174	Eastern Sub-Saharan Africa	2	Female	41	50-74 years	432	Cervical cancer	2	Percent	2009	0.035350198	0.042386168	0.030989496
1	Deaths	174	Eastern Sub-Saharan Africa	2	Female	41	50-74 years	432	Cervical cancer	3	Rate	2009	80.22204726	97.73351485	67.9357792
1	Deaths	174	Eastern Sub-Saharan Africa	2	Female	234	75+ years	432	Cervical cancer	1	Number	2009	1222.361005	1523.770382	1004.396205
1	Deaths	174	Eastern Sub-Saharan Africa	2	Female	234	75+ years	432	Cervical cancer	2	Percent	2009	0.008390944	0.010262308	0.00699109
1	Deaths	174	Eastern Sub-Saharan Africa	2	Female	234	75+ years	432	Cervical cancer	3	Rate	2009	88.48247513	110.3004549	72.70475893
1	Deaths	32	Central Asia	2	Female	24	15-49 years	432	Cervical cancer	1	Number	2000	926.7735328	987.436912	867.8629489
1	Deaths	32	Central Asia	2	Female	24	15-49 years	432	Cervical cancer	2	Percent	2000	0.028701606	0.030265265	0.027088319
1	Deaths	32	Central Asia	2	Female	24	15-49 years	432	Cervical cancer	3	Rate	2000	4.684115889	4.990721859	4.386368929
1	Deaths	32	Central Asia	2	Female	41	50-74 years	432	Cervical cancer	1	Number	2000	1261.322454	1334.617142	1181.493717
1	Deaths	32	Central Asia	2	Female	41	50-74 years	432	Cervical cancer	2	Percent	2000	0.012751421	0.013404748	0.012052769
1	Deaths	32	Central Asia	2	Female	41	50-74 years	432	Cervical cancer	3	Rate	2000	25.00677239	26.45990088	23.42410093
1	Deaths	32	Central Asia	2	Female	234	75+ years	432	Cervical cancer	1	Number	2000	272.902979	292.7049997	250.5045912
1	Deaths	32	Central Asia	2	Female	234	75+ years	432	Cervical cancer	2	Percent	2000	0.002824355	0.003020246	0.002614673
1	Deaths	32	Central Asia	2	Female	234	75+ years	432	Cervical cancer	3	Rate	2000	28.77165964	30.85935029	26.41023877
1	Deaths	134	Tropical Latin America	2	Female	24	15-49 years	432	Cervical cancer	1	Number	1995	2694.918356	2801.692631	2588.0787
1	Deaths	134	Tropical Latin America	2	Female	24	15-49 years	432	Cervical cancer	2	Percent	1995	0.042436362	0.044165582	0.040833681
1	Deaths	134	Tropical Latin America	2	Female	24	15-49 years	432	Cervical cancer	3	Rate	1995	6.017840889	6.256271341	5.77926444
1	Deaths	134	Tropical Latin America	2	Female	41	50-74 years	432	Cervical cancer	1	Number	1995	4031.386562	4179.119204	3847.934025
1	Deaths	134	Tropical Latin America	2	Female	41	50-74 years	432	Cervical cancer	2	Percent	1995	0.02932032	0.030306534	0.027967685
1	Deaths	134	Tropical Latin America	2	Female	41	50-74 years	432	Cervical cancer	3	Rate	1995	37.00077414	38.35669028	35.31701452
1	Deaths	134	Tropical Latin America	2	Female	234	75+ years	432	Cervical cancer	1	Number	1995	1204.447748	1300.991505	1052.731722
1	Deaths	134	Tropical Latin America	2	Female	234	75+ years	432	Cervical cancer	2	Percent	1995	0.00926346	0.00999546	0.008101864
1	Deaths	134	Tropical Latin America	2	Female	234	75+ years	432	Cervical cancer	3	Rate	1995	70.16029506	75.7840662	61.32268366
1	Deaths	104	Caribbean	2	Female	24	15-49 years	432	Cervical cancer	1	Number	1995	938.1563915	1073.023343	821.2039692
1	Deaths	104	Caribbean	2	Female	24	15-49 years	432	Cervical cancer	2	Percent	1995	0.039432193	0.046447612	0.033425693
1	Deaths	104	Caribbean	2	Female	24	15-49 years	432	Cervical cancer	3	Rate	1995	9.392822952	10.74311104	8.221895155
1	Deaths	104	Caribbean	2	Female	41	50-74 years	432	Cervical cancer	1	Number	1995	1183.289379	1361.86444	1046.291832
1	Deaths	104	Caribbean	2	Female	41	50-74 years	432	Cervical cancer	2	Percent	1995	0.029933955	0.034015788	0.02668806
1	Deaths	104	Caribbean	2	Female	41	50-74 years	432	Cervical cancer	3	Rate	1995	43.3578633	49.90117657	38.33802536
1	Deaths	104	Caribbean	2	Female	234	75+ years	432	Cervical cancer	1	Number	1995	357.6054104	394.1467516	320.6588683
1	Deaths	104	Caribbean	2	Female	234	75+ years	432	Cervical cancer	2	Percent	1995	0.008136093	0.00894063	0.007296851
1	Deaths	104	Caribbean	2	Female	234	75+ years	432	Cervical cancer	3	Rate	1995	65.29392551	71.96588165	58.54798515
1	Deaths	96	Southern Latin America	2	Female	24	15-49 years	432	Cervical cancer	1	Number	1994	1014.21399	1099.02118	931.0180609
1	Deaths	96	Southern Latin America	2	Female	24	15-49 years	432	Cervical cancer	2	Percent	1994	0.070305136	0.076201079	0.064613519
1	Deaths	96	Southern Latin America	2	Female	24	15-49 years	432	Cervical cancer	3	Rate	1994	7.757913713	8.406619877	7.121532394
1	Deaths	96	Southern Latin America	2	Female	41	50-74 years	432	Cervical cancer	1	Number	1994	1500.991087	1607.572306	1404.384306
1	Deaths	96	Southern Latin America	2	Female	41	50-74 years	432	Cervical cancer	2	Percent	1994	0.027989283	0.029982535	0.026134461
1	Deaths	96	Southern Latin America	2	Female	41	50-74 years	432	Cervical cancer	3	Rate	1994	30.98656395	33.18683402	28.99220688
1	Deaths	96	Southern Latin America	2	Female	234	75+ years	432	Cervical cancer	1	Number	1994	626.6930884	701.0481519	544.6473714
1	Deaths	96	Southern Latin America	2	Female	234	75+ years	432	Cervical cancer	2	Percent	1994	0.007542432	0.008446767	0.006554723
1	Deaths	96	Southern Latin America	2	Female	234	75+ years	432	Cervical cancer	3	Rate	1994	58.47490744	65.41276193	50.81946046
1	Deaths	65	High-income Asia Pacific	2	Female	24	15-49 years	432	Cervical cancer	1	Number	2000	964.5943619	1014.725711	913.8099377
1	Deaths	65	High-income Asia Pacific	2	Female	24	15-49 years	432	Cervical cancer	2	Percent	2000	0.032694315	0.034345174	0.031031763
1	Deaths	65	High-income Asia Pacific	2	Female	24	15-49 years	432	Cervical cancer	3	Rate	2000	2.162509087	2.274897778	2.048656277
1	Deaths	65	High-income Asia Pacific	2	Female	41	50-74 years	432	Cervical cancer	1	Number	2000	2442.028915	2624.611808	2263.297449
1	Deaths	65	High-income Asia Pacific	2	Female	41	50-74 years	432	Cervical cancer	2	Percent	2000	0.015943599	0.017122589	0.014775675
1	Deaths	65	High-income Asia Pacific	2	Female	41	50-74 years	432	Cervical cancer	3	Rate	2000	9.519970628	10.23174917	8.823206432
1	Deaths	65	High-income Asia Pacific	2	Female	234	75+ years	432	Cervical cancer	1	Number	2000	1527.152055	1714.703939	1238.410732
1	Deaths	65	High-income Asia Pacific	2	Female	234	75+ years	432	Cervical cancer	2	Percent	2000	0.00418004	0.004686074	0.00339356
1	Deaths	65	High-income Asia Pacific	2	Female	234	75+ years	432	Cervical cancer	3	Rate	2000	22.93682047	25.75372654	18.60011551
1	Deaths	5	East Asia	2	Female	24	15-49 years	432	Cervical cancer	1	Number	2010	12926.52164	14815.38923	11036.72609
1	Deaths	5	East Asia	2	Female	24	15-49 years	432	Cervical cancer	2	Percent	2010	0.035724511	0.038180547	0.033018843
1	Deaths	5	East Asia	2	Female	24	15-49 years	432	Cervical cancer	3	Rate	2010	3.271980105	3.750093039	2.793632287
1	Deaths	5	East Asia	2	Female	41	50-74 years	432	Cervical cancer	1	Number	2010	23094.34194	26290.64088	19799.05135
1	Deaths	5	East Asia	2	Female	41	50-74 years	432	Cervical cancer	2	Percent	2010	0.016098523	0.017257578	0.014812721
1	Deaths	5	East Asia	2	Female	41	50-74 years	432	Cervical cancer	3	Rate	2010	15.28011145	17.39490668	13.09981952
1	Deaths	5	East Asia	2	Female	234	75+ years	432	Cervical cancer	1	Number	2010	7011.003975	7889.513189	5898.05004
1	Deaths	5	East Asia	2	Female	234	75+ years	432	Cervical cancer	2	Percent	2010	0.003170526	0.003436202	0.002720545
1	Deaths	5	East Asia	2	Female	234	75+ years	432	Cervical cancer	3	Rate	2010	27.7539879	31.23168299	23.34821233
1	Deaths	73	Western Europe	2	Female	24	15-49 years	432	Cervical cancer	1	Number	1997	2195.284579	2279.28901	2114.902654
1	Deaths	73	Western Europe	2	Female	24	15-49 years	432	Cervical cancer	2	Percent	1997	0.028694653	0.029808203	0.02765051
1	Deaths	73	Western Europe	2	Female	24	15-49 years	432	Cervical cancer	3	Rate	1997	2.253923223	2.340171511	2.171394202
1	Deaths	73	Western Europe	2	Female	41	50-74 years	432	Cervical cancer	1	Number	1997	5118.768217	5306.003148	4877.400135
1	Deaths	73	Western Europe	2	Female	41	50-74 years	432	Cervical cancer	2	Percent	1997	0.011010752	0.011413428	0.010488125
1	Deaths	73	Western Europe	2	Female	41	50-74 years	432	Cervical cancer	3	Rate	1997	9.594906312	9.945869969	9.142472437
1	Deaths	73	Western Europe	2	Female	234	75+ years	432	Cervical cancer	1	Number	1997	4277.051548	4630.475892	3675.721942
1	Deaths	73	Western Europe	2	Female	234	75+ years	432	Cervical cancer	2	Percent	1997	0.003077132	0.003331497	0.002644964
1	Deaths	73	Western Europe	2	Female	234	75+ years	432	Cervical cancer	3	Rate	1997	24.63770476	26.67358498	21.17378081
1	Deaths	9	Southeast Asia	2	Female	24	15-49 years	432	Cervical cancer	1	Number	2010	7697.530219	8928.020301	6706.452203
1	Deaths	9	Southeast Asia	2	Female	24	15-49 years	432	Cervical cancer	2	Percent	2010	0.027747742	0.030493661	0.02508995
1	Deaths	9	Southeast Asia	2	Female	24	15-49 years	432	Cervical cancer	3	Rate	2010	4.549021198	5.276205802	3.963322308
1	Deaths	9	Southeast Asia	2	Female	41	50-74 years	432	Cervical cancer	1	Number	2010	12813.35075	14465.25695	11418.49404
1	Deaths	9	Southeast Asia	2	Female	41	50-74 years	432	Cervical cancer	2	Percent	2010	0.019451929	0.020987369	0.017688667
1	Deaths	9	Southeast Asia	2	Female	41	50-74 years	432	Cervical cancer	3	Rate	2010	26.56504589	29.9898303	23.67318464
1	Deaths	9	Southeast Asia	2	Female	234	75+ years	432	Cervical cancer	1	Number	2010	2925.03216	3293.241616	2568.814559
1	Deaths	9	Southeast Asia	2	Female	234	75+ years	432	Cervical cancer	2	Percent	2010	0.004531618	0.005119775	0.003965558
1	Deaths	9	Southeast Asia	2	Female	234	75+ years	432	Cervical cancer	3	Rate	2010	40.98633767	46.14578764	35.9949208
1	Deaths	124	Central Latin America	2	Female	24	15-49 years	432	Cervical cancer	1	Number	1997	3629.388188	3738.375243	3519.759596
1	Deaths	124	Central Latin America	2	Female	24	15-49 years	432	Cervical cancer	2	Percent	1997	0.061333735	0.063119569	0.05956829
1	Deaths	124	Central Latin America	2	Female	24	15-49 years	432	Cervical cancer	3	Rate	1997	7.2483734	7.466035119	7.029430447
1	Deaths	124	Central Latin America	2	Female	41	50-74 years	432	Cervical cancer	1	Number	1997	5323.222041	5456.997019	5171.137774
1	Deaths	124	Central Latin America	2	Female	41	50-74 years	432	Cervical cancer	2	Percent	1997	0.043983097	0.045098993	0.04271404
1	Deaths	124	Central Latin America	2	Female	41	50-74 years	432	Cervical cancer	3	Rate	1997	50.58865433	51.8599701	49.14333825
1	Deaths	124	Central Latin America	2	Female	234	75+ years	432	Cervical cancer	1	Number	1997	1906.062056	1996.554683	1751.077871
1	Deaths	124	Central Latin America	2	Female	234	75+ years	432	Cervical cancer	2	Percent	1997	0.014540894	0.015282135	0.013351173
1	Deaths	124	Central Latin America	2	Female	234	75+ years	432	Cervical cancer	3	Rate	1997	115.1934765	120.6624277	105.8269572
1	Deaths	42	Central Europe	2	Female	24	15-49 years	432	Cervical cancer	1	Number	2010	1408.17554	1492.505391	1336.296257
1	Deaths	42	Central Europe	2	Female	24	15-49 years	432	Cervical cancer	2	Percent	2010	0.058790413	0.062098343	0.055915023
1	Deaths	42	Central Europe	2	Female	24	15-49 years	432	Cervical cancer	3	Rate	2010	4.874971967	5.166914021	4.626132614
1	Deaths	42	Central Europe	2	Female	41	50-74 years	432	Cervical cancer	1	Number	2010	4338.679988	4484.663716	4144.508126
1	Deaths	42	Central Europe	2	Female	41	50-74 years	432	Cervical cancer	2	Percent	2010	0.022671615	0.023408203	0.021683653
1	Deaths	42	Central Europe	2	Female	41	50-74 years	432	Cervical cancer	3	Rate	2010	23.70279867	24.50032762	22.64201139
1	Deaths	42	Central Europe	2	Female	234	75+ years	432	Cervical cancer	1	Number	2010	1758.783592	1864.581754	1602.165303
1	Deaths	42	Central Europe	2	Female	234	75+ years	432	Cervical cancer	2	Percent	2010	0.004160733	0.004410992	0.003785738
1	Deaths	42	Central Europe	2	Female	234	75+ years	432	Cervical cancer	3	Rate	2010	34.82213816	36.91683488	31.72125429
1	Deaths	56	Eastern Europe	2	Female	24	15-49 years	432	Cervical cancer	1	Number	2010	2704.254423	2776.867848	2634.112977
1	Deaths	56	Eastern Europe	2	Female	24	15-49 years	432	Cervical cancer	2	Percent	2010	0.025289826	0.025954971	0.024604538
1	Deaths	56	Eastern Europe	2	Female	24	15-49 years	432	Cervical cancer	3	Rate	2010	4.915729887	5.047724857	4.788228421
1	Deaths	56	Eastern Europe	2	Female	41	50-74 years	432	Cervical cancer	1	Number	2010	6087.857859	6286.157477	5881.677543
1	Deaths	56	Eastern Europe	2	Female	41	50-74 years	432	Cervical cancer	2	Percent	2010	0.012240806	0.012637587	0.01183125
1	Deaths	56	Eastern Europe	2	Female	41	50-74 years	432	Cervical cancer	3	Rate	2010	17.82215428	18.4026748	17.21856308
1	Deaths	56	Eastern Europe	2	Female	234	75+ years	432	Cervical cancer	1	Number	2010	2141.580802	2247.613606	1995.373922
1	Deaths	56	Eastern Europe	2	Female	234	75+ years	432	Cervical cancer	2	Percent	2010	0.002559128	0.002684931	0.002386682
1	Deaths	56	Eastern Europe	2	Female	234	75+ years	432	Cervical cancer	3	Rate	2010	24.80991669	26.03829203	23.11613026
1	Deaths	100	High-income North America	2	Female	24	15-49 years	432	Cervical cancer	1	Number	1998	1978.858525	2016.129873	1939.241357
1	Deaths	100	High-income North America	2	Female	24	15-49 years	432	Cervical cancer	2	Percent	1998	0.02391338	0.02435624	0.023426926
1	Deaths	100	High-income North America	2	Female	24	15-49 years	432	Cervical cancer	3	Rate	1998	2.509748645	2.557019188	2.459502945
1	Deaths	100	High-income North America	2	Female	41	50-74 years	432	Cervical cancer	1	Number	1998	3060.99153	3142.643997	2928.90053
1	Deaths	100	High-income North America	2	Female	41	50-74 years	432	Cervical cancer	2	Percent	1998	0.00871431	0.008936083	0.008344185
1	Deaths	100	High-income North America	2	Female	41	50-74 years	432	Cervical cancer	3	Rate	1998	9.154798828	9.399004634	8.759741695
1	Deaths	100	High-income North America	2	Female	234	75+ years	432	Cervical cancer	1	Number	1998	1773.712197	1916.182973	1485.171854
1	Deaths	100	High-income North America	2	Female	234	75+ years	432	Cervical cancer	2	Percent	1998	0.002145431	0.002317438	0.001796012
1	Deaths	100	High-income North America	2	Female	234	75+ years	432	Cervical cancer	3	Rate	1998	16.12958637	17.42517124	13.50569035
1	Deaths	70	Australasia	2	Female	24	15-49 years	432	Cervical cancer	1	Number	2010	90.84395174	100.113126	82.04148727
1	Deaths	70	Australasia	2	Female	24	15-49 years	432	Cervical cancer	2	Percent	2010	0.022315236	0.02461851	0.020212568
1	Deaths	70	Australasia	2	Female	24	15-49 years	432	Cervical cancer	3	Rate	2010	1.427458455	1.57310779	1.289142672
1	Deaths	70	Australasia	2	Female	41	50-74 years	432	Cervical cancer	1	Number	2010	192.5538617	212.9651275	173.8024529
1	Deaths	70	Australasia	2	Female	41	50-74 years	432	Cervical cancer	2	Percent	2010	0.010535389	0.011642143	0.009515669
1	Deaths	70	Australasia	2	Female	41	50-74 years	432	Cervical cancer	3	Rate	2010	5.757995585	6.368359756	5.197266613
1	Deaths	70	Australasia	2	Female	234	75+ years	432	Cervical cancer	1	Number	2010	150.8936301	174.8947869	119.7935131
1	Deaths	70	Australasia	2	Female	234	75+ years	432	Cervical cancer	2	Percent	2010	0.002486985	0.002889768	0.001975816
1	Deaths	70	Australasia	2	Female	234	75+ years	432	Cervical cancer	3	Rate	2010	15.98567352	18.52835645	12.69092665
1	Deaths	104	Caribbean	2	Female	24	15-49 years	432	Cervical cancer	1	Number	1999	987.467891	1156.960162	858.9575674
1	Deaths	104	Caribbean	2	Female	24	15-49 years	432	Cervical cancer	2	Percent	1999	0.038926862	0.046408043	0.033159698
1	Deaths	104	Caribbean	2	Female	24	15-49 years	432	Cervical cancer	3	Rate	1999	9.418389683	11.03499339	8.192668505
1	Deaths	104	Caribbean	2	Female	41	50-74 years	432	Cervical cancer	1	Number	1999	1215.333652	1414.374017	1073.586866
1	Deaths	104	Caribbean	2	Female	41	50-74 years	432	Cervical cancer	2	Percent	1999	0.029211157	0.033173229	0.026100051
1	Deaths	104	Caribbean	2	Female	41	50-74 years	432	Cervical cancer	3	Rate	1999	40.05838486	46.61891701	35.38629559
1	Deaths	104	Caribbean	2	Female	234	75+ years	432	Cervical cancer	1	Number	1999	359.6824573	400.4220902	317.9029199
1	Deaths	104	Caribbean	2	Female	234	75+ years	432	Cervical cancer	2	Percent	1999	0.007782876	0.008617051	0.006886923
1	Deaths	104	Caribbean	2	Female	234	75+ years	432	Cervical cancer	3	Rate	1999	58.13458603	64.71923214	51.38186274
1	Deaths	96	Southern Latin America	2	Female	24	15-49 years	432	Cervical cancer	1	Number	1997	1104.125893	1188.427311	1015.36739
1	Deaths	96	Southern Latin America	2	Female	24	15-49 years	432	Cervical cancer	2	Percent	1997	0.075619069	0.081233626	0.069716882
1	Deaths	96	Southern Latin America	2	Female	24	15-49 years	432	Cervical cancer	3	Rate	1997	8.132031172	8.752922108	7.478313227
1	Deaths	96	Southern Latin America	2	Female	41	50-74 years	432	Cervical cancer	1	Number	1997	1704.520847	1838.800653	1586.507243
1	Deaths	96	Southern Latin America	2	Female	41	50-74 years	432	Cervical cancer	2	Percent	1997	0.031223808	0.033646255	0.02910016
1	Deaths	96	Southern Latin America	2	Female	41	50-74 years	432	Cervical cancer	3	Rate	1997	33.70940115	36.36498136	31.37550894
1	Deaths	96	Southern Latin America	2	Female	234	75+ years	432	Cervical cancer	1	Number	1997	730.6805949	824.7248852	631.5740941
1	Deaths	96	Southern Latin America	2	Female	234	75+ years	432	Cervical cancer	2	Percent	1997	0.007956632	0.008980837	0.006882543
1	Deaths	96	Southern Latin America	2	Female	234	75+ years	432	Cervical cancer	3	Rate	1997	61.50616178	69.42248442	53.1637198
1	Deaths	120	Andean Latin America	2	Female	24	15-49 years	432	Cervical cancer	1	Number	1999	924.6287776	1062.121056	790.0371701
1	Deaths	120	Andean Latin America	2	Female	24	15-49 years	432	Cervical cancer	2	Percent	1999	0.05411247	0.060579212	0.047668096
1	Deaths	120	Andean Latin America	2	Female	24	15-49 years	432	Cervical cancer	3	Rate	1999	7.93210288	9.111606401	6.777483315
1	Deaths	120	Andean Latin America	2	Female	41	50-74 years	432	Cervical cancer	1	Number	1999	1533.632187	1761.079958	1335.179874
1	Deaths	120	Andean Latin America	2	Female	41	50-74 years	432	Cervical cancer	2	Percent	1999	0.051557307	0.057953252	0.045622333
1	Deaths	120	Andean Latin America	2	Female	41	50-74 years	432	Cervical cancer	3	Rate	1999	57.42922024	65.94635246	49.99786759
1	Deaths	120	Andean Latin America	2	Female	234	75+ years	432	Cervical cancer	1	Number	1999	505.6686656	585.1104149	436.4105048
1	Deaths	120	Andean Latin America	2	Female	234	75+ years	432	Cervical cancer	2	Percent	1999	0.015061463	0.017049992	0.013212375
1	Deaths	120	Andean Latin America	2	Female	234	75+ years	432	Cervical cancer	3	Rate	1999	112.173005	129.7956507	96.80939529
1	Deaths	138	North Africa and Middle East	2	Female	24	15-49 years	432	Cervical cancer	1	Number	1995	1484.479482	1727.758019	1269.903439
1	Deaths	138	North Africa and Middle East	2	Female	24	15-49 years	432	Cervical cancer	2	Percent	1995	0.010484042	0.012199429	0.009220211
1	Deaths	138	North Africa and Middle East	2	Female	24	15-49 years	432	Cervical cancer	3	Rate	1995	1.620093741	1.885596928	1.385915155
1	Deaths	138	North Africa and Middle East	2	Female	41	50-74 years	432	Cervical cancer	1	Number	1995	2186.842627	2574.296609	1908.000977
1	Deaths	138	North Africa and Middle East	2	Female	41	50-74 years	432	Cervical cancer	2	Percent	1995	0.007117449	0.008289986	0.006290647
1	Deaths	138	North Africa and Middle East	2	Female	41	50-74 years	432	Cervical cancer	3	Rate	1995	11.44205576	13.46930272	9.98309311
1	Deaths	138	North Africa and Middle East	2	Female	234	75+ years	432	Cervical cancer	1	Number	1995	375.1923816	460.4554413	315.1202418
1	Deaths	138	North Africa and Middle East	2	Female	234	75+ years	432	Cervical cancer	2	Percent	1995	0.001577512	0.001956702	0.001320712
1	Deaths	138	North Africa and Middle East	2	Female	234	75+ years	432	Cervical cancer	3	Rate	1995	16.36387724	20.08259412	13.74385304
1	Deaths	120	Andean Latin America	2	Female	24	15-49 years	432	Cervical cancer	1	Number	1995	951.4256984	1108.802709	816.8500001
1	Deaths	120	Andean Latin America	2	Female	24	15-49 years	432	Cervical cancer	2	Percent	1995	0.049970806	0.056196722	0.043696493
1	Deaths	120	Andean Latin America	2	Female	24	15-49 years	432	Cervical cancer	3	Rate	1995	8.88577348	10.35558501	7.628913198
1	Deaths	120	Andean Latin America	2	Female	41	50-74 years	432	Cervical cancer	1	Number	1995	1529.532172	1760.167846	1294.689978
1	Deaths	120	Andean Latin America	2	Female	41	50-74 years	432	Cervical cancer	2	Percent	1995	0.05079277	0.057243783	0.043854791
1	Deaths	120	Andean Latin America	2	Female	41	50-74 years	432	Cervical cancer	3	Rate	1995	65.87857218	75.81229517	55.76366992
1	Deaths	120	Andean Latin America	2	Female	234	75+ years	432	Cervical cancer	1	Number	1995	445.3771219	511.6505388	374.516133
1	Deaths	120	Andean Latin America	2	Female	234	75+ years	432	Cervical cancer	2	Percent	1995	0.013940084	0.015818171	0.011935543
1	Deaths	120	Andean Latin America	2	Female	234	75+ years	432	Cervical cancer	3	Rate	1995	116.0551895	133.3245407	97.59042085
1	Deaths	159	South Asia	2	Female	24	15-49 years	432	Cervical cancer	1	Number	2010	17796.03905	20038.21062	15874.51288
1	Deaths	159	South Asia	2	Female	24	15-49 years	432	Cervical cancer	2	Percent	2010	0.021178463	0.023701792	0.019173298
1	Deaths	159	South Asia	2	Female	24	15-49 years	432	Cervical cancer	3	Rate	2010	4.366625437	4.916788503	3.895139337
1	Deaths	159	South Asia	2	Female	41	50-74 years	432	Cervical cancer	1	Number	2010	29436.96147	32972.30461	25955.1047
1	Deaths	159	South Asia	2	Female	41	50-74 years	432	Cervical cancer	2	Percent	2010	0.017403199	0.019503458	0.015409289
1	Deaths	159	South Asia	2	Female	41	50-74 years	432	Cervical cancer	3	Rate	2010	28.85714675	32.32285485	25.44387151
1	Deaths	159	South Asia	2	Female	234	75+ years	432	Cervical cancer	1	Number	2010	4707.348257	5369.928181	3905.333902
1	Deaths	159	South Asia	2	Female	234	75+ years	432	Cervical cancer	2	Percent	2010	0.003818876	0.004337211	0.003204008
1	Deaths	159	South Asia	2	Female	234	75+ years	432	Cervical cancer	3	Rate	2010	33.64623525	38.38209052	27.91375867
1	Deaths	174	Eastern Sub-Saharan Africa	2	Female	24	15-49 years	432	Cervical cancer	1	Number	2010	7060.759999	9135.082444	5886.232642
1	Deaths	174	Eastern Sub-Saharan Africa	2	Female	24	15-49 years	432	Cervical cancer	2	Percent	2010	0.020747277	0.026945759	0.017109358
1	Deaths	174	Eastern Sub-Saharan Africa	2	Female	24	15-49 years	432	Cervical cancer	3	Rate	2010	9.168921007	11.86258269	7.643710044
1	Deaths	174	Eastern Sub-Saharan Africa	2	Female	41	50-74 years	432	Cervical cancer	1	Number	2010	9640.590456	11884.83174	8103.994631
1	Deaths	174	Eastern Sub-Saharan Africa	2	Female	41	50-74 years	432	Cervical cancer	2	Percent	2010	0.035719597	0.042986954	0.031467837
1	Deaths	174	Eastern Sub-Saharan Africa	2	Female	41	50-74 years	432	Cervical cancer	3	Rate	2010	79.22770689	97.67119244	66.59974969
1	Deaths	174	Eastern Sub-Saharan Africa	2	Female	234	75+ years	432	Cervical cancer	1	Number	2010	1271.884809	1575.665984	1039.750247
1	Deaths	174	Eastern Sub-Saharan Africa	2	Female	234	75+ years	432	Cervical cancer	2	Percent	2010	0.008397932	0.010309824	0.007003632
1	Deaths	174	Eastern Sub-Saharan Africa	2	Female	234	75+ years	432	Cervical cancer	3	Rate	2010	88.51950762	109.6617997	72.36361286
1	Deaths	100	High-income North America	2	Female	24	15-49 years	432	Cervical cancer	1	Number	1997	2016.841292	2054.535204	1977.787989
1	Deaths	100	High-income North America	2	Female	24	15-49 years	432	Cervical cancer	2	Percent	1997	0.024172208	0.024611414	0.023723221
1	Deaths	100	High-income North America	2	Female	24	15-49 years	432	Cervical cancer	3	Rate	1997	2.568017944	2.616013116	2.518291878
1	Deaths	100	High-income North America	2	Female	41	50-74 years	432	Cervical cancer	1	Number	1997	3104.890176	3188.201264	2975.791323
1	Deaths	100	High-income North America	2	Female	41	50-74 years	432	Cervical cancer	2	Percent	1997	0.008805772	0.009036652	0.008433944
1	Deaths	100	High-income North America	2	Female	41	50-74 years	432	Cervical cancer	3	Rate	1997	9.506564019	9.76164621	9.11128868
1	Deaths	100	High-income North America	2	Female	234	75+ years	432	Cervical cancer	1	Number	1997	1740.764386	1880.954777	1460.292629
1	Deaths	100	High-income North America	2	Female	234	75+ years	432	Cervical cancer	2	Percent	1997	0.002160148	0.002335006	0.001810789
1	Deaths	100	High-income North America	2	Female	234	75+ years	432	Cervical cancer	3	Rate	1997	16.127128	17.42590709	13.528727
1	Deaths	65	High-income Asia Pacific	2	Female	24	15-49 years	432	Cervical cancer	1	Number	1997	1003.577138	1065.255262	951.6485683
1	Deaths	65	High-income Asia Pacific	2	Female	24	15-49 years	432	Cervical cancer	2	Percent	1997	0.030457178	0.032300825	0.0288642
1	Deaths	65	High-income Asia Pacific	2	Female	24	15-49 years	432	Cervical cancer	3	Rate	1997	2.193362443	2.328162724	2.079870245
1	Deaths	65	High-income Asia Pacific	2	Female	41	50-74 years	432	Cervical cancer	1	Number	1997	2413.40409	2615.004077	2226.202172
1	Deaths	65	High-income Asia Pacific	2	Female	41	50-74 years	432	Cervical cancer	2	Percent	1997	0.015829287	0.017195328	0.014579425
1	Deaths	65	High-income Asia Pacific	2	Female	41	50-74 years	432	Cervical cancer	3	Rate	1997	10.14342241	10.99073755	9.356621668
1	Deaths	65	High-income Asia Pacific	2	Female	234	75+ years	432	Cervical cancer	1	Number	1997	1437.35297	1589.598632	1187.24456
1	Deaths	65	High-income Asia Pacific	2	Female	234	75+ years	432	Cervical cancer	2	Percent	1997	0.004320375	0.004776894	0.003559435
1	Deaths	65	High-income Asia Pacific	2	Female	234	75+ years	432	Cervical cancer	3	Rate	1997	24.85399245	27.48654871	20.52924227
1	Deaths	73	Western Europe	2	Female	24	15-49 years	432	Cervical cancer	1	Number	1995	2271.980613	2356.760197	2195.611758
1	Deaths	73	Western Europe	2	Female	24	15-49 years	432	Cervical cancer	2	Percent	1995	0.028537273	0.029635067	0.02756982
1	Deaths	73	Western Europe	2	Female	24	15-49 years	432	Cervical cancer	3	Rate	1995	2.33876496	2.42603662	2.26015126
1	Deaths	73	Western Europe	2	Female	41	50-74 years	432	Cervical cancer	1	Number	1995	5541.447733	5746.857239	5289.323704
1	Deaths	73	Western Europe	2	Female	41	50-74 years	432	Cervical cancer	2	Percent	1995	0.011359097	0.011778081	0.010844591
1	Deaths	73	Western Europe	2	Female	41	50-74 years	432	Cervical cancer	3	Rate	1995	10.49059623	10.87945999	10.01329652
1	Deaths	73	Western Europe	2	Female	234	75+ years	432	Cervical cancer	1	Number	1995	4347.975425	4693.007863	3740.02168
1	Deaths	73	Western Europe	2	Female	234	75+ years	432	Cervical cancer	2	Percent	1995	0.003193744	0.003445583	0.002749414
1	Deaths	73	Western Europe	2	Female	234	75+ years	432	Cervical cancer	3	Rate	1995	26.32013211	28.40875922	22.63993125
1	Deaths	138	North Africa and Middle East	2	Female	24	15-49 years	432	Cervical cancer	1	Number	1999	1572.217502	1853.775054	1376.876428
1	Deaths	138	North Africa and Middle East	2	Female	24	15-49 years	432	Cervical cancer	2	Percent	1999	0.010307281	0.011674193	0.009181138
1	Deaths	138	North Africa and Middle East	2	Female	24	15-49 years	432	Cervical cancer	3	Rate	1999	1.520150638	1.792383896	1.331278642
1	Deaths	138	North Africa and Middle East	2	Female	41	50-74 years	432	Cervical cancer	1	Number	1999	2243.851626	2606.403457	1955.655443
1	Deaths	138	North Africa and Middle East	2	Female	41	50-74 years	432	Cervical cancer	2	Percent	1999	0.006831793	0.007820669	0.006147251
1	Deaths	138	North Africa and Middle East	2	Female	41	50-74 years	432	Cervical cancer	3	Rate	1999	10.61799331	12.33360269	9.254237742
1	Deaths	138	North Africa and Middle East	2	Female	234	75+ years	432	Cervical cancer	1	Number	1999	413.8044184	489.6487817	353.6911128
1	Deaths	138	North Africa and Middle East	2	Female	234	75+ years	432	Cervical cancer	2	Percent	1999	0.001574575	0.001852224	0.00133984
1	Deaths	138	North Africa and Middle East	2	Female	234	75+ years	432	Cervical cancer	3	Rate	1999	15.46906573	18.30432169	13.22187688
1	Deaths	199	Western Sub-Saharan Africa	2	Female	24	15-49 years	432	Cervical cancer	1	Number	1998	4184.505169	5189.708234	3292.549751
1	Deaths	199	Western Sub-Saharan Africa	2	Female	24	15-49 years	432	Cervical cancer	2	Percent	1998	0.017109046	0.021084442	0.013584863
1	Deaths	199	Western Sub-Saharan Africa	2	Female	24	15-49 years	432	Cervical cancer	3	Rate	1998	7.339559135	9.102670193	5.775082746
1	Deaths	199	Western Sub-Saharan Africa	2	Female	41	50-74 years	432	Cervical cancer	1	Number	1998	5350.564264	6299.14404	4457.332454
1	Deaths	199	Western Sub-Saharan Africa	2	Female	41	50-74 years	432	Cervical cancer	2	Percent	1998	0.022831273	0.025872566	0.019554019
1	Deaths	199	Western Sub-Saharan Africa	2	Female	41	50-74 years	432	Cervical cancer	3	Rate	1998	56.39915474	66.39793149	46.98378907
1	Deaths	199	Western Sub-Saharan Africa	2	Female	234	75+ years	432	Cervical cancer	1	Number	1998	1076.709601	1257.268181	903.2382392
1	Deaths	199	Western Sub-Saharan Africa	2	Female	234	75+ years	432	Cervical cancer	2	Percent	1998	0.006667022	0.007648289	0.005716788
1	Deaths	199	Western Sub-Saharan Africa	2	Female	234	75+ years	432	Cervical cancer	3	Rate	1998	76.75183673	89.62271911	64.3861574
1	Deaths	73	Western Europe	2	Female	24	15-49 years	432	Cervical cancer	1	Number	1999	2051.397208	2130.499454	1976.291684
1	Deaths	73	Western Europe	2	Female	24	15-49 years	432	Cervical cancer	2	Percent	1999	0.027681957	0.028753817	0.026701178
1	Deaths	73	Western Europe	2	Female	24	15-49 years	432	Cervical cancer	3	Rate	1999	2.108114603	2.189403881	2.030932548
1	Deaths	73	Western Europe	2	Female	41	50-74 years	432	Cervical cancer	1	Number	1999	4808.669094	4975.158004	4567.585418
1	Deaths	73	Western Europe	2	Female	41	50-74 years	432	Cervical cancer	2	Percent	1999	0.010715521	0.011092543	0.010200072
1	Deaths	73	Western Europe	2	Female	41	50-74 years	432	Cervical cancer	3	Rate	1999	8.853328412	9.159854182	8.409464857
1	Deaths	73	Western Europe	2	Female	234	75+ years	432	Cervical cancer	1	Number	1999	4213.784511	4568.917969	3595.817301
1	Deaths	73	Western Europe	2	Female	234	75+ years	432	Cervical cancer	2	Percent	1999	0.002955673	0.003202412	0.002522975
1	Deaths	73	Western Europe	2	Female	234	75+ years	432	Cervical cancer	3	Rate	1999	23.16993598	25.12267454	19.77197848
1	Deaths	192	Southern Sub-Saharan Africa	2	Female	24	15-49 years	432	Cervical cancer	1	Number	1999	1216.244597	1399.719489	1049.868428
1	Deaths	192	Southern Sub-Saharan Africa	2	Female	24	15-49 years	432	Cervical cancer	2	Percent	1999	0.008222713	0.009968555	0.006656023
1	Deaths	192	Southern Sub-Saharan Africa	2	Female	24	15-49 years	432	Cervical cancer	3	Rate	1999	7.171154826	8.252949441	6.190176762
1	Deaths	192	Southern Sub-Saharan Africa	2	Female	41	50-74 years	432	Cervical cancer	1	Number	1999	2221.484329	2472.302024	1944.052787
1	Deaths	192	Southern Sub-Saharan Africa	2	Female	41	50-74 years	432	Cervical cancer	2	Percent	1999	0.026136976	0.028745889	0.023236417
1	Deaths	192	Southern Sub-Saharan Africa	2	Female	41	50-74 years	432	Cervical cancer	3	Rate	1999	59.63582794	66.3690381	52.18816806
1	Deaths	192	Southern Sub-Saharan Africa	2	Female	234	75+ years	432	Cervical cancer	1	Number	1999	673.7408293	752.7443192	580.9084257
1	Deaths	192	Southern Sub-Saharan Africa	2	Female	234	75+ years	432	Cervical cancer	2	Percent	1999	0.010670161	0.011899518	0.009246616
1	Deaths	192	Southern Sub-Saharan Africa	2	Female	234	75+ years	432	Cervical cancer	3	Rate	1999	109.7042473	122.5682716	94.58848092
1	Deaths	21	Oceania	2	Female	24	15-49 years	432	Cervical cancer	1	Number	1998	164.5714217	224.8565336	122.4137055
1	Deaths	21	Oceania	2	Female	24	15-49 years	432	Cervical cancer	2	Percent	1998	0.02881968	0.038268173	0.022723191
1	Deaths	21	Oceania	2	Female	24	15-49 years	432	Cervical cancer	3	Rate	1998	8.482297461	11.58949704	6.309415405
1	Deaths	21	Oceania	2	Female	41	50-74 years	432	Cervical cancer	1	Number	1998	182.6074504	258.4442066	145.5274297
1	Deaths	21	Oceania	2	Female	41	50-74 years	432	Cervical cancer	2	Percent	1998	0.022959254	0.032437155	0.019105361
1	Deaths	21	Oceania	2	Female	41	50-74 years	432	Cervical cancer	3	Rate	1998	51.97320412	73.55764222	41.41959592
1	Deaths	21	Oceania	2	Female	234	75+ years	432	Cervical cancer	1	Number	1998	27.84718518	36.69158421	21.98022916
1	Deaths	21	Oceania	2	Female	234	75+ years	432	Cervical cancer	2	Percent	1998	0.006858514	0.008846638	0.005528717
1	Deaths	21	Oceania	2	Female	234	75+ years	432	Cervical cancer	3	Rate	1998	75.70159277	99.74478023	59.75247933
1	Deaths	124	Central Latin America	2	Female	24	15-49 years	432	Cervical cancer	1	Number	1995	3549.383399	3659.697258	3438.361713
1	Deaths	124	Central Latin America	2	Female	24	15-49 years	432	Cervical cancer	2	Percent	1995	0.060628228	0.062435061	0.058933155
1	Deaths	124	Central Latin America	2	Female	24	15-49 years	432	Cervical cancer	3	Rate	1995	7.412558607	7.642938887	7.180700095
1	Deaths	124	Central Latin America	2	Female	41	50-74 years	432	Cervical cancer	1	Number	1995	5119.215552	5260.926759	4971.110344
1	Deaths	124	Central Latin America	2	Female	41	50-74 years	432	Cervical cancer	2	Percent	1995	0.043860522	0.044872384	0.042767092
1	Deaths	124	Central Latin America	2	Female	41	50-74 years	432	Cervical cancer	3	Rate	1995	52.44470587	53.8964913	50.92741597
1	Deaths	124	Central Latin America	2	Female	234	75+ years	432	Cervical cancer	1	Number	1995	1801.748505	1882.380132	1660.680463
1	Deaths	124	Central Latin America	2	Female	234	75+ years	432	Cervical cancer	2	Percent	1995	0.01436286	0.015019435	0.013183711
1	Deaths	124	Central Latin America	2	Female	234	75+ years	432	Cervical cancer	3	Rate	1995	118.174808	123.4633524	108.922302
1	Deaths	120	Andean Latin America	2	Female	24	15-49 years	432	Cervical cancer	1	Number	1998	956.6534858	1088.950387	818.9380153
[truncated: 40,337 more rows]
