# Supplementary material for: Analyzing and forecasting global cervical cancer burden based on WHO’s elimination strategy: insights and projections from a 1990–2021 global burden of disease (GBD) study covering 204 countries and territories
Source: J Adv Res. 2025 Sep 25;84:895–907. doi: 10.1016/j.jare.2025.09.038 (PMC13227222; doi:10.1016/j.jare.2025.09.038)
Supplement: Supplementary Data 4 [file mmc4.zip › DALYs_joinpointGBD.csv]

	location_name	year	val	SE
1	Global	1990	330.108536118483	13.8861454493357
3	Global	1991	324.073961577747	13.1172336459703
4	Global	1992	320.890919896666	12.724228342564
2	Global	1993	315.702820009622	12.6017895973218
6	Global	1994	311.440893043831	11.0248868738469
7	Global	1995	306.012471054414	10.1723882153321
5	Global	1996	301.115790474205	10.1804723873863
9	Global	1997	296.613795793883	10.4072220655585
8	Global	1998	291.763672121702	9.19733868558316
10	Global	1999	287.87771110441	9.25445376323731
12	Global	2000	282.448356396587	8.47573440152609
11	Global	2001	276.941356810342	8.28204251141896
13	Global	2002	273.778109151926	8.45487117765288
14	Global	2003	271.214823855953	7.89202918188581
17	Global	2004	266.319390425571	8.16899600136057
15	Global	2005	261.384182272795	7.63352348623397
16	Global	2006	255.700883463414	7.70324942990633
20	Global	2007	250.620850259946	7.21144266830409
19	Global	2008	246.799798625126	7.28194469525261
18	Global	2009	243.208980485902	7.45867085159984
21	Global	2010	240.283960601333	7.08240102174418
22	Global	2011	237.627726135919	7.47046740960041
23	Global	2012	236.036709654121	8.1405432075315
24	Global	2013	235.069358115363	7.67552526674564
25	Global	2014	234.872878304892	7.89220343490705
26	Global	2015	235.154264996999	9.14469185823777
31	Global	2016	235.750708726991	8.3716730330617
28	Global	2017	234.948801536167	8.85040078492103
27	Global	2018	232.926647212295	9.07522042888861
29	Global	2019	230.204838953978	9.40311948271329
32	Global	2020	227.414415381264	9.49783158585339
30	Global	2021	226.283199939251	10.2955318226699
