# Supplementary material for: Analyzing and forecasting global cervical cancer burden based on WHO’s elimination strategy: insights and projections from a 1990–2021 global burden of disease (GBD) study covering 204 countries and territories
Source: J Adv Res. 2025 Sep 25;84:895–907. doi: 10.1016/j.jare.2025.09.038 (PMC13227222; doi:10.1016/j.jare.2025.09.038)
Supplement: Supplementary Data 4 [file mmc4.zip › Incidence_joinpointGBD.csv]

	location_name	year	val	SE
34	Global	1990	18.11144125817	0.627222025178572
36	Global	1991	17.86403006695	0.555455052290816
38	Global	1992	17.7691225847	0.560275341711735
40	Global	1993	17.57939010623	0.574663247997449
42	Global	1994	17.43687637993	0.505007317290816
44	Global	1995	17.24935927761	0.458622921767857
46	Global	1996	17.06824302011	0.461392428510204
48	Global	1997	16.86972186044	0.484495319364796
50	Global	1998	16.65369367402	0.439106217382653
52	Global	1999	16.51567621304	0.435612174487245
54	Global	2000	16.28194842843	0.396477313466837
56	Global	2001	16.05469441643	0.387950102119898
58	Global	2002	15.95868290607	0.416478986119897
60	Global	2003	15.94745645133	0.37918213875
62	Global	2004	15.80865064475	0.409608036135205
64	Global	2005	15.69241794505	0.377616480696429
66	Global	2006	15.53355639072	0.391906208170919
68	Global	2007	15.40142499485	0.386395507308674
70	Global	2008	15.32569179938	0.391391364428571
72	Global	2009	15.2678414778	0.397735936091836
74	Global	2010	15.22047173208	0.378198677438775
76	Global	2011	15.1950744613	0.425010324257653
78	Global	2012	15.17234530017	0.453349765275511
80	Global	2013	15.20305530939	0.446410867176021
82	Global	2014	15.29369680602	0.486806607221938
84	Global	2015	15.3774192002	0.504270665477041
86	Global	2016	15.5094469467	0.518115154874999
88	Global	2017	15.55475330031	0.59185985509694
90	Global	2018	15.52792893719	0.560768190313776
92	Global	2019	15.46320153703	0.606923798265306
94	Global	2020	15.31704310927	0.617146173326531
96	Global	2021	15.31537665458	0.662245147196429
