# Supplementary material for: Analyzing and forecasting global cervical cancer burden based on WHO’s elimination strategy: insights and projections from a 1990–2021 global burden of disease (GBD) study covering 204 countries and territories
Source: J Adv Res. 2025 Sep 25;84:895–907. doi: 10.1016/j.jare.2025.09.038 (PMC13227222; doi:10.1016/j.jare.2025.09.038)
Supplement: Supplementary Data 5 [file mmc5.zip]

Archive with 6 entries (6 files):
- IHME_GBD_SDI_2021_INFO_SHEET_Y2024M05D16.pdf
- IHME_GBD_SDI_2021_REF_QUINTILES_Y2024M05D16.XLSX
- IHME_GBD_SDI_2021_SDI_1950_2021_CODEBOOK_Y2024M05D16.csv
- IHME_GBD_SDI_2021_SDI_1950_2021_Y2024M05D16.csv
- IHME_GBD_SDI_2021_SDI_1990_2021_Y2024M05D16.XLSX
- IHME_GBD_SDI_2021_SDI_QUINTILES_Y2024M05D16.XLSX
