# Supplementary material for: Analyzing and forecasting global cervical cancer burden based on WHO’s elimination strategy: insights and projections from a 1990–2021 global burden of disease (GBD) study covering 204 countries and territories
Source: J Adv Res. 2025 Sep 25;84:895–907. doi: 10.1016/j.jare.2025.09.038 (PMC13227222; doi:10.1016/j.jare.2025.09.038)
Supplement: Supplementary Data 5 [file mmc5.zip › IHME_GBD_SDI_2021_REF_QUINTILES_Y2024M05D16.XLSX]

## Sheet: sdi_quintile_breaks
location_id	location_name	lower_bound	upper_bound
44637	Low SDI	0	0.46581580319161997
44636	Low-middle SDI	0.46581580319161997	0.6188294452454329
44639	Middle SDI	0.6188294452454329	0.7119746219361235
44634	High-middle SDI	0.7119746219361235	0.8102959891918925
44635	High SDI	0.8102959891918925	1
