# Supplementary material for: Analyzing and forecasting global cervical cancer burden based on WHO’s elimination strategy: insights and projections from a 1990–2021 global burden of disease (GBD) study covering 204 countries and territories
Source: J Adv Res. 2025 Sep 25;84:895–907. doi: 10.1016/j.jare.2025.09.038 (PMC13227222; doi:10.1016/j.jare.2025.09.038)
Supplement: Supplementary Data 5 [file mmc5.zip › IHME_GBD_SDI_2021_SDI_1950_2021_CODEBOOK_Y2024M05D16.csv]

Variable:	location_id	location_name	year_id	age_group_id	age_group_name	sex_id	sex	mean_value	lower_value	upper_value
Label:	Location ID	Location Name	Year ID	Age Group ID	Age Group Name	Sex ID	Sex Name	Mean	95% Uncertainty Interval (Lower Bound)	95% Uncertainty Interval (Upper Bound)
Value coding:	1	Global	1950	22	All Ages	3	Both
	4	Southeast Asia, East Asia, and Oceania	1950	22	All Ages	3	Both
	5	East Asia	1950	22	All Ages	3	Both
	6	China	1950	22	All Ages	3	Both
	7	Democratic People's Republic of Korea	1950	22	All Ages	3	Both
	8	Taiwan (Province of China)	1950	22	All Ages	3	Both
	9	Southeast Asia	1950	22	All Ages	3	Both
	10	Cambodia	1950	22	All Ages	3	Both
	11	Indonesia	1950	22	All Ages	3	Both
	12	Lao People's Democratic Republic	1950	22	All Ages	3	Both
	13	Malaysia	1950	22	All Ages	3	Both
	14	Maldives	1950	22	All Ages	3	Both
	15	Myanmar	1950	22	All Ages	3	Both
	16	Philippines	1950	22	All Ages	3	Both
	17	Sri Lanka	1950	22	All Ages	3	Both
	18	Thailand	1950	22	All Ages	3	Both
	19	Timor-Leste	1950	22	All Ages	3	Both
	20	Viet Nam	1950	22	All Ages	3	Both
	21	Oceania	1950	22	All Ages	3	Both
	22	Fiji	1950	22	All Ages	3	Both
	23	Kiribati	1950	22	All Ages	3	Both
	24	Marshall Islands	1950	22	All Ages	3	Both
	25	Micronesia (Federated States of)	1950	22	All Ages	3	Both
	26	Papua New Guinea	1950	22	All Ages	3	Both
	27	Samoa	1950	22	All Ages	3	Both
	28	Solomon Islands	1950	22	All Ages	3	Both
	29	Tonga	1950	22	All Ages	3	Both
	30	Vanuatu	1950	22	All Ages	3	Both
	31	Central Europe, Eastern Europe, and Central Asia	1950	22	All Ages	3	Both
	32	Central Asia	1950	22	All Ages	3	Both
	33	Armenia	1950	22	All Ages	3	Both
	34	Azerbaijan	1950	22	All Ages	3	Both
	35	Georgia	1950	22	All Ages	3	Both
	36	Kazakhstan	1950	22	All Ages	3	Both
	37	Kyrgyzstan	1950	22	All Ages	3	Both
	38	Mongolia	1950	22	All Ages	3	Both
	39	Tajikistan	1950	22	All Ages	3	Both
	40	Turkmenistan	1950	22	All Ages	3	Both
	41	Uzbekistan	1950	22	All Ages	3	Both
	42	Central Europe	1950	22	All Ages	3	Both
	43	Albania	1950	22	All Ages	3	Both
	44	Bosnia and Herzegovina	1950	22	All Ages	3	Both
	45	Bulgaria	1950	22	All Ages	3	Both
	46	Croatia	1950	22	All Ages	3	Both
	47	Czechia	1950	22	All Ages	3	Both
	48	Hungary	1950	22	All Ages	3	Both
	49	North Macedonia	1950	22	All Ages	3	Both
	50	Montenegro	1950	22	All Ages	3	Both
	51	Poland	1950	22	All Ages	3	Both
	52	Romania	1950	22	All Ages	3	Both
	53	Serbia	1950	22	All Ages	3	Both
	54	Slovakia	1950	22	All Ages	3	Both
	55	Slovenia	1950	22	All Ages	3	Both
	56	Eastern Europe	1950	22	All Ages	3	Both
	57	Belarus	1950	22	All Ages	3	Both
	58	Estonia	1950	22	All Ages	3	Both
	59	Latvia	1950	22	All Ages	3	Both
	60	Lithuania	1950	22	All Ages	3	Both
	61	Republic of Moldova	1950	22	All Ages	3	Both
	62	Russian Federation	1950	22	All Ages	3	Both
	63	Ukraine	1950	22	All Ages	3	Both
	64	High-income	1950	22	All Ages	3	Both
	65	High-income Asia Pacific	1950	22	All Ages	3	Both
	66	Brunei Darussalam	1950	22	All Ages	3	Both
	67	Japan	1950	22	All Ages	3	Both
	68	Republic of Korea	1950	22	All Ages	3	Both
	69	Singapore	1950	22	All Ages	3	Both
	70	Australasia	1950	22	All Ages	3	Both
	71	Australia	1950	22	All Ages	3	Both
	72	New Zealand	1950	22	All Ages	3	Both
	73	Western Europe	1950	22	All Ages	3	Both
	74	Andorra	1950	22	All Ages	3	Both
	75	Austria	1950	22	All Ages	3	Both
	76	Belgium	1950	22	All Ages	3	Both
	77	Cyprus	1950	22	All Ages	3	Both
	78	Denmark	1950	22	All Ages	3	Both
	79	Finland	1950	22	All Ages	3	Both
	80	France	1950	22	All Ages	3	Both
	81	Germany	1950	22	All Ages	3	Both
	82	Greece	1950	22	All Ages	3	Both
	83	Iceland	1950	22	All Ages	3	Both
	84	Ireland	1950	22	All Ages	3	Both
	85	Israel	1950	22	All Ages	3	Both
	86	Italy	1950	22	All Ages	3	Both
	87	Luxembourg	1950	22	All Ages	3	Both
	88	Malta	1950	22	All Ages	3	Both
	89	Netherlands	1950	22	All Ages	3	Both
	90	Norway	1950	22	All Ages	3	Both
	91	Portugal	1950	22	All Ages	3	Both
	92	Spain	1950	22	All Ages	3	Both
	93	Sweden	1950	22	All Ages	3	Both
	94	Switzerland	1950	22	All Ages	3	Both
	95	United Kingdom	1950	22	All Ages	3	Both
	96	Southern Latin America	1950	22	All Ages	3	Both
	97	Argentina	1950	22	All Ages	3	Both
	98	Chile	1950	22	All Ages	3	Both
	99	Uruguay	1950	22	All Ages	3	Both
	100	High-income North America	1950	22	All Ages	3	Both
	101	Canada	1950	22	All Ages	3	Both
	102	United States of America	1950	22	All Ages	3	Both
	103	Latin America and Caribbean	1950	22	All Ages	3	Both
	104	Caribbean	1950	22	All Ages	3	Both
	105	Antigua and Barbuda	1950	22	All Ages	3	Both
	106	Bahamas	1950	22	All Ages	3	Both
	107	Barbados	1950	22	All Ages	3	Both
	108	Belize	1950	22	All Ages	3	Both
	109	Cuba	1950	22	All Ages	3	Both
	110	Dominica	1950	22	All Ages	3	Both
	111	Dominican Republic	1950	22	All Ages	3	Both
	112	Grenada	1950	22	All Ages	3	Both
	113	Guyana	1950	22	All Ages	3	Both
	114	Haiti	1950	22	All Ages	3	Both
	115	Jamaica	1950	22	All Ages	3	Both
	116	Saint Lucia	1950	22	All Ages	3	Both
	117	Saint Vincent and the Grenadines	1950	22	All Ages	3	Both
	118	Suriname	1950	22	All Ages	3	Both
	119	Trinidad and Tobago	1950	22	All Ages	3	Both
	120	Andean Latin America	1950	22	All Ages	3	Both
	121	Bolivia (Plurinational State of)	1950	22	All Ages	3	Both
	122	Ecuador	1950	22	All Ages	3	Both
	123	Peru	1950	22	All Ages	3	Both
	124	Central Latin America	1950	22	All Ages	3	Both
	125	Colombia	1950	22	All Ages	3	Both
	126	Costa Rica	1950	22	All Ages	3	Both
	127	El Salvador	1950	22	All Ages	3	Both
	128	Guatemala	1950	22	All Ages	3	Both
	129	Honduras	1950	22	All Ages	3	Both
	130	Mexico	1950	22	All Ages	3	Both
	131	Nicaragua	1950	22	All Ages	3	Both
	132	Panama	1950	22	All Ages	3	Both
	133	Venezuela (Bolivarian Republic of)	1950	22	All Ages	3	Both
	134	Tropical Latin America	1950	22	All Ages	3	Both
	135	Brazil	1950	22	All Ages	3	Both
	136	Paraguay	1950	22	All Ages	3	Both
	137	North Africa and Middle East	1950	22	All Ages	3	Both
	138	North Africa and Middle East	1950	22	All Ages	3	Both
	139	Algeria	1950	22	All Ages	3	Both
	140	Bahrain	1950	22	All Ages	3	Both
	141	Egypt	1950	22	All Ages	3	Both
	142	Iran (Islamic Republic of)	1950	22	All Ages	3	Both
	143	Iraq	1950	22	All Ages	3	Both
	144	Jordan	1950	22	All Ages	3	Both
	145	Kuwait	1950	22	All Ages	3	Both
	146	Lebanon	1950	22	All Ages	3	Both
	147	Libya	1950	22	All Ages	3	Both
	148	Morocco	1950	22	All Ages	3	Both
	149	Palestine	1950	22	All Ages	3	Both
	150	Oman	1950	22	All Ages	3	Both
	151	Qatar	1950	22	All Ages	3	Both
	152	Saudi Arabia	1950	22	All Ages	3	Both
	153	Syrian Arab Republic	1950	22	All Ages	3	Both
	154	Tunisia	1950	22	All Ages	3	Both
	155	Türkiye	1950	22	All Ages	3	Both
	156	United Arab Emirates	1950	22	All Ages	3	Both
	157	Yemen	1950	22	All Ages	3	Both
	158	South Asia	1950	22	All Ages	3	Both
	159	South Asia	1950	22	All Ages	3	Both
	160	Afghanistan	1950	22	All Ages	3	Both
	161	Bangladesh	1950	22	All Ages	3	Both
	162	Bhutan	1950	22	All Ages	3	Both
	163	India	1950	22	All Ages	3	Both
	164	Nepal	1950	22	All Ages	3	Both
	165	Pakistan	1950	22	All Ages	3	Both
	166	Sub-Saharan Africa	1950	22	All Ages	3	Both
	167	Central Sub-Saharan Africa	1950	22	All Ages	3	Both
	168	Angola	1950	22	All Ages	3	Both
	169	Central African Republic	1950	22	All Ages	3	Both
	170	Congo	1950	22	All Ages	3	Both
	171	Democratic Republic of the Congo	1950	22	All Ages	3	Both
	172	Equatorial Guinea	1950	22	All Ages	3	Both
	173	Gabon	1950	22	All Ages	3	Both
	174	Eastern Sub-Saharan Africa	1950	22	All Ages	3	Both
	175	Burundi	1950	22	All Ages	3	Both
	176	Comoros	1950	22	All Ages	3	Both
	177	Djibouti	1950	22	All Ages	3	Both
	178	Eritrea	1950	22	All Ages	3	Both
	179	Ethiopia	1950	22	All Ages	3	Both
	180	Kenya	1950	22	All Ages	3	Both
	181	Madagascar	1950	22	All Ages	3	Both
	182	Malawi	1950	22	All Ages	3	Both
	183	Mauritius	1950	22	All Ages	3	Both
	184	Mozambique	1950	22	All Ages	3	Both
	185	Rwanda	1950	22	All Ages	3	Both
	186	Seychelles	1950	22	All Ages	3	Both
	187	Somalia	1950	22	All Ages	3	Both
	189	United Republic of Tanzania	1950	22	All Ages	3	Both
	190	Uganda	1950	22	All Ages	3	Both
	191	Zambia	1950	22	All Ages	3	Both
	192	Southern Sub-Saharan Africa	1950	22	All Ages	3	Both
	193	Botswana	1950	22	All Ages	3	Both
	194	Lesotho	1950	22	All Ages	3	Both
	195	Namibia	1950	22	All Ages	3	Both
	196	South Africa	1950	22	All Ages	3	Both
	197	Eswatini	1950	22	All Ages	3	Both
	198	Zimbabwe	1950	22	All Ages	3	Both
	199	Western Sub-Saharan Africa	1950	22	All Ages	3	Both
	200	Benin	1950	22	All Ages	3	Both
	201	Burkina Faso	1950	22	All Ages	3	Both
	202	Cameroon	1950	22	All Ages	3	Both
	203	Cabo Verde	1950	22	All Ages	3	Both
	204	Chad	1950	22	All Ages	3	Both
	205	Côte d'Ivoire	1950	22	All Ages	3	Both
	206	Gambia	1950	22	All Ages	3	Both
	207	Ghana	1950	22	All Ages	3	Both
	208	Guinea	1950	22	All Ages	3	Both
	209	Guinea-Bissau	1950	22	All Ages	3	Both
	210	Liberia	1950	22	All Ages	3	Both
	211	Mali	1950	22	All Ages	3	Both
	212	Mauritania	1950	22	All Ages	3	Both
	213	Niger	1950	22	All Ages	3	Both
	214	Nigeria	1950	22	All Ages	3	Both
	215	Sao Tome and Principe	1950	22	All Ages	3	Both
	216	Senegal	1950	22	All Ages	3	Both
	217	Sierra Leone	1950	22	All Ages	3	Both
	218	Togo	1950	22	All Ages	3	Both
	298	American Samoa	1950	22	All Ages	3	Both
	305	Bermuda	1950	22	All Ages	3	Both
	320	Cook Islands	1950	22	All Ages	3	Both
	349	Greenland	1950	22	All Ages	3	Both
	351	Guam	1950	22	All Ages	3	Both
	367	Monaco	1950	22	All Ages	3	Both
	369	Nauru	1950	22	All Ages	3	Both
	374	Niue	1950	22	All Ages	3	Both
	376	Northern Mariana Islands	1950	22	All Ages	3	Both
	380	Palau	1950	22	All Ages	3	Both
	385	Puerto Rico	1950	22	All Ages	3	Both
	393	Saint Kitts and Nevis	1950	22	All Ages	3	Both
	396	San Marino	1950	22	All Ages	3	Both
	413	Tokelau	1950	22	All Ages	3	Both
	416	Tuvalu	1950	22	All Ages	3	Both
	422	United States Virgin Islands	1950	22	All Ages	3	Both
	433	Northern Ireland	1950	22	All Ages	3	Both
	434	Scotland	1950	22	All Ages	3	Both
	435	South Sudan	1950	22	All Ages	3	Both
	482	Eastern Cape	1950	22	All Ages	3	Both
	483	Free State	1950	22	All Ages	3	Both
	484	Gauteng	1950	22	All Ages	3	Both
	485	KwaZulu-Natal	1950	22	All Ages	3	Both
	486	Limpopo	1950	22	All Ages	3	Both
	487	Mpumalanga	1950	22	All Ages	3	Both
	488	North-West	1950	22	All Ages	3	Both
	489	Northern Cape	1950	22	All Ages	3	Both
	490	Western Cape	1950	22	All Ages	3	Both
	522	Sudan	1950	22	All Ages	3	Both
	523	Alabama	1950	22	All Ages	3	Both
	524	Alaska	1950	22	All Ages	3	Both
	525	Arizona	1950	22	All Ages	3	Both
	526	Arkansas	1950	22	All Ages	3	Both
	527	California	1950	22	All Ages	3	Both
	528	Colorado	1950	22	All Ages	3	Both
	529	Connecticut	1950	22	All Ages	3	Both
	530	Delaware	1950	22	All Ages	3	Both
	531	District of Columbia	1950	22	All Ages	3	Both
	532	Florida	1950	22	All Ages	3	Both
	533	Georgia	1950	22	All Ages	3	Both
	534	Hawaii	1950	22	All Ages	3	Both
	535	Idaho	1950	22	All Ages	3	Both
	536	Illinois	1950	22	All Ages	3	Both
	537	Indiana	1950	22	All Ages	3	Both
	538	Iowa	1950	22	All Ages	3	Both
	539	Kansas	1950	22	All Ages	3	Both
	540	Kentucky	1950	22	All Ages	3	Both
	541	Louisiana	1950	22	All Ages	3	Both
	542	Maine	1950	22	All Ages	3	Both
	543	Maryland	1950	22	All Ages	3	Both
	544	Massachusetts	1950	22	All Ages	3	Both
	545	Michigan	1950	22	All Ages	3	Both
	546	Minnesota	1950	22	All Ages	3	Both
	547	Mississippi	1950	22	All Ages	3	Both
	548	Missouri	1950	22	All Ages	3	Both
	549	Montana	1950	22	All Ages	3	Both
	550	Nebraska	1950	22	All Ages	3	Both
	551	Nevada	1950	22	All Ages	3	Both
	552	New Hampshire	1950	22	All Ages	3	Both
	553	New Jersey	1950	22	All Ages	3	Both
	554	New Mexico	1950	22	All Ages	3	Both
	555	New York	1950	22	All Ages	3	Both
	556	North Carolina	1950	22	All Ages	3	Both
	557	North Dakota	1950	22	All Ages	3	Both
	558	Ohio	1950	22	All Ages	3	Both
	559	Oklahoma	1950	22	All Ages	3	Both
	560	Oregon	1950	22	All Ages	3	Both
	561	Pennsylvania	1950	22	All Ages	3	Both
	562	Rhode Island	1950	22	All Ages	3	Both
	563	South Carolina	1950	22	All Ages	3	Both
	564	South Dakota	1950	22	All Ages	3	Both
	565	Tennessee	1950	22	All Ages	3	Both
	566	Texas	1950	22	All Ages	3	Both
	567	Utah	1950	22	All Ages	3	Both
	568	Vermont	1950	22	All Ages	3	Both
	569	Virginia	1950	22	All Ages	3	Both
	570	Washington	1950	22	All Ages	3	Both
	571	West Virginia	1950	22	All Ages	3	Both
	572	Wisconsin	1950	22	All Ages	3	Both
	573	Wyoming	1950	22	All Ages	3	Both
	4618	North East England	1950	22	All Ages	3	Both
	4619	North West England	1950	22	All Ages	3	Both
	4620	Yorkshire and the Humber	1950	22	All Ages	3	Both
	4621	East Midlands	1950	22	All Ages	3	Both
	4622	West Midlands	1950	22	All Ages	3	Both
	4623	East of England	1950	22	All Ages	3	Both
	4624	Greater London	1950	22	All Ages	3	Both
	4625	South East England	1950	22	All Ages	3	Both
	4626	South West England	1950	22	All Ages	3	Both
	4636	Wales	1950	22	All Ages	3	Both
	4643	Aguascalientes	1950	22	All Ages	3	Both
	4644	Baja California	1950	22	All Ages	3	Both
	4645	Baja California Sur	1950	22	All Ages	3	Both
	4646	Campeche	1950	22	All Ages	3	Both
	4647	Coahuila	1950	22	All Ages	3	Both
	4648	Colima	1950	22	All Ages	3	Both
	4649	Chiapas	1950	22	All Ages	3	Both
	4650	Chihuahua	1950	22	All Ages	3	Both
	4651	Mexico City	1950	22	All Ages	3	Both
	4652	Durango	1950	22	All Ages	3	Both
	4653	Guanajuato	1950	22	All Ages	3	Both
	4654	Guerrero	1950	22	All Ages	3	Both
	4655	Hidalgo	1950	22	All Ages	3	Both
	4656	Jalisco	1950	22	All Ages	3	Both
	4657	México	1950	22	All Ages	3	Both
	4658	Michoacán de Ocampo	1950	22	All Ages	3	Both
	4659	Morelos	1950	22	All Ages	3	Both
	4660	Nayarit	1950	22	All Ages	3	Both
	4661	Nuevo León	1950	22	All Ages	3	Both
	4662	Oaxaca	1950	22	All Ages	3	Both
	4663	Puebla	1950	22	All Ages	3	Both
	4664	Querétaro	1950	22	All Ages	3	Both
	4665	Quintana Roo	1950	22	All Ages	3	Both
	4666	San Luis Potosí	1950	22	All Ages	3	Both
	4667	Sinaloa	1950	22	All Ages	3	Both
	4668	Sonora	1950	22	All Ages	3	Both
	4669	Tabasco	1950	22	All Ages	3	Both
	4670	Tamaulipas	1950	22	All Ages	3	Both
	4671	Tlaxcala	1950	22	All Ages	3	Both
	4672	Veracruz de Ignacio de la Llave	1950	22	All Ages	3	Both
	4673	Yucatán	1950	22	All Ages	3	Both
	4674	Zacatecas	1950	22	All Ages	3	Both
	4709	Aceh	1950	22	All Ages	3	Both
	4710	North Sumatra	1950	22	All Ages	3	Both
	4711	West Sumatra	1950	22	All Ages	3	Both
	4712	Riau	1950	22	All Ages	3	Both
	4713	Jambi	1950	22	All Ages	3	Both
	4714	South Sumatra	1950	22	All Ages	3	Both
	4715	Bengkulu	1950	22	All Ages	3	Both
	4716	Lampung	1950	22	All Ages	3	Both
	4717	Bangka-Belitung Islands	1950	22	All Ages	3	Both
	4718	Riau Islands	1950	22	All Ages	3	Both
	4719	North Kalimantan	1950	22	All Ages	3	Both
	4720	Jakarta	1950	22	All Ages	3	Both
	4721	West Java	1950	22	All Ages	3	Both
	4722	Central Java	1950	22	All Ages	3	Both
	4723	Yogyakarta	1950	22	All Ages	3	Both
	4724	East Java	1950	22	All Ages	3	Both
	4725	Banten	1950	22	All Ages	3	Both
	4726	Bali	1950	22	All Ages	3	Both
	4727	West Nusa Tenggara	1950	22	All Ages	3	Both
	4728	East Nusa Tenggara	1950	22	All Ages	3	Both
	4729	West Kalimantan	1950	22	All Ages	3	Both
	4730	Central Kalimantan	1950	22	All Ages	3	Both
	4731	South Kalimantan	1950	22	All Ages	3	Both
	4732	East Kalimantan	1950	22	All Ages	3	Both
	4733	North Sulawesi	1950	22	All Ages	3	Both
	4734	Central Sulawesi	1950	22	All Ages	3	Both
	4735	South Sulawesi	1950	22	All Ages	3	Both
	4736	Southeast Sulawesi	1950	22	All Ages	3	Both
	4737	Gorontalo	1950	22	All Ages	3	Both
	4738	West Sulawesi	1950	22	All Ages	3	Both
	4739	Maluku	1950	22	All Ages	3	Both
	4740	North Maluku	1950	22	All Ages	3	Both
	4741	West Papua	1950	22	All Ages	3	Both
	4742	Papua	1950	22	All Ages	3	Both
	4749	England	1950	22	All Ages	3	Both
	4750	Acre	1950	22	All Ages	3	Both
	4751	Alagoas	1950	22	All Ages	3	Both
	4752	Amazonas	1950	22	All Ages	3	Both
	4753	Amapá	1950	22	All Ages	3	Both
	4754	Bahia	1950	22	All Ages	3	Both
	4755	Ceará	1950	22	All Ages	3	Both
	4756	Distrito Federal	1950	22	All Ages	3	Both
	4757	Espírito Santo	1950	22	All Ages	3	Both
	4758	Goiás	1950	22	All Ages	3	Both
	4759	Maranhão	1950	22	All Ages	3	Both
	4760	Minas Gerais	1950	22	All Ages	3	Both
	4761	Mato Grosso do Sul	1950	22	All Ages	3	Both
	4762	Mato Grosso	1950	22	All Ages	3	Both
	4763	Pará	1950	22	All Ages	3	Both
	4764	Paraíba	1950	22	All Ages	3	Both
	4765	Paraná	1950	22	All Ages	3	Both
	4766	Pernambuco	1950	22	All Ages	3	Both
	4767	Piaui	1950	22	All Ages	3	Both
	4768	Rio de Janeiro	1950	22	All Ages	3	Both
	4769	Rio Grande do Norte	1950	22	All Ages	3	Both
	4770	Rondônia	1950	22	All Ages	3	Both
	4771	Roraima	1950	22	All Ages	3	Both
	4772	Rio Grande do Sul	1950	22	All Ages	3	Both
	4773	Santa Catarina	1950	22	All Ages	3	Both
	4774	Sergipe	1950	22	All Ages	3	Both
	4775	São Paulo	1950	22	All Ages	3	Both
	4776	Tocantins	1950	22	All Ages	3	Both
	4841	Andhra Pradesh	1950	22	All Ages	3	Both
	4842	Arunachal Pradesh	1950	22	All Ages	3	Both
	4843	Assam	1950	22	All Ages	3	Both
	4844	Bihar	1950	22	All Ages	3	Both
	4846	Chhattisgarh	1950	22	All Ages	3	Both
	4849	Delhi	1950	22	All Ages	3	Both
	4850	Goa	1950	22	All Ages	3	Both
	4851	Gujarat	1950	22	All Ages	3	Both
	4852	Haryana	1950	22	All Ages	3	Both
	4853	Himachal Pradesh	1950	22	All Ages	3	Both
	4854	Jammu & Kashmir and Ladakh	1950	22	All Ages	3	Both
	4855	Jharkhand	1950	22	All Ages	3	Both
	4856	Karnataka	1950	22	All Ages	3	Both
	4857	Kerala	1950	22	All Ages	3	Both
	4859	Madhya Pradesh	1950	22	All Ages	3	Both
	4860	Maharashtra	1950	22	All Ages	3	Both
	4861	Manipur	1950	22	All Ages	3	Both
	4862	Meghalaya	1950	22	All Ages	3	Both
	4863	Mizoram	1950	22	All Ages	3	Both
	4864	Nagaland	1950	22	All Ages	3	Both
	4865	Odisha	1950	22	All Ages	3	Both
	4867	Punjab	1950	22	All Ages	3	Both
	4868	Rajasthan	1950	22	All Ages	3	Both
	4869	Sikkim	1950	22	All Ages	3	Both
	4870	Tamil Nadu	1950	22	All Ages	3	Both
	4871	Telangana	1950	22	All Ages	3	Both
	4872	Tripura	1950	22	All Ages	3	Both
	4873	Uttar Pradesh	1950	22	All Ages	3	Both
	4874	Uttarakhand	1950	22	All Ages	3	Both
	4875	West Bengal	1950	22	All Ages	3	Both
	4910	Oslo	1950	22	All Ages	3	Both
	4920	Rogaland	1950	22	All Ages	3	Both
	4923	Møre og Romsdal	1950	22	All Ages	3	Both
	4926	Nordland	1950	22	All Ages	3	Both
	4940	Sweden except Stockholm	1950	22	All Ages	3	Both
	4944	Stockholm	1950	22	All Ages	3	Both
	35424	Hokkaidō	1950	22	All Ages	3	Both
	35425	Aomori	1950	22	All Ages	3	Both
	35426	Iwate	1950	22	All Ages	3	Both
	35427	Miyagi	1950	22	All Ages	3	Both
	35428	Akita	1950	22	All Ages	3	Both
	35429	Yamagata	1950	22	All Ages	3	Both
	35430	Fukushima	1950	22	All Ages	3	Both
	35431	Ibaraki	1950	22	All Ages	3	Both
	35432	Tochigi	1950	22	All Ages	3	Both
	35433	Gunma	1950	22	All Ages	3	Both
	35434	Saitama	1950	22	All Ages	3	Both
	35435	Chiba	1950	22	All Ages	3	Both
	35436	Tōkyō	1950	22	All Ages	3	Both
	35437	Kanagawa	1950	22	All Ages	3	Both
	35438	Niigata	1950	22	All Ages	3	Both
	35439	Toyama	1950	22	All Ages	3	Both
	35440	Ishikawa	1950	22	All Ages	3	Both
	35441	Fukui	1950	22	All Ages	3	Both
	35442	Yamanashi	1950	22	All Ages	3	Both
	35443	Nagano	1950	22	All Ages	3	Both
	35444	Gifu	1950	22	All Ages	3	Both
	35445	Shizuoka	1950	22	All Ages	3	Both
	35446	Aichi	1950	22	All Ages	3	Both
	35447	Mie	1950	22	All Ages	3	Both
	35448	Shiga	1950	22	All Ages	3	Both
	35449	Kyōto	1950	22	All Ages	3	Both
	35450	Ōsaka	1950	22	All Ages	3	Both
	35451	Hyōgo	1950	22	All Ages	3	Both
	35452	Nara	1950	22	All Ages	3	Both
	35453	Wakayama	1950	22	All Ages	3	Both
	35454	Tottori	1950	22	All Ages	3	Both
	35455	Shimane	1950	22	All Ages	3	Both
	35456	Okayama	1950	22	All Ages	3	Both
	35457	Hiroshima	1950	22	All Ages	3	Both
	35458	Yamaguchi	1950	22	All Ages	3	Both
	35459	Tokushima	1950	22	All Ages	3	Both
	35460	Kagawa	1950	22	All Ages	3	Both
	35461	Ehime	1950	22	All Ages	3	Both
	35462	Kōchi	1950	22	All Ages	3	Both
	35463	Fukuoka	1950	22	All Ages	3	Both
	35464	Saga	1950	22	All Ages	3	Both
	35465	Nagasaki	1950	22	All Ages	3	Both
	35466	Kumamoto	1950	22	All Ages	3	Both
	35467	Ōita	1950	22	All Ages	3	Both
	35468	Miyazaki	1950	22	All Ages	3	Both
	35469	Kagoshima	1950	22	All Ages	3	Both
	35470	Okinawa	1950	22	All Ages	3	Both
	35617	Baringo	1950	22	All Ages	3	Both
	35618	Bomet	1950	22	All Ages	3	Both
	35619	Bungoma	1950	22	All Ages	3	Both
	35620	Busia	1950	22	All Ages	3	Both
	35621	Elgeyo-Marakwet	1950	22	All Ages	3	Both
	35622	Embu	1950	22	All Ages	3	Both
	35623	Garissa	1950	22	All Ages	3	Both
	35624	Homa Bay	1950	22	All Ages	3	Both
	35625	Isiolo	1950	22	All Ages	3	Both
	35626	Kajiado	1950	22	All Ages	3	Both
	35627	Kakamega	1950	22	All Ages	3	Both
	35628	Kericho	1950	22	All Ages	3	Both
	35629	Kiambu	1950	22	All Ages	3	Both
	35630	Kilifi	1950	22	All Ages	3	Both
	35631	Kirinyaga	1950	22	All Ages	3	Both
	35632	Kisii	1950	22	All Ages	3	Both
	35633	Kisumu	1950	22	All Ages	3	Both
	35634	Kitui	1950	22	All Ages	3	Both
	35635	Kwale	1950	22	All Ages	3	Both
	35636	Laikipia	1950	22	All Ages	3	Both
	35637	Lamu	1950	22	All Ages	3	Both
	35638	Machakos	1950	22	All Ages	3	Both
	35639	Makueni	1950	22	All Ages	3	Both
	35640	Mandera	1950	22	All Ages	3	Both
	35641	Marsabit	1950	22	All Ages	3	Both
	35642	Meru	1950	22	All Ages	3	Both
	35643	Migori	1950	22	All Ages	3	Both
	35644	Mombasa	1950	22	All Ages	3	Both
	35645	Murang'a	1950	22	All Ages	3	Both
	35646	Nairobi	1950	22	All Ages	3	Both
	35647	Nakuru	1950	22	All Ages	3	Both
	35648	Nandi	1950	22	All Ages	3	Both
	35649	Narok	1950	22	All Ages	3	Both
	35650	Nyamira	1950	22	All Ages	3	Both
	35651	Nyandarua	1950	22	All Ages	3	Both
	35652	Nyeri	1950	22	All Ages	3	Both
	35653	Samburu	1950	22	All Ages	3	Both
	35654	Siaya	1950	22	All Ages	3	Both
	35655	Taita Taveta	1950	22	All Ages	3	Both
	35656	Tana River	1950	22	All Ages	3	Both
	35657	Tharaka Nithi	1950	22	All Ages	3	Both
	35658	Trans Nzoia	1950	22	All Ages	3	Both
	35659	Turkana	1950	22	All Ages	3	Both
	35660	Uasin Gishu	1950	22	All Ages	3	Both
	35661	Vihiga	1950	22	All Ages	3	Both
	35662	Wajir	1950	22	All Ages	3	Both
	35663	West Pokot	1950	22	All Ages	3	Both
	44538	Other Union Territories	1950	22	All Ages	3	Both
	44643	Darlington	1950	22	All Ages	3	Both
	44644	Northumberland	1950	22	All Ages	3	Both
	44645	Stockton-on-Tees	1950	22	All Ages	3	Both
	44646	Newcastle upon Tyne	1950	22	All Ages	3	Both
	44647	North Tyneside	1950	22	All Ages	3	Both
	44648	Redcar and Cleveland	1950	22	All Ages	3	Both
	44649	County Durham	1950	22	All Ages	3	Both
	44650	Gateshead	1950	22	All Ages	3	Both
	44651	Middlesbrough	1950	22	All Ages	3	Both
	44652	South Tyneside	1950	22	All Ages	3	Both
	44653	Sunderland	1950	22	All Ages	3	Both
	44654	Hartlepool	1950	22	All Ages	3	Both
	44655	Cheshire East	1950	22	All Ages	3	Both
	44656	Stockport	1950	22	All Ages	3	Both
	44657	Trafford	1950	22	All Ages	3	Both
	44658	Cheshire West and Chester	1950	22	All Ages	3	Both
	44659	Sefton	1950	22	All Ages	3	Both
	44660	Lancashire	1950	22	All Ages	3	Both
	44661	Cumbria	1950	22	All Ages	3	Both
	44662	Bolton	1950	22	All Ages	3	Both
	44663	Wirral	1950	22	All Ages	3	Both
	44664	Bury	1950	22	All Ages	3	Both
	44665	St Helens	1950	22	All Ages	3	Both
	44666	Warrington	1950	22	All Ages	3	Both
	44667	Oldham	1950	22	All Ages	3	Both
	44668	Rochdale	1950	22	All Ages	3	Both
	44669	Wigan	1950	22	All Ages	3	Both
	44670	Halton	1950	22	All Ages	3	Both
	44671	Liverpool	1950	22	All Ages	3	Both
	44672	Tameside	1950	22	All Ages	3	Both
	44673	Salford	1950	22	All Ages	3	Both
	44674	Blackburn with Darwen	1950	22	All Ages	3	Both
	44675	Knowsley	1950	22	All Ages	3	Both
	44676	Blackpool	1950	22	All Ages	3	Both
	44677	Manchester	1950	22	All Ages	3	Both
	44678	North Yorkshire	1950	22	All Ages	3	Both
	44679	East Riding of Yorkshire	1950	22	All Ages	3	Both
	44680	York	1950	22	All Ages	3	Both
	44681	North East Lincolnshire	1950	22	All Ages	3	Both
	44682	Calderdale	1950	22	All Ages	3	Both
	44683	North Lincolnshire	1950	22	All Ages	3	Both
	44684	Bradford	1950	22	All Ages	3	Both
	44685	Kirklees	1950	22	All Ages	3	Both
	44686	Leeds	1950	22	All Ages	3	Both
	44687	Sheffield	1950	22	All Ages	3	Both
	44688	Wakefield	1950	22	All Ages	3	Both
	44689	Rotherham	1950	22	All Ages	3	Both
	44690	Doncaster	1950	22	All Ages	3	Both
	44691	Kingston upon Hull, City of	1950	22	All Ages	3	Both
	44692	Barnsley	1950	22	All Ages	3	Both
	44693	Northamptonshire	1950	22	All Ages	3	Both
	44694	Leicestershire	1950	22	All Ages	3	Both
	44695	Lincolnshire	1950	22	All Ages	3	Both
	44696	Rutland	1950	22	All Ages	3	Both
	44697	Derby	1950	22	All Ages	3	Both
	44698	Derbyshire	1950	22	All Ages	3	Both
	44699	Nottinghamshire	1950	22	All Ages	3	Both
	44700	Nottingham	1950	22	All Ages	3	Both
	44701	Leicester	1950	22	All Ages	3	Both
	44702	Warwickshire	1950	22	All Ages	3	Both
	44703	Herefordshire, County of	1950	22	All Ages	3	Both
	44704	Solihull	1950	22	All Ages	3	Both
	44705	Shropshire	1950	22	All Ages	3	Both
	44706	Worcestershire	1950	22	All Ages	3	Both
	44707	Staffordshire	1950	22	All Ages	3	Both
	44708	Dudley	1950	22	All Ages	3	Both
	44709	Coventry	1950	22	All Ages	3	Both
	44710	Telford and Wrekin	1950	22	All Ages	3	Both
	44711	Stoke-on-Trent	1950	22	All Ages	3	Both
	44712	Walsall	1950	22	All Ages	3	Both
	44713	Wolverhampton	1950	22	All Ages	3	Both
	44714	Birmingham	1950	22	All Ages	3	Both
	44715	Sandwell	1950	22	All Ages	3	Both
	44716	Bedford	1950	22	All Ages	3	Both
	44717	Central Bedfordshire	1950	22	All Ages	3	Both
	44718	Suffolk	1950	22	All Ages	3	Both
	44719	Hertfordshire	1950	22	All Ages	3	Both
	44720	Essex	1950	22	All Ages	3	Both
	44721	Cambridgeshire	1950	22	All Ages	3	Both
	44722	Thurrock	1950	22	All Ages	3	Both
	44723	Norfolk	1950	22	All Ages	3	Both
	44724	Southend-on-Sea	1950	22	All Ages	3	Both
	44725	Peterborough	1950	22	All Ages	3	Both
	44726	Luton	1950	22	All Ages	3	Both
	44727	Richmond upon Thames	1950	22	All Ages	3	Both
	44728	Kensington and Chelsea	1950	22	All Ages	3	Both
	44729	Barnet	1950	22	All Ages	3	Both
	44730	Westminster	1950	22	All Ages	3	Both
	44731	Bromley	1950	22	All Ages	3	Both
	44732	Bexley	1950	22	All Ages	3	Both
	44733	Redbridge	1950	22	All Ages	3	Both
	44734	Merton	1950	22	All Ages	3	Both
	44735	Brent	1950	22	All Ages	3	Both
	44736	Hillingdon	1950	22	All Ages	3	Both
	44737	Havering	1950	22	All Ages	3	Both
	44738	Kingston upon Thames	1950	22	All Ages	3	Both
	44739	Sutton	1950	22	All Ages	3	Both
	44740	Harrow	1950	22	All Ages	3	Both
	44741	Enfield	1950	22	All Ages	3	Both
	44742	Croydon	1950	22	All Ages	3	Both
	44743	Hammersmith and Fulham	1950	22	All Ages	3	Both
	44744	Ealing	1950	22	All Ages	3	Both
	44745	Greenwich	1950	22	All Ages	3	Both
	44746	Wandsworth	1950	22	All Ages	3	Both
	44747	Waltham Forest	1950	22	All Ages	3	Both
	44748	Camden	1950	22	All Ages	3	Both
	44749	Lambeth	1950	22	All Ages	3	Both
	44750	Lewisham	1950	22	All Ages	3	Both
	44751	Hounslow	1950	22	All Ages	3	Both
	44752	Southwark	1950	22	All Ages	3	Both
	44753	Newham	1950	22	All Ages	3	Both
	44754	Barking and Dagenham	1950	22	All Ages	3	Both
	44755	Haringey	1950	22	All Ages	3	Both
	44756	Hackney	1950	22	All Ages	3	Both
	44757	Islington	1950	22	All Ages	3	Both
	44758	Tower Hamlets	1950	22	All Ages	3	Both
	44759	Wokingham	1950	22	All Ages	3	Both
	44760	Buckinghamshire	1950	22	All Ages	3	Both
	44761	Surrey	1950	22	All Ages	3	Both
	44762	Windsor and Maidenhead	1950	22	All Ages	3	Both
	44763	West Berkshire	1950	22	All Ages	3	Both
	44764	Hampshire	1950	22	All Ages	3	Both
	44765	Bracknell Forest	1950	22	All Ages	3	Both
	44766	West Sussex	1950	22	All Ages	3	Both
	44767	Oxfordshire	1950	22	All Ages	3	Both
	44768	Reading	1950	22	All Ages	3	Both
	44769	Kent	1950	22	All Ages	3	Both
	44770	Brighton and Hove	1950	22	All Ages	3	Both
	44771	Medway	1950	22	All Ages	3	Both
	44772	East Sussex	1950	22	All Ages	3	Both
	44773	Portsmouth	1950	22	All Ages	3	Both
	44774	Isle of Wight	1950	22	All Ages	3	Both
	44775	Milton Keynes	1950	22	All Ages	3	Both
	44776	Southampton	1950	22	All Ages	3	Both
	44777	Slough	1950	22	All Ages	3	Both
	44778	South Gloucestershire	1950	22	All Ages	3	Both
	44779	Dorset	1950	22	All Ages	3	Both
	44780	Wiltshire	1950	22	All Ages	3	Both
	44781	North Somerset	1950	22	All Ages	3	Both
	44782	Devon	1950	22	All Ages	3	Both
	44783	Poole	1950	22	All Ages	3	Both
	44784	Bath and North East Somerset	1950	22	All Ages	3	Both
	44785	Gloucestershire	1950	22	All Ages	3	Both
	44786	Somerset	1950	22	All Ages	3	Both
	44787	Swindon	1950	22	All Ages	3	Both
	44788	Torbay	1950	22	All Ages	3	Both
	44789	Bristol, City of	1950	22	All Ages	3	Both
	44790	Bournemouth	1950	22	All Ages	3	Both
	44791	Cornwall	1950	22	All Ages	3	Both
	44792	Plymouth	1950	22	All Ages	3	Both
	44852	Tigray	1950	22	All Ages	3	Both
	44853	Afar	1950	22	All Ages	3	Both
	44854	Amhara	1950	22	All Ages	3	Both
	44855	Oromia	1950	22	All Ages	3	Both
	44856	Somali	1950	22	All Ages	3	Both
	44857	Benishangul-Gumuz	1950	22	All Ages	3	Both
	44858	Southern Nations, Nationalities, and Peoples with Sidama and South West Regions	1950	22	All Ages	3	Both
	44859	Harari	1950	22	All Ages	3	Both
	44860	Gambella	1950	22	All Ages	3	Both
	44861	Addis Ababa	1950	22	All Ages	3	Both
	44862	Dire Dawa	1950	22	All Ages	3	Both
	44864	Alborz	1950	22	All Ages	3	Both
	44865	Ardebil	1950	22	All Ages	3	Both
	44866	East Azarbayejan	1950	22	All Ages	3	Both
	44867	West Azarbayejan	1950	22	All Ages	3	Both
	44868	Bushehr	1950	22	All Ages	3	Both
	44869	Chahar Mahaal and Bakhtiari	1950	22	All Ages	3	Both
	44870	Fars	1950	22	All Ages	3	Both
	44871	Gilan	1950	22	All Ages	3	Both
	44872	Golestan	1950	22	All Ages	3	Both
	44873	Hamadan	1950	22	All Ages	3	Both
	44874	Hormozgan	1950	22	All Ages	3	Both
	44875	Ilam	1950	22	All Ages	3	Both
	44876	Isfahan	1950	22	All Ages	3	Both
	44877	Kerman	1950	22	All Ages	3	Both
	44878	Kermanshah	1950	22	All Ages	3	Both
	44879	North Khorasan	1950	22	All Ages	3	Both
	44880	Khorasan-e-Razavi	1950	22	All Ages	3	Both
	44881	South Khorasan	1950	22	All Ages	3	Both
	44882	Khuzestan	1950	22	All Ages	3	Both
	44883	Kohgiluyeh and Boyer-Ahmad	1950	22	All Ages	3	Both
	44884	Kurdistan	1950	22	All Ages	3	Both
	44885	Lorestan	1950	22	All Ages	3	Both
	44886	Markazi	1950	22	All Ages	3	Both
	44887	Mazandaran	1950	22	All Ages	3	Both
	44888	Qazvin	1950	22	All Ages	3	Both
	44889	Qom	1950	22	All Ages	3	Both
	44890	Semnan	1950	22	All Ages	3	Both
	44891	Sistan and Baluchistan	1950	22	All Ages	3	Both
	44892	Tehran	1950	22	All Ages	3	Both
	44893	Yazd	1950	22	All Ages	3	Both
	44894	Zanjan	1950	22	All Ages	3	Both
	53432	Trøndelag	1950	22	All Ages	3	Both
	53615	Azad Jammu & Kashmir	1950	22	All Ages	3	Both
	53616	Balochistan	1950	22	All Ages	3	Both
	53617	Gilgit-Baltistan	1950	22	All Ages	3	Both
	53618	Islamabad Capital Territory	1950	22	All Ages	3	Both
	53619	Khyber Pakhtunkhwa	1950	22	All Ages	3	Both
	53620	Punjab	1950	22	All Ages	3	Both
	53621	Sindh	1950	22	All Ages	3	Both
	60132	Vestland	1950	22	All Ages	3	Both
	60133	Agder	1950	22	All Ages	3	Both
	60134	Vestfold og Telemark	1950	22	All Ages	3	Both
	60135	Innlandet	1950	22	All Ages	3	Both
	60136	Viken	1950	22	All Ages	3	Both
	60137	Troms og Finnmark	1950	22	All Ages	3	Both
	1	Global	1951	22	All Ages	3	Both
	4	Southeast Asia, East Asia, and Oceania	1951	22	All Ages	3	Both
	5	East Asia	1951	22	All Ages	3	Both
	6	China	1951	22	All Ages	3	Both
	7	Democratic People's Republic of Korea	1951	22	All Ages	3	Both
	8	Taiwan (Province of China)	1951	22	All Ages	3	Both
	9	Southeast Asia	1951	22	All Ages	3	Both
	10	Cambodia	1951	22	All Ages	3	Both
	11	Indonesia	1951	22	All Ages	3	Both
	12	Lao People's Democratic Republic	1951	22	All Ages	3	Both
	13	Malaysia	1951	22	All Ages	3	Both
	14	Maldives	1951	22	All Ages	3	Both
	15	Myanmar	1951	22	All Ages	3	Both
	16	Philippines	1951	22	All Ages	3	Both
	17	Sri Lanka	1951	22	All Ages	3	Both
	18	Thailand	1951	22	All Ages	3	Both
	19	Timor-Leste	1951	22	All Ages	3	Both
	20	Viet Nam	1951	22	All Ages	3	Both
	21	Oceania	1951	22	All Ages	3	Both
	22	Fiji	1951	22	All Ages	3	Both
	23	Kiribati	1951	22	All Ages	3	Both
	24	Marshall Islands	1951	22	All Ages	3	Both
	25	Micronesia (Federated States of)	1951	22	All Ages	3	Both
	26	Papua New Guinea	1951	22	All Ages	3	Both
	27	Samoa	1951	22	All Ages	3	Both
	28	Solomon Islands	1951	22	All Ages	3	Both
	29	Tonga	1951	22	All Ages	3	Both
	30	Vanuatu	1951	22	All Ages	3	Both
	31	Central Europe, Eastern Europe, and Central Asia	1951	22	All Ages	3	Both
	32	Central Asia	1951	22	All Ages	3	Both
	33	Armenia	1951	22	All Ages	3	Both
	34	Azerbaijan	1951	22	All Ages	3	Both
	35	Georgia	1951	22	All Ages	3	Both
	36	Kazakhstan	1951	22	All Ages	3	Both
	37	Kyrgyzstan	1951	22	All Ages	3	Both
	38	Mongolia	1951	22	All Ages	3	Both
	39	Tajikistan	1951	22	All Ages	3	Both
	40	Turkmenistan	1951	22	All Ages	3	Both
	41	Uzbekistan	1951	22	All Ages	3	Both
	42	Central Europe	1951	22	All Ages	3	Both
	43	Albania	1951	22	All Ages	3	Both
	44	Bosnia and Herzegovina	1951	22	All Ages	3	Both
	45	Bulgaria	1951	22	All Ages	3	Both
	46	Croatia	1951	22	All Ages	3	Both
	47	Czechia	1951	22	All Ages	3	Both
	48	Hungary	1951	22	All Ages	3	Both
	49	North Macedonia	1951	22	All Ages	3	Both
	50	Montenegro	1951	22	All Ages	3	Both
	51	Poland	1951	22	All Ages	3	Both
	52	Romania	1951	22	All Ages	3	Both
	53	Serbia	1951	22	All Ages	3	Both
	54	Slovakia	1951	22	All Ages	3	Both
	55	Slovenia	1951	22	All Ages	3	Both
	56	Eastern Europe	1951	22	All Ages	3	Both
	57	Belarus	1951	22	All Ages	3	Both
	58	Estonia	1951	22	All Ages	3	Both
	59	Latvia	1951	22	All Ages	3	Both
	60	Lithuania	1951	22	All Ages	3	Both
	61	Republic of Moldova	1951	22	All Ages	3	Both
	62	Russian Federation	1951	22	All Ages	3	Both
	63	Ukraine	1951	22	All Ages	3	Both
	64	High-income	1951	22	All Ages	3	Both
	65	High-income Asia Pacific	1951	22	All Ages	3	Both
	66	Brunei Darussalam	1951	22	All Ages	3	Both
	67	Japan	1951	22	All Ages	3	Both
	68	Republic of Korea	1951	22	All Ages	3	Both
	69	Singapore	1951	22	All Ages	3	Both
	70	Australasia	1951	22	All Ages	3	Both
	71	Australia	1951	22	All Ages	3	Both
	72	New Zealand	1951	22	All Ages	3	Both
	73	Western Europe	1951	22	All Ages	3	Both
	74	Andorra	1951	22	All Ages	3	Both
	75	Austria	1951	22	All Ages	3	Both
	76	Belgium	1951	22	All Ages	3	Both
	77	Cyprus	1951	22	All Ages	3	Both
	78	Denmark	1951	22	All Ages	3	Both
	79	Finland	1951	22	All Ages	3	Both
	80	France	1951	22	All Ages	3	Both
	81	Germany	1951	22	All Ages	3	Both
	82	Greece	1951	22	All Ages	3	Both
	83	Iceland	1951	22	All Ages	3	Both
	84	Ireland	1951	22	All Ages	3	Both
	85	Israel	1951	22	All Ages	3	Both
	86	Italy	1951	22	All Ages	3	Both
	87	Luxembourg	1951	22	All Ages	3	Both
	88	Malta	1951	22	All Ages	3	Both
	89	Netherlands	1951	22	All Ages	3	Both
	90	Norway	1951	22	All Ages	3	Both
	91	Portugal	1951	22	All Ages	3	Both
	92	Spain	1951	22	All Ages	3	Both
	93	Sweden	1951	22	All Ages	3	Both
	94	Switzerland	1951	22	All Ages	3	Both
	95	United Kingdom	1951	22	All Ages	3	Both
	96	Southern Latin America	1951	22	All Ages	3	Both
	97	Argentina	1951	22	All Ages	3	Both
	98	Chile	1951	22	All Ages	3	Both
	99	Uruguay	1951	22	All Ages	3	Both
	100	High-income North America	1951	22	All Ages	3	Both
	101	Canada	1951	22	All Ages	3	Both
	102	United States of America	1951	22	All Ages	3	Both
	103	Latin America and Caribbean	1951	22	All Ages	3	Both
	104	Caribbean	1951	22	All Ages	3	Both
	105	Antigua and Barbuda	1951	22	All Ages	3	Both
	106	Bahamas	1951	22	All Ages	3	Both
	107	Barbados	1951	22	All Ages	3	Both
	108	Belize	1951	22	All Ages	3	Both
	109	Cuba	1951	22	All Ages	3	Both
	110	Dominica	1951	22	All Ages	3	Both
	111	Dominican Republic	1951	22	All Ages	3	Both
	112	Grenada	1951	22	All Ages	3	Both
	113	Guyana	1951	22	All Ages	3	Both
	114	Haiti	1951	22	All Ages	3	Both
	115	Jamaica	1951	22	All Ages	3	Both
	116	Saint Lucia	1951	22	All Ages	3	Both
	117	Saint Vincent and the Grenadines	1951	22	All Ages	3	Both
	118	Suriname	1951	22	All Ages	3	Both
	119	Trinidad and Tobago	1951	22	All Ages	3	Both
	120	Andean Latin America	1951	22	All Ages	3	Both
	121	Bolivia (Plurinational State of)	1951	22	All Ages	3	Both
	122	Ecuador	1951	22	All Ages	3	Both
	123	Peru	1951	22	All Ages	3	Both
	124	Central Latin America	1951	22	All Ages	3	Both
	125	Colombia	1951	22	All Ages	3	Both
	126	Costa Rica	1951	22	All Ages	3	Both
	127	El Salvador	1951	22	All Ages	3	Both
	128	Guatemala	1951	22	All Ages	3	Both
	129	Honduras	1951	22	All Ages	3	Both
	130	Mexico	1951	22	All Ages	3	Both
	131	Nicaragua	1951	22	All Ages	3	Both
	132	Panama	1951	22	All Ages	3	Both
	133	Venezuela (Bolivarian Republic of)	1951	22	All Ages	3	Both
	134	Tropical Latin America	1951	22	All Ages	3	Both
	135	Brazil	1951	22	All Ages	3	Both
	136	Paraguay	1951	22	All Ages	3	Both
	137	North Africa and Middle East	1951	22	All Ages	3	Both
	138	North Africa and Middle East	1951	22	All Ages	3	Both
	139	Algeria	1951	22	All Ages	3	Both
	140	Bahrain	1951	22	All Ages	3	Both
	141	Egypt	1951	22	All Ages	3	Both
	142	Iran (Islamic Republic of)	1951	22	All Ages	3	Both
	143	Iraq	1951	22	All Ages	3	Both
	144	Jordan	1951	22	All Ages	3	Both
	145	Kuwait	1951	22	All Ages	3	Both
	146	Lebanon	1951	22	All Ages	3	Both
	147	Libya	1951	22	All Ages	3	Both
	148	Morocco	1951	22	All Ages	3	Both
	149	Palestine	1951	22	All Ages	3	Both
	150	Oman	1951	22	All Ages	3	Both
	151	Qatar	1951	22	All Ages	3	Both
	152	Saudi Arabia	1951	22	All Ages	3	Both
	153	Syrian Arab Republic	1951	22	All Ages	3	Both
	154	Tunisia	1951	22	All Ages	3	Both
	155	Türkiye	1951	22	All Ages	3	Both
	156	United Arab Emirates	1951	22	All Ages	3	Both
	157	Yemen	1951	22	All Ages	3	Both
	158	South Asia	1951	22	All Ages	3	Both
	159	South Asia	1951	22	All Ages	3	Both
	160	Afghanistan	1951	22	All Ages	3	Both
	161	Bangladesh	1951	22	All Ages	3	Both
	162	Bhutan	1951	22	All Ages	3	Both
	163	India	1951	22	All Ages	3	Both
	164	Nepal	1951	22	All Ages	3	Both
	165	Pakistan	1951	22	All Ages	3	Both
	166	Sub-Saharan Africa	1951	22	All Ages	3	Both
	167	Central Sub-Saharan Africa	1951	22	All Ages	3	Both
	168	Angola	1951	22	All Ages	3	Both
	169	Central African Republic	1951	22	All Ages	3	Both
	170	Congo	1951	22	All Ages	3	Both
	171	Democratic Republic of the Congo	1951	22	All Ages	3	Both
	172	Equatorial Guinea	1951	22	All Ages	3	Both
	173	Gabon	1951	22	All Ages	3	Both
	174	Eastern Sub-Saharan Africa	1951	22	All Ages	3	Both
	175	Burundi	1951	22	All Ages	3	Both
	176	Comoros	1951	22	All Ages	3	Both
	177	Djibouti	1951	22	All Ages	3	Both
	178	Eritrea	1951	22	All Ages	3	Both
	179	Ethiopia	1951	22	All Ages	3	Both
	180	Kenya	1951	22	All Ages	3	Both
	181	Madagascar	1951	22	All Ages	3	Both
	182	Malawi	1951	22	All Ages	3	Both
	183	Mauritius	1951	22	All Ages	3	Both
	184	Mozambique	1951	22	All Ages	3	Both
	185	Rwanda	1951	22	All Ages	3	Both
	186	Seychelles	1951	22	All Ages	3	Both
	187	Somalia	1951	22	All Ages	3	Both
	189	United Republic of Tanzania	1951	22	All Ages	3	Both
	190	Uganda	1951	22	All Ages	3	Both
	191	Zambia	1951	22	All Ages	3	Both
	192	Southern Sub-Saharan Africa	1951	22	All Ages	3	Both
	193	Botswana	1951	22	All Ages	3	Both
	194	Lesotho	1951	22	All Ages	3	Both
	195	Namibia	1951	22	All Ages	3	Both
	196	South Africa	1951	22	All Ages	3	Both
	197	Eswatini	1951	22	All Ages	3	Both
	198	Zimbabwe	1951	22	All Ages	3	Both
	199	Western Sub-Saharan Africa	1951	22	All Ages	3	Both
	200	Benin	1951	22	All Ages	3	Both
	201	Burkina Faso	1951	22	All Ages	3	Both
	202	Cameroon	1951	22	All Ages	3	Both
	203	Cabo Verde	1951	22	All Ages	3	Both
	204	Chad	1951	22	All Ages	3	Both
	205	Côte d'Ivoire	1951	22	All Ages	3	Both
	206	Gambia	1951	22	All Ages	3	Both
	207	Ghana	1951	22	All Ages	3	Both
	208	Guinea	1951	22	All Ages	3	Both
	209	Guinea-Bissau	1951	22	All Ages	3	Both
	210	Liberia	1951	22	All Ages	3	Both
	211	Mali	1951	22	All Ages	3	Both
	212	Mauritania	1951	22	All Ages	3	Both
	213	Niger	1951	22	All Ages	3	Both
	214	Nigeria	1951	22	All Ages	3	Both
	215	Sao Tome and Principe	1951	22	All Ages	3	Both
	216	Senegal	1951	22	All Ages	3	Both
	217	Sierra Leone	1951	22	All Ages	3	Both
	218	Togo	1951	22	All Ages	3	Both
	298	American Samoa	1951	22	All Ages	3	Both
	305	Bermuda	1951	22	All Ages	3	Both
	320	Cook Islands	1951	22	All Ages	3	Both
	349	Greenland	1951	22	All Ages	3	Both
	351	Guam	1951	22	All Ages	3	Both
	367	Monaco	1951	22	All Ages	3	Both
	369	Nauru	1951	22	All Ages	3	Both
	374	Niue	1951	22	All Ages	3	Both
	376	Northern Mariana Islands	1951	22	All Ages	3	Both
	380	Palau	1951	22	All Ages	3	Both
	385	Puerto Rico	1951	22	All Ages	3	Both
	393	Saint Kitts and Nevis	1951	22	All Ages	3	Both
	396	San Marino	1951	22	All Ages	3	Both
	413	Tokelau	1951	22	All Ages	3	Both
	416	Tuvalu	1951	22	All Ages	3	Both
	422	United States Virgin Islands	1951	22	All Ages	3	Both
	433	Northern Ireland	1951	22	All Ages	3	Both
	434	Scotland	1951	22	All Ages	3	Both
	435	South Sudan	1951	22	All Ages	3	Both
	482	Eastern Cape	1951	22	All Ages	3	Both
	483	Free State	1951	22	All Ages	3	Both
	484	Gauteng	1951	22	All Ages	3	Both
	485	KwaZulu-Natal	1951	22	All Ages	3	Both
	486	Limpopo	1951	22	All Ages	3	Both
	487	Mpumalanga	1951	22	All Ages	3	Both
	488	North-West	1951	22	All Ages	3	Both
	489	Northern Cape	1951	22	All Ages	3	Both
	490	Western Cape	1951	22	All Ages	3	Both
	522	Sudan	1951	22	All Ages	3	Both
	523	Alabama	1951	22	All Ages	3	Both
	524	Alaska	1951	22	All Ages	3	Both
	525	Arizona	1951	22	All Ages	3	Both
	526	Arkansas	1951	22	All Ages	3	Both
	527	California	1951	22	All Ages	3	Both
	528	Colorado	1951	22	All Ages	3	Both
	529	Connecticut	1951	22	All Ages	3	Both
	530	Delaware	1951	22	All Ages	3	Both
	531	District of Columbia	1951	22	All Ages	3	Both
	532	Florida	1951	22	All Ages	3	Both
	533	Georgia	1951	22	All Ages	3	Both
	534	Hawaii	1951	22	All Ages	3	Both
	535	Idaho	1951	22	All Ages	3	Both
	536	Illinois	1951	22	All Ages	3	Both
	537	Indiana	1951	22	All Ages	3	Both
	538	Iowa	1951	22	All Ages	3	Both
	539	Kansas	1951	22	All Ages	3	Both
	540	Kentucky	1951	22	All Ages	3	Both
	541	Louisiana	1951	22	All Ages	3	Both
	542	Maine	1951	22	All Ages	3	Both
	543	Maryland	1951	22	All Ages	3	Both
	544	Massachusetts	1951	22	All Ages	3	Both
	545	Michigan	1951	22	All Ages	3	Both
	546	Minnesota	1951	22	All Ages	3	Both
	547	Mississippi	1951	22	All Ages	3	Both
	548	Missouri	1951	22	All Ages	3	Both
	549	Montana	1951	22	All Ages	3	Both
	550	Nebraska	1951	22	All Ages	3	Both
	551	Nevada	1951	22	All Ages	3	Both
	552	New Hampshire	1951	22	All Ages	3	Both
	553	New Jersey	1951	22	All Ages	3	Both
	554	New Mexico	1951	22	All Ages	3	Both
	555	New York	1951	22	All Ages	3	Both
	556	North Carolina	1951	22	All Ages	3	Both
	557	North Dakota	1951	22	All Ages	3	Both
	558	Ohio	1951	22	All Ages	3	Both
	559	Oklahoma	1951	22	All Ages	3	Both
	560	Oregon	1951	22	All Ages	3	Both
	561	Pennsylvania	1951	22	All Ages	3	Both
	562	Rhode Island	1951	22	All Ages	3	Both
	563	South Carolina	1951	22	All Ages	3	Both
	564	South Dakota	1951	22	All Ages	3	Both
	565	Tennessee	1951	22	All Ages	3	Both
	566	Texas	1951	22	All Ages	3	Both
	567	Utah	1951	22	All Ages	3	Both
	568	Vermont	1951	22	All Ages	3	Both
	569	Virginia	1951	22	All Ages	3	Both
	570	Washington	1951	22	All Ages	3	Both
	571	West Virginia	1951	22	All Ages	3	Both
	572	Wisconsin	1951	22	All Ages	3	Both
	573	Wyoming	1951	22	All Ages	3	Both
	4618	North East England	1951	22	All Ages	3	Both
	4619	North West England	1951	22	All Ages	3	Both
	4620	Yorkshire and the Humber	1951	22	All Ages	3	Both
	4621	East Midlands	1951	22	All Ages	3	Both
	4622	West Midlands	1951	22	All Ages	3	Both
	4623	East of England	1951	22	All Ages	3	Both
	4624	Greater London	1951	22	All Ages	3	Both
	4625	South East England	1951	22	All Ages	3	Both
	4626	South West England	1951	22	All Ages	3	Both
	4636	Wales	1951	22	All Ages	3	Both
	4643	Aguascalientes	1951	22	All Ages	3	Both
	4644	Baja California	1951	22	All Ages	3	Both
	4645	Baja California Sur	1951	22	All Ages	3	Both
	4646	Campeche	1951	22	All Ages	3	Both
	4647	Coahuila	1951	22	All Ages	3	Both
	4648	Colima	1951	22	All Ages	3	Both
	4649	Chiapas	1951	22	All Ages	3	Both
	4650	Chihuahua	1951	22	All Ages	3	Both
	4651	Mexico City	1951	22	All Ages	3	Both
	4652	Durango	1951	22	All Ages	3	Both
	4653	Guanajuato	1951	22	All Ages	3	Both
	4654	Guerrero	1951	22	All Ages	3	Both
	4655	Hidalgo	1951	22	All Ages	3	Both
	4656	Jalisco	1951	22	All Ages	3	Both
	4657	México	1951	22	All Ages	3	Both
	4658	Michoacán de Ocampo	1951	22	All Ages	3	Both
	4659	Morelos	1951	22	All Ages	3	Both
	4660	Nayarit	1951	22	All Ages	3	Both
	4661	Nuevo León	1951	22	All Ages	3	Both
	4662	Oaxaca	1951	22	All Ages	3	Both
	4663	Puebla	1951	22	All Ages	3	Both
	4664	Querétaro	1951	22	All Ages	3	Both
	4665	Quintana Roo	1951	22	All Ages	3	Both
	4666	San Luis Potosí	1951	22	All Ages	3	Both
	4667	Sinaloa	1951	22	All Ages	3	Both
	4668	Sonora	1951	22	All Ages	3	Both
	4669	Tabasco	1951	22	All Ages	3	Both
	4670	Tamaulipas	1951	22	All Ages	3	Both
	4671	Tlaxcala	1951	22	All Ages	3	Both
	4672	Veracruz de Ignacio de la Llave	1951	22	All Ages	3	Both
	4673	Yucatán	1951	22	All Ages	3	Both
	4674	Zacatecas	1951	22	All Ages	3	Both
	4709	Aceh	1951	22	All Ages	3	Both
	4710	North Sumatra	1951	22	All Ages	3	Both
	4711	West Sumatra	1951	22	All Ages	3	Both
	4712	Riau	1951	22	All Ages	3	Both
	4713	Jambi	1951	22	All Ages	3	Both
	4714	South Sumatra	1951	22	All Ages	3	Both
	4715	Bengkulu	1951	22	All Ages	3	Both
	4716	Lampung	1951	22	All Ages	3	Both
	4717	Bangka-Belitung Islands	1951	22	All Ages	3	Both
	4718	Riau Islands	1951	22	All Ages	3	Both
	4719	North Kalimantan	1951	22	All Ages	3	Both
	4720	Jakarta	1951	22	All Ages	3	Both
	4721	West Java	1951	22	All Ages	3	Both
	4722	Central Java	1951	22	All Ages	3	Both
	4723	Yogyakarta	1951	22	All Ages	3	Both
	4724	East Java	1951	22	All Ages	3	Both
	4725	Banten	1951	22	All Ages	3	Both
	4726	Bali	1951	22	All Ages	3	Both
	4727	West Nusa Tenggara	1951	22	All Ages	3	Both
	4728	East Nusa Tenggara	1951	22	All Ages	3	Both
	4729	West Kalimantan	1951	22	All Ages	3	Both
	4730	Central Kalimantan	1951	22	All Ages	3	Both
	4731	South Kalimantan	1951	22	All Ages	3	Both
	4732	East Kalimantan	1951	22	All Ages	3	Both
	4733	North Sulawesi	1951	22	All Ages	3	Both
	4734	Central Sulawesi	1951	22	All Ages	3	Both
	4735	South Sulawesi	1951	22	All Ages	3	Both
	4736	Southeast Sulawesi	1951	22	All Ages	3	Both
	4737	Gorontalo	1951	22	All Ages	3	Both
	4738	West Sulawesi	1951	22	All Ages	3	Both
	4739	Maluku	1951	22	All Ages	3	Both
	4740	North Maluku	1951	22	All Ages	3	Both
	4741	West Papua	1951	22	All Ages	3	Both
	4742	Papua	1951	22	All Ages	3	Both
	4749	England	1951	22	All Ages	3	Both
	4750	Acre	1951	22	All Ages	3	Both
	4751	Alagoas	1951	22	All Ages	3	Both
	4752	Amazonas	1951	22	All Ages	3	Both
	4753	Amapá	1951	22	All Ages	3	Both
	4754	Bahia	1951	22	All Ages	3	Both
	4755	Ceará	1951	22	All Ages	3	Both
	4756	Distrito Federal	1951	22	All Ages	3	Both
	4757	Espírito Santo	1951	22	All Ages	3	Both
	4758	Goiás	1951	22	All Ages	3	Both
	4759	Maranhão	1951	22	All Ages	3	Both
	4760	Minas Gerais	1951	22	All Ages	3	Both
	4761	Mato Grosso do Sul	1951	22	All Ages	3	Both
	4762	Mato Grosso	1951	22	All Ages	3	Both
	4763	Pará	1951	22	All Ages	3	Both
	4764	Paraíba	1951	22	All Ages	3	Both
	4765	Paraná	1951	22	All Ages	3	Both
	4766	Pernambuco	1951	22	All Ages	3	Both
	4767	Piaui	1951	22	All Ages	3	Both
	4768	Rio de Janeiro	1951	22	All Ages	3	Both
	4769	Rio Grande do Norte	1951	22	All Ages	3	Both
	4770	Rondônia	1951	22	All Ages	3	Both
	4771	Roraima	1951	22	All Ages	3	Both
	4772	Rio Grande do Sul	1951	22	All Ages	3	Both
	4773	Santa Catarina	1951	22	All Ages	3	Both
	4774	Sergipe	1951	22	All Ages	3	Both
	4775	São Paulo	1951	22	All Ages	3	Both
	4776	Tocantins	1951	22	All Ages	3	Both
	4841	Andhra Pradesh	1951	22	All Ages	3	Both
	4842	Arunachal Pradesh	1951	22	All Ages	3	Both
	4843	Assam	1951	22	All Ages	3	Both
	4844	Bihar	1951	22	All Ages	3	Both
	4846	Chhattisgarh	1951	22	All Ages	3	Both
	4849	Delhi	1951	22	All Ages	3	Both
	4850	Goa	1951	22	All Ages	3	Both
	4851	Gujarat	1951	22	All Ages	3	Both
	4852	Haryana	1951	22	All Ages	3	Both
	4853	Himachal Pradesh	1951	22	All Ages	3	Both
	4854	Jammu & Kashmir and Ladakh	1951	22	All Ages	3	Both
	4855	Jharkhand	1951	22	All Ages	3	Both
	4856	Karnataka	1951	22	All Ages	3	Both
	4857	Kerala	1951	22	All Ages	3	Both
	4859	Madhya Pradesh	1951	22	All Ages	3	Both
	4860	Maharashtra	1951	22	All Ages	3	Both
	4861	Manipur	1951	22	All Ages	3	Both
	4862	Meghalaya	1951	22	All Ages	3	Both
	4863	Mizoram	1951	22	All Ages	3	Both
	4864	Nagaland	1951	22	All Ages	3	Both
	4865	Odisha	1951	22	All Ages	3	Both
	4867	Punjab	1951	22	All Ages	3	Both
	4868	Rajasthan	1951	22	All Ages	3	Both
	4869	Sikkim	1951	22	All Ages	3	Both
	4870	Tamil Nadu	1951	22	All Ages	3	Both
	4871	Telangana	1951	22	All Ages	3	Both
	4872	Tripura	1951	22	All Ages	3	Both
	4873	Uttar Pradesh	1951	22	All Ages	3	Both
	4874	Uttarakhand	1951	22	All Ages	3	Both
	4875	West Bengal	1951	22	All Ages	3	Both
	4910	Oslo	1951	22	All Ages	3	Both
	4920	Rogaland	1951	22	All Ages	3	Both
	4923	Møre og Romsdal	1951	22	All Ages	3	Both
	4926	Nordland	1951	22	All Ages	3	Both
	4940	Sweden except Stockholm	1951	22	All Ages	3	Both
	4944	Stockholm	1951	22	All Ages	3	Both
	35424	Hokkaidō	1951	22	All Ages	3	Both
	35425	Aomori	1951	22	All Ages	3	Both
	35426	Iwate	1951	22	All Ages	3	Both
	35427	Miyagi	1951	22	All Ages	3	Both
	35428	Akita	1951	22	All Ages	3	Both
	35429	Yamagata	1951	22	All Ages	3	Both
	35430	Fukushima	1951	22	All Ages	3	Both
	35431	Ibaraki	1951	22	All Ages	3	Both
	35432	Tochigi	1951	22	All Ages	3	Both
	35433	Gunma	1951	22	All Ages	3	Both
	35434	Saitama	1951	22	All Ages	3	Both
	35435	Chiba	1951	22	All Ages	3	Both
	35436	Tōkyō	1951	22	All Ages	3	Both
	35437	Kanagawa	1951	22	All Ages	3	Both
	35438	Niigata	1951	22	All Ages	3	Both
	35439	Toyama	1951	22	All Ages	3	Both
	35440	Ishikawa	1951	22	All Ages	3	Both
	35441	Fukui	1951	22	All Ages	3	Both
	35442	Yamanashi	1951	22	All Ages	3	Both
	35443	Nagano	1951	22	All Ages	3	Both
	35444	Gifu	1951	22	All Ages	3	Both
	35445	Shizuoka	1951	22	All Ages	3	Both
	35446	Aichi	1951	22	All Ages	3	Both
	35447	Mie	1951	22	All Ages	3	Both
	35448	Shiga	1951	22	All Ages	3	Both
	35449	Kyōto	1951	22	All Ages	3	Both
	35450	Ōsaka	1951	22	All Ages	3	Both
	35451	Hyōgo	1951	22	All Ages	3	Both
	35452	Nara	1951	22	All Ages	3	Both
	35453	Wakayama	1951	22	All Ages	3	Both
	35454	Tottori	1951	22	All Ages	3	Both
	35455	Shimane	1951	22	All Ages	3	Both
	35456	Okayama	1951	22	All Ages	3	Both
	35457	Hiroshima	1951	22	All Ages	3	Both
	35458	Yamaguchi	1951	22	All Ages	3	Both
	35459	Tokushima	1951	22	All Ages	3	Both
	35460	Kagawa	1951	22	All Ages	3	Both
	35461	Ehime	1951	22	All Ages	3	Both
	35462	Kōchi	1951	22	All Ages	3	Both
	35463	Fukuoka	1951	22	All Ages	3	Both
	35464	Saga	1951	22	All Ages	3	Both
	35465	Nagasaki	1951	22	All Ages	3	Both
	35466	Kumamoto	1951	22	All Ages	3	Both
	35467	Ōita	1951	22	All Ages	3	Both
	35468	Miyazaki	1951	22	All Ages	3	Both
	35469	Kagoshima	1951	22	All Ages	3	Both
	35470	Okinawa	1951	22	All Ages	3	Both
	35617	Baringo	1951	22	All Ages	3	Both
	35618	Bomet	1951	22	All Ages	3	Both
	35619	Bungoma	1951	22	All Ages	3	Both
	35620	Busia	1951	22	All Ages	3	Both
	35621	Elgeyo-Marakwet	1951	22	All Ages	3	Both
	35622	Embu	1951	22	All Ages	3	Both
	35623	Garissa	1951	22	All Ages	3	Both
	35624	Homa Bay	1951	22	All Ages	3	Both
	35625	Isiolo	1951	22	All Ages	3	Both
	35626	Kajiado	1951	22	All Ages	3	Both
	35627	Kakamega	1951	22	All Ages	3	Both
	35628	Kericho	1951	22	All Ages	3	Both
	35629	Kiambu	1951	22	All Ages	3	Both
	35630	Kilifi	1951	22	All Ages	3	Both
	35631	Kirinyaga	1951	22	All Ages	3	Both
	35632	Kisii	1951	22	All Ages	3	Both
	35633	Kisumu	1951	22	All Ages	3	Both
	35634	Kitui	1951	22	All Ages	3	Both
	35635	Kwale	1951	22	All Ages	3	Both
	35636	Laikipia	1951	22	All Ages	3	Both
	35637	Lamu	1951	22	All Ages	3	Both
	35638	Machakos	1951	22	All Ages	3	Both
	35639	Makueni	1951	22	All Ages	3	Both
	35640	Mandera	1951	22	All Ages	3	Both
	35641	Marsabit	1951	22	All Ages	3	Both
	35642	Meru	1951	22	All Ages	3	Both
	35643	Migori	1951	22	All Ages	3	Both
	35644	Mombasa	1951	22	All Ages	3	Both
	35645	Murang'a	1951	22	All Ages	3	Both
	35646	Nairobi	1951	22	All Ages	3	Both
	35647	Nakuru	1951	22	All Ages	3	Both
	35648	Nandi	1951	22	All Ages	3	Both
	35649	Narok	1951	22	All Ages	3	Both
	35650	Nyamira	1951	22	All Ages	3	Both
	35651	Nyandarua	1951	22	All Ages	3	Both
	35652	Nyeri	1951	22	All Ages	3	Both
	35653	Samburu	1951	22	All Ages	3	Both
	35654	Siaya	1951	22	All Ages	3	Both
	35655	Taita Taveta	1951	22	All Ages	3	Both
	35656	Tana River	1951	22	All Ages	3	Both
	35657	Tharaka Nithi	1951	22	All Ages	3	Both
	35658	Trans Nzoia	1951	22	All Ages	3	Both
	35659	Turkana	1951	22	All Ages	3	Both
	35660	Uasin Gishu	1951	22	All Ages	3	Both
	35661	Vihiga	1951	22	All Ages	3	Both
	35662	Wajir	1951	22	All Ages	3	Both
	35663	West Pokot	1951	22	All Ages	3	Both
	44538	Other Union Territories	1951	22	All Ages	3	Both
	44643	Darlington	1951	22	All Ages	3	Both
	44644	Northumberland	1951	22	All Ages	3	Both
	44645	Stockton-on-Tees	1951	22	All Ages	3	Both
	44646	Newcastle upon Tyne	1951	22	All Ages	3	Both
	44647	North Tyneside	1951	22	All Ages	3	Both
	44648	Redcar and Cleveland	1951	22	All Ages	3	Both
	44649	County Durham	1951	22	All Ages	3	Both
	44650	Gateshead	1951	22	All Ages	3	Both
	44651	Middlesbrough	1951	22	All Ages	3	Both
	44652	South Tyneside	1951	22	All Ages	3	Both
	44653	Sunderland	1951	22	All Ages	3	Both
	44654	Hartlepool	1951	22	All Ages	3	Both
	44655	Cheshire East	1951	22	All Ages	3	Both
	44656	Stockport	1951	22	All Ages	3	Both
	44657	Trafford	1951	22	All Ages	3	Both
	44658	Cheshire West and Chester	1951	22	All Ages	3	Both
	44659	Sefton	1951	22	All Ages	3	Both
	44660	Lancashire	1951	22	All Ages	3	Both
	44661	Cumbria	1951	22	All Ages	3	Both
	44662	Bolton	1951	22	All Ages	3	Both
	44663	Wirral	1951	22	All Ages	3	Both
	44664	Bury	1951	22	All Ages	3	Both
	44665	St Helens	1951	22	All Ages	3	Both
	44666	Warrington	1951	22	All Ages	3	Both
	44667	Oldham	1951	22	All Ages	3	Both
	44668	Rochdale	1951	22	All Ages	3	Both
	44669	Wigan	1951	22	All Ages	3	Both
	44670	Halton	1951	22	All Ages	3	Both
	44671	Liverpool	1951	22	All Ages	3	Both
	44672	Tameside	1951	22	All Ages	3	Both
	44673	Salford	1951	22	All Ages	3	Both
	44674	Blackburn with Darwen	1951	22	All Ages	3	Both
	44675	Knowsley	1951	22	All Ages	3	Both
	44676	Blackpool	1951	22	All Ages	3	Both
	44677	Manchester	1951	22	All Ages	3	Both
	44678	North Yorkshire	1951	22	All Ages	3	Both
	44679	East Riding of Yorkshire	1951	22	All Ages	3	Both
	44680	York	1951	22	All Ages	3	Both
	44681	North East Lincolnshire	1951	22	All Ages	3	Both
	44682	Calderdale	1951	22	All Ages	3	Both
	44683	North Lincolnshire	1951	22	All Ages	3	Both
	44684	Bradford	1951	22	All Ages	3	Both
	44685	Kirklees	1951	22	All Ages	3	Both
	44686	Leeds	1951	22	All Ages	3	Both
	44687	Sheffield	1951	22	All Ages	3	Both
	44688	Wakefield	1951	22	All Ages	3	Both
	44689	Rotherham	1951	22	All Ages	3	Both
	44690	Doncaster	1951	22	All Ages	3	Both
	44691	Kingston upon Hull, City of	1951	22	All Ages	3	Both
	44692	Barnsley	1951	22	All Ages	3	Both
	44693	Northamptonshire	1951	22	All Ages	3	Both
	44694	Leicestershire	1951	22	All Ages	3	Both
	44695	Lincolnshire	1951	22	All Ages	3	Both
	44696	Rutland	1951	22	All Ages	3	Both
	44697	Derby	1951	22	All Ages	3	Both
	44698	Derbyshire	1951	22	All Ages	3	Both
	44699	Nottinghamshire	1951	22	All Ages	3	Both
	44700	Nottingham	1951	22	All Ages	3	Both
	44701	Leicester	1951	22	All Ages	3	Both
	44702	Warwickshire	1951	22	All Ages	3	Both
	44703	Herefordshire, County of	1951	22	All Ages	3	Both
	44704	Solihull	1951	22	All Ages	3	Both
	44705	Shropshire	1951	22	All Ages	3	Both
	44706	Worcestershire	1951	22	All Ages	3	Both
	44707	Staffordshire	1951	22	All Ages	3	Both
	44708	Dudley	1951	22	All Ages	3	Both
	44709	Coventry	1951	22	All Ages	3	Both
	44710	Telford and Wrekin	1951	22	All Ages	3	Both
	44711	Stoke-on-Trent	1951	22	All Ages	3	Both
	44712	Walsall	1951	22	All Ages	3	Both
	44713	Wolverhampton	1951	22	All Ages	3	Both
	44714	Birmingham	1951	22	All Ages	3	Both
	44715	Sandwell	1951	22	All Ages	3	Both
	44716	Bedford	1951	22	All Ages	3	Both
	44717	Central Bedfordshire	1951	22	All Ages	3	Both
	44718	Suffolk	1951	22	All Ages	3	Both
	44719	Hertfordshire	1951	22	All Ages	3	Both
	44720	Essex	1951	22	All Ages	3	Both
	44721	Cambridgeshire	1951	22	All Ages	3	Both
	44722	Thurrock	1951	22	All Ages	3	Both
	44723	Norfolk	1951	22	All Ages	3	Both
	44724	Southend-on-Sea	1951	22	All Ages	3	Both
	44725	Peterborough	1951	22	All Ages	3	Both
	44726	Luton	1951	22	All Ages	3	Both
	44727	Richmond upon Thames	1951	22	All Ages	3	Both
	44728	Kensington and Chelsea	1951	22	All Ages	3	Both
	44729	Barnet	1951	22	All Ages	3	Both
	44730	Westminster	1951	22	All Ages	3	Both
	44731	Bromley	1951	22	All Ages	3	Both
	44732	Bexley	1951	22	All Ages	3	Both
	44733	Redbridge	1951	22	All Ages	3	Both
	44734	Merton	1951	22	All Ages	3	Both
	44735	Brent	1951	22	All Ages	3	Both
	44736	Hillingdon	1951	22	All Ages	3	Both
	44737	Havering	1951	22	All Ages	3	Both
	44738	Kingston upon Thames	1951	22	All Ages	3	Both
	44739	Sutton	1951	22	All Ages	3	Both
	44740	Harrow	1951	22	All Ages	3	Both
	44741	Enfield	1951	22	All Ages	3	Both
	44742	Croydon	1951	22	All Ages	3	Both
	44743	Hammersmith and Fulham	1951	22	All Ages	3	Both
	44744	Ealing	1951	22	All Ages	3	Both
	44745	Greenwich	1951	22	All Ages	3	Both
	44746	Wandsworth	1951	22	All Ages	3	Both
	44747	Waltham Forest	1951	22	All Ages	3	Both
	44748	Camden	1951	22	All Ages	3	Both
	44749	Lambeth	1951	22	All Ages	3	Both
	44750	Lewisham	1951	22	All Ages	3	Both
	44751	Hounslow	1951	22	All Ages	3	Both
	44752	Southwark	1951	22	All Ages	3	Both
	44753	Newham	1951	22	All Ages	3	Both
	44754	Barking and Dagenham	1951	22	All Ages	3	Both
	44755	Haringey	1951	22	All Ages	3	Both
	44756	Hackney	1951	22	All Ages	3	Both
	44757	Islington	1951	22	All Ages	3	Both
	44758	Tower Hamlets	1951	22	All Ages	3	Both
	44759	Wokingham	1951	22	All Ages	3	Both
	44760	Buckinghamshire	1951	22	All Ages	3	Both
	44761	Surrey	1951	22	All Ages	3	Both
	44762	Windsor and Maidenhead	1951	22	All Ages	3	Both
	44763	West Berkshire	1951	22	All Ages	3	Both
	44764	Hampshire	1951	22	All Ages	3	Both
	44765	Bracknell Forest	1951	22	All Ages	3	Both
	44766	West Sussex	1951	22	All Ages	3	Both
	44767	Oxfordshire	1951	22	All Ages	3	Both
	44768	Reading	1951	22	All Ages	3	Both
	44769	Kent	1951	22	All Ages	3	Both
	44770	Brighton and Hove	1951	22	All Ages	3	Both
	44771	Medway	1951	22	All Ages	3	Both
	44772	East Sussex	1951	22	All Ages	3	Both
	44773	Portsmouth	1951	22	All Ages	3	Both
	44774	Isle of Wight	1951	22	All Ages	3	Both
	44775	Milton Keynes	1951	22	All Ages	3	Both
	44776	Southampton	1951	22	All Ages	3	Both
	44777	Slough	1951	22	All Ages	3	Both
	44778	South Gloucestershire	1951	22	All Ages	3	Both
	44779	Dorset	1951	22	All Ages	3	Both
	44780	Wiltshire	1951	22	All Ages	3	Both
	44781	North Somerset	1951	22	All Ages	3	Both
	44782	Devon	1951	22	All Ages	3	Both
	44783	Poole	1951	22	All Ages	3	Both
	44784	Bath and North East Somerset	1951	22	All Ages	3	Both
	44785	Gloucestershire	1951	22	All Ages	3	Both
	44786	Somerset	1951	22	All Ages	3	Both
	44787	Swindon	1951	22	All Ages	3	Both
	44788	Torbay	1951	22	All Ages	3	Both
	44789	Bristol, City of	1951	22	All Ages	3	Both
	44790	Bournemouth	1951	22	All Ages	3	Both
	44791	Cornwall	1951	22	All Ages	3	Both
	44792	Plymouth	1951	22	All Ages	3	Both
	44852	Tigray	1951	22	All Ages	3	Both
	44853	Afar	1951	22	All Ages	3	Both
	44854	Amhara	1951	22	All Ages	3	Both
	44855	Oromia	1951	22	All Ages	3	Both
	44856	Somali	1951	22	All Ages	3	Both
	44857	Benishangul-Gumuz	1951	22	All Ages	3	Both
	44858	Southern Nations, Nationalities, and Peoples with Sidama and South West Regions	1951	22	All Ages	3	Both
	44859	Harari	1951	22	All Ages	3	Both
	44860	Gambella	1951	22	All Ages	3	Both
	44861	Addis Ababa	1951	22	All Ages	3	Both
	44862	Dire Dawa	1951	22	All Ages	3	Both
	44864	Alborz	1951	22	All Ages	3	Both
	44865	Ardebil	1951	22	All Ages	3	Both
	44866	East Azarbayejan	1951	22	All Ages	3	Both
	44867	West Azarbayejan	1951	22	All Ages	3	Both
	44868	Bushehr	1951	22	All Ages	3	Both
	44869	Chahar Mahaal and Bakhtiari	1951	22	All Ages	3	Both
	44870	Fars	1951	22	All Ages	3	Both
	44871	Gilan	1951	22	All Ages	3	Both
	44872	Golestan	1951	22	All Ages	3	Both
	44873	Hamadan	1951	22	All Ages	3	Both
	44874	Hormozgan	1951	22	All Ages	3	Both
	44875	Ilam	1951	22	All Ages	3	Both
	44876	Isfahan	1951	22	All Ages	3	Both
	44877	Kerman	1951	22	All Ages	3	Both
	44878	Kermanshah	1951	22	All Ages	3	Both
	44879	North Khorasan	1951	22	All Ages	3	Both
	44880	Khorasan-e-Razavi	1951	22	All Ages	3	Both
	44881	South Khorasan	1951	22	All Ages	3	Both
	44882	Khuzestan	1951	22	All Ages	3	Both
	44883	Kohgiluyeh and Boyer-Ahmad	1951	22	All Ages	3	Both
	44884	Kurdistan	1951	22	All Ages	3	Both
	44885	Lorestan	1951	22	All Ages	3	Both
	44886	Markazi	1951	22	All Ages	3	Both
	44887	Mazandaran	1951	22	All Ages	3	Both
	44888	Qazvin	1951	22	All Ages	3	Both
	44889	Qom	1951	22	All Ages	3	Both
	44890	Semnan	1951	22	All Ages	3	Both
	44891	Sistan and Baluchistan	1951	22	All Ages	3	Both
	44892	Tehran	1951	22	All Ages	3	Both
	44893	Yazd	1951	22	All Ages	3	Both
	44894	Zanjan	1951	22	All Ages	3	Both
	53432	Trøndelag	1951	22	All Ages	3	Both
	53615	Azad Jammu & Kashmir	1951	22	All Ages	3	Both
	53616	Balochistan	1951	22	All Ages	3	Both
	53617	Gilgit-Baltistan	1951	22	All Ages	3	Both
	53618	Islamabad Capital Territory	1951	22	All Ages	3	Both
	53619	Khyber Pakhtunkhwa	1951	22	All Ages	3	Both
	53620	Punjab	1951	22	All Ages	3	Both
	53621	Sindh	1951	22	All Ages	3	Both
	60132	Vestland	1951	22	All Ages	3	Both
	60133	Agder	1951	22	All Ages	3	Both
	60134	Vestfold og Telemark	1951	22	All Ages	3	Both
	60135	Innlandet	1951	22	All Ages	3	Both
	60136	Viken	1951	22	All Ages	3	Both
	60137	Troms og Finnmark	1951	22	All Ages	3	Both
	1	Global	1952	22	All Ages	3	Both
	4	Southeast Asia, East Asia, and Oceania	1952	22	All Ages	3	Both
	5	East Asia	1952	22	All Ages	3	Both
	6	China	1952	22	All Ages	3	Both
	7	Democratic People's Republic of Korea	1952	22	All Ages	3	Both
	8	Taiwan (Province of China)	1952	22	All Ages	3	Both
	9	Southeast Asia	1952	22	All Ages	3	Both
	10	Cambodia	1952	22	All Ages	3	Both
	11	Indonesia	1952	22	All Ages	3	Both
	12	Lao People's Democratic Republic	1952	22	All Ages	3	Both
	13	Malaysia	1952	22	All Ages	3	Both
	14	Maldives	1952	22	All Ages	3	Both
	15	Myanmar	1952	22	All Ages	3	Both
	16	Philippines	1952	22	All Ages	3	Both
	17	Sri Lanka	1952	22	All Ages	3	Both
	18	Thailand	1952	22	All Ages	3	Both
	19	Timor-Leste	1952	22	All Ages	3	Both
	20	Viet Nam	1952	22	All Ages	3	Both
	21	Oceania	1952	22	All Ages	3	Both
	22	Fiji	1952	22	All Ages	3	Both
	23	Kiribati	1952	22	All Ages	3	Both
	24	Marshall Islands	1952	22	All Ages	3	Both
	25	Micronesia (Federated States of)	1952	22	All Ages	3	Both
	26	Papua New Guinea	1952	22	All Ages	3	Both
	27	Samoa	1952	22	All Ages	3	Both
	28	Solomon Islands	1952	22	All Ages	3	Both
	29	Tonga	1952	22	All Ages	3	Both
	30	Vanuatu	1952	22	All Ages	3	Both
	31	Central Europe, Eastern Europe, and Central Asia	1952	22	All Ages	3	Both
	32	Central Asia	1952	22	All Ages	3	Both
	33	Armenia	1952	22	All Ages	3	Both
	34	Azerbaijan	1952	22	All Ages	3	Both
	35	Georgia	1952	22	All Ages	3	Both
	36	Kazakhstan	1952	22	All Ages	3	Both
	37	Kyrgyzstan	1952	22	All Ages	3	Both
	38	Mongolia	1952	22	All Ages	3	Both
	39	Tajikistan	1952	22	All Ages	3	Both
	40	Turkmenistan	1952	22	All Ages	3	Both
	41	Uzbekistan	1952	22	All Ages	3	Both
	42	Central Europe	1952	22	All Ages	3	Both
	43	Albania	1952	22	All Ages	3	Both
	44	Bosnia and Herzegovina	1952	22	All Ages	3	Both
	45	Bulgaria	1952	22	All Ages	3	Both
	46	Croatia	1952	22	All Ages	3	Both
	47	Czechia	1952	22	All Ages	3	Both
	48	Hungary	1952	22	All Ages	3	Both
	49	North Macedonia	1952	22	All Ages	3	Both
	50	Montenegro	1952	22	All Ages	3	Both
	51	Poland	1952	22	All Ages	3	Both
	52	Romania	1952	22	All Ages	3	Both
	53	Serbia	1952	22	All Ages	3	Both
	54	Slovakia	1952	22	All Ages	3	Both
	55	Slovenia	1952	22	All Ages	3	Both
	56	Eastern Europe	1952	22	All Ages	3	Both
	57	Belarus	1952	22	All Ages	3	Both
	58	Estonia	1952	22	All Ages	3	Both
	59	Latvia	1952	22	All Ages	3	Both
	60	Lithuania	1952	22	All Ages	3	Both
	61	Republic of Moldova	1952	22	All Ages	3	Both
	62	Russian Federation	1952	22	All Ages	3	Both
	63	Ukraine	1952	22	All Ages	3	Both
	64	High-income	1952	22	All Ages	3	Both
	65	High-income Asia Pacific	1952	22	All Ages	3	Both
	66	Brunei Darussalam	1952	22	All Ages	3	Both
	67	Japan	1952	22	All Ages	3	Both
	68	Republic of Korea	1952	22	All Ages	3	Both
	69	Singapore	1952	22	All Ages	3	Both
	70	Australasia	1952	22	All Ages	3	Both
	71	Australia	1952	22	All Ages	3	Both
	72	New Zealand	1952	22	All Ages	3	Both
	73	Western Europe	1952	22	All Ages	3	Both
	74	Andorra	1952	22	All Ages	3	Both
	75	Austria	1952	22	All Ages	3	Both
	76	Belgium	1952	22	All Ages	3	Both
	77	Cyprus	1952	22	All Ages	3	Both
	78	Denmark	1952	22	All Ages	3	Both
	79	Finland	1952	22	All Ages	3	Both
	80	France	1952	22	All Ages	3	Both
	81	Germany	1952	22	All Ages	3	Both
	82	Greece	1952	22	All Ages	3	Both
	83	Iceland	1952	22	All Ages	3	Both
	84	Ireland	1952	22	All Ages	3	Both
	85	Israel	1952	22	All Ages	3	Both
	86	Italy	1952	22	All Ages	3	Both
	87	Luxembourg	1952	22	All Ages	3	Both
	88	Malta	1952	22	All Ages	3	Both
	89	Netherlands	1952	22	All Ages	3	Both
	90	Norway	1952	22	All Ages	3	Both
	91	Portugal	1952	22	All Ages	3	Both
	92	Spain	1952	22	All Ages	3	Both
	93	Sweden	1952	22	All Ages	3	Both
	94	Switzerland	1952	22	All Ages	3	Both
	95	United Kingdom	1952	22	All Ages	3	Both
	96	Southern Latin America	1952	22	All Ages	3	Both
	97	Argentina	1952	22	All Ages	3	Both
	98	Chile	1952	22	All Ages	3	Both
	99	Uruguay	1952	22	All Ages	3	Both
	100	High-income North America	1952	22	All Ages	3	Both
	101	Canada	1952	22	All Ages	3	Both
	102	United States of America	1952	22	All Ages	3	Both
	103	Latin America and Caribbean	1952	22	All Ages	3	Both
	104	Caribbean	1952	22	All Ages	3	Both
	105	Antigua and Barbuda	1952	22	All Ages	3	Both
	106	Bahamas	1952	22	All Ages	3	Both
	107	Barbados	1952	22	All Ages	3	Both
	108	Belize	1952	22	All Ages	3	Both
	109	Cuba	1952	22	All Ages	3	Both
	110	Dominica	1952	22	All Ages	3	Both
	111	Dominican Republic	1952	22	All Ages	3	Both
	112	Grenada	1952	22	All Ages	3	Both
	113	Guyana	1952	22	All Ages	3	Both
	114	Haiti	1952	22	All Ages	3	Both
	115	Jamaica	1952	22	All Ages	3	Both
	116	Saint Lucia	1952	22	All Ages	3	Both
	117	Saint Vincent and the Grenadines	1952	22	All Ages	3	Both
	118	Suriname	1952	22	All Ages	3	Both
	119	Trinidad and Tobago	1952	22	All Ages	3	Both
	120	Andean Latin America	1952	22	All Ages	3	Both
	121	Bolivia (Plurinational State of)	1952	22	All Ages	3	Both
	122	Ecuador	1952	22	All Ages	3	Both
	123	Peru	1952	22	All Ages	3	Both
	124	Central Latin America	1952	22	All Ages	3	Both
	125	Colombia	1952	22	All Ages	3	Both
	126	Costa Rica	1952	22	All Ages	3	Both
	127	El Salvador	1952	22	All Ages	3	Both
	128	Guatemala	1952	22	All Ages	3	Both
	129	Honduras	1952	22	All Ages	3	Both
	130	Mexico	1952	22	All Ages	3	Both
	131	Nicaragua	1952	22	All Ages	3	Both
	132	Panama	1952	22	All Ages	3	Both
	133	Venezuela (Bolivarian Republic of)	1952	22	All Ages	3	Both
	134	Tropical Latin America	1952	22	All Ages	3	Both
	135	Brazil	1952	22	All Ages	3	Both
	136	Paraguay	1952	22	All Ages	3	Both
	137	North Africa and Middle East	1952	22	All Ages	3	Both
	138	North Africa and Middle East	1952	22	All Ages	3	Both
	139	Algeria	1952	22	All Ages	3	Both
	140	Bahrain	1952	22	All Ages	3	Both
	141	Egypt	1952	22	All Ages	3	Both
	142	Iran (Islamic Republic of)	1952	22	All Ages	3	Both
	143	Iraq	1952	22	All Ages	3	Both
	144	Jordan	1952	22	All Ages	3	Both
	145	Kuwait	1952	22	All Ages	3	Both
	146	Lebanon	1952	22	All Ages	3	Both
	147	Libya	1952	22	All Ages	3	Both
	148	Morocco	1952	22	All Ages	3	Both
	149	Palestine	1952	22	All Ages	3	Both
	150	Oman	1952	22	All Ages	3	Both
	151	Qatar	1952	22	All Ages	3	Both
	152	Saudi Arabia	1952	22	All Ages	3	Both
	153	Syrian Arab Republic	1952	22	All Ages	3	Both
	154	Tunisia	1952	22	All Ages	3	Both
	155	Türkiye	1952	22	All Ages	3	Both
	156	United Arab Emirates	1952	22	All Ages	3	Both
	157	Yemen	1952	22	All Ages	3	Both
	158	South Asia	1952	22	All Ages	3	Both
	159	South Asia	1952	22	All Ages	3	Both
	160	Afghanistan	1952	22	All Ages	3	Both
	161	Bangladesh	1952	22	All Ages	3	Both
	162	Bhutan	1952	22	All Ages	3	Both
	163	India	1952	22	All Ages	3	Both
	164	Nepal	1952	22	All Ages	3	Both
	165	Pakistan	1952	22	All Ages	3	Both
	166	Sub-Saharan Africa	1952	22	All Ages	3	Both
	167	Central Sub-Saharan Africa	1952	22	All Ages	3	Both
	168	Angola	1952	22	All Ages	3	Both
	169	Central African Republic	1952	22	All Ages	3	Both
	170	Congo	1952	22	All Ages	3	Both
	171	Democratic Republic of the Congo	1952	22	All Ages	3	Both
	172	Equatorial Guinea	1952	22	All Ages	3	Both
	173	Gabon	1952	22	All Ages	3	Both
	174	Eastern Sub-Saharan Africa	1952	22	All Ages	3	Both
	175	Burundi	1952	22	All Ages	3	Both
	176	Comoros	1952	22	All Ages	3	Both
	177	Djibouti	1952	22	All Ages	3	Both
	178	Eritrea	1952	22	All Ages	3	Both
	179	Ethiopia	1952	22	All Ages	3	Both
	180	Kenya	1952	22	All Ages	3	Both
	181	Madagascar	1952	22	All Ages	3	Both
	182	Malawi	1952	22	All Ages	3	Both
	183	Mauritius	1952	22	All Ages	3	Both
	184	Mozambique	1952	22	All Ages	3	Both
	185	Rwanda	1952	22	All Ages	3	Both
	186	Seychelles	1952	22	All Ages	3	Both
	187	Somalia	1952	22	All Ages	3	Both
	189	United Republic of Tanzania	1952	22	All Ages	3	Both
	190	Uganda	1952	22	All Ages	3	Both
	191	Zambia	1952	22	All Ages	3	Both
	192	Southern Sub-Saharan Africa	1952	22	All Ages	3	Both
	193	Botswana	1952	22	All Ages	3	Both
	194	Lesotho	1952	22	All Ages	3	Both
	195	Namibia	1952	22	All Ages	3	Both
	196	South Africa	1952	22	All Ages	3	Both
	197	Eswatini	1952	22	All Ages	3	Both
	198	Zimbabwe	1952	22	All Ages	3	Both
	199	Western Sub-Saharan Africa	1952	22	All Ages	3	Both
	200	Benin	1952	22	All Ages	3	Both
	201	Burkina Faso	1952	22	All Ages	3	Both
	202	Cameroon	1952	22	All Ages	3	Both
	203	Cabo Verde	1952	22	All Ages	3	Both
	204	Chad	1952	22	All Ages	3	Both
	205	Côte d'Ivoire	1952	22	All Ages	3	Both
	206	Gambia	1952	22	All Ages	3	Both
	207	Ghana	1952	22	All Ages	3	Both
	208	Guinea	1952	22	All Ages	3	Both
	209	Guinea-Bissau	1952	22	All Ages	3	Both
	210	Liberia	1952	22	All Ages	3	Both
	211	Mali	1952	22	All Ages	3	Both
	212	Mauritania	1952	22	All Ages	3	Both
	213	Niger	1952	22	All Ages	3	Both
	214	Nigeria	1952	22	All Ages	3	Both
	215	Sao Tome and Principe	1952	22	All Ages	3	Both
	216	Senegal	1952	22	All Ages	3	Both
	217	Sierra Leone	1952	22	All Ages	3	Both
	218	Togo	1952	22	All Ages	3	Both
	298	American Samoa	1952	22	All Ages	3	Both
	305	Bermuda	1952	22	All Ages	3	Both
	320	Cook Islands	1952	22	All Ages	3	Both
	349	Greenland	1952	22	All Ages	3	Both
	351	Guam	1952	22	All Ages	3	Both
	367	Monaco	1952	22	All Ages	3	Both
	369	Nauru	1952	22	All Ages	3	Both
	374	Niue	1952	22	All Ages	3	Both
	376	Northern Mariana Islands	1952	22	All Ages	3	Both
	380	Palau	1952	22	All Ages	3	Both
	385	Puerto Rico	1952	22	All Ages	3	Both
	393	Saint Kitts and Nevis	1952	22	All Ages	3	Both
	396	San Marino	1952	22	All Ages	3	Both
	413	Tokelau	1952	22	All Ages	3	Both
	416	Tuvalu	1952	22	All Ages	3	Both
	422	United States Virgin Islands	1952	22	All Ages	3	Both
	433	Northern Ireland	1952	22	All Ages	3	Both
	434	Scotland	1952	22	All Ages	3	Both
	435	South Sudan	1952	22	All Ages	3	Both
	482	Eastern Cape	1952	22	All Ages	3	Both
	483	Free State	1952	22	All Ages	3	Both
	484	Gauteng	1952	22	All Ages	3	Both
	485	KwaZulu-Natal	1952	22	All Ages	3	Both
	486	Limpopo	1952	22	All Ages	3	Both
	487	Mpumalanga	1952	22	All Ages	3	Both
	488	North-West	1952	22	All Ages	3	Both
	489	Northern Cape	1952	22	All Ages	3	Both
	490	Western Cape	1952	22	All Ages	3	Both
	522	Sudan	1952	22	All Ages	3	Both
	523	Alabama	1952	22	All Ages	3	Both
	524	Alaska	1952	22	All Ages	3	Both
	525	Arizona	1952	22	All Ages	3	Both
	526	Arkansas	1952	22	All Ages	3	Both
	527	California	1952	22	All Ages	3	Both
	528	Colorado	1952	22	All Ages	3	Both
	529	Connecticut	1952	22	All Ages	3	Both
	530	Delaware	1952	22	All Ages	3	Both
	531	District of Columbia	1952	22	All Ages	3	Both
	532	Florida	1952	22	All Ages	3	Both
	533	Georgia	1952	22	All Ages	3	Both
	534	Hawaii	1952	22	All Ages	3	Both
	535	Idaho	1952	22	All Ages	3	Both
	536	Illinois	1952	22	All Ages	3	Both
	537	Indiana	1952	22	All Ages	3	Both
	538	Iowa	1952	22	All Ages	3	Both
	539	Kansas	1952	22	All Ages	3	Both
	540	Kentucky	1952	22	All Ages	3	Both
	541	Louisiana	1952	22	All Ages	3	Both
	542	Maine	1952	22	All Ages	3	Both
	543	Maryland	1952	22	All Ages	3	Both
	544	Massachusetts	1952	22	All Ages	3	Both
	545	Michigan	1952	22	All Ages	3	Both
	546	Minnesota	1952	22	All Ages	3	Both
	547	Mississippi	1952	22	All Ages	3	Both
	548	Missouri	1952	22	All Ages	3	Both
	549	Montana	1952	22	All Ages	3	Both
	550	Nebraska	1952	22	All Ages	3	Both
	551	Nevada	1952	22	All Ages	3	Both
	552	New Hampshire	1952	22	All Ages	3	Both
	553	New Jersey	1952	22	All Ages	3	Both
	554	New Mexico	1952	22	All Ages	3	Both
	555	New York	1952	22	All Ages	3	Both
	556	North Carolina	1952	22	All Ages	3	Both
	557	North Dakota	1952	22	All Ages	3	Both
	558	Ohio	1952	22	All Ages	3	Both
	559	Oklahoma	1952	22	All Ages	3	Both
	560	Oregon	1952	22	All Ages	3	Both
	561	Pennsylvania	1952	22	All Ages	3	Both
	562	Rhode Island	1952	22	All Ages	3	Both
	563	South Carolina	1952	22	All Ages	3	Both
	564	South Dakota	1952	22	All Ages	3	Both
	565	Tennessee	1952	22	All Ages	3	Both
	566	Texas	1952	22	All Ages	3	Both
	567	Utah	1952	22	All Ages	3	Both
	568	Vermont	1952	22	All Ages	3	Both
	569	Virginia	1952	22	All Ages	3	Both
	570	Washington	1952	22	All Ages	3	Both
	571	West Virginia	1952	22	All Ages	3	Both
	572	Wisconsin	1952	22	All Ages	3	Both
	573	Wyoming	1952	22	All Ages	3	Both
	4618	North East England	1952	22	All Ages	3	Both
	4619	North West England	1952	22	All Ages	3	Both
	4620	Yorkshire and the Humber	1952	22	All Ages	3	Both
	4621	East Midlands	1952	22	All Ages	3	Both
	4622	West Midlands	1952	22	All Ages	3	Both
	4623	East of England	1952	22	All Ages	3	Both
	4624	Greater London	1952	22	All Ages	3	Both
	4625	South East England	1952	22	All Ages	3	Both
	4626	South West England	1952	22	All Ages	3	Both
	4636	Wales	1952	22	All Ages	3	Both
	4643	Aguascalientes	1952	22	All Ages	3	Both
	4644	Baja California	1952	22	All Ages	3	Both
	4645	Baja California Sur	1952	22	All Ages	3	Both
	4646	Campeche	1952	22	All Ages	3	Both
	4647	Coahuila	1952	22	All Ages	3	Both
	4648	Colima	1952	22	All Ages	3	Both
	4649	Chiapas	1952	22	All Ages	3	Both
	4650	Chihuahua	1952	22	All Ages	3	Both
	4651	Mexico City	1952	22	All Ages	3	Both
	4652	Durango	1952	22	All Ages	3	Both
	4653	Guanajuato	1952	22	All Ages	3	Both
	4654	Guerrero	1952	22	All Ages	3	Both
	4655	Hidalgo	1952	22	All Ages	3	Both
	4656	Jalisco	1952	22	All Ages	3	Both
	4657	México	1952	22	All Ages	3	Both
	4658	Michoacán de Ocampo	1952	22	All Ages	3	Both
	4659	Morelos	1952	22	All Ages	3	Both
	4660	Nayarit	1952	22	All Ages	3	Both
	4661	Nuevo León	1952	22	All Ages	3	Both
	4662	Oaxaca	1952	22	All Ages	3	Both
	4663	Puebla	1952	22	All Ages	3	Both
	4664	Querétaro	1952	22	All Ages	3	Both
	4665	Quintana Roo	1952	22	All Ages	3	Both
	4666	San Luis Potosí	1952	22	All Ages	3	Both
	4667	Sinaloa	1952	22	All Ages	3	Both
	4668	Sonora	1952	22	All Ages	3	Both
	4669	Tabasco	1952	22	All Ages	3	Both
	4670	Tamaulipas	1952	22	All Ages	3	Both
	4671	Tlaxcala	1952	22	All Ages	3	Both
	4672	Veracruz de Ignacio de la Llave	1952	22	All Ages	3	Both
	4673	Yucatán	1952	22	All Ages	3	Both
	4674	Zacatecas	1952	22	All Ages	3	Both
	4709	Aceh	1952	22	All Ages	3	Both
	4710	North Sumatra	1952	22	All Ages	3	Both
	4711	West Sumatra	1952	22	All Ages	3	Both
	4712	Riau	1952	22	All Ages	3	Both
	4713	Jambi	1952	22	All Ages	3	Both
	4714	South Sumatra	1952	22	All Ages	3	Both
	4715	Bengkulu	1952	22	All Ages	3	Both
	4716	Lampung	1952	22	All Ages	3	Both
	4717	Bangka-Belitung Islands	1952	22	All Ages	3	Both
	4718	Riau Islands	1952	22	All Ages	3	Both
	4719	North Kalimantan	1952	22	All Ages	3	Both
	4720	Jakarta	1952	22	All Ages	3	Both
	4721	West Java	1952	22	All Ages	3	Both
	4722	Central Java	1952	22	All Ages	3	Both
	4723	Yogyakarta	1952	22	All Ages	3	Both
	4724	East Java	1952	22	All Ages	3	Both
	4725	Banten	1952	22	All Ages	3	Both
	4726	Bali	1952	22	All Ages	3	Both
	4727	West Nusa Tenggara	1952	22	All Ages	3	Both
	4728	East Nusa Tenggara	1952	22	All Ages	3	Both
	4729	West Kalimantan	1952	22	All Ages	3	Both
	4730	Central Kalimantan	1952	22	All Ages	3	Both
	4731	South Kalimantan	1952	22	All Ages	3	Both
	4732	East Kalimantan	1952	22	All Ages	3	Both
	4733	North Sulawesi	1952	22	All Ages	3	Both
	4734	Central Sulawesi	1952	22	All Ages	3	Both
	4735	South Sulawesi	1952	22	All Ages	3	Both
	4736	Southeast Sulawesi	1952	22	All Ages	3	Both
	4737	Gorontalo	1952	22	All Ages	3	Both
	4738	West Sulawesi	1952	22	All Ages	3	Both
	4739	Maluku	1952	22	All Ages	3	Both
	4740	North Maluku	1952	22	All Ages	3	Both
	4741	West Papua	1952	22	All Ages	3	Both
	4742	Papua	1952	22	All Ages	3	Both
	4749	England	1952	22	All Ages	3	Both
	4750	Acre	1952	22	All Ages	3	Both
	4751	Alagoas	1952	22	All Ages	3	Both
	4752	Amazonas	1952	22	All Ages	3	Both
	4753	Amapá	1952	22	All Ages	3	Both
	4754	Bahia	1952	22	All Ages	3	Both
	4755	Ceará	1952	22	All Ages	3	Both
	4756	Distrito Federal	1952	22	All Ages	3	Both
	4757	Espírito Santo	1952	22	All Ages	3	Both
	4758	Goiás	1952	22	All Ages	3	Both
	4759	Maranhão	1952	22	All Ages	3	Both
	4760	Minas Gerais	1952	22	All Ages	3	Both
	4761	Mato Grosso do Sul	1952	22	All Ages	3	Both
	4762	Mato Grosso	1952	22	All Ages	3	Both
	4763	Pará	1952	22	All Ages	3	Both
	4764	Paraíba	1952	22	All Ages	3	Both
	4765	Paraná	1952	22	All Ages	3	Both
	4766	Pernambuco	1952	22	All Ages	3	Both
	4767	Piaui	1952	22	All Ages	3	Both
	4768	Rio de Janeiro	1952	22	All Ages	3	Both
	4769	Rio Grande do Norte	1952	22	All Ages	3	Both
	4770	Rondônia	1952	22	All Ages	3	Both
	4771	Roraima	1952	22	All Ages	3	Both
	4772	Rio Grande do Sul	1952	22	All Ages	3	Both
	4773	Santa Catarina	1952	22	All Ages	3	Both
	4774	Sergipe	1952	22	All Ages	3	Both
	4775	São Paulo	1952	22	All Ages	3	Both
	4776	Tocantins	1952	22	All Ages	3	Both
	4841	Andhra Pradesh	1952	22	All Ages	3	Both
	4842	Arunachal Pradesh	1952	22	All Ages	3	Both
	4843	Assam	1952	22	All Ages	3	Both
	4844	Bihar	1952	22	All Ages	3	Both
	4846	Chhattisgarh	1952	22	All Ages	3	Both
	4849	Delhi	1952	22	All Ages	3	Both
	4850	Goa	1952	22	All Ages	3	Both
	4851	Gujarat	1952	22	All Ages	3	Both
	4852	Haryana	1952	22	All Ages	3	Both
	4853	Himachal Pradesh	1952	22	All Ages	3	Both
	4854	Jammu & Kashmir and Ladakh	1952	22	All Ages	3	Both
	4855	Jharkhand	1952	22	All Ages	3	Both
	4856	Karnataka	1952	22	All Ages	3	Both
	4857	Kerala	1952	22	All Ages	3	Both
	4859	Madhya Pradesh	1952	22	All Ages	3	Both
	4860	Maharashtra	1952	22	All Ages	3	Both
	4861	Manipur	1952	22	All Ages	3	Both
	4862	Meghalaya	1952	22	All Ages	3	Both
	4863	Mizoram	1952	22	All Ages	3	Both
	4864	Nagaland	1952	22	All Ages	3	Both
	4865	Odisha	1952	22	All Ages	3	Both
	4867	Punjab	1952	22	All Ages	3	Both
	4868	Rajasthan	1952	22	All Ages	3	Both
	4869	Sikkim	1952	22	All Ages	3	Both
	4870	Tamil Nadu	1952	22	All Ages	3	Both
	4871	Telangana	1952	22	All Ages	3	Both
	4872	Tripura	1952	22	All Ages	3	Both
	4873	Uttar Pradesh	1952	22	All Ages	3	Both
	4874	Uttarakhand	1952	22	All Ages	3	Both
	4875	West Bengal	1952	22	All Ages	3	Both
	4910	Oslo	1952	22	All Ages	3	Both
	4920	Rogaland	1952	22	All Ages	3	Both
	4923	Møre og Romsdal	1952	22	All Ages	3	Both
	4926	Nordland	1952	22	All Ages	3	Both
	4940	Sweden except Stockholm	1952	22	All Ages	3	Both
	4944	Stockholm	1952	22	All Ages	3	Both
	35424	Hokkaidō	1952	22	All Ages	3	Both
	35425	Aomori	1952	22	All Ages	3	Both
	35426	Iwate	1952	22	All Ages	3	Both
	35427	Miyagi	1952	22	All Ages	3	Both
	35428	Akita	1952	22	All Ages	3	Both
	35429	Yamagata	1952	22	All Ages	3	Both
	35430	Fukushima	1952	22	All Ages	3	Both
	35431	Ibaraki	1952	22	All Ages	3	Both
	35432	Tochigi	1952	22	All Ages	3	Both
	35433	Gunma	1952	22	All Ages	3	Both
	35434	Saitama	1952	22	All Ages	3	Both
	35435	Chiba	1952	22	All Ages	3	Both
	35436	Tōkyō	1952	22	All Ages	3	Both
	35437	Kanagawa	1952	22	All Ages	3	Both
	35438	Niigata	1952	22	All Ages	3	Both
	35439	Toyama	1952	22	All Ages	3	Both
	35440	Ishikawa	1952	22	All Ages	3	Both
	35441	Fukui	1952	22	All Ages	3	Both
	35442	Yamanashi	1952	22	All Ages	3	Both
	35443	Nagano	1952	22	All Ages	3	Both
	35444	Gifu	1952	22	All Ages	3	Both
	35445	Shizuoka	1952	22	All Ages	3	Both
	35446	Aichi	1952	22	All Ages	3	Both
	35447	Mie	1952	22	All Ages	3	Both
	35448	Shiga	1952	22	All Ages	3	Both
	35449	Kyōto	1952	22	All Ages	3	Both
	35450	Ōsaka	1952	22	All Ages	3	Both
	35451	Hyōgo	1952	22	All Ages	3	Both
	35452	Nara	1952	22	All Ages	3	Both
	35453	Wakayama	1952	22	All Ages	3	Both
	35454	Tottori	1952	22	All Ages	3	Both
	35455	Shimane	1952	22	All Ages	3	Both
	35456	Okayama	1952	22	All Ages	3	Both
	35457	Hiroshima	1952	22	All Ages	3	Both
	35458	Yamaguchi	1952	22	All Ages	3	Both
	35459	Tokushima	1952	22	All Ages	3	Both
	35460	Kagawa	1952	22	All Ages	3	Both
	35461	Ehime	1952	22	All Ages	3	Both
	35462	Kōchi	1952	22	All Ages	3	Both
	35463	Fukuoka	1952	22	All Ages	3	Both
	35464	Saga	1952	22	All Ages	3	Both
	35465	Nagasaki	1952	22	All Ages	3	Both
	35466	Kumamoto	1952	22	All Ages	3	Both
	35467	Ōita	1952	22	All Ages	3	Both
	35468	Miyazaki	1952	22	All Ages	3	Both
	35469	Kagoshima	1952	22	All Ages	3	Both
	35470	Okinawa	1952	22	All Ages	3	Both
	35617	Baringo	1952	22	All Ages	3	Both
	35618	Bomet	1952	22	All Ages	3	Both
	35619	Bungoma	1952	22	All Ages	3	Both
	35620	Busia	1952	22	All Ages	3	Both
	35621	Elgeyo-Marakwet	1952	22	All Ages	3	Both
	35622	Embu	1952	22	All Ages	3	Both
	35623	Garissa	1952	22	All Ages	3	Both
	35624	Homa Bay	1952	22	All Ages	3	Both
	35625	Isiolo	1952	22	All Ages	3	Both
	35626	Kajiado	1952	22	All Ages	3	Both
	35627	Kakamega	1952	22	All Ages	3	Both
	35628	Kericho	1952	22	All Ages	3	Both
	35629	Kiambu	1952	22	All Ages	3	Both
	35630	Kilifi	1952	22	All Ages	3	Both
	35631	Kirinyaga	1952	22	All Ages	3	Both
	35632	Kisii	1952	22	All Ages	3	Both
	35633	Kisumu	1952	22	All Ages	3	Both
	35634	Kitui	1952	22	All Ages	3	Both
	35635	Kwale	1952	22	All Ages	3	Both
	35636	Laikipia	1952	22	All Ages	3	Both
	35637	Lamu	1952	22	All Ages	3	Both
	35638	Machakos	1952	22	All Ages	3	Both
	35639	Makueni	1952	22	All Ages	3	Both
	35640	Mandera	1952	22	All Ages	3	Both
	35641	Marsabit	1952	22	All Ages	3	Both
	35642	Meru	1952	22	All Ages	3	Both
	35643	Migori	1952	22	All Ages	3	Both
	35644	Mombasa	1952	22	All Ages	3	Both
	35645	Murang'a	1952	22	All Ages	3	Both
	35646	Nairobi	1952	22	All Ages	3	Both
	35647	Nakuru	1952	22	All Ages	3	Both
	35648	Nandi	1952	22	All Ages	3	Both
	35649	Narok	1952	22	All Ages	3	Both
	35650	Nyamira	1952	22	All Ages	3	Both
	35651	Nyandarua	1952	22	All Ages	3	Both
	35652	Nyeri	1952	22	All Ages	3	Both
	35653	Samburu	1952	22	All Ages	3	Both
	35654	Siaya	1952	22	All Ages	3	Both
	35655	Taita Taveta	1952	22	All Ages	3	Both
	35656	Tana River	1952	22	All Ages	3	Both
	35657	Tharaka Nithi	1952	22	All Ages	3	Both
	35658	Trans Nzoia	1952	22	All Ages	3	Both
	35659	Turkana	1952	22	All Ages	3	Both
	35660	Uasin Gishu	1952	22	All Ages	3	Both
[truncated: 50,994 more rows]
