# Supplementary material for: Analyzing and forecasting global cervical cancer burden based on WHO’s elimination strategy: insights and projections from a 1990–2021 global burden of disease (GBD) study covering 204 countries and territories
Source: J Adv Res. 2025 Sep 25;84:895–907. doi: 10.1016/j.jare.2025.09.038 (PMC13227222; doi:10.1016/j.jare.2025.09.038)
Supplement: Supplementary Data 5 [file mmc5.zip › IHME_GBD_SDI_2021_SDI_1950_2021_Y2024M05D16.csv]

covariate_name_short	location_id	location_name	year_id	age_group_id	age_group_name	sex_id	sex	mean_value	lower_value	upper_value
sdi	1	Global	1950	22	All Ages	3	Both	0.369234922984689	0.369234922984689	0.369234922984689
sdi	4	Southeast Asia, East Asia, and Oceania	1950	22	All Ages	3	Both	0.205729404413321	0.205729404413321	0.205729404413321
sdi	5	East Asia	1950	22	All Ages	3	Both	0.193972363901504	0.193972363901504	0.193972363901504
sdi	6	China	1950	22	All Ages	3	Both	0.18414354727536	0.18414354727536	0.18414354727536
sdi	7	Democratic People's Republic of Korea	1950	22	All Ages	3	Both	0.323069256044438	0.323069256044438	0.323069256044438
sdi	8	Taiwan (Province of China)	1950	22	All Ages	3	Both	0.295925327261469	0.295925327261469	0.295925327261469
sdi	9	Southeast Asia	1950	22	All Ages	3	Both	0.224047996872681	0.224047996872681	0.224047996872681
sdi	10	Cambodia	1950	22	All Ages	3	Both	0.188150847317638	0.188150847317638	0.188150847317638
sdi	11	Indonesia	1950	22	All Ages	3	Both	0.197775374015412	0.197775374015412	0.197775374015412
sdi	12	Lao People's Democratic Republic	1950	22	All Ages	3	Both	0.13623078846608	0.13623078846608	0.13623078846608
sdi	13	Malaysia	1950	22	All Ages	3	Both	0.214102682171804	0.214102682171804	0.214102682171804
sdi	14	Maldives	1950	22	All Ages	3	Both	0.196661027056061	0.196661027056061	0.196661027056061
sdi	15	Myanmar	1950	22	All Ages	3	Both	0.137807234209728	0.137807234209728	0.137807234209728
sdi	16	Philippines	1950	22	All Ages	3	Both	0.336157457146868	0.336157457146868	0.336157457146868
sdi	17	Sri Lanka	1950	22	All Ages	3	Both	0.328662531232582	0.328662531232582	0.328662531232582
sdi	18	Thailand	1950	22	All Ages	3	Both	0.235012244509159	0.235012244509159	0.235012244509159
sdi	19	Timor-Leste	1950	22	All Ages	3	Both	0.103452588961132	0.103452588961132	0.103452588961132
sdi	20	Viet Nam	1950	22	All Ages	3	Both	0.208889387784129	0.208889387784129	0.208889387784129
sdi	21	Oceania	1950	22	All Ages	3	Both	0.220001956211152	0.220001956211152	0.220001956211152
sdi	22	Fiji	1950	22	All Ages	3	Both	0.298635685169495	0.298635685169495	0.298635685169495
sdi	23	Kiribati	1950	22	All Ages	3	Both	0.276751222668937	0.276751222668937	0.276751222668937
sdi	24	Marshall Islands	1950	22	All Ages	3	Both	0.237158263195999	0.237158263195999	0.237158263195999
sdi	25	Micronesia (Federated States of)	1950	22	All Ages	3	Both	0.235773343929127	0.235773343929127	0.235773343929127
sdi	26	Papua New Guinea	1950	22	All Ages	3	Both	0.138627687826563	0.138627687826563	0.138627687826563
sdi	27	Samoa	1950	22	All Ages	3	Both	0.2843665161182	0.2843665161182	0.2843665161182
sdi	28	Solomon Islands	1950	22	All Ages	3	Both	0.16891169937139	0.16891169937139	0.16891169937139
sdi	29	Tonga	1950	22	All Ages	3	Both	0.266900015116123	0.266900015116123	0.266900015116123
sdi	30	Vanuatu	1950	22	All Ages	3	Both	0.196423511288867	0.196423511288867	0.196423511288867
sdi	31	Central Europe, Eastern Europe, and Central Asia	1950	22	All Ages	3	Both	0.525915472179222	0.525915472179222	0.525915472179222
sdi	32	Central Asia	1950	22	All Ages	3	Both	0.432762554843459	0.432762554843459	0.432762554843459
sdi	33	Armenia	1950	22	All Ages	3	Both	0.453517664467803	0.453517664467803	0.453517664467803
sdi	34	Azerbaijan	1950	22	All Ages	3	Both	0.412950444925591	0.412950444925591	0.412950444925591
sdi	35	Georgia	1950	22	All Ages	3	Both	0.552054832873885	0.552054832873885	0.552054832873885
sdi	36	Kazakhstan	1950	22	All Ages	3	Both	0.447574250895111	0.447574250895111	0.447574250895111
sdi	37	Kyrgyzstan	1950	22	All Ages	3	Both	0.438539857937692	0.438539857937692	0.438539857937692
sdi	38	Mongolia	1950	22	All Ages	3	Both	0.305923411187174	0.305923411187174	0.305923411187174
sdi	39	Tajikistan	1950	22	All Ages	3	Both	0.314889706341097	0.314889706341097	0.314889706341097
sdi	40	Turkmenistan	1950	22	All Ages	3	Both	0.425192723830822	0.425192723830822	0.425192723830822
sdi	41	Uzbekistan	1950	22	All Ages	3	Both	0.371074328119507	0.371074328119507	0.371074328119507
sdi	42	Central Europe	1950	22	All Ages	3	Both	0.482313114261625	0.482313114261625	0.482313114261625
sdi	43	Albania	1950	22	All Ages	3	Both	0.349281636848325	0.349281636848325	0.349281636848325
sdi	44	Bosnia and Herzegovina	1950	22	All Ages	3	Both	0.293421743991885	0.293421743991885	0.293421743991885
sdi	45	Bulgaria	1950	22	All Ages	3	Both	0.462106504707137	0.462106504707137	0.462106504707137
sdi	46	Croatia	1950	22	All Ages	3	Both	0.471246318684977	0.471246318684977	0.471246318684977
sdi	47	Czechia	1950	22	All Ages	3	Both	0.57297921817731	0.57297921817731	0.57297921817731
sdi	48	Hungary	1950	22	All Ages	3	Both	0.502327290542277	0.502327290542277	0.502327290542277
sdi	49	North Macedonia	1950	22	All Ages	3	Both	0.412207487654728	0.412207487654728	0.412207487654728
sdi	50	Montenegro	1950	22	All Ages	3	Both	0.457012179670919	0.457012179670919	0.457012179670919
sdi	51	Poland	1950	22	All Ages	3	Both	0.494196525065438	0.494196525065438	0.494196525065438
sdi	52	Romania	1950	22	All Ages	3	Both	0.401225454196331	0.401225454196331	0.401225454196331
sdi	53	Serbia	1950	22	All Ages	3	Both	0.477356739651533	0.477356739651533	0.477356739651533
sdi	54	Slovakia	1950	22	All Ages	3	Both	0.523674882312421	0.523674882312421	0.523674882312421
sdi	55	Slovenia	1950	22	All Ages	3	Both	0.559861422936628	0.559861422936628	0.559861422936628
sdi	56	Eastern Europe	1950	22	All Ages	3	Both	0.554107567645955	0.554107567645955	0.554107567645955
sdi	57	Belarus	1950	22	All Ages	3	Both	0.480655582911316	0.480655582911316	0.480655582911316
sdi	58	Estonia	1950	22	All Ages	3	Both	0.559352964985998	0.559352964985998	0.559352964985998
sdi	59	Latvia	1950	22	All Ages	3	Both	0.568873080432231	0.568873080432231	0.568873080432231
sdi	60	Lithuania	1950	22	All Ages	3	Both	0.502805694532699	0.502805694532699	0.502805694532699
sdi	61	Republic of Moldova	1950	22	All Ages	3	Both	0.459020824605532	0.459020824605532	0.459020824605532
sdi	62	Russian Federation	1950	22	All Ages	3	Both	0.560026855957586	0.560026855957586	0.560026855957586
sdi	63	Ukraine	1950	22	All Ages	3	Both	0.549439707592601	0.549439707592601	0.549439707592601
sdi	64	High-income	1950	22	All Ages	3	Both	0.584939692324379	0.584939692324379	0.584939692324379
sdi	65	High-income Asia Pacific	1950	22	All Ages	3	Both	0.505851629754301	0.505851629754301	0.505851629754301
sdi	66	Brunei Darussalam	1950	22	All Ages	3	Both	0.379203403336104	0.379203403336104	0.379203403336104
sdi	67	Japan	1950	22	All Ages	3	Both	0.543099876338514	0.543099876338514	0.543099876338514
sdi	68	Republic of Korea	1950	22	All Ages	3	Both	0.303972463717136	0.303972463717136	0.303972463717136
sdi	69	Singapore	1950	22	All Ages	3	Both	0.318369437049637	0.318369437049637	0.318369437049637
sdi	70	Australasia	1950	22	All Ages	3	Both	0.570681353040179	0.570681353040179	0.570681353040179
sdi	71	Australia	1950	22	All Ages	3	Both	0.560717179365627	0.560717179365627	0.560717179365627
sdi	72	New Zealand	1950	22	All Ages	3	Both	0.603510388743769	0.603510388743769	0.603510388743769
sdi	73	Western Europe	1950	22	All Ages	3	Both	0.582396000476785	0.582396000476785	0.582396000476785
sdi	74	Andorra	1950	22	All Ages	3	Both	0.608750024096457	0.608750024096457	0.608750024096457
sdi	75	Austria	1950	22	All Ages	3	Both	0.600576810509672	0.600576810509672	0.600576810509672
sdi	76	Belgium	1950	22	All Ages	3	Both	0.573464435210292	0.573464435210292	0.573464435210292
sdi	77	Cyprus	1950	22	All Ages	3	Both	0.451021417429108	0.451021417429108	0.451021417429108
sdi	78	Denmark	1950	22	All Ages	3	Both	0.634151319828077	0.634151319828077	0.634151319828077
sdi	79	Finland	1950	22	All Ages	3	Both	0.565768936078404	0.565768936078404	0.565768936078404
sdi	80	France	1950	22	All Ages	3	Both	0.540784786297931	0.540784786297931	0.540784786297931
sdi	81	Germany	1950	22	All Ages	3	Both	0.640368556817943	0.640368556817943	0.640368556817943
sdi	82	Greece	1950	22	All Ages	3	Both	0.508330955615876	0.508330955615876	0.508330955615876
sdi	83	Iceland	1950	22	All Ages	3	Both	0.563962495103174	0.563962495103174	0.563962495103174
sdi	84	Ireland	1950	22	All Ages	3	Both	0.578381661620837	0.578381661620837	0.578381661620837
sdi	85	Israel	1950	22	All Ages	3	Both	0.508746838698366	0.508746838698366	0.508746838698366
sdi	86	Italy	1950	22	All Ages	3	Both	0.525606918426519	0.525606918426519	0.525606918426519
sdi	87	Luxembourg	1950	22	All Ages	3	Both	0.643187413332276	0.643187413332276	0.643187413332276
sdi	88	Malta	1950	22	All Ages	3	Both	0.41445941287374	0.41445941287374	0.41445941287374
sdi	89	Netherlands	1950	22	All Ages	3	Both	0.650974337023232	0.650974337023232	0.650974337023232
sdi	90	Norway	1950	22	All Ages	3	Both	0.655818211437563	0.655818211437563	0.655818211437563
sdi	91	Portugal	1950	22	All Ages	3	Both	0.421596118155604	0.421596118155604	0.421596118155604
sdi	92	Spain	1950	22	All Ages	3	Both	0.440265751337101	0.440265751337101	0.440265751337101
sdi	93	Sweden	1950	22	All Ages	3	Both	0.64120830465897	0.64120830465897	0.64120830465897
sdi	94	Switzerland	1950	22	All Ages	3	Both	0.748828775231629	0.748828775231629	0.748828775231629
sdi	95	United Kingdom	1950	22	All Ages	3	Both	0.588086039863192	0.588086039863192	0.588086039863192
sdi	96	Southern Latin America	1950	22	All Ages	3	Both	0.470229438649993	0.470229438649993	0.470229438649993
sdi	97	Argentina	1950	22	All Ages	3	Both	0.479474011292281	0.479474011292281	0.479474011292281
sdi	98	Chile	1950	22	All Ages	3	Both	0.438382509058389	0.438382509058389	0.438382509058389
sdi	99	Uruguay	1950	22	All Ages	3	Both	0.477361516516207	0.477361516516207	0.477361516516207
sdi	100	High-income North America	1950	22	All Ages	3	Both	0.615405804612241	0.615405804612241	0.615405804612241
sdi	101	Canada	1950	22	All Ages	3	Both	0.621815371083844	0.621815371083844	0.621815371083844
sdi	102	United States of America	1950	22	All Ages	3	Both	0.614249877090532	0.614249877090532	0.614249877090532
sdi	103	Latin America and Caribbean	1950	22	All Ages	3	Both	0.27806955451172	0.27806955451172	0.27806955451172
sdi	104	Caribbean	1950	22	All Ages	3	Both	0.323185331243843	0.323185331243843	0.323185331243843
sdi	105	Antigua and Barbuda	1950	22	All Ages	3	Both	0.331150382441539	0.331150382441539	0.331150382441539
sdi	106	Bahamas	1950	22	All Ages	3	Both	0.478685879742675	0.478685879742675	0.478685879742675
sdi	107	Barbados	1950	22	All Ages	3	Both	0.414855871335792	0.414855871335792	0.414855871335792
sdi	108	Belize	1950	22	All Ages	3	Both	0.284624064403359	0.284624064403359	0.284624064403359
sdi	109	Cuba	1950	22	All Ages	3	Both	0.375371138171392	0.375371138171392	0.375371138171392
sdi	110	Dominica	1950	22	All Ages	3	Both	0.379561382353057	0.379561382353057	0.379561382353057
sdi	111	Dominican Republic	1950	22	All Ages	3	Both	0.161988768087531	0.161988768087531	0.161988768087531
sdi	112	Grenada	1950	22	All Ages	3	Both	0.230028379492217	0.230028379492217	0.230028379492217
sdi	113	Guyana	1950	22	All Ages	3	Both	0.290248945497835	0.290248945497835	0.290248945497835
sdi	114	Haiti	1950	22	All Ages	3	Both	0.185039023187011	0.185039023187011	0.185039023187011
sdi	115	Jamaica	1950	22	All Ages	3	Both	0.359081003874577	0.359081003874577	0.359081003874577
sdi	116	Saint Lucia	1950	22	All Ages	3	Both	0.279792997733841	0.279792997733841	0.279792997733841
sdi	117	Saint Vincent and the Grenadines	1950	22	All Ages	3	Both	0.2552033573715	0.2552033573715	0.2552033573715
sdi	118	Suriname	1950	22	All Ages	3	Both	0.279715461786653	0.279715461786653	0.279715461786653
sdi	119	Trinidad and Tobago	1950	22	All Ages	3	Both	0.393243185754755	0.393243185754755	0.393243185754755
sdi	120	Andean Latin America	1950	22	All Ages	3	Both	0.289483417576641	0.289483417576641	0.289483417576641
sdi	121	Bolivia (Plurinational State of)	1950	22	All Ages	3	Both	0.247141414523873	0.247141414523873	0.247141414523873
sdi	122	Ecuador	1950	22	All Ages	3	Both	0.321070492979907	0.321070492979907	0.321070492979907
sdi	123	Peru	1950	22	All Ages	3	Both	0.289569533453603	0.289569533453603	0.289569533453603
sdi	124	Central Latin America	1950	22	All Ages	3	Both	0.27862130129878	0.27862130129878	0.27862130129878
sdi	125	Colombia	1950	22	All Ages	3	Both	0.272653815764185	0.272653815764185	0.272653815764185
sdi	126	Costa Rica	1950	22	All Ages	3	Both	0.311276237357257	0.311276237357257	0.311276237357257
sdi	127	El Salvador	1950	22	All Ages	3	Both	0.191343921444416	0.191343921444416	0.191343921444416
sdi	128	Guatemala	1950	22	All Ages	3	Both	0.203053031226908	0.203053031226908	0.203053031226908
sdi	129	Honduras	1950	22	All Ages	3	Both	0.182498395899476	0.182498395899476	0.182498395899476
sdi	130	Mexico	1950	22	All Ages	3	Both	0.286811929850591	0.286811929850591	0.286811929850591
sdi	131	Nicaragua	1950	22	All Ages	3	Both	0.211971969605614	0.211971969605614	0.211971969605614
sdi	132	Panama	1950	22	All Ages	3	Both	0.340534201091578	0.340534201091578	0.340534201091578
sdi	133	Venezuela (Bolivarian Republic of)	1950	22	All Ages	3	Both	0.322694559053598	0.322694559053598	0.322694559053598
sdi	134	Tropical Latin America	1950	22	All Ages	3	Both	0.253906836071661	0.253906836071661	0.253906836071661
sdi	135	Brazil	1950	22	All Ages	3	Both	0.25289898944145	0.25289898944145	0.25289898944145
sdi	136	Paraguay	1950	22	All Ages	3	Both	0.292716473148141	0.292716473148141	0.292716473148141
sdi	137	North Africa and Middle East	1950	22	All Ages	3	Both	0.191330356106761	0.191330356106761	0.191330356106761
sdi	138	North Africa and Middle East	1950	22	All Ages	3	Both	0.191330356106761	0.191330356106761	0.191330356106761
sdi	139	Algeria	1950	22	All Ages	3	Both	0.141578712758397	0.141578712758397	0.141578712758397
sdi	140	Bahrain	1950	22	All Ages	3	Both	0.231539110268371	0.231539110268371	0.231539110268371
sdi	141	Egypt	1950	22	All Ages	3	Both	0.227207604115682	0.227207604115682	0.227207604115682
sdi	142	Iran (Islamic Republic of)	1950	22	All Ages	3	Both	0.168392912748158	0.168392912748158	0.168392912748158
sdi	143	Iraq	1950	22	All Ages	3	Both	0.158703809617749	0.158703809617749	0.158703809617749
sdi	144	Jordan	1950	22	All Ages	3	Both	0.115944181885907	0.115944181885907	0.115944181885907
sdi	145	Kuwait	1950	22	All Ages	3	Both	0.319760648172311	0.319760648172311	0.319760648172311
sdi	146	Lebanon	1950	22	All Ages	3	Both	0.272311276574886	0.272311276574886	0.272311276574886
sdi	147	Libya	1950	22	All Ages	3	Both	0.152541634405446	0.152541634405446	0.152541634405446
sdi	148	Morocco	1950	22	All Ages	3	Both	0.0989413383172724	0.0989413383172724	0.0989413383172724
sdi	149	Palestine	1950	22	All Ages	3	Both	0.142587436427002	0.142587436427002	0.142587436427002
sdi	150	Oman	1950	22	All Ages	3	Both	0.13031668225623	0.13031668225623	0.13031668225623
sdi	151	Qatar	1950	22	All Ages	3	Both	0.261957144121507	0.261957144121507	0.261957144121507
sdi	152	Saudi Arabia	1950	22	All Ages	3	Both	0.205572638663192	0.205572638663192	0.205572638663192
sdi	153	Syrian Arab Republic	1950	22	All Ages	3	Both	0.156562742363787	0.156562742363787	0.156562742363787
sdi	154	Tunisia	1950	22	All Ages	3	Both	0.152530529558645	0.152530529558645	0.152530529558645
sdi	155	Türkiye	1950	22	All Ages	3	Both	0.239594884214533	0.239594884214533	0.239594884214533
sdi	156	United Arab Emirates	1950	22	All Ages	3	Both	0.195075326181509	0.195075326181509	0.195075326181509
sdi	157	Yemen	1950	22	All Ages	3	Both	0.0850840641126786	0.0850840641126786	0.0850840641126786
sdi	158	South Asia	1950	22	All Ages	3	Both	0.182001764426872	0.182001764426872	0.182001764426872
sdi	159	South Asia	1950	22	All Ages	3	Both	0.182001764426872	0.182001764426872	0.182001764426872
sdi	160	Afghanistan	1950	22	All Ages	3	Both	0.11320959051682	0.11320959051682	0.11320959051682
sdi	161	Bangladesh	1950	22	All Ages	3	Both	0.103047762986529	0.103047762986529	0.103047762986529
sdi	162	Bhutan	1950	22	All Ages	3	Both	0.0530209398747532	0.0530209398747532	0.0530209398747532
sdi	163	India	1950	22	All Ages	3	Both	0.189821934460978	0.189821934460978	0.189821934460978
sdi	164	Nepal	1950	22	All Ages	3	Both	0.0992064101918465	0.0992064101918465	0.0992064101918465
sdi	165	Pakistan	1950	22	All Ages	3	Both	0.153404270314979	0.153404270314979	0.153404270314979
sdi	166	Sub-Saharan Africa	1950	22	All Ages	3	Both	0.157558732780065	0.157558732780065	0.157558732780065
sdi	167	Central Sub-Saharan Africa	1950	22	All Ages	3	Both	0.154393232096912	0.154393232096912	0.154393232096912
sdi	168	Angola	1950	22	All Ages	3	Both	0.134403694359261	0.134403694359261	0.134403694359261
sdi	169	Central African Republic	1950	22	All Ages	3	Both	0.106869990305278	0.106869990305278	0.106869990305278
sdi	170	Congo	1950	22	All Ages	3	Both	0.16724507764079	0.16724507764079	0.16724507764079
sdi	171	Democratic Republic of the Congo	1950	22	All Ages	3	Both	0.150145905228185	0.150145905228185	0.150145905228185
sdi	172	Equatorial Guinea	1950	22	All Ages	3	Both	0.106073840291638	0.106073840291638	0.106073840291638
sdi	173	Gabon	1950	22	All Ages	3	Both	0.165303001222814	0.165303001222814	0.165303001222814
sdi	174	Eastern Sub-Saharan Africa	1950	22	All Ages	3	Both	0.118171038601277	0.118171038601277	0.118171038601277
sdi	175	Burundi	1950	22	All Ages	3	Both	0.100491601297851	0.100491601297851	0.100491601297851
sdi	176	Comoros	1950	22	All Ages	3	Both	0.121469026326053	0.121469026326053	0.121469026326053
sdi	177	Djibouti	1950	22	All Ages	3	Both	0.163063165280982	0.163063165280982	0.163063165280982
sdi	178	Eritrea	1950	22	All Ages	3	Both	0.0692178365096827	0.0692178365096827	0.0692178365096827
sdi	179	Ethiopia	1950	22	All Ages	3	Both	0.0560665249479014	0.0560665249479014	0.0560665249479014
sdi	180	Kenya	1950	22	All Ages	3	Both	0.125031917174226	0.125031917174226	0.125031917174226
sdi	181	Madagascar	1950	22	All Ages	3	Both	0.137958583256569	0.137958583256569	0.137958583256569
sdi	182	Malawi	1950	22	All Ages	3	Both	0.138477629759933	0.138477629759933	0.138477629759933
sdi	183	Mauritius	1950	22	All Ages	3	Both	0.292283122980255	0.292283122980255	0.292283122980255
sdi	184	Mozambique	1950	22	All Ages	3	Both	0.0927374259711411	0.0927374259711411	0.0927374259711411
sdi	185	Rwanda	1950	22	All Ages	3	Both	0.12575240643545	0.12575240643545	0.12575240643545
sdi	186	Seychelles	1950	22	All Ages	3	Both	0.371025606260478	0.371025606260478	0.371025606260478
sdi	187	Somalia	1950	22	All Ages	3	Both	0.060459262180856	0.060459262180856	0.060459262180856
sdi	189	United Republic of Tanzania	1950	22	All Ages	3	Both	0.104125026309257	0.104125026309257	0.104125026309257
sdi	190	Uganda	1950	22	All Ages	3	Both	0.100429345963882	0.100429345963882	0.100429345963882
sdi	191	Zambia	1950	22	All Ages	3	Both	0.140486779541041	0.140486779541041	0.140486779541041
sdi	192	Southern Sub-Saharan Africa	1950	22	All Ages	3	Both	0.294116446363601	0.294116446363601	0.294116446363601
sdi	193	Botswana	1950	22	All Ages	3	Both	0.135694371058191	0.135694371058191	0.135694371058191
sdi	194	Lesotho	1950	22	All Ages	3	Both	0.158056569656762	0.158056569656762	0.158056569656762
sdi	195	Namibia	1950	22	All Ages	3	Both	0.215669267564526	0.215669267564526	0.215669267564526
sdi	196	South Africa	1950	22	All Ages	3	Both	0.32413851968928	0.32413851968928	0.32413851968928
sdi	197	Eswatini	1950	22	All Ages	3	Both	0.142694292912592	0.142694292912592	0.142694292912592
sdi	198	Zimbabwe	1950	22	All Ages	3	Both	0.182130350506324	0.182130350506324	0.182130350506324
sdi	199	Western Sub-Saharan Africa	1950	22	All Ages	3	Both	0.139948263275894	0.139948263275894	0.139948263275894
sdi	200	Benin	1950	22	All Ages	3	Both	0.107444053570549	0.107444053570549	0.107444053570549
sdi	201	Burkina Faso	1950	22	All Ages	3	Both	0.0566407677732457	0.0566407677732457	0.0566407677732457
sdi	202	Cameroon	1950	22	All Ages	3	Both	0.136048225110514	0.136048225110514	0.136048225110514
sdi	203	Cabo Verde	1950	22	All Ages	3	Both	0.135263560248	0.135263560248	0.135263560248
sdi	204	Chad	1950	22	All Ages	3	Both	0.0574139463693357	0.0574139463693357	0.0574139463693357
sdi	205	Côte d'Ivoire	1950	22	All Ages	3	Both	0.117305699102575	0.117305699102575	0.117305699102575
sdi	206	Gambia	1950	22	All Ages	3	Both	0.119641808102507	0.119641808102507	0.119641808102507
sdi	207	Ghana	1950	22	All Ages	3	Both	0.244808111833915	0.244808111833915	0.244808111833915
sdi	208	Guinea	1950	22	All Ages	3	Both	0.0588431349631604	0.0588431349631604	0.0588431349631604
sdi	209	Guinea-Bissau	1950	22	All Ages	3	Both	0.0650857570416604	0.0650857570416604	0.0650857570416604
sdi	210	Liberia	1950	22	All Ages	3	Both	0.14199314440556	0.14199314440556	0.14199314440556
sdi	211	Mali	1950	22	All Ages	3	Both	0.0589743056925331	0.0589743056925331	0.0589743056925331
sdi	212	Mauritania	1950	22	All Ages	3	Both	0.179851331267817	0.179851331267817	0.179851331267817
sdi	213	Niger	1950	22	All Ages	3	Both	0.046479795394147	0.046479795394147	0.046479795394147
sdi	214	Nigeria	1950	22	All Ages	3	Both	0.151738724674113	0.151738724674113	0.151738724674113
sdi	215	Sao Tome and Principe	1950	22	All Ages	3	Both	0.176227803787723	0.176227803787723	0.176227803787723
sdi	216	Senegal	1950	22	All Ages	3	Both	0.104813737179381	0.104813737179381	0.104813737179381
sdi	217	Sierra Leone	1950	22	All Ages	3	Both	0.115354819108611	0.115354819108611	0.115354819108611
sdi	218	Togo	1950	22	All Ages	3	Both	0.103851200025577	0.103851200025577	0.103851200025577
sdi	298	American Samoa	1950	22	All Ages	3	Both	0.484893960163775	0.484893960163775	0.484893960163775
sdi	305	Bermuda	1950	22	All Ages	3	Both	0.423249931186238	0.423249931186238	0.423249931186238
sdi	320	Cook Islands	1950	22	All Ages	3	Both	0.337651273963242	0.337651273963242	0.337651273963242
sdi	349	Greenland	1950	22	All Ages	3	Both	0.564999971166561	0.564999971166561	0.564999971166561
sdi	351	Guam	1950	22	All Ages	3	Both	0.565701049518185	0.565701049518185	0.565701049518185
sdi	367	Monaco	1950	22	All Ages	3	Both	0.688311979409682	0.688311979409682	0.688311979409682
sdi	369	Nauru	1950	22	All Ages	3	Both	0.401252441296697	0.401252441296697	0.401252441296697
sdi	374	Niue	1950	22	All Ages	3	Both	0.339378971795965	0.339378971795965	0.339378971795965
sdi	376	Northern Mariana Islands	1950	22	All Ages	3	Both	0.446763717870801	0.446763717870801	0.446763717870801
sdi	380	Palau	1950	22	All Ages	3	Both	0.421918527142582	0.421918527142582	0.421918527142582
sdi	385	Puerto Rico	1950	22	All Ages	3	Both	0.397437102723081	0.397437102723081	0.397437102723081
sdi	393	Saint Kitts and Nevis	1950	22	All Ages	3	Both	0.337799345963223	0.337799345963223	0.337799345963223
sdi	396	San Marino	1950	22	All Ages	3	Both	0.643648816728399	0.643648816728399	0.643648816728399
sdi	413	Tokelau	1950	22	All Ages	3	Both	0.295961347195921	0.295961347195921	0.295961347195921
sdi	416	Tuvalu	1950	22	All Ages	3	Both	0.264210883411609	0.264210883411609	0.264210883411609
sdi	422	United States Virgin Islands	1950	22	All Ages	3	Both	0.443557824280789	0.443557824280789	0.443557824280789
sdi	433	Northern Ireland	1950	22	All Ages	3	Both	0.488105780612805	0.488105780612805	0.488105780612805
sdi	434	Scotland	1950	22	All Ages	3	Both	0.578740331416463	0.578740331416463	0.578740331416463
sdi	435	South Sudan	1950	22	All Ages	3	Both	0.130256689615166	0.130256689615166	0.130256689615166
sdi	482	Eastern Cape	1950	22	All Ages	3	Both	0.270349948542099	0.270349948542099	0.270349948542099
sdi	483	Free State	1950	22	All Ages	3	Both	0.308342486994132	0.308342486994132	0.308342486994132
sdi	484	Gauteng	1950	22	All Ages	3	Both	0.44598390265817	0.44598390265817	0.44598390265817
sdi	485	KwaZulu-Natal	1950	22	All Ages	3	Both	0.276265737303176	0.276265737303176	0.276265737303176
sdi	486	Limpopo	1950	22	All Ages	3	Both	0.195386002224526	0.195386002224526	0.195386002224526
sdi	487	Mpumalanga	1950	22	All Ages	3	Both	0.216849868561007	0.216849868561007	0.216849868561007
sdi	488	North-West	1950	22	All Ages	3	Both	0.270386894537624	0.270386894537624	0.270386894537624
sdi	489	Northern Cape	1950	22	All Ages	3	Both	0.324812676411504	0.324812676411504	0.324812676411504
sdi	490	Western Cape	1950	22	All Ages	3	Both	0.461318617069829	0.461318617069829	0.461318617069829
sdi	522	Sudan	1950	22	All Ages	3	Both	0.132435328425833	0.132435328425833	0.132435328425833
sdi	523	Alabama	1950	22	All Ages	3	Both	0.549755387415879	0.549755387415879	0.549755387415879
sdi	524	Alaska	1950	22	All Ages	3	Both	0.593678793899123	0.593678793899123	0.593678793899123
sdi	525	Arizona	1950	22	All Ages	3	Both	0.605681653078559	0.605681653078559	0.605681653078559
sdi	526	Arkansas	1950	22	All Ages	3	Both	0.544457086899491	0.544457086899491	0.544457086899491
sdi	527	California	1950	22	All Ages	3	Both	0.64971529112562	0.64971529112562	0.64971529112562
sdi	528	Colorado	1950	22	All Ages	3	Both	0.639437377570671	0.639437377570671	0.639437377570671
sdi	529	Connecticut	1950	22	All Ages	3	Both	0.660094522844163	0.660094522844163	0.660094522844163
sdi	530	Delaware	1950	22	All Ages	3	Both	0.632275645485319	0.632275645485319	0.632275645485319
sdi	531	District of Columbia	1950	22	All Ages	3	Both	0.654295418682989	0.654295418682989	0.654295418682989
sdi	532	Florida	1950	22	All Ages	3	Both	0.611519145591631	0.611519145591631	0.611519145591631
sdi	533	Georgia	1950	22	All Ages	3	Both	0.547056828629059	0.547056828629059	0.547056828629059
sdi	534	Hawaii	1950	22	All Ages	3	Both	0.612824816735066	0.612824816735066	0.612824816735066
sdi	535	Idaho	1950	22	All Ages	3	Both	0.597581350133498	0.597581350133498	0.597581350133498
sdi	536	Illinois	1950	22	All Ages	3	Both	0.629819400259866	0.629819400259866	0.629819400259866
sdi	537	Indiana	1950	22	All Ages	3	Both	0.607746975133601	0.607746975133601	0.607746975133601
sdi	538	Iowa	1950	22	All Ages	3	Both	0.626567895329337	0.626567895329337	0.626567895329337
sdi	539	Kansas	1950	22	All Ages	3	Both	0.626431842447421	0.626431842447421	0.626431842447421
sdi	540	Kentucky	1950	22	All Ages	3	Both	0.550919711272276	0.550919711272276	0.550919711272276
sdi	541	Louisiana	1950	22	All Ages	3	Both	0.54605384851406	0.54605384851406	0.54605384851406
sdi	542	Maine	1950	22	All Ages	3	Both	0.594069133399777	0.594069133399777	0.594069133399777
sdi	543	Maryland	1950	22	All Ages	3	Both	0.632834865345404	0.632834865345404	0.632834865345404
sdi	544	Massachusetts	1950	22	All Ages	3	Both	0.666920467588734	0.666920467588734	0.666920467588734
sdi	545	Michigan	1950	22	All Ages	3	Both	0.619993769568362	0.619993769568362	0.619993769568362
sdi	546	Minnesota	1950	22	All Ages	3	Both	0.634288676883735	0.634288676883735	0.634288676883735
sdi	547	Mississippi	1950	22	All Ages	3	Both	0.518344268489876	0.518344268489876	0.518344268489876
sdi	548	Missouri	1950	22	All Ages	3	Both	0.603936585363183	0.603936585363183	0.603936585363183
sdi	549	Montana	1950	22	All Ages	3	Both	0.626518583812085	0.626518583812085	0.626518583812085
sdi	550	Nebraska	1950	22	All Ages	3	Both	0.632597032202136	0.632597032202136	0.632597032202136
sdi	551	Nevada	1950	22	All Ages	3	Both	0.615722422242114	0.615722422242114	0.615722422242114
sdi	552	New Hampshire	1950	22	All Ages	3	Both	0.619030040371141	0.619030040371141	0.619030040371141
sdi	553	New Jersey	1950	22	All Ages	3	Both	0.65134829565242	0.65134829565242	0.65134829565242
sdi	554	New Mexico	1950	22	All Ages	3	Both	0.576692638067278	0.576692638067278	0.576692638067278
sdi	555	New York	1950	22	All Ages	3	Both	0.647868805949025	0.647868805949025	0.647868805949025
sdi	556	North Carolina	1950	22	All Ages	3	Both	0.563646789298975	0.563646789298975	0.563646789298975
sdi	557	North Dakota	1950	22	All Ages	3	Both	0.593734307055995	0.593734307055995	0.593734307055995
sdi	558	Ohio	1950	22	All Ages	3	Both	0.615542860173431	0.615542860173431	0.615542860173431
sdi	559	Oklahoma	1950	22	All Ages	3	Both	0.585931138295483	0.585931138295483	0.585931138295483
sdi	560	Oregon	1950	22	All Ages	3	Both	0.641781303315623	0.641781303315623	0.641781303315623
sdi	561	Pennsylvania	1950	22	All Ages	3	Both	0.62957749567449	0.62957749567449	0.62957749567449
sdi	562	Rhode Island	1950	22	All Ages	3	Both	0.62377708344054	0.62377708344054	0.62377708344054
sdi	563	South Carolina	1950	22	All Ages	3	Both	0.547597248944298	0.547597248944298	0.547597248944298
sdi	564	South Dakota	1950	22	All Ages	3	Both	0.602771205028148	0.602771205028148	0.602771205028148
sdi	565	Tennessee	1950	22	All Ages	3	Both	0.557305921624275	0.557305921624275	0.557305921624275
sdi	566	Texas	1950	22	All Ages	3	Both	0.577971659736947	0.577971659736947	0.577971659736947
sdi	567	Utah	1950	22	All Ages	3	Both	0.627797881253853	0.627797881253853	0.627797881253853
sdi	568	Vermont	1950	22	All Ages	3	Both	0.610148977904572	0.610148977904572	0.610148977904572
sdi	569	Virginia	1950	22	All Ages	3	Both	0.603507464783463	0.603507464783463	0.603507464783463
sdi	570	Washington	1950	22	All Ages	3	Both	0.643667478488492	0.643667478488492	0.643667478488492
sdi	571	West Virginia	1950	22	All Ages	3	Both	0.569026094192251	0.569026094192251	0.569026094192251
sdi	572	Wisconsin	1950	22	All Ages	3	Both	0.629425136304615	0.629425136304615	0.629425136304615
sdi	573	Wyoming	1950	22	All Ages	3	Both	0.613429941254114	0.613429941254114	0.613429941254114
sdi	4618	North East England	1950	22	All Ages	3	Both	0.546116002838459	0.546116002838459	0.546116002838459
sdi	4619	North West England	1950	22	All Ages	3	Both	0.570415394653181	0.570415394653181	0.570415394653181
sdi	4620	Yorkshire and the Humber	1950	22	All Ages	3	Both	0.553470971693927	0.553470971693927	0.553470971693927
sdi	4621	East Midlands	1950	22	All Ages	3	Both	0.554358889025956	0.554358889025956	0.554358889025956
sdi	4622	West Midlands	1950	22	All Ages	3	Both	0.549988216122091	0.549988216122091	0.549988216122091
sdi	4623	East of England	1950	22	All Ages	3	Both	0.582422004967896	0.582422004967896	0.582422004967896
sdi	4624	Greater London	1950	22	All Ages	3	Both	0.621722468409516	0.621722468409516	0.621722468409516
sdi	4625	South East England	1950	22	All Ages	3	Both	0.637105013925029	0.637105013925029	0.637105013925029
sdi	4626	South West England	1950	22	All Ages	3	Both	0.606946780902708	0.606946780902708	0.606946780902708
sdi	4636	Wales	1950	22	All Ages	3	Both	0.561013743337429	0.561013743337429	0.561013743337429
sdi	4643	Aguascalientes	1950	22	All Ages	3	Both	0.278383394871573	0.278383394871573	0.278383394871573
sdi	4644	Baja California	1950	22	All Ages	3	Both	0.337416327580677	0.337416327580677	0.337416327580677
sdi	4645	Baja California Sur	1950	22	All Ages	3	Both	0.309167577819222	0.309167577819222	0.309167577819222
sdi	4646	Campeche	1950	22	All Ages	3	Both	0.280702116932715	0.280702116932715	0.280702116932715
sdi	4647	Coahuila	1950	22	All Ages	3	Both	0.30335989605203	0.30335989605203	0.30335989605203
sdi	4648	Colima	1950	22	All Ages	3	Both	0.267101417502307	0.267101417502307	0.267101417502307
sdi	4649	Chiapas	1950	22	All Ages	3	Both	0.234506942910621	0.234506942910621	0.234506942910621
sdi	4650	Chihuahua	1950	22	All Ages	3	Both	0.30111936947183	0.30111936947183	0.30111936947183
sdi	4651	Mexico City	1950	22	All Ages	3	Both	0.400009653385267	0.400009653385267	0.400009653385267
sdi	4652	Durango	1950	22	All Ages	3	Both	0.257687218764907	0.257687218764907	0.257687218764907
sdi	4653	Guanajuato	1950	22	All Ages	3	Both	0.232545993087438	0.232545993087438	0.232545993087438
sdi	4654	Guerrero	1950	22	All Ages	3	Both	0.213574616774835	0.213574616774835	0.213574616774835
sdi	4655	Hidalgo	1950	22	All Ages	3	Both	0.235084521261266	0.235084521261266	0.235084521261266
sdi	4656	Jalisco	1950	22	All Ages	3	Both	0.291170148956352	0.291170148956352	0.291170148956352
sdi	4657	México	1950	22	All Ages	3	Both	0.281023021215244	0.281023021215244	0.281023021215244
sdi	4658	Michoacán de Ocampo	1950	22	All Ages	3	Both	0.234940959727814	0.234940959727814	0.234940959727814
sdi	4659	Morelos	1950	22	All Ages	3	Both	0.286792184531138	0.286792184531138	0.286792184531138
sdi	4660	Nayarit	1950	22	All Ages	3	Both	0.239800890474862	0.239800890474862	0.239800890474862
sdi	4661	Nuevo León	1950	22	All Ages	3	Both	0.321979684741797	0.321979684741797	0.321979684741797
sdi	4662	Oaxaca	1950	22	All Ages	3	Both	0.231704549713217	0.231704549713217	0.231704549713217
sdi	4663	Puebla	1950	22	All Ages	3	Both	0.253349701980804	0.253349701980804	0.253349701980804
sdi	4664	Querétaro	1950	22	All Ages	3	Both	0.257773015910459	0.257773015910459	0.257773015910459
sdi	4665	Quintana Roo	1950	22	All Ages	3	Both	0.255445353901432	0.255445353901432	0.255445353901432
sdi	4666	San Luis Potosí	1950	22	All Ages	3	Both	0.248630425398542	0.248630425398542	0.248630425398542
sdi	4667	Sinaloa	1950	22	All Ages	3	Both	0.265682029920009	0.265682029920009	0.265682029920009
sdi	4668	Sonora	1950	22	All Ages	3	Both	0.310868942338574	0.310868942338574	0.310868942338574
sdi	4669	Tabasco	1950	22	All Ages	3	Both	0.239582400023234	0.239582400023234	0.239582400023234
sdi	4670	Tamaulipas	1950	22	All Ages	3	Both	0.305630067736997	0.305630067736997	0.305630067736997
sdi	4671	Tlaxcala	1950	22	All Ages	3	Both	0.234268681179994	0.234268681179994	0.234268681179994
sdi	4672	Veracruz de Ignacio de la Llave	1950	22	All Ages	3	Both	0.269606116510579	0.269606116510579	0.269606116510579
sdi	4673	Yucatán	1950	22	All Ages	3	Both	0.295988290586693	0.295988290586693	0.295988290586693
sdi	4674	Zacatecas	1950	22	All Ages	3	Both	0.239760424550499	0.239760424550499	0.239760424550499
sdi	4709	Aceh	1950	22	All Ages	3	Both	0.221005105773604	0.221005105773604	0.221005105773604
sdi	4710	North Sumatra	1950	22	All Ages	3	Both	0.211737126205415	0.211737126205415	0.211737126205415
sdi	4711	West Sumatra	1950	22	All Ages	3	Both	0.206245267854804	0.206245267854804	0.206245267854804
sdi	4712	Riau	1950	22	All Ages	3	Both	0.238538586438812	0.238538586438812	0.238538586438812
sdi	4713	Jambi	1950	22	All Ages	3	Both	0.175120682996233	0.175120682996233	0.175120682996233
sdi	4714	South Sumatra	1950	22	All Ages	3	Both	0.208422091199923	0.208422091199923	0.208422091199923
sdi	4715	Bengkulu	1950	22	All Ages	3	Both	0.16086989577545	0.16086989577545	0.16086989577545
sdi	4716	Lampung	1950	22	All Ages	3	Both	0.158054957904469	0.158054957904469	0.158054957904469
sdi	4717	Bangka-Belitung Islands	1950	22	All Ages	3	Both	0.230148138010523	0.230148138010523	0.230148138010523
sdi	4718	Riau Islands	1950	22	All Ages	3	Both	0.311419590696168	0.311419590696168	0.311419590696168
sdi	4719	North Kalimantan	1950	22	All Ages	3	Both	0.324212951349854	0.324212951349854	0.324212951349854
sdi	4720	Jakarta	1950	22	All Ages	3	Both	0.305996381431376	0.305996381431376	0.305996381431376
sdi	4721	West Java	1950	22	All Ages	3	Both	0.197230241298525	0.197230241298525	0.197230241298525
sdi	4722	Central Java	1950	22	All Ages	3	Both	0.178760695585525	0.178760695585525	0.178760695585525
sdi	4723	Yogyakarta	1950	22	All Ages	3	Both	0.174459668262482	0.174459668262482	0.174459668262482
sdi	4724	East Java	1950	22	All Ages	3	Both	0.186144193736025	0.186144193736025	0.186144193736025
sdi	4725	Banten	1950	22	All Ages	3	Both	0.222974533279422	0.222974533279422	0.222974533279422
sdi	4726	Bali	1950	22	All Ages	3	Both	0.176582688494757	0.176582688494757	0.176582688494757
sdi	4727	West Nusa Tenggara	1950	22	All Ages	3	Both	0.115878841269957	0.115878841269957	0.115878841269957
sdi	4728	East Nusa Tenggara	1950	22	All Ages	3	Both	0.142290199660733	0.142290199660733	0.142290199660733
sdi	4729	West Kalimantan	1950	22	All Ages	3	Both	0.149746973147405	0.149746973147405	0.149746973147405
sdi	4730	Central Kalimantan	1950	22	All Ages	3	Both	0.214929455341542	0.214929455341542	0.214929455341542
sdi	4731	South Kalimantan	1950	22	All Ages	3	Both	0.181576970208773	0.181576970208773	0.181576970208773
sdi	4732	East Kalimantan	1950	22	All Ages	3	Both	0.24534492505272	0.24534492505272	0.24534492505272
sdi	4733	North Sulawesi	1950	22	All Ages	3	Both	0.208269930028308	0.208269930028308	0.208269930028308
sdi	4734	Central Sulawesi	1950	22	All Ages	3	Both	0.165641134878292	0.165641134878292	0.165641134878292
sdi	4735	South Sulawesi	1950	22	All Ages	3	Both	0.157348392352657	0.157348392352657	0.157348392352657
sdi	4736	Southeast Sulawesi	1950	22	All Ages	3	Both	0.132526105525739	0.132526105525739	0.132526105525739
sdi	4737	Gorontalo	1950	22	All Ages	3	Both	0.171259380268761	0.171259380268761	0.171259380268761
sdi	4738	West Sulawesi	1950	22	All Ages	3	Both	0.181466231527681	0.181466231527681	0.181466231527681
sdi	4739	Maluku	1950	22	All Ages	3	Both	0.238091823178173	0.238091823178173	0.238091823178173
sdi	4740	North Maluku	1950	22	All Ages	3	Both	0.159962713594972	0.159962713594972	0.159962713594972
sdi	4741	West Papua	1950	22	All Ages	3	Both	0.249346603288862	0.249346603288862	0.249346603288862
sdi	4742	Papua	1950	22	All Ages	3	Both	0.252098870662019	0.252098870662019	0.252098870662019
sdi	4749	England	1950	22	All Ages	3	Both	0.590307918519153	0.590307918519153	0.590307918519153
sdi	4750	Acre	1950	22	All Ages	3	Both	0.152603937787108	0.152603937787108	0.152603937787108
sdi	4751	Alagoas	1950	22	All Ages	3	Both	0.15437043661816	0.15437043661816	0.15437043661816
sdi	4752	Amazonas	1950	22	All Ages	3	Both	0.211220104318023	0.211220104318023	0.211220104318023
sdi	4753	Amapá	1950	22	All Ages	3	Both	0.210007770343601	0.210007770343601	0.210007770343601
sdi	4754	Bahia	1950	22	All Ages	3	Both	0.174727352300881	0.174727352300881	0.174727352300881
sdi	4755	Ceará	1950	22	All Ages	3	Both	0.175741015189825	0.175741015189825	0.175741015189825
sdi	4756	Distrito Federal	1950	22	All Ages	3	Both	0.345173226209532	0.345173226209532	0.345173226209532
sdi	4757	Espírito Santo	1950	22	All Ages	3	Both	0.219409296640794	0.219409296640794	0.219409296640794
sdi	4758	Goiás	1950	22	All Ages	3	Both	0.170459074896113	0.170459074896113	0.170459074896113
sdi	4759	Maranhão	1950	22	All Ages	3	Both	0.13656910209025	0.13656910209025	0.13656910209025
sdi	4760	Minas Gerais	1950	22	All Ages	3	Both	0.234501653353648	0.234501653353648	0.234501653353648
sdi	4761	Mato Grosso do Sul	1950	22	All Ages	3	Both	0.231146311508324	0.231146311508324	0.231146311508324
sdi	4762	Mato Grosso	1950	22	All Ages	3	Both	0.24210173440501	0.24210173440501	0.24210173440501
sdi	4763	Pará	1950	22	All Ages	3	Both	0.202682746845109	0.202682746845109	0.202682746845109
sdi	4764	Paraíba	1950	22	All Ages	3	Both	0.177268025403288	0.177268025403288	0.177268025403288
sdi	4765	Paraná	1950	22	All Ages	3	Both	0.248624645722077	0.248624645722077	0.248624645722077
sdi	4766	Pernambuco	1950	22	All Ages	3	Both	0.183310705268162	0.183310705268162	0.183310705268162
sdi	4767	Piaui	1950	22	All Ages	3	Both	0.133518358635409	0.133518358635409	0.133518358635409
sdi	4768	Rio de Janeiro	1950	22	All Ages	3	Both	0.348857747930377	0.348857747930377	0.348857747930377
sdi	4769	Rio Grande do Norte	1950	22	All Ages	3	Both	0.180049175203761	0.180049175203761	0.180049175203761
sdi	4770	Rondônia	1950	22	All Ages	3	Both	0.213960040381735	0.213960040381735	0.213960040381735
sdi	4771	Roraima	1950	22	All Ages	3	Both	0.234817353102101	0.234817353102101	0.234817353102101
sdi	4772	Rio Grande do Sul	1950	22	All Ages	3	Both	0.303732434639141	0.303732434639141	0.303732434639141
sdi	4773	Santa Catarina	1950	22	All Ages	3	Both	0.273699275746716	0.273699275746716	0.273699275746716
sdi	4774	Sergipe	1950	22	All Ages	3	Both	0.181654679581564	0.181654679581564	0.181654679581564
sdi	4775	São Paulo	1950	22	All Ages	3	Both	0.325975986782395	0.325975986782395	0.325975986782395
sdi	4776	Tocantins	1950	22	All Ages	3	Both	0.157010617901531	0.157010617901531	0.157010617901531
sdi	4841	Andhra Pradesh	1950	22	All Ages	3	Both	0.174487712915122	0.174487712915122	0.174487712915122
sdi	4842	Arunachal Pradesh	1950	22	All Ages	3	Both	0.137097521218356	0.137097521218356	0.137097521218356
sdi	4843	Assam	1950	22	All Ages	3	Both	0.171534404171011	0.171534404171011	0.171534404171011
sdi	4844	Bihar	1950	22	All Ages	3	Both	0.156873996268938	0.156873996268938	0.156873996268938
sdi	4846	Chhattisgarh	1950	22	All Ages	3	Both	0.146375508530817	0.146375508530817	0.146375508530817
sdi	4849	Delhi	1950	22	All Ages	3	Both	0.333492143307391	0.333492143307391	0.333492143307391
sdi	4850	Goa	1950	22	All Ages	3	Both	0.302764704583774	0.302764704583774	0.302764704583774
sdi	4851	Gujarat	1950	22	All Ages	3	Both	0.205820123420598	0.205820123420598	0.205820123420598
sdi	4852	Haryana	1950	22	All Ages	3	Both	0.185776721579962	0.185776721579962	0.185776721579962
sdi	4853	Himachal Pradesh	1950	22	All Ages	3	Both	0.164584401417502	0.164584401417502	0.164584401417502
sdi	4854	Jammu & Kashmir and Ladakh	1950	22	All Ages	3	Both	0.180857788454633	0.180857788454633	0.180857788454633
sdi	4855	Jharkhand	1950	22	All Ages	3	Both	0.157099074710007	0.157099074710007	0.157099074710007
sdi	4856	Karnataka	1950	22	All Ages	3	Both	0.20334838896376	0.20334838896376	0.20334838896376
sdi	4857	Kerala	1950	22	All Ages	3	Both	0.247439061870823	0.247439061870823	0.247439061870823
sdi	4859	Madhya Pradesh	1950	22	All Ages	3	Both	0.140158273903396	0.140158273903396	0.140158273903396
sdi	4860	Maharashtra	1950	22	All Ages	3	Both	0.237752695211085	0.237752695211085	0.237752695211085
sdi	4861	Manipur	1950	22	All Ages	3	Both	0.172359489479087	0.172359489479087	0.172359489479087
sdi	4862	Meghalaya	1950	22	All Ages	3	Both	0.18675787565827	0.18675787565827	0.18675787565827
sdi	4863	Mizoram	1950	22	All Ages	3	Both	0.207113315271051	0.207113315271051	0.207113315271051
sdi	4864	Nagaland	1950	22	All Ages	3	Both	0.197176253201332	0.197176253201332	0.197176253201332
sdi	4865	Odisha	1950	22	All Ages	3	Both	0.152146102660562	0.152146102660562	0.152146102660562
sdi	4867	Punjab	1950	22	All Ages	3	Both	0.22634934717265	0.22634934717265	0.22634934717265
sdi	4868	Rajasthan	1950	22	All Ages	3	Both	0.150999491055667	0.150999491055667	0.150999491055667
sdi	4869	Sikkim	1950	22	All Ages	3	Both	0.152552436543195	0.152552436543195	0.152552436543195
sdi	4870	Tamil Nadu	1950	22	All Ages	3	Both	0.215097572041239	0.215097572041239	0.215097572041239
sdi	4871	Telangana	1950	22	All Ages	3	Both	0.145049778858696	0.145049778858696	0.145049778858696
sdi	4872	Tripura	1950	22	All Ages	3	Both	0.202536544329841	0.202536544329841	0.202536544329841
sdi	4873	Uttar Pradesh	1950	22	All Ages	3	Both	0.158265649430315	0.158265649430315	0.158265649430315
sdi	4874	Uttarakhand	1950	22	All Ages	3	Both	0.200488587727697	0.200488587727697	0.200488587727697
sdi	4875	West Bengal	1950	22	All Ages	3	Both	0.2138517438667	0.2138517438667	0.2138517438667
sdi	4910	Oslo	1950	22	All Ages	3	Both	0.712852300444724	0.712852300444724	0.712852300444724
sdi	4920	Rogaland	1950	22	All Ages	3	Both	0.650037727697438	0.650037727697438	0.650037727697438
sdi	4923	Møre og Romsdal	1950	22	All Ages	3	Both	0.63388578424345	0.63388578424345	0.63388578424345
sdi	4926	Nordland	1950	22	All Ages	3	Both	0.621341660850852	0.621341660850852	0.621341660850852
sdi	4940	Sweden except Stockholm	1950	22	All Ages	3	Both	0.628219138789647	0.628219138789647	0.628219138789647
sdi	4944	Stockholm	1950	22	All Ages	3	Both	0.706836166481954	0.706836166481954	0.706836166481954
sdi	35424	Hokkaidō	1950	22	All Ages	3	Both	0.538429375436636	0.538429375436636	0.538429375436636
sdi	35425	Aomori	1950	22	All Ages	3	Both	0.482924481322982	0.482924481322982	0.482924481322982
sdi	35426	Iwate	1950	22	All Ages	3	Both	0.48458369640227	0.48458369640227	0.48458369640227
sdi	35427	Miyagi	1950	22	All Ages	3	Both	0.522680192986941	0.522680192986941	0.522680192986941
sdi	35428	Akita	1950	22	All Ages	3	Both	0.508231641523459	0.508231641523459	0.508231641523459
sdi	35429	Yamagata	1950	22	All Ages	3	Both	0.499093849433389	0.499093849433389	0.499093849433389
sdi	35430	Fukushima	1950	22	All Ages	3	Both	0.499350015410076	0.499350015410076	0.499350015410076
sdi	35431	Ibaraki	1950	22	All Ages	3	Both	0.508731201657873	0.508731201657873	0.508731201657873
sdi	35432	Tochigi	1950	22	All Ages	3	Both	0.523301751590158	0.523301751590158	0.523301751590158
sdi	35433	Gunma	1950	22	All Ages	3	Both	0.517353327362866	0.517353327362866	0.517353327362866
sdi	35434	Saitama	1950	22	All Ages	3	Both	0.523857384556769	0.523857384556769	0.523857384556769
sdi	35435	Chiba	1950	22	All Ages	3	Both	0.526312805079936	0.526312805079936	0.526312805079936
sdi	35436	Tōkyō	1950	22	All Ages	3	Both	0.647961491749705	0.647961491749705	0.647961491749705
sdi	35437	Kanagawa	1950	22	All Ages	3	Both	0.585392013692672	0.585392013692672	0.585392013692672
sdi	35438	Niigata	1950	22	All Ages	3	Both	0.510307514888988	0.510307514888988	0.510307514888988
sdi	35439	Toyama	1950	22	All Ages	3	Both	0.527438510421881	0.527438510421881	0.527438510421881
sdi	35440	Ishikawa	1950	22	All Ages	3	Both	0.516433295069126	0.516433295069126	0.516433295069126
sdi	35441	Fukui	1950	22	All Ages	3	Both	0.514305046642948	0.514305046642948	0.514305046642948
sdi	35442	Yamanashi	1950	22	All Ages	3	Both	0.522148360882792	0.522148360882792	0.522148360882792
sdi	35443	Nagano	1950	22	All Ages	3	Both	0.526220910365003	0.526220910365003	0.526220910365003
sdi	35444	Gifu	1950	22	All Ages	3	Both	0.524979325648675	0.524979325648675	0.524979325648675
sdi	35445	Shizuoka	1950	22	All Ages	3	Both	0.537267989755671	0.537267989755671	0.537267989755671
sdi	35446	Aichi	1950	22	All Ages	3	Both	0.553003423158144	0.553003423158144	0.553003423158144
sdi	35447	Mie	1950	22	All Ages	3	Both	0.524844169657948	0.524844169657948	0.524844169657948
sdi	35448	Shiga	1950	22	All Ages	3	Both	0.540730671705692	0.540730671705692	0.540730671705692
sdi	35449	Kyōto	1950	22	All Ages	3	Both	0.569164644475103	0.569164644475103	0.569164644475103
sdi	35450	Ōsaka	1950	22	All Ages	3	Both	0.580290436928205	0.580290436928205	0.580290436928205
sdi	35451	Hyōgo	1950	22	All Ages	3	Both	0.570574965030678	0.570574965030678	0.570574965030678
sdi	35452	Nara	1950	22	All Ages	3	Both	0.553205777411298	0.553205777411298	0.553205777411298
sdi	35453	Wakayama	1950	22	All Ages	3	Both	0.531670738533408	0.531670738533408	0.531670738533408
sdi	35454	Tottori	1950	22	All Ages	3	Both	0.519531733975015	0.519531733975015	0.519531733975015
sdi	35455	Shimane	1950	22	All Ages	3	Both	0.498182287740591	0.498182287740591	0.498182287740591
sdi	35456	Okayama	1950	22	All Ages	3	Both	0.526736277380375	0.526736277380375	0.526736277380375
sdi	35457	Hiroshima	1950	22	All Ages	3	Both	0.54165982150135	0.54165982150135	0.54165982150135
sdi	35458	Yamaguchi	1950	22	All Ages	3	Both	0.543696508343674	0.543696508343674	0.543696508343674
sdi	35459	Tokushima	1950	22	All Ages	3	Both	0.504898893672974	0.504898893672974	0.504898893672974
sdi	35460	Kagawa	1950	22	All Ages	3	Both	0.529421589302113	0.529421589302113	0.529421589302113
sdi	35461	Ehime	1950	22	All Ages	3	Both	0.522310044051673	0.522310044051673	0.522310044051673
sdi	35462	Kōchi	1950	22	All Ages	3	Both	0.498104604346135	0.498104604346135	0.498104604346135
sdi	35463	Fukuoka	1950	22	All Ages	3	Both	0.55719676995249	0.55719676995249	0.55719676995249
sdi	35464	Saga	1950	22	All Ages	3	Both	0.512640985467235	0.512640985467235	0.512640985467235
sdi	35465	Nagasaki	1950	22	All Ages	3	Both	0.504863269515264	0.504863269515264	0.504863269515264
sdi	35466	Kumamoto	1950	22	All Ages	3	Both	0.502968626497727	0.502968626497727	0.502968626497727
sdi	35467	Ōita	1950	22	All Ages	3	Both	0.518977940968601	0.518977940968601	0.518977940968601
sdi	35468	Miyazaki	1950	22	All Ages	3	Both	0.492755019603566	0.492755019603566	0.492755019603566
sdi	35469	Kagoshima	1950	22	All Ages	3	Both	0.495007372366736	0.495007372366736	0.495007372366736
sdi	35470	Okinawa	1950	22	All Ages	3	Both	0.455427212261573	0.455427212261573	0.455427212261573
sdi	35617	Baringo	1950	22	All Ages	3	Both	0.10021618899872	0.10021618899872	0.10021618899872
sdi	35618	Bomet	1950	22	All Ages	3	Both	0.0780394509863243	0.0780394509863243	0.0780394509863243
sdi	35619	Bungoma	1950	22	All Ages	3	Both	0.0613637840597307	0.0613637840597307	0.0613637840597307
sdi	35620	Busia	1950	22	All Ages	3	Both	0.101597450157902	0.101597450157902	0.101597450157902
sdi	35621	Elgeyo-Marakwet	1950	22	All Ages	3	Both	0.0765237757940301	0.0765237757940301	0.0765237757940301
sdi	35622	Embu	1950	22	All Ages	3	Both	0.131148972591384	0.131148972591384	0.131148972591384
sdi	35623	Garissa	1950	22	All Ages	3	Both	0.0603102325726149	0.0603102325726149	0.0603102325726149
sdi	35624	Homa Bay	1950	22	All Ages	3	Both	0.0949020978668562	0.0949020978668562	0.0949020978668562
sdi	35625	Isiolo	1950	22	All Ages	3	Both	0.0902972100971996	0.0902972100971996	0.0902972100971996
sdi	35626	Kajiado	1950	22	All Ages	3	Both	0.0861850351041153	0.0861850351041153	0.0861850351041153
sdi	35627	Kakamega	1950	22	All Ages	3	Both	0.0764357597094402	0.0764357597094402	0.0764357597094402
sdi	35628	Kericho	1950	22	All Ages	3	Both	0.100019084861632	0.100019084861632	0.100019084861632
sdi	35629	Kiambu	1950	22	All Ages	3	Both	0.162365397187685	0.162365397187685	0.162365397187685
sdi	35630	Kilifi	1950	22	All Ages	3	Both	0.112229770327623	0.112229770327623	0.112229770327623
sdi	35631	Kirinyaga	1950	22	All Ages	3	Both	0.117213337530251	0.117213337530251	0.117213337530251
sdi	35632	Kisii	1950	22	All Ages	3	Both	0.0451647436381244	0.0451647436381244	0.0451647436381244
sdi	35633	Kisumu	1950	22	All Ages	3	Both	0.100152690196473	0.100152690196473	0.100152690196473
sdi	35634	Kitui	1950	22	All Ages	3	Both	0.0856292915962152	0.0856292915962152	0.0856292915962152
sdi	35635	Kwale	1950	22	All Ages	3	Both	0.100641319149915	0.100641319149915	0.100641319149915
sdi	35636	Laikipia	1950	22	All Ages	3	Both	0.127648199128375	0.127648199128375	0.127648199128375
sdi	35637	Lamu	1950	22	All Ages	3	Both	0.105124286109613	0.105124286109613	0.105124286109613
sdi	35638	Machakos	1950	22	All Ages	3	Both	0.146171593987394	0.146171593987394	0.146171593987394
sdi	35639	Makueni	1950	22	All Ages	3	Both	0.0920495763948042	0.0920495763948042	0.0920495763948042
sdi	35640	Mandera	1950	22	All Ages	3	Both	0.0608632615171874	0.0608632615171874	0.0608632615171874
sdi	35641	Marsabit	1950	22	All Ages	3	Both	0.0913729087736538	0.0913729087736538	0.0913729087736538
sdi	35642	Meru	1950	22	All Ages	3	Both	0.111958850747171	0.111958850747171	0.111958850747171
sdi	35643	Migori	1950	22	All Ages	3	Both	0.147057030596038	0.147057030596038	0.147057030596038
sdi	35644	Mombasa	1950	22	All Ages	3	Both	0.180233532305649	0.180233532305649	0.180233532305649
sdi	35645	Murang'a	1950	22	All Ages	3	Both	0.140276308682574	0.140276308682574	0.140276308682574
sdi	35646	Nairobi	1950	22	All Ages	3	Both	0.250245422607254	0.250245422607254	0.250245422607254
sdi	35647	Nakuru	1950	22	All Ages	3	Both	0.137996946022541	0.137996946022541	0.137996946022541
sdi	35648	Nandi	1950	22	All Ages	3	Both	0.0927130863316051	0.0927130863316051	0.0927130863316051
sdi	35649	Narok	1950	22	All Ages	3	Both	0.0916006162204265	0.0916006162204265	0.0916006162204265
sdi	35650	Nyamira	1950	22	All Ages	3	Both	0.12650397956005	0.12650397956005	0.12650397956005
sdi	35651	Nyandarua	1950	22	All Ages	3	Both	0.08116972963011	0.08116972963011	0.08116972963011
sdi	35652	Nyeri	1950	22	All Ages	3	Both	0.145876193046768	0.145876193046768	0.145876193046768
sdi	35653	Samburu	1950	22	All Ages	3	Both	0.0951512798100608	0.0951512798100608	0.0951512798100608
sdi	35654	Siaya	1950	22	All Ages	3	Both	0.0521558783065234	0.0521558783065234	0.0521558783065234
sdi	35655	Taita Taveta	1950	22	All Ages	3	Both	0.125900606449021	0.125900606449021	0.125900606449021
sdi	35656	Tana River	1950	22	All Ages	3	Both	0.0701209803512375	0.0701209803512375	0.0701209803512375
sdi	35657	Tharaka Nithi	1950	22	All Ages	3	Both	0.104562049710293	0.104562049710293	0.104562049710293
sdi	35658	Trans Nzoia	1950	22	All Ages	3	Both	0.14262991515148	0.14262991515148	0.14262991515148
sdi	35659	Turkana	1950	22	All Ages	3	Both	0.0733995714814269	0.0733995714814269	0.0733995714814269
sdi	35660	Uasin Gishu	1950	22	All Ages	3	Both	0.128535792393768	0.128535792393768	0.128535792393768
sdi	35661	Vihiga	1950	22	All Ages	3	Both	0.128542754519601	0.128542754519601	0.128542754519601
sdi	35662	Wajir	1950	22	All Ages	3	Both	0.0628600641174124	0.0628600641174124	0.0628600641174124
sdi	35663	West Pokot	1950	22	All Ages	3	Both	0.0800537673605941	0.0800537673605941	0.0800537673605941
sdi	44538	Other Union Territories	1950	22	All Ages	3	Both	0.254330880510327	0.254330880510327	0.254330880510327
sdi	44643	Darlington	1950	22	All Ages	3	Both	0.569063657523378	0.569063657523378	0.569063657523378
sdi	44644	Northumberland	1950	22	All Ages	3	Both	0.559512358518882	0.559512358518882	0.559512358518882
sdi	44645	Stockton-on-Tees	1950	22	All Ages	3	Both	0.565542755936423	0.565542755936423	0.565542755936423
sdi	44646	Newcastle upon Tyne	1950	22	All Ages	3	Both	0.592004618467795	0.592004618467795	0.592004618467795
sdi	44647	North Tyneside	1950	22	All Ages	3	Both	0.56167060680435	0.56167060680435	0.56167060680435
sdi	44648	Redcar and Cleveland	1950	22	All Ages	3	Both	0.531615675063844	0.531615675063844	0.531615675063844
sdi	44649	County Durham	1950	22	All Ages	3	Both	0.545310580246985	0.545310580246985	0.545310580246985
sdi	44650	Gateshead	1950	22	All Ages	3	Both	0.553517611159273	0.553517611159273	0.553517611159273
sdi	44651	Middlesbrough	1950	22	All Ages	3	Both	0.527068796894899	0.527068796894899	0.527068796894899
sdi	44652	South Tyneside	1950	22	All Ages	3	Both	0.525941693443692	0.525941693443692	0.525941693443692
sdi	44653	Sunderland	1950	22	All Ages	3	Both	0.533962086924926	0.533962086924926	0.533962086924926
sdi	44654	Hartlepool	1950	22	All Ages	3	Both	0.525456465054792	0.525456465054792	0.525456465054792
sdi	44655	Cheshire East	1950	22	All Ages	3	Both	0.630427145459734	0.630427145459734	0.630427145459734
sdi	44656	Stockport	1950	22	All Ages	3	Both	0.603439585730209	0.603439585730209	0.603439585730209
sdi	44657	Trafford	1950	22	All Ages	3	Both	0.63570307406152	0.63570307406152	0.63570307406152
sdi	44658	Cheshire West and Chester	1950	22	All Ages	3	Both	0.614447482888856	0.614447482888856	0.614447482888856
sdi	44659	Sefton	1950	22	All Ages	3	Both	0.569585794640674	0.569585794640674	0.569585794640674
sdi	44660	Lancashire	1950	22	All Ages	3	Both	0.579221347175012	0.579221347175012	0.579221347175012
sdi	44661	Cumbria	1950	22	All Ages	3	Both	0.577540496395352	0.577540496395352	0.577540496395352
sdi	44662	Bolton	1950	22	All Ages	3	Both	0.549102045094458	0.549102045094458	0.549102045094458
sdi	44663	Wirral	1950	22	All Ages	3	Both	0.558790028591456	0.558790028591456	0.558790028591456
sdi	44664	Bury	1950	22	All Ages	3	Both	0.570927898336528	0.570927898336528	0.570927898336528
sdi	44665	St Helens	1950	22	All Ages	3	Both	0.543159602153355	0.543159602153355	0.543159602153355
sdi	44666	Warrington	1950	22	All Ages	3	Both	0.608946443530566	0.608946443530566	0.608946443530566
sdi	44667	Oldham	1950	22	All Ages	3	Both	0.530217177656078	0.530217177656078	0.530217177656078
sdi	44668	Rochdale	1950	22	All Ages	3	Both	0.533987857180745	0.533987857180745	0.533987857180745
sdi	44669	Wigan	1950	22	All Ages	3	Both	0.540354005836953	0.540354005836953	0.540354005836953
sdi	44670	Halton	1950	22	All Ages	3	Both	0.555353966195642	0.555353966195642	0.555353966195642
sdi	44671	Liverpool	1950	22	All Ages	3	Both	0.564128306487723	0.564128306487723	0.564128306487723
sdi	44672	Tameside	1950	22	All Ages	3	Both	0.54006589232801	0.54006589232801	0.54006589232801
sdi	44673	Salford	1950	22	All Ages	3	Both	0.558782835880079	0.558782835880079	0.558782835880079
sdi	44674	Blackburn with Darwen	1950	22	All Ages	3	Both	0.525727257421622	0.525727257421622	0.525727257421622
sdi	44675	Knowsley	1950	22	All Ages	3	Both	0.529311839648989	0.529311839648989	0.529311839648989
sdi	44676	Blackpool	1950	22	All Ages	3	Both	0.53117354653328	0.53117354653328	0.53117354653328
sdi	44677	Manchester	1950	22	All Ages	3	Both	0.586517416432017	0.586517416432017	0.586517416432017
sdi	44678	North Yorkshire	1950	22	All Ages	3	Both	0.590313429860063	0.590313429860063	0.590313429860063
sdi	44679	East Riding of Yorkshire	1950	22	All Ages	3	Both	0.574029767621096	0.574029767621096	0.574029767621096
sdi	44680	York	1950	22	All Ages	3	Both	0.62820045739571	0.62820045739571	0.62820045739571
sdi	44681	North East Lincolnshire	1950	22	All Ages	3	Both	0.520481392386515	0.520481392386515	0.520481392386515
sdi	44682	Calderdale	1950	22	All Ages	3	Both	0.555930196457252	0.555930196457252	0.555930196457252
sdi	44683	North Lincolnshire	1950	22	All Ages	3	Both	0.566127695431516	0.566127695431516	0.566127695431516
sdi	44684	Bradford	1950	22	All Ages	3	Both	0.527565431831621	0.527565431831621	0.527565431831621
sdi	44685	Kirklees	1950	22	All Ages	3	Both	0.545296915934268	0.545296915934268	0.545296915934268
sdi	44686	Leeds	1950	22	All Ages	3	Both	0.58789335457318	0.58789335457318	0.58789335457318
sdi	44687	Sheffield	1950	22	All Ages	3	Both	0.582593822766551	0.582593822766551	0.582593822766551
sdi	44688	Wakefield	1950	22	All Ages	3	Both	0.532276865567122	0.532276865567122	0.532276865567122
sdi	44689	Rotherham	1950	22	All Ages	3	Both	0.527581411479721	0.527581411479721	0.527581411479721
sdi	44690	Doncaster	1950	22	All Ages	3	Both	0.519446004242723	0.519446004242723	0.519446004242723
sdi	44691	Kingston upon Hull, City of	1950	22	All Ages	3	Both	0.51899403463775	0.51899403463775	0.51899403463775
sdi	44692	Barnsley	1950	22	All Ages	3	Both	0.516494878316569	0.516494878316569	0.516494878316569
sdi	44693	Northamptonshire	1950	22	All Ages	3	Both	0.567078579582415	0.567078579582415	0.567078579582415
sdi	44694	Leicestershire	1950	22	All Ages	3	Both	0.589817360478333	0.589817360478333	0.589817360478333
sdi	44695	Lincolnshire	1950	22	All Ages	3	Both	0.555545743190096	0.555545743190096	0.555545743190096
sdi	44696	Rutland	1950	22	All Ages	3	Both	0.605750895718917	0.605750895718917	0.605750895718917
sdi	44697	Derby	1950	22	All Ages	3	Both	0.563087954542173	0.563087954542173	0.563087954542173
sdi	44698	Derbyshire	1950	22	All Ages	3	Both	0.55551684096656	0.55551684096656	0.55551684096656
sdi	44699	Nottinghamshire	1950	22	All Ages	3	Both	0.555788730773485	0.555788730773485	0.555788730773485
sdi	44700	Nottingham	1950	22	All Ages	3	Both	0.567214918254601	0.567214918254601	0.567214918254601
sdi	44701	Leicester	1950	22	All Ages	3	Both	0.530102761458573	0.530102761458573	0.530102761458573
sdi	44702	Warwickshire	1950	22	All Ages	3	Both	0.598158944047151	0.598158944047151	0.598158944047151
sdi	44703	Herefordshire, County of	1950	22	All Ages	3	Both	0.57071708052717	0.57071708052717	0.57071708052717
sdi	44704	Solihull	1950	22	All Ages	3	Both	0.609891955861294	0.609891955861294	0.609891955861294
sdi	44705	Shropshire	1950	22	All Ages	3	Both	0.576845140119394	0.576845140119394	0.576845140119394
sdi	44706	Worcestershire	1950	22	All Ages	3	Both	0.57620441026768	0.57620441026768	0.57620441026768
sdi	44707	Staffordshire	1950	22	All Ages	3	Both	0.566887273697101	0.566887273697101	0.566887273697101
sdi	44708	Dudley	1950	22	All Ages	3	Both	0.541767102615324	0.541767102615324	0.541767102615324
sdi	44709	Coventry	1950	22	All Ages	3	Both	0.571879934491269	0.571879934491269	0.571879934491269
sdi	44710	Telford and Wrekin	1950	22	All Ages	3	Both	0.558438481945985	0.558438481945985	0.558438481945985
sdi	44711	Stoke-on-Trent	1950	22	All Ages	3	Both	0.519334691204255	0.519334691204255	0.519334691204255
sdi	44712	Walsall	1950	22	All Ages	3	Both	0.523199469014343	0.523199469014343	0.523199469014343
sdi	44713	Wolverhampton	1950	22	All Ages	3	Both	0.534096193251709	0.534096193251709	0.534096193251709
sdi	44714	Birmingham	1950	22	All Ages	3	Both	0.547425735490697	0.547425735490697	0.547425735490697
sdi	44715	Sandwell	1950	22	All Ages	3	Both	0.514488464384439	0.514488464384439	0.514488464384439
sdi	44716	Bedford	1950	22	All Ages	3	Both	0.588351252051029	0.588351252051029	0.588351252051029
sdi	44717	Central Bedfordshire	1950	22	All Ages	3	Both	0.58657405297542	0.58657405297542	0.58657405297542
sdi	44718	Suffolk	1950	22	All Ages	3	Both	0.56870380803299	0.56870380803299	0.56870380803299
sdi	44719	Hertfordshire	1950	22	All Ages	3	Both	0.62829040166058	0.62829040166058	0.62829040166058
sdi	44720	Essex	1950	22	All Ages	3	Both	0.573187087514078	0.573187087514078	0.573187087514078
sdi	44721	Cambridgeshire	1950	22	All Ages	3	Both	0.623299138580496	0.623299138580496	0.623299138580496
sdi	44722	Thurrock	1950	22	All Ages	3	Both	0.556858105314785	0.556858105314785	0.556858105314785
sdi	44723	Norfolk	1950	22	All Ages	3	Both	0.566623432332158	0.566623432332158	0.566623432332158
sdi	44724	Southend-on-Sea	1950	22	All Ages	3	Both	0.547511739839324	0.547511739839324	0.547511739839324
sdi	44725	Peterborough	1950	22	All Ages	3	Both	0.559541141819754	0.559541141819754	0.559541141819754
sdi	44726	Luton	1950	22	All Ages	3	Both	0.55429873859737	0.55429873859737	0.55429873859737
sdi	44727	Richmond upon Thames	1950	22	All Ages	3	Both	0.677994613647424	0.677994613647424	0.677994613647424
sdi	44728	Kensington and Chelsea	1950	22	All Ages	3	Both	0.706921114272619	0.706921114272619	0.706921114272619
sdi	44729	Barnet	1950	22	All Ages	3	Both	0.609994224363288	0.609994224363288	0.609994224363288
sdi	44730	Westminster	1950	22	All Ages	3	Both	0.735091086086575	0.735091086086575	0.735091086086575
sdi	44731	Bromley	1950	22	All Ages	3	Both	0.599915064531778	0.599915064531778	0.599915064531778
sdi	44732	Bexley	1950	22	All Ages	3	Both	0.554120675712901	0.554120675712901	0.554120675712901
sdi	44733	Redbridge	1950	22	All Ages	3	Both	0.571329633216374	0.571329633216374	0.571329633216374
sdi	44734	Merton	1950	22	All Ages	3	Both	0.600019648435467	0.600019648435467	0.600019648435467
sdi	44735	Brent	1950	22	All Ages	3	Both	0.570567923564624	0.570567923564624	0.570567923564624
sdi	44736	Hillingdon	1950	22	All Ages	3	Both	0.609176338601618	0.609176338601618	0.609176338601618
sdi	44737	Havering	1950	22	All Ages	3	Both	0.549779359697474	0.549779359697474	0.549779359697474
sdi	44738	Kingston upon Thames	1950	22	All Ages	3	Both	0.645601424121881	0.645601424121881	0.645601424121881
sdi	44739	Sutton	1950	22	All Ages	3	Both	0.572706420836501	0.572706420836501	0.572706420836501
sdi	44740	Harrow	1950	22	All Ages	3	Both	0.594410262063352	0.594410262063352	0.594410262063352
sdi	44741	Enfield	1950	22	All Ages	3	Both	0.560162305098755	0.560162305098755	0.560162305098755
sdi	44742	Croydon	1950	22	All Ages	3	Both	0.571158425997752	0.571158425997752	0.571158425997752
sdi	44743	Hammersmith and Fulham	1950	22	All Ages	3	Both	0.659274253523608	0.659274253523608	0.659274253523608
sdi	44744	Ealing	1950	22	All Ages	3	Both	0.592713606699463	0.592713606699463	0.592713606699463
sdi	44745	Greenwich	1950	22	All Ages	3	Both	0.54753804400651	0.54753804400651	0.54753804400651
sdi	44746	Wandsworth	1950	22	All Ages	3	Both	0.635639938359321	0.635639938359321	0.635639938359321
sdi	44747	Waltham Forest	1950	22	All Ages	3	Both	0.535211737549054	0.535211737549054	0.535211737549054
sdi	44748	Camden	1950	22	All Ages	3	Both	0.716813381131069	0.716813381131069	0.716813381131069
sdi	44749	Lambeth	1950	22	All Ages	3	Both	0.601520411294399	0.601520411294399	0.601520411294399
sdi	44750	Lewisham	1950	22	All Ages	3	Both	0.558488585501803	0.558488585501803	0.558488585501803
sdi	44751	Hounslow	1950	22	All Ages	3	Both	0.596854922011843	0.596854922011843	0.596854922011843
sdi	44752	Southwark	1950	22	All Ages	3	Both	0.612431223371959	0.612431223371959	0.612431223371959
sdi	44753	Newham	1950	22	All Ages	3	Both	0.520097175416772	0.520097175416772	0.520097175416772
sdi	44754	Barking and Dagenham	1950	22	All Ages	3	Both	0.513853287739491	0.513853287739491	0.513853287739491
sdi	44755	Haringey	1950	22	All Ages	3	Both	0.580485376014614	0.580485376014614	0.580485376014614
sdi	44756	Hackney	1950	22	All Ages	3	Both	0.623975483269267	0.623975483269267	0.623975483269267
sdi	44757	Islington	1950	22	All Ages	3	Both	0.653273828719516	0.653273828719516	0.653273828719516
sdi	44758	Tower Hamlets	1950	22	All Ages	3	Both	0.582109667887109	0.582109667887109	0.582109667887109
sdi	44759	Wokingham	1950	22	All Ages	3	Both	0.699538166521925	0.699538166521925	0.699538166521925
sdi	44760	Buckinghamshire	1950	22	All Ages	3	Both	0.66589004091322	0.66589004091322	0.66589004091322
sdi	44761	Surrey	1950	22	All Ages	3	Both	0.680445913509206	0.680445913509206	0.680445913509206
sdi	44762	Windsor and Maidenhead	1950	22	All Ages	3	Both	0.688232646707136	0.688232646707136	0.688232646707136
sdi	44763	West Berkshire	1950	22	All Ages	3	Both	0.669591401893457	0.669591401893457	0.669591401893457
sdi	44764	Hampshire	1950	22	All Ages	3	Both	0.634567837309942	0.634567837309942	0.634567837309942
sdi	44765	Bracknell Forest	1950	22	All Ages	3	Both	0.65080651097809	0.65080651097809	0.65080651097809
sdi	44766	West Sussex	1950	22	All Ages	3	Both	0.622821581146037	0.622821581146037	0.622821581146037
sdi	44767	Oxfordshire	1950	22	All Ages	3	Both	0.665986618060175	0.665986618060175	0.665986618060175
sdi	44768	Reading	1950	22	All Ages	3	Both	0.665750952952872	0.665750952952872	0.665750952952872
sdi	44769	Kent	1950	22	All Ages	3	Both	0.600515762884902	0.600515762884902	0.600515762884902
sdi	44770	Brighton and Hove	1950	22	All Ages	3	Both	0.651188411549498	0.651188411549498	0.651188411549498
sdi	44771	Medway	1950	22	All Ages	3	Both	0.568535143931971	0.568535143931971	0.568535143931971
sdi	44772	East Sussex	1950	22	All Ages	3	Both	0.592407455507527	0.592407455507527	0.592407455507527
sdi	44773	Portsmouth	1950	22	All Ages	3	Both	0.611750214557384	0.611750214557384	0.611750214557384
sdi	44774	Isle of Wight	1950	22	All Ages	3	Both	0.573773031655723	0.573773031655723	0.573773031655723
sdi	44775	Milton Keynes	1950	22	All Ages	3	Both	0.628235509970046	0.628235509970046	0.628235509970046
sdi	44776	Southampton	1950	22	All Ages	3	Both	0.617320646606827	0.617320646606827	0.617320646606827
sdi	44777	Slough	1950	22	All Ages	3	Both	0.626753911015435	0.626753911015435	0.626753911015435
sdi	44778	South Gloucestershire	1950	22	All Ages	3	Both	0.63838150542166	0.63838150542166	0.63838150542166
sdi	44779	Dorset	1950	22	All Ages	3	Both	0.607794576718821	0.607794576718821	0.607794576718821
sdi	44780	Wiltshire	1950	22	All Ages	3	Both	0.614315405256913	0.614315405256913	0.614315405256913
sdi	44781	North Somerset	1950	22	All Ages	3	Both	0.602147846320204	0.602147846320204	0.602147846320204
sdi	44782	Devon	1950	22	All Ages	3	Both	0.607324817753083	0.607324817753083	0.607324817753083
sdi	44783	Poole	1950	22	All Ages	3	Both	0.616592545561329	0.616592545561329	0.616592545561329
sdi	44784	Bath and North East Somerset	1950	22	All Ages	3	Both	0.653758079289494	0.653758079289494	0.653758079289494
sdi	44785	Gloucestershire	1950	22	All Ages	3	Both	0.62392568119124	0.62392568119124	0.62392568119124
sdi	44786	Somerset	1950	22	All Ages	3	Both	0.594863279926337	0.594863279926337	0.594863279926337
sdi	44787	Swindon	1950	22	All Ages	3	Both	0.618863452027966	0.618863452027966	0.618863452027966
sdi	44788	Torbay	1950	22	All Ages	3	Both	0.570953223030982	0.570953223030982	0.570953223030982
sdi	44789	Bristol, City of	1950	22	All Ages	3	Both	0.639805833339444	0.639805833339444	0.639805833339444
sdi	44790	Bournemouth	1950	22	All Ages	3	Both	0.609994676754321	0.609994676754321	0.609994676754321
sdi	44791	Cornwall	1950	22	All Ages	3	Both	0.588252547245581	0.588252547245581	0.588252547245581
sdi	44792	Plymouth	1950	22	All Ages	3	Both	0.582868105822824	0.582868105822824	0.582868105822824
sdi	44852	Tigray	1950	22	All Ages	3	Both	0.0537651343777204	0.0537651343777204	0.0537651343777204
sdi	44853	Afar	1950	22	All Ages	3	Both	0.0351671228210796	0.0351671228210796	0.0351671228210796
sdi	44854	Amhara	1950	22	All Ages	3	Both	0.0348226814750886	0.0348226814750886	0.0348226814750886
sdi	44855	Oromia	1950	22	All Ages	3	Both	0.0435934679846568	0.0435934679846568	0.0435934679846568
sdi	44856	Somali	1950	22	All Ages	3	Both	0.03553712724737	0.03553712724737	0.03553712724737
sdi	44857	Benishangul-Gumuz	1950	22	All Ages	3	Both	0.0270199706570454	0.0270199706570454	0.0270199706570454
sdi	44858	Southern Nations, Nationalities, and Peoples with Sidama and South West Regions	1950	22	All Ages	3	Both	0.0416922484928224	0.0416922484928224	0.0416922484928224
sdi	44859	Harari	1950	22	All Ages	3	Both	0.131834224522099	0.131834224522099	0.131834224522099
sdi	44860	Gambella	1950	22	All Ages	3	Both	0.0602717762609458	0.0602717762609458	0.0602717762609458
sdi	44861	Addis Ababa	1950	22	All Ages	3	Both	0.194662833926683	0.194662833926683	0.194662833926683
sdi	44862	Dire Dawa	1950	22	All Ages	3	Both	0.132814322159769	0.132814322159769	0.132814322159769
sdi	44864	Alborz	1950	22	All Ages	3	Both	0.227121453829258	0.227121453829258	0.227121453829258
sdi	44865	Ardebil	1950	22	All Ages	3	Both	0.120229706028342	0.120229706028342	0.120229706028342
sdi	44866	East Azarbayejan	1950	22	All Ages	3	Both	0.15694833285561	0.15694833285561	0.15694833285561
sdi	44867	West Azarbayejan	1950	22	All Ages	3	Both	0.1377454085186	0.1377454085186	0.1377454085186
sdi	44868	Bushehr	1950	22	All Ages	3	Both	0.164535009935715	0.164535009935715	0.164535009935715
sdi	44869	Chahar Mahaal and Bakhtiari	1950	22	All Ages	3	Both	0.141998287991946	0.141998287991946	0.141998287991946
sdi	44870	Fars	1950	22	All Ages	3	Both	0.17877511486722	0.17877511486722	0.17877511486722
sdi	44871	Gilan	1950	22	All Ages	3	Both	0.173021089675972	0.173021089675972	0.173021089675972
sdi	44872	Golestan	1950	22	All Ages	3	Both	0.131122226382959	0.131122226382959	0.131122226382959
sdi	44873	Hamadan	1950	22	All Ages	3	Both	0.137508765105711	0.137508765105711	0.137508765105711
sdi	44874	Hormozgan	1950	22	All Ages	3	Both	0.118433649997499	0.118433649997499	0.118433649997499
sdi	44875	Ilam	1950	22	All Ages	3	Both	0.117100463015711	0.117100463015711	0.117100463015711
sdi	44876	Isfahan	1950	22	All Ages	3	Both	0.190146558278616	0.190146558278616	0.190146558278616
sdi	44877	Kerman	1950	22	All Ages	3	Both	0.14786134099095	0.14786134099095	0.14786134099095
sdi	44878	Kermanshah	1950	22	All Ages	3	Both	0.141566870604611	0.141566870604611	0.141566870604611
sdi	44879	North Khorasan	1950	22	All Ages	3	Both	0.136963889133206	0.136963889133206	0.136963889133206
sdi	44880	Khorasan-e-Razavi	1950	22	All Ages	3	Both	0.154486615641343	0.154486615641343	0.154486615641343
sdi	44881	South Khorasan	1950	22	All Ages	3	Both	0.130716275503707	0.130716275503707	0.130716275503707
sdi	44882	Khuzestan	1950	22	All Ages	3	Both	0.137887780581455	0.137887780581455	0.137887780581455
sdi	44883	Kohgiluyeh and Boyer-Ahmad	1950	22	All Ages	3	Both	0.118825124086878	0.118825124086878	0.118825124086878
sdi	44884	Kurdistan	1950	22	All Ages	3	Both	0.121904796322675	0.121904796322675	0.121904796322675
sdi	44885	Lorestan	1950	22	All Ages	3	Both	0.12244137929049	0.12244137929049	0.12244137929049
sdi	44886	Markazi	1950	22	All Ages	3	Both	0.155027048385485	0.155027048385485	0.155027048385485
sdi	44887	Mazandaran	1950	22	All Ages	3	Both	0.175964790068646	0.175964790068646	0.175964790068646
sdi	44888	Qazvin	1950	22	All Ages	3	Both	0.159587126953951	0.159587126953951	0.159587126953951
sdi	44889	Qom	1950	22	All Ages	3	Both	0.179838769998495	0.179838769998495	0.179838769998495
sdi	44890	Semnan	1950	22	All Ages	3	Both	0.177577490758883	0.177577490758883	0.177577490758883
sdi	44891	Sistan and Baluchistan	1950	22	All Ages	3	Both	0.112021914838713	0.112021914838713	0.112021914838713
sdi	44892	Tehran	1950	22	All Ages	3	Both	0.305052544152601	0.305052544152601	0.305052544152601
sdi	44893	Yazd	1950	22	All Ages	3	Both	0.154689132271957	0.154689132271957	0.154689132271957
sdi	44894	Zanjan	1950	22	All Ages	3	Both	0.155539324961095	0.155539324961095	0.155539324961095
sdi	53432	Trøndelag	1950	22	All Ages	3	Both	0.638265327729091	0.638265327729091	0.638265327729091
sdi	53615	Azad Jammu & Kashmir	1950	22	All Ages	3	Both	0.129182152114761	0.129182152114761	0.129182152114761
sdi	53616	Balochistan	1950	22	All Ages	3	Both	0.139493830270895	0.139493830270895	0.139493830270895
sdi	53617	Gilgit-Baltistan	1950	22	All Ages	3	Both	0.0882302286743695	0.0882302286743695	0.0882302286743695
sdi	53618	Islamabad Capital Territory	1950	22	All Ages	3	Both	0.250760913748631	0.250760913748631	0.250760913748631
sdi	53619	Khyber Pakhtunkhwa	1950	22	All Ages	3	Both	0.128890546064703	0.128890546064703	0.128890546064703
sdi	53620	Punjab	1950	22	All Ages	3	Both	0.154929921896765	0.154929921896765	0.154929921896765
sdi	53621	Sindh	1950	22	All Ages	3	Both	0.169280806405517	0.169280806405517	0.169280806405517
sdi	60132	Vestland	1950	22	All Ages	3	Both	0.65077858928773	0.65077858928773	0.65077858928773
sdi	60133	Agder	1950	22	All Ages	3	Both	0.653525916407282	0.653525916407282	0.653525916407282
sdi	60134	Vestfold og Telemark	1950	22	All Ages	3	Both	0.651561939994051	0.651561939994051	0.651561939994051
sdi	60135	Innlandet	1950	22	All Ages	3	Both	0.634129556660696	0.634129556660696	0.634129556660696
sdi	60136	Viken	1950	22	All Ages	3	Both	0.669202574502437	0.669202574502437	0.669202574502437
sdi	60137	Troms og Finnmark	1950	22	All Ages	3	Both	0.621521223626344	0.621521223626344	0.621521223626344
sdi	1	Global	1951	22	All Ages	3	Both	0.371694090413311	0.371694090413311	0.371694090413311
sdi	4	Southeast Asia, East Asia, and Oceania	1951	22	All Ages	3	Both	0.211494366807131	0.211494366807131	0.211494366807131
sdi	5	East Asia	1951	22	All Ages	3	Both	0.201738110675908	0.201738110675908	0.201738110675908
sdi	6	China	1951	22	All Ages	3	Both	0.193051286183763	0.193051286183763	0.193051286183763
sdi	7	Democratic People's Republic of Korea	1951	22	All Ages	3	Both	0.329208848294643	0.329208848294643	0.329208848294643
sdi	8	Taiwan (Province of China)	1951	22	All Ages	3	Both	0.297780719110434	0.297780719110434	0.297780719110434
sdi	9	Southeast Asia	1951	22	All Ages	3	Both	0.227247284839267	0.227247284839267	0.227247284839267
sdi	10	Cambodia	1951	22	All Ages	3	Both	0.190000127339085	0.190000127339085	0.190000127339085
sdi	11	Indonesia	1951	22	All Ages	3	Both	0.200947244034432	0.200947244034432	0.200947244034432
sdi	12	Lao People's Democratic Republic	1951	22	All Ages	3	Both	0.137243894737724	0.137243894737724	0.137243894737724
sdi	13	Malaysia	1951	22	All Ages	3	Both	0.215775912278731	0.215775912278731	0.215775912278731
sdi	14	Maldives	1951	22	All Ages	3	Both	0.199264454467719	0.199264454467719	0.199264454467719
sdi	15	Myanmar	1951	22	All Ages	3	Both	0.14311666133165	0.14311666133165	0.14311666133165
sdi	16	Philippines	1951	22	All Ages	3	Both	0.340666317467796	0.340666317467796	0.340666317467796
sdi	17	Sri Lanka	1951	22	All Ages	3	Both	0.33345068199169	0.33345068199169	0.33345068199169
sdi	18	Thailand	1951	22	All Ages	3	Both	0.238122962589916	0.238122962589916	0.238122962589916
sdi	19	Timor-Leste	1951	22	All Ages	3	Both	0.10397008503993	0.10397008503993	0.10397008503993
sdi	20	Viet Nam	1951	22	All Ages	3	Both	0.211818895717906	0.211818895717906	0.211818895717906
sdi	21	Oceania	1951	22	All Ages	3	Both	0.222463448064131	0.222463448064131	0.222463448064131
sdi	22	Fiji	1951	22	All Ages	3	Both	0.302840274790875	0.302840274790875	0.302840274790875
sdi	23	Kiribati	1951	22	All Ages	3	Both	0.279640556868333	0.279640556868333	0.279640556868333
sdi	24	Marshall Islands	1951	22	All Ages	3	Both	0.241967415310992	0.241967415310992	0.241967415310992
sdi	25	Micronesia (Federated States of)	1951	22	All Ages	3	Both	0.238742151708764	0.238742151708764	0.238742151708764
sdi	26	Papua New Guinea	1951	22	All Ages	3	Both	0.140389623058882	0.140389623058882	0.140389623058882
sdi	27	Samoa	1951	22	All Ages	3	Both	0.287950355319635	0.287950355319635	0.287950355319635
sdi	28	Solomon Islands	1951	22	All Ages	3	Both	0.170671282667826	0.170671282667826	0.170671282667826
sdi	29	Tonga	1951	22	All Ages	3	Both	0.271533007369939	0.271533007369939	0.271533007369939
sdi	30	Vanuatu	1951	22	All Ages	3	Both	0.198838080678401	0.198838080678401	0.198838080678401
sdi	31	Central Europe, Eastern Europe, and Central Asia	1951	22	All Ages	3	Both	0.528858564688656	0.528858564688656	0.528858564688656
sdi	32	Central Asia	1951	22	All Ages	3	Both	0.434969133320195	0.434969133320195	0.434969133320195
sdi	33	Armenia	1951	22	All Ages	3	Both	0.454023955305287	0.454023955305287	0.454023955305287
sdi	34	Azerbaijan	1951	22	All Ages	3	Both	0.414169178523006	0.414169178523006	0.414169178523006
sdi	35	Georgia	1951	22	All Ages	3	Both	0.554569585247051	0.554569585247051	0.554569585247051
sdi	36	Kazakhstan	1951	22	All Ages	3	Both	0.450007679345247	0.450007679345247	0.450007679345247
sdi	37	Kyrgyzstan	1951	22	All Ages	3	Both	0.4414593582352	0.4414593582352	0.4414593582352
sdi	38	Mongolia	1951	22	All Ages	3	Both	0.308394264265647	0.308394264265647	0.308394264265647
sdi	39	Tajikistan	1951	22	All Ages	3	Both	0.31657119177403	0.31657119177403	0.31657119177403
sdi	40	Turkmenistan	1951	22	All Ages	3	Both	0.426231528601495	0.426231528601495	0.426231528601495
sdi	41	Uzbekistan	1951	22	All Ages	3	Both	0.373438651849257	0.373438651849257	0.373438651849257
sdi	42	Central Europe	1951	22	All Ages	3	Both	0.486887283368485	0.486887283368485	0.486887283368485
sdi	43	Albania	1951	22	All Ages	3	Both	0.351958678335611	0.351958678335611	0.351958678335611
sdi	44	Bosnia and Herzegovina	1951	22	All Ages	3	Both	0.297179584497042	0.297179584497042	0.297179584497042
sdi	45	Bulgaria	1951	22	All Ages	3	Both	0.475004103689158	0.475004103689158	0.475004103689158
sdi	46	Croatia	1951	22	All Ages	3	Both	0.475883508986196	0.475883508986196	0.475883508986196
sdi	47	Czechia	1951	22	All Ages	3	Both	0.576308858242908	0.576308858242908	0.576308858242908
sdi	48	Hungary	1951	22	All Ages	3	Both	0.506676630012183	0.506676630012183	0.506676630012183
sdi	49	North Macedonia	1951	22	All Ages	3	Both	0.415984927110917	0.415984927110917	0.415984927110917
sdi	50	Montenegro	1951	22	All Ages	3	Both	0.461607047591356	0.461607047591356	0.461607047591356
sdi	51	Poland	1951	22	All Ages	3	Both	0.495773827037599	0.495773827037599	0.495773827037599
sdi	52	Romania	1951	22	All Ages	3	Both	0.414242295678799	0.414242295678799	0.414242295678799
sdi	53	Serbia	1951	22	All Ages	3	Both	0.481182518592807	0.481182518592807	0.481182518592807
sdi	54	Slovakia	1951	22	All Ages	3	Both	0.526183112351166	0.526183112351166	0.526183112351166
sdi	55	Slovenia	1951	22	All Ages	3	Both	0.564426972258942	0.564426972258942	0.564426972258942
sdi	56	Eastern Europe	1951	22	All Ages	3	Both	0.557231215636544	0.557231215636544	0.557231215636544
sdi	57	Belarus	1951	22	All Ages	3	Both	0.48625252232499	0.48625252232499	0.48625252232499
sdi	58	Estonia	1951	22	All Ages	3	Both	0.563931954668718	0.563931954668718	0.563931954668718
sdi	59	Latvia	1951	22	All Ages	3	Both	0.573458016512066	0.573458016512066	0.573458016512066
sdi	60	Lithuania	1951	22	All Ages	3	Both	0.510457115174361	0.510457115174361	0.510457115174361
sdi	61	Republic of Moldova	1951	22	All Ages	3	Both	0.467301999520091	0.467301999520091	0.467301999520091
sdi	62	Russian Federation	1951	22	All Ages	3	Both	0.562538648216137	0.562538648216137	0.562538648216137
sdi	63	Ukraine	1951	22	All Ages	3	Both	0.553578935528938	0.553578935528938	0.553578935528938
sdi	64	High-income	1951	22	All Ages	3	Both	0.588131353421775	0.588131353421775	0.588131353421775
sdi	65	High-income Asia Pacific	1951	22	All Ages	3	Both	0.515708211971286	0.515708211971286	0.515708211971286
sdi	66	Brunei Darussalam	1951	22	All Ages	3	Both	0.376102975950005	0.376102975950005	0.376102975950005
sdi	67	Japan	1951	22	All Ages	3	Both	0.554506236256413	0.554506236256413	0.554506236256413
sdi	68	Republic of Korea	1951	22	All Ages	3	Both	0.30559976048158	0.30559976048158	0.30559976048158
sdi	69	Singapore	1951	22	All Ages	3	Both	0.31536793351966	0.31536793351966	0.31536793351966
sdi	70	Australasia	1951	22	All Ages	3	Both	0.567394689258741	0.567394689258741	0.567394689258741
sdi	71	Australia	1951	22	All Ages	3	Both	0.557513608324451	0.557513608324451	0.557513608324451
sdi	72	New Zealand	1951	22	All Ages	3	Both	0.600364904846087	0.600364904846087	0.600364904846087
sdi	73	Western Europe	1951	22	All Ages	3	Both	0.586146567010139	0.586146567010139	0.586146567010139
sdi	74	Andorra	1951	22	All Ages	3	Both	0.613073552303564	0.613073552303564	0.613073552303564
sdi	75	Austria	1951	22	All Ages	3	Both	0.604456955706733	0.604456955706733	0.604456955706733
sdi	76	Belgium	1951	22	All Ages	3	Both	0.576075573570681	0.576075573570681	0.576075573570681
sdi	77	Cyprus	1951	22	All Ages	3	Both	0.455536000070864	0.455536000070864	0.455536000070864
sdi	78	Denmark	1951	22	All Ages	3	Both	0.633744265647845	0.633744265647845	0.633744265647845
sdi	79	Finland	1951	22	All Ages	3	Both	0.568974085221864	0.568974085221864	0.568974085221864
sdi	80	France	1951	22	All Ages	3	Both	0.545592289698288	0.545592289698288	0.545592289698288
sdi	81	Germany	1951	22	All Ages	3	Both	0.645682046342886	0.645682046342886	0.645682046342886
sdi	82	Greece	1951	22	All Ages	3	Both	0.512960831572715	0.512960831572715	0.512960831572715
sdi	83	Iceland	1951	22	All Ages	3	Both	0.561914373051693	0.561914373051693	0.561914373051693
sdi	84	Ireland	1951	22	All Ages	3	Both	0.580197841487896	0.580197841487896	0.580197841487896
sdi	85	Israel	1951	22	All Ages	3	Both	0.502561464247615	0.502561464247615	0.502561464247615
sdi	86	Italy	1951	22	All Ages	3	Both	0.530982124707571	0.530982124707571	0.530982124707571
sdi	87	Luxembourg	1951	22	All Ages	3	Both	0.643615206384184	0.643615206384184	0.643615206384184
sdi	88	Malta	1951	22	All Ages	3	Both	0.42059451421224	0.42059451421224	0.42059451421224
sdi	89	Netherlands	1951	22	All Ages	3	Both	0.651465828057511	0.651465828057511	0.651465828057511
sdi	90	Norway	1951	22	All Ages	3	Both	0.65490963829189	0.65490963829189	0.65490963829189
sdi	91	Portugal	1951	22	All Ages	3	Both	0.424737683141767	0.424737683141767	0.424737683141767
sdi	92	Spain	1951	22	All Ages	3	Both	0.443869173175771	0.443869173175771	0.443869173175771
sdi	93	Sweden	1951	22	All Ages	3	Both	0.643372131183855	0.643372131183855	0.643372131183855
sdi	94	Switzerland	1951	22	All Ages	3	Both	0.751295373129989	0.751295373129989	0.751295373129989
sdi	95	United Kingdom	1951	22	All Ages	3	Both	0.591168076946965	0.591168076946965	0.591168076946965
sdi	96	Southern Latin America	1951	22	All Ages	3	Both	0.473016502813576	0.473016502813576	0.473016502813576
sdi	97	Argentina	1951	22	All Ages	3	Both	0.48248620628754	0.48248620628754	0.48248620628754
sdi	98	Chile	1951	22	All Ages	3	Both	0.440184667914101	0.440184667914101	0.440184667914101
sdi	99	Uruguay	1951	22	All Ages	3	Both	0.481436112393404	0.481436112393404	0.481436112393404
sdi	100	High-income North America	1951	22	All Ages	3	Both	0.611227566299183	0.611227566299183	0.611227566299183
sdi	101	Canada	1951	22	All Ages	3	Both	0.618084780443533	0.618084780443533	0.618084780443533
sdi	102	United States of America	1951	22	All Ages	3	Both	0.609981570203464	0.609981570203464	0.609981570203464
sdi	103	Latin America and Caribbean	1951	22	All Ages	3	Both	0.281450394045872	0.281450394045872	0.281450394045872
sdi	104	Caribbean	1951	22	All Ages	3	Both	0.328031489150306	0.328031489150306	0.328031489150306
sdi	105	Antigua and Barbuda	1951	22	All Ages	3	Both	0.333590434803242	0.333590434803242	0.333590434803242
sdi	106	Bahamas	1951	22	All Ages	3	Both	0.47962533970416	0.47962533970416	0.47962533970416
sdi	107	Barbados	1951	22	All Ages	3	Both	0.409530283479752	0.409530283479752	0.409530283479752
sdi	108	Belize	1951	22	All Ages	3	Both	0.28602772609207	0.28602772609207	0.28602772609207
sdi	109	Cuba	1951	22	All Ages	3	Both	0.382969180813038	0.382969180813038	0.382969180813038
sdi	110	Dominica	1951	22	All Ages	3	Both	0.378844682464037	0.378844682464037	0.378844682464037
sdi	111	Dominican Republic	1951	22	All Ages	3	Both	0.166551226102341	0.166551226102341	0.166551226102341
sdi	112	Grenada	1951	22	All Ages	3	Both	0.228274224919103	0.228274224919103	0.228274224919103
sdi	113	Guyana	1951	22	All Ages	3	Both	0.29044879270851	0.29044879270851	0.29044879270851
sdi	114	Haiti	1951	22	All Ages	3	Both	0.186820533814271	0.186820533814271	0.186820533814271
sdi	115	Jamaica	1951	22	All Ages	3	Both	0.361653473930385	0.361653473930385	0.361653473930385
sdi	116	Saint Lucia	1951	22	All Ages	3	Both	0.280254757045215	0.280254757045215	0.280254757045215
sdi	117	Saint Vincent and the Grenadines	1951	22	All Ages	3	Both	0.249887717032515	0.249887717032515	0.249887717032515
sdi	118	Suriname	1951	22	All Ages	3	Both	0.281092095297985	0.281092095297985	0.281092095297985
sdi	119	Trinidad and Tobago	1951	22	All Ages	3	Both	0.395692624804932	0.395692624804932	0.395692624804932
sdi	120	Andean Latin America	1951	22	All Ages	3	Both	0.293317926232119	0.293317926232119	0.293317926232119
sdi	121	Bolivia (Plurinational State of)	1951	22	All Ages	3	Both	0.25091119203882	0.25091119203882	0.25091119203882
sdi	122	Ecuador	1951	22	All Ages	3	Both	0.324568430992765	0.324568430992765	0.324568430992765
sdi	123	Peru	1951	22	All Ages	3	Both	0.293188663917387	0.293188663917387	0.293188663917387
sdi	124	Central Latin America	1951	22	All Ages	3	Both	0.281250054081845	0.281250054081845	0.281250054081845
sdi	125	Colombia	1951	22	All Ages	3	Both	0.27471792386405	0.27471792386405	0.27471792386405
sdi	126	Costa Rica	1951	22	All Ages	3	Both	0.312195446072984	0.312195446072984	0.312195446072984
sdi	127	El Salvador	1951	22	All Ages	3	Both	0.193761797662428	0.193761797662428	0.193761797662428
sdi	128	Guatemala	1951	22	All Ages	3	Both	0.205230594027416	0.205230594027416	0.205230594027416
sdi	129	Honduras	1951	22	All Ages	3	Both	0.184850757923612	0.184850757923612	0.184850757923612
sdi	130	Mexico	1951	22	All Ages	3	Both	0.290001466518734	0.290001466518734	0.290001466518734
sdi	131	Nicaragua	1951	22	All Ages	3	Both	0.214098279274286	0.214098279274286	0.214098279274286
sdi	132	Panama	1951	22	All Ages	3	Both	0.332443540148622	0.332443540148622	0.332443540148622
sdi	133	Venezuela (Bolivarian Republic of)	1951	22	All Ages	3	Both	0.323825558928736	0.323825558928736	0.323825558928736
sdi	134	Tropical Latin America	1951	22	All Ages	3	Both	0.257468882763437	0.257468882763437	0.257468882763437
sdi	135	Brazil	1951	22	All Ages	3	Both	0.256453132506357	0.256453132506357	0.256453132506357
sdi	136	Paraguay	1951	22	All Ages	3	Both	0.296722923828771	0.296722923828771	0.296722923828771
sdi	137	North Africa and Middle East	1951	22	All Ages	3	Both	0.19577122088826	0.19577122088826	0.19577122088826
sdi	138	North Africa and Middle East	1951	22	All Ages	3	Both	0.19577122088826	0.19577122088826	0.19577122088826
sdi	139	Algeria	1951	22	All Ages	3	Both	0.144471190142427	0.144471190142427	0.144471190142427
sdi	140	Bahrain	1951	22	All Ages	3	Both	0.237062270339486	0.237062270339486	0.237062270339486
sdi	141	Egypt	1951	22	All Ages	3	Both	0.232047501935811	0.232047501935811	0.232047501935811
sdi	142	Iran (Islamic Republic of)	1951	22	All Ages	3	Both	0.171542336152364	0.171542336152364	0.171542336152364
sdi	143	Iraq	1951	22	All Ages	3	Both	0.162480891724596	0.162480891724596	0.162480891724596
sdi	144	Jordan	1951	22	All Ages	3	Both	0.121085434876035	0.121085434876035	0.121085434876035
sdi	145	Kuwait	1951	22	All Ages	3	Both	0.327139952600824	0.327139952600824	0.327139952600824
sdi	146	Lebanon	1951	22	All Ages	3	Both	0.284146157544087	0.284146157544087	0.284146157544087
sdi	147	Libya	1951	22	All Ages	3	Both	0.15638421931335	0.15638421931335	0.15638421931335
sdi	148	Morocco	1951	22	All Ages	3	Both	0.101938916635722	0.101938916635722	0.101938916635722
sdi	149	Palestine	1951	22	All Ages	3	Both	0.146398147636573	0.146398147636573	0.146398147636573
sdi	150	Oman	1951	22	All Ages	3	Both	0.133079609988718	0.133079609988718	0.133079609988718
sdi	151	Qatar	1951	22	All Ages	3	Both	0.269160534857997	0.269160534857997	0.269160534857997
sdi	152	Saudi Arabia	1951	22	All Ages	3	Both	0.209905926299307	0.209905926299307	0.209905926299307
sdi	153	Syrian Arab Republic	1951	22	All Ages	3	Both	0.159444259510148	0.159444259510148	0.159444259510148
sdi	154	Tunisia	1951	22	All Ages	3	Both	0.155953676400275	0.155953676400275	0.155953676400275
sdi	155	Türkiye	1951	22	All Ages	3	Both	0.246350881690909	0.246350881690909	0.246350881690909
sdi	156	United Arab Emirates	1951	22	All Ages	3	Both	0.200453128928688	0.200453128928688	0.200453128928688
sdi	157	Yemen	1951	22	All Ages	3	Both	0.0861836631593235	0.0861836631593235	0.0861836631593235
sdi	158	South Asia	1951	22	All Ages	3	Both	0.184245537724124	0.184245537724124	0.184245537724124
sdi	159	South Asia	1951	22	All Ages	3	Both	0.184245537724124	0.184245537724124	0.184245537724124
sdi	160	Afghanistan	1951	22	All Ages	3	Both	0.114962170756501	0.114962170756501	0.114962170756501
sdi	161	Bangladesh	1951	22	All Ages	3	Both	0.103695803161589	0.103695803161589	0.103695803161589
sdi	162	Bhutan	1951	22	All Ages	3	Both	0.0543536705231305	0.0543536705231305	0.0543536705231305
sdi	163	India	1951	22	All Ages	3	Both	0.192258752468498	0.192258752468498	0.192258752468498
sdi	164	Nepal	1951	22	All Ages	3	Both	0.100391137739793	0.100391137739793	0.100391137739793
sdi	165	Pakistan	1951	22	All Ages	3	Both	0.154802950216746	0.154802950216746	0.154802950216746
sdi	166	Sub-Saharan Africa	1951	22	All Ages	3	Both	0.159593140743054	0.159593140743054	0.159593140743054
sdi	167	Central Sub-Saharan Africa	1951	22	All Ages	3	Both	0.156506741863458	0.156506741863458	0.156506741863458
sdi	168	Angola	1951	22	All Ages	3	Both	0.135915072476957	0.135915072476957	0.135915072476957
sdi	169	Central African Republic	1951	22	All Ages	3	Both	0.108530716240379	0.108530716240379	0.108530716240379
sdi	170	Congo	1951	22	All Ages	3	Both	0.169682517338767	0.169682517338767	0.169682517338767
sdi	171	Democratic Republic of the Congo	1951	22	All Ages	3	Both	0.153044538053892	0.153044538053892	0.153044538053892
sdi	172	Equatorial Guinea	1951	22	All Ages	3	Both	0.108354053588643	0.108354053588643	0.108354053588643
sdi	173	Gabon	1951	22	All Ages	3	Both	0.167644565817029	0.167644565817029	0.167644565817029
sdi	174	Eastern Sub-Saharan Africa	1951	22	All Ages	3	Both	0.120256619532086	0.120256619532086	0.120256619532086
sdi	175	Burundi	1951	22	All Ages	3	Both	0.102754614968974	0.102754614968974	0.102754614968974
sdi	176	Comoros	1951	22	All Ages	3	Both	0.123080339028553	0.123080339028553	0.123080339028553
sdi	177	Djibouti	1951	22	All Ages	3	Both	0.166458792506207	0.166458792506207	0.166458792506207
sdi	178	Eritrea	1951	22	All Ages	3	Both	0.0706109109183317	0.0706109109183317	0.0706109109183317
sdi	179	Ethiopia	1951	22	All Ages	3	Both	0.0581785792812515	0.0581785792812515	0.0581785792812515
sdi	180	Kenya	1951	22	All Ages	3	Both	0.12812949052512	0.12812949052512	0.12812949052512
sdi	181	Madagascar	1951	22	All Ages	3	Both	0.139505392961434	0.139505392961434	0.139505392961434
sdi	182	Malawi	1951	22	All Ages	3	Both	0.140130893446252	0.140130893446252	0.140130893446252
sdi	183	Mauritius	1951	22	All Ages	3	Both	0.299651548965663	0.299651548965663	0.299651548965663
sdi	184	Mozambique	1951	22	All Ages	3	Both	0.0940716454273697	0.0940716454273697	0.0940716454273697
sdi	185	Rwanda	1951	22	All Ages	3	Both	0.128583101176471	0.128583101176471	0.128583101176471
sdi	186	Seychelles	1951	22	All Ages	3	Both	0.373939673385454	0.373939673385454	0.373939673385454
sdi	187	Somalia	1951	22	All Ages	3	Both	0.0610339721834079	0.0610339721834079	0.0610339721834079
sdi	189	United Republic of Tanzania	1951	22	All Ages	3	Both	0.106698332185476	0.106698332185476	0.106698332185476
sdi	190	Uganda	1951	22	All Ages	3	Both	0.102054186765816	0.102054186765816	0.102054186765816
sdi	191	Zambia	1951	22	All Ages	3	Both	0.139528820034176	0.139528820034176	0.139528820034176
sdi	192	Southern Sub-Saharan Africa	1951	22	All Ages	3	Both	0.297643525071915	0.297643525071915	0.297643525071915
sdi	193	Botswana	1951	22	All Ages	3	Both	0.137445633883483	0.137445633883483	0.137445633883483
sdi	194	Lesotho	1951	22	All Ages	3	Both	0.161286951412543	0.161286951412543	0.161286951412543
sdi	195	Namibia	1951	22	All Ages	3	Both	0.218841174515775	0.218841174515775	0.218841174515775
sdi	196	South Africa	1951	22	All Ages	3	Both	0.327933629465174	0.327933629465174	0.327933629465174
sdi	197	Eswatini	1951	22	All Ages	3	Both	0.14496121404257	0.14496121404257	0.14496121404257
sdi	198	Zimbabwe	1951	22	All Ages	3	Both	0.184706318692143	0.184706318692143	0.184706318692143
sdi	199	Western Sub-Saharan Africa	1951	22	All Ages	3	Both	0.142193858299029	0.142193858299029	0.142193858299029
sdi	200	Benin	1951	22	All Ages	3	Both	0.108744575505822	0.108744575505822	0.108744575505822
sdi	201	Burkina Faso	1951	22	All Ages	3	Both	0.0567631650428331	0.0567631650428331	0.0567631650428331
sdi	202	Cameroon	1951	22	All Ages	3	Both	0.138337356720774	0.138337356720774	0.138337356720774
sdi	203	Cabo Verde	1951	22	All Ages	3	Both	0.135189471348179	0.135189471348179	0.135189471348179
sdi	204	Chad	1951	22	All Ages	3	Both	0.05826393710081	0.05826393710081	0.05826393710081
sdi	205	Côte d'Ivoire	1951	22	All Ages	3	Both	0.118888320429279	0.118888320429279	0.118888320429279
sdi	206	Gambia	1951	22	All Ages	3	Both	0.121437137987296	0.121437137987296	0.121437137987296
sdi	207	Ghana	1951	22	All Ages	3	Both	0.246424008378377	0.246424008378377	0.246424008378377
sdi	208	Guinea	1951	22	All Ages	3	Both	0.060476996625608	0.060476996625608	0.060476996625608
sdi	209	Guinea-Bissau	1951	22	All Ages	3	Both	0.0671024614372524	0.0671024614372524	0.0671024614372524
sdi	210	Liberia	1951	22	All Ages	3	Both	0.144715701048865	0.144715701048865	0.144715701048865
sdi	211	Mali	1951	22	All Ages	3	Both	0.0597750742741082	0.0597750742741082	0.0597750742741082
sdi	212	Mauritania	1951	22	All Ages	3	Both	0.182057773104968	0.182057773104968	0.182057773104968
sdi	213	Niger	1951	22	All Ages	3	Both	0.0465004043330036	0.0465004043330036	0.0465004043330036
sdi	214	Nigeria	1951	22	All Ages	3	Both	0.154249460399149	0.154249460399149	0.154249460399149
sdi	215	Sao Tome and Principe	1951	22	All Ages	3	Both	0.179612610192807	0.179612610192807	0.179612610192807
sdi	216	Senegal	1951	22	All Ages	3	Both	0.105897155480383	0.105897155480383	0.105897155480383
sdi	217	Sierra Leone	1951	22	All Ages	3	Both	0.117369623318269	0.117369623318269	0.117369623318269
sdi	218	Togo	1951	22	All Ages	3	Both	0.105632200185885	0.105632200185885	0.105632200185885
sdi	298	American Samoa	1951	22	All Ages	3	Both	0.490904299409707	0.490904299409707	0.490904299409707
sdi	305	Bermuda	1951	22	All Ages	3	Both	0.428151293587108	0.428151293587108	0.428151293587108
sdi	320	Cook Islands	1951	22	All Ages	3	Both	0.341190509987947	0.341190509987947	0.341190509987947
sdi	349	Greenland	1951	22	All Ages	3	Both	0.564103814013881	0.564103814013881	0.564103814013881
sdi	351	Guam	1951	22	All Ages	3	Both	0.55939074620934	0.55939074620934	0.55939074620934
sdi	367	Monaco	1951	22	All Ages	3	Both	0.691976384402188	0.691976384402188	0.691976384402188
sdi	369	Nauru	1951	22	All Ages	3	Both	0.404308721550201	0.404308721550201	0.404308721550201
sdi	374	Niue	1951	22	All Ages	3	Both	0.343714130551818	0.343714130551818	0.343714130551818
sdi	376	Northern Mariana Islands	1951	22	All Ages	3	Both	0.453066067628925	0.453066067628925	0.453066067628925
sdi	380	Palau	1951	22	All Ages	3	Both	0.428451010253922	0.428451010253922	0.428451010253922
sdi	385	Puerto Rico	1951	22	All Ages	3	Both	0.405243523149909	0.405243523149909	0.405243523149909
sdi	393	Saint Kitts and Nevis	1951	22	All Ages	3	Both	0.330385502479576	0.330385502479576	0.330385502479576
sdi	396	San Marino	1951	22	All Ages	3	Both	0.647610197745947	0.647610197745947	0.647610197745947
sdi	413	Tokelau	1951	22	All Ages	3	Both	0.299993421562539	0.299993421562539	0.299993421562539
sdi	416	Tuvalu	1951	22	All Ages	3	Both	0.267062839542423	0.267062839542423	0.267062839542423
sdi	422	United States Virgin Islands	1951	22	All Ages	3	Both	0.443091352704437	0.443091352704437	0.443091352704437
sdi	433	Northern Ireland	1951	22	All Ages	3	Both	0.493008038604229	0.493008038604229	0.493008038604229
sdi	434	Scotland	1951	22	All Ages	3	Both	0.581943784520758	0.581943784520758	0.581943784520758
sdi	435	South Sudan	1951	22	All Ages	3	Both	0.131979708981122	0.131979708981122	0.131979708981122
sdi	482	Eastern Cape	1951	22	All Ages	3	Both	0.273231260146759	0.273231260146759	0.273231260146759
sdi	483	Free State	1951	22	All Ages	3	Both	0.312130101357533	0.312130101357533	0.312130101357533
sdi	484	Gauteng	1951	22	All Ages	3	Both	0.450840649764929	0.450840649764929	0.450840649764929
sdi	485	KwaZulu-Natal	1951	22	All Ages	3	Both	0.279688972518183	0.279688972518183	0.279688972518183
sdi	486	Limpopo	1951	22	All Ages	3	Both	0.197371376587729	0.197371376587729	0.197371376587729
sdi	487	Mpumalanga	1951	22	All Ages	3	Both	0.219393061073442	0.219393061073442	0.219393061073442
sdi	488	North-West	1951	22	All Ages	3	Both	0.274069027278618	0.274069027278618	0.274069027278618
sdi	489	Northern Cape	1951	22	All Ages	3	Both	0.32874181624575	0.32874181624575	0.32874181624575
sdi	490	Western Cape	1951	22	All Ages	3	Both	0.465846472900032	0.465846472900032	0.465846472900032
sdi	522	Sudan	1951	22	All Ages	3	Both	0.135837009161826	0.135837009161826	0.135837009161826
sdi	523	Alabama	1951	22	All Ages	3	Both	0.546032464613262	0.546032464613262	0.546032464613262
sdi	524	Alaska	1951	22	All Ages	3	Both	0.587693434039954	0.587693434039954	0.587693434039954
sdi	525	Arizona	1951	22	All Ages	3	Both	0.600731934356735	0.600731934356735	0.600731934356735
sdi	526	Arkansas	1951	22	All Ages	3	Both	0.540159055249821	0.540159055249821	0.540159055249821
sdi	527	California	1951	22	All Ages	3	Both	0.646345487615796	0.646345487615796	0.646345487615796
sdi	528	Colorado	1951	22	All Ages	3	Both	0.63650175479758	0.63650175479758	0.63650175479758
sdi	529	Connecticut	1951	22	All Ages	3	Both	0.657593691123236	0.657593691123236	0.657593691123236
sdi	530	Delaware	1951	22	All Ages	3	Both	0.626404982132979	0.626404982132979	0.626404982132979
sdi	531	District of Columbia	1951	22	All Ages	3	Both	0.651310808479899	0.651310808479899	0.651310808479899
sdi	532	Florida	1951	22	All Ages	3	Both	0.606326708013769	0.606326708013769	0.606326708013769
sdi	533	Georgia	1951	22	All Ages	3	Both	0.541760777268448	0.541760777268448	0.541760777268448
sdi	534	Hawaii	1951	22	All Ages	3	Both	0.609495470042227	0.609495470042227	0.609495470042227
sdi	535	Idaho	1951	22	All Ages	3	Both	0.591346458122296	0.591346458122296	0.591346458122296
sdi	536	Illinois	1951	22	All Ages	3	Both	0.625739868222073	0.625739868222073	0.625739868222073
sdi	537	Indiana	1951	22	All Ages	3	Both	0.603758673199239	0.603758673199239	0.603758673199239
sdi	538	Iowa	1951	22	All Ages	3	Both	0.621394739796025	0.621394739796025	0.621394739796025
sdi	539	Kansas	1951	22	All Ages	3	Both	0.622242528474847	0.622242528474847	0.622242528474847
sdi	540	Kentucky	1951	22	All Ages	3	Both	0.547532758774925	0.547532758774925	0.547532758774925
sdi	541	Louisiana	1951	22	All Ages	3	Both	0.540073289756503	0.540073289756503	0.540073289756503
sdi	542	Maine	1951	22	All Ages	3	Both	0.588805198920179	0.588805198920179	0.588805198920179
sdi	543	Maryland	1951	22	All Ages	3	Both	0.629678015099403	0.629678015099403	0.629678015099403
sdi	544	Massachusetts	1951	22	All Ages	3	Both	0.664099488005005	0.664099488005005	0.664099488005005
sdi	545	Michigan	1951	22	All Ages	3	Both	0.615421614822843	0.615421614822843	0.615421614822843
sdi	546	Minnesota	1951	22	All Ages	3	Both	0.630716163101629	0.630716163101629	0.630716163101629
sdi	547	Mississippi	1951	22	All Ages	3	Both	0.511662226697771	0.511662226697771	0.511662226697771
sdi	548	Missouri	1951	22	All Ages	3	Both	0.599608216955074	0.599608216955074	0.599608216955074
sdi	549	Montana	1951	22	All Ages	3	Both	0.621053941693744	0.621053941693744	0.621053941693744
sdi	550	Nebraska	1951	22	All Ages	3	Both	0.627351858794985	0.627351858794985	0.627351858794985
sdi	551	Nevada	1951	22	All Ages	3	Both	0.609788395160743	0.609788395160743	0.609788395160743
sdi	552	New Hampshire	1951	22	All Ages	3	Both	0.61460514140315	0.61460514140315	0.61460514140315
sdi	553	New Jersey	1951	22	All Ages	3	Both	0.648593812787749	0.648593812787749	0.648593812787749
sdi	554	New Mexico	1951	22	All Ages	3	Both	0.570704509133455	0.570704509133455	0.570704509133455
sdi	555	New York	1951	22	All Ages	3	Both	0.643682514270962	0.643682514270962	0.643682514270962
sdi	556	North Carolina	1951	22	All Ages	3	Both	0.558658234196972	0.558658234196972	0.558658234196972
sdi	557	North Dakota	1951	22	All Ages	3	Both	0.586796714884607	0.586796714884607	0.586796714884607
sdi	558	Ohio	1951	22	All Ages	3	Both	0.61115966902489	0.61115966902489	0.61115966902489
sdi	559	Oklahoma	1951	22	All Ages	3	Both	0.580956518353757	0.580956518353757	0.580956518353757
sdi	560	Oregon	1951	22	All Ages	3	Both	0.637681701370455	0.637681701370455	0.637681701370455
sdi	561	Pennsylvania	1951	22	All Ages	3	Both	0.62565322558588	0.62565322558588	0.62565322558588
sdi	562	Rhode Island	1951	22	All Ages	3	Both	0.619562123582688	0.619562123582688	0.619562123582688
sdi	563	South Carolina	1951	22	All Ages	3	Both	0.544069804742472	0.544069804742472	0.544069804742472
sdi	564	South Dakota	1951	22	All Ages	3	Both	0.59814845574492	0.59814845574492	0.59814845574492
sdi	565	Tennessee	1951	22	All Ages	3	Both	0.552543051844952	0.552543051844952	0.552543051844952
sdi	566	Texas	1951	22	All Ages	3	Both	0.572483566219871	0.572483566219871	0.572483566219871
sdi	567	Utah	1951	22	All Ages	3	Both	0.622645686277874	0.622645686277874	0.622645686277874
sdi	568	Vermont	1951	22	All Ages	3	Both	0.605973012577955	0.605973012577955	0.605973012577955
sdi	569	Virginia	1951	22	All Ages	3	Both	0.600076141784032	0.600076141784032	0.600076141784032
sdi	570	Washington	1951	22	All Ages	3	Both	0.639160833326096	0.639160833326096	0.639160833326096
sdi	571	West Virginia	1951	22	All Ages	3	Both	0.563940282589015	0.563940282589015	0.563940282589015
sdi	572	Wisconsin	1951	22	All Ages	3	Both	0.626154656012316	0.626154656012316	0.626154656012316
sdi	573	Wyoming	1951	22	All Ages	3	Both	0.606778208694083	0.606778208694083	0.606778208694083
sdi	4618	North East England	1951	22	All Ages	3	Both	0.548962501641625	0.548962501641625	0.548962501641625
sdi	4619	North West England	1951	22	All Ages	3	Both	0.572994555840335	0.572994555840335	0.572994555840335
sdi	4620	Yorkshire and the Humber	1951	22	All Ages	3	Both	0.556579981655861	0.556579981655861	0.556579981655861
sdi	4621	East Midlands	1951	22	All Ages	3	Both	0.557386934664484	0.557386934664484	0.557386934664484
sdi	4622	West Midlands	1951	22	All Ages	3	Both	0.552702938582719	0.552702938582719	0.552702938582719
sdi	4623	East of England	1951	22	All Ages	3	Both	0.585262889274304	0.585262889274304	0.585262889274304
sdi	4624	Greater London	1951	22	All Ages	3	Both	0.625404186616491	0.625404186616491	0.625404186616491
sdi	4625	South East England	1951	22	All Ages	3	Both	0.639973739856132	0.639973739856132	0.639973739856132
sdi	4626	South West England	1951	22	All Ages	3	Both	0.609553658013699	0.609553658013699	0.609553658013699
sdi	4636	Wales	1951	22	All Ages	3	Both	0.563266823974691	0.563266823974691	0.563266823974691
sdi	4643	Aguascalientes	1951	22	All Ages	3	Both	0.281130984024222	0.281130984024222	0.281130984024222
sdi	4644	Baja California	1951	22	All Ages	3	Both	0.340803641375364	0.340803641375364	0.340803641375364
sdi	4645	Baja California Sur	1951	22	All Ages	3	Both	0.312254084876552	0.312254084876552	0.312254084876552
sdi	4646	Campeche	1951	22	All Ages	3	Both	0.283447773899854	0.283447773899854	0.283447773899854
sdi	4647	Coahuila	1951	22	All Ages	3	Both	0.306327761502848	0.306327761502848	0.306327761502848
sdi	4648	Colima	1951	22	All Ages	3	Both	0.270286539320848	0.270286539320848	0.270286539320848
sdi	4649	Chiapas	1951	22	All Ages	3	Both	0.236564856132391	0.236564856132391	0.236564856132391
sdi	4650	Chihuahua	1951	22	All Ages	3	Both	0.303862308691162	0.303862308691162	0.303862308691162
sdi	4651	Mexico City	1951	22	All Ages	3	Both	0.404001205082747	0.404001205082747	0.404001205082747
sdi	4652	Durango	1951	22	All Ages	3	Both	0.260186051029091	0.260186051029091	0.260186051029091
sdi	4653	Guanajuato	1951	22	All Ages	3	Both	0.235020983075224	0.235020983075224	0.235020983075224
sdi	4654	Guerrero	1951	22	All Ages	3	Both	0.215532184781893	0.215532184781893	0.215532184781893
sdi	4655	Hidalgo	1951	22	All Ages	3	Both	0.237719626064109	0.237719626064109	0.237719626064109
sdi	4656	Jalisco	1951	22	All Ages	3	Both	0.294185611464103	0.294185611464103	0.294185611464103
sdi	4657	México	1951	22	All Ages	3	Both	0.284071317702886	0.284071317702886	0.284071317702886
sdi	4658	Michoacán de Ocampo	1951	22	All Ages	3	Both	0.237415890859914	0.237415890859914	0.237415890859914
sdi	4659	Morelos	1951	22	All Ages	3	Both	0.289999382424793	0.289999382424793	0.289999382424793
sdi	4660	Nayarit	1951	22	All Ages	3	Both	0.24213420889489	0.24213420889489	0.24213420889489
sdi	4661	Nuevo León	1951	22	All Ages	3	Both	0.325322644847428	0.325322644847428	0.325322644847428
sdi	4662	Oaxaca	1951	22	All Ages	3	Both	0.233878898143525	0.233878898143525	0.233878898143525
sdi	4663	Puebla	1951	22	All Ages	3	Both	0.255874409997009	0.255874409997009	0.255874409997009
sdi	4664	Querétaro	1951	22	All Ages	3	Both	0.260944799192202	0.260944799192202	0.260944799192202
sdi	4665	Quintana Roo	1951	22	All Ages	3	Both	0.257887890093622	0.257887890093622	0.257887890093622
sdi	4666	San Luis Potosí	1951	22	All Ages	3	Both	0.251185389493253	0.251185389493253	0.251185389493253
sdi	4667	Sinaloa	1951	22	All Ages	3	Both	0.268117736822222	0.268117736822222	0.268117736822222
sdi	4668	Sonora	1951	22	All Ages	3	Both	0.314250370038104	0.314250370038104	0.314250370038104
sdi	4669	Tabasco	1951	22	All Ages	3	Both	0.242065989427818	0.242065989427818	0.242065989427818
sdi	4670	Tamaulipas	1951	22	All Ages	3	Both	0.308755718712631	0.308755718712631	0.308755718712631
sdi	4671	Tlaxcala	1951	22	All Ages	3	Both	0.236666850135918	0.236666850135918	0.236666850135918
sdi	4672	Veracruz de Ignacio de la Llave	1951	22	All Ages	3	Both	0.272509639273628	0.272509639273628	0.272509639273628
sdi	4673	Yucatán	1951	22	All Ages	3	Both	0.298686582761052	0.298686582761052	0.298686582761052
sdi	4674	Zacatecas	1951	22	All Ages	3	Both	0.24196417766042	0.24196417766042	0.24196417766042
sdi	4709	Aceh	1951	22	All Ages	3	Both	0.224023336059228	0.224023336059228	0.224023336059228
sdi	4710	North Sumatra	1951	22	All Ages	3	Both	0.215141387455745	0.215141387455745	0.215141387455745
sdi	4711	West Sumatra	1951	22	All Ages	3	Both	0.209850314748145	0.209850314748145	0.209850314748145
sdi	4712	Riau	1951	22	All Ages	3	Both	0.241478153968754	0.241478153968754	0.241478153968754
sdi	4713	Jambi	1951	22	All Ages	3	Both	0.178100376199277	0.178100376199277	0.178100376199277
sdi	4714	South Sumatra	1951	22	All Ages	3	Both	0.21153773128725	0.21153773128725	0.21153773128725
sdi	4715	Bengkulu	1951	22	All Ages	3	Both	0.163498774856647	0.163498774856647	0.163498774856647
sdi	4716	Lampung	1951	22	All Ages	3	Both	0.160822381404717	0.160822381404717	0.160822381404717
sdi	4717	Bangka-Belitung Islands	1951	22	All Ages	3	Both	0.233510332345951	0.233510332345951	0.233510332345951
sdi	4718	Riau Islands	1951	22	All Ages	3	Both	0.315831931038132	0.315831931038132	0.315831931038132
sdi	4719	North Kalimantan	1951	22	All Ages	3	Both	0.328226064053937	0.328226064053937	0.328226064053937
sdi	4720	Jakarta	1951	22	All Ages	3	Both	0.310895149370676	0.310895149370676	0.310895149370676
sdi	4721	West Java	1951	22	All Ages	3	Both	0.200179389280557	0.200179389280557	0.200179389280557
sdi	4722	Central Java	1951	22	All Ages	3	Both	0.181756805464161	0.181756805464161	0.181756805464161
sdi	4723	Yogyakarta	1951	22	All Ages	3	Both	0.177752247389231	0.177752247389231	0.177752247389231
sdi	4724	East Java	1951	22	All Ages	3	Both	0.18918113768472	0.18918113768472	0.18918113768472
sdi	4725	Banten	1951	22	All Ages	3	Both	0.226412603034833	0.226412603034833	0.226412603034833
sdi	4726	Bali	1951	22	All Ages	3	Both	0.179048577815201	0.179048577815201	0.179048577815201
sdi	4727	West Nusa Tenggara	1951	22	All Ages	3	Both	0.118304036551991	0.118304036551991	0.118304036551991
sdi	4728	East Nusa Tenggara	1951	22	All Ages	3	Both	0.146286267556128	0.146286267556128	0.146286267556128
sdi	4729	West Kalimantan	1951	22	All Ages	3	Both	0.151895976631136	0.151895976631136	0.151895976631136
sdi	4730	Central Kalimantan	1951	22	All Ages	3	Both	0.218407206652864	0.218407206652864	0.218407206652864
sdi	4731	South Kalimantan	1951	22	All Ages	3	Both	0.184374053465027	0.184374053465027	0.184374053465027
sdi	4732	East Kalimantan	1951	22	All Ages	3	Both	0.248604599829793	0.248604599829793	0.248604599829793
sdi	4733	North Sulawesi	1951	22	All Ages	3	Both	0.212361178849014	0.212361178849014	0.212361178849014
sdi	4734	Central Sulawesi	1951	22	All Ages	3	Both	0.169008852185863	0.169008852185863	0.169008852185863
sdi	4735	South Sulawesi	1951	22	All Ages	3	Both	0.159981087633738	0.159981087633738	0.159981087633738
sdi	4736	Southeast Sulawesi	1951	22	All Ages	3	Both	0.134828473352587	0.134828473352587	0.134828473352587
sdi	4737	Gorontalo	1951	22	All Ages	3	Both	0.17574695868734	0.17574695868734	0.17574695868734
sdi	4738	West Sulawesi	1951	22	All Ages	3	Both	0.184921219412134	0.184921219412134	0.184921219412134
sdi	4739	Maluku	1951	22	All Ages	3	Both	0.242529076757082	0.242529076757082	0.242529076757082
sdi	4740	North Maluku	1951	22	All Ages	3	Both	0.164301790212181	0.164301790212181	0.164301790212181
sdi	4741	West Papua	1951	22	All Ages	3	Both	0.252797984530405	0.252797984530405	0.252797984530405
sdi	4742	Papua	1951	22	All Ages	3	Both	0.256083698794488	0.256083698794488	0.256083698794488
sdi	4749	England	1951	22	All Ages	3	Both	0.593260536465998	0.593260536465998	0.593260536465998
sdi	4750	Acre	1951	22	All Ages	3	Both	0.154310928144608	0.154310928144608	0.154310928144608
sdi	4751	Alagoas	1951	22	All Ages	3	Both	0.156249385733385	0.156249385733385	0.156249385733385
sdi	4752	Amazonas	1951	22	All Ages	3	Both	0.213885705450244	0.213885705450244	0.213885705450244
sdi	4753	Amapá	1951	22	All Ages	3	Both	0.212360630043058	0.212360630043058	0.212360630043058
sdi	4754	Bahia	1951	22	All Ages	3	Both	0.176832645009576	0.176832645009576	0.176832645009576
sdi	4755	Ceará	1951	22	All Ages	3	Both	0.178089793951607	0.178089793951607	0.178089793951607
sdi	4756	Distrito Federal	1951	22	All Ages	3	Both	0.350054624649222	0.350054624649222	0.350054624649222
sdi	4757	Espírito Santo	1951	22	All Ages	3	Both	0.222412378700902	0.222412378700902	0.222412378700902
sdi	4758	Goiás	1951	22	All Ages	3	Both	0.172982166297799	0.172982166297799	0.172982166297799
sdi	4759	Maranhão	1951	22	All Ages	3	Both	0.138063146982018	0.138063146982018	0.138063146982018
sdi	4760	Minas Gerais	1951	22	All Ages	3	Both	0.237611623061885	0.237611623061885	0.237611623061885
sdi	4761	Mato Grosso do Sul	1951	22	All Ages	3	Both	0.234093678822778	0.234093678822778	0.234093678822778
sdi	4762	Mato Grosso	1951	22	All Ages	3	Both	0.244483416336992	0.244483416336992	0.244483416336992
sdi	4763	Pará	1951	22	All Ages	3	Both	0.205214403039203	0.205214403039203	0.205214403039203
sdi	4764	Paraíba	1951	22	All Ages	3	Both	0.179625498730312	0.179625498730312	0.179625498730312
sdi	4765	Paraná	1951	22	All Ages	3	Both	0.251605076286909	0.251605076286909	0.251605076286909
sdi	4766	Pernambuco	1951	22	All Ages	3	Both	0.185749262013527	0.185749262013527	0.185749262013527
sdi	4767	Piaui	1951	22	All Ages	3	Both	0.135363266073232	0.135363266073232	0.135363266073232
sdi	4768	Rio de Janeiro	1951	22	All Ages	3	Both	0.35373729352955	0.35373729352955	0.35373729352955
sdi	4769	Rio Grande do Norte	1951	22	All Ages	3	Both	0.182572172358076	0.182572172358076	0.182572172358076
sdi	4770	Rondônia	1951	22	All Ages	3	Both	0.216175120084934	0.216175120084934	0.216175120084934
sdi	4771	Roraima	1951	22	All Ages	3	Both	0.237384279276789	0.237384279276789	0.237384279276789
sdi	4772	Rio Grande do Sul	1951	22	All Ages	3	Both	0.308020699602606	0.308020699602606	0.308020699602606
sdi	4773	Santa Catarina	1951	22	All Ages	3	Both	0.277454765752978	0.277454765752978	0.277454765752978
sdi	4774	Sergipe	1951	22	All Ages	3	Both	0.183860958240549	0.183860958240549	0.183860958240549
sdi	4775	São Paulo	1951	22	All Ages	3	Both	0.330158203465198	0.330158203465198	0.330158203465198
sdi	4776	Tocantins	1951	22	All Ages	3	Both	0.158626572473635	0.158626572473635	0.158626572473635
sdi	4841	Andhra Pradesh	1951	22	All Ages	3	Both	0.176414332814449	0.176414332814449	0.176414332814449
sdi	4842	Arunachal Pradesh	1951	22	All Ages	3	Both	0.138781446825361	0.138781446825361	0.138781446825361
sdi	4843	Assam	1951	22	All Ages	3	Both	0.173540424878633	0.173540424878633	0.173540424878633
sdi	4844	Bihar	1951	22	All Ages	3	Both	0.158716097126946	0.158716097126946	0.158716097126946
sdi	4846	Chhattisgarh	1951	22	All Ages	3	Both	0.148404918581519	0.148404918581519	0.148404918581519
sdi	4849	Delhi	1951	22	All Ages	3	Both	0.337578216188439	0.337578216188439	0.337578216188439
sdi	4850	Goa	1951	22	All Ages	3	Both	0.306778291687185	0.306778291687185	0.306778291687185
sdi	4851	Gujarat	1951	22	All Ages	3	Both	0.208224200627778	0.208224200627778	0.208224200627778
sdi	4852	Haryana	1951	22	All Ages	3	Both	0.188311868133454	0.188311868133454	0.188311868133454
sdi	4853	Himachal Pradesh	1951	22	All Ages	3	Both	0.166621869797822	0.166621869797822	0.166621869797822
sdi	4854	Jammu & Kashmir and Ladakh	1951	22	All Ages	3	Both	0.183180904967605	0.183180904967605	0.183180904967605
sdi	4855	Jharkhand	1951	22	All Ages	3	Both	0.159139047100309	0.159139047100309	0.159139047100309
sdi	4856	Karnataka	1951	22	All Ages	3	Both	0.205983178217657	0.205983178217657	0.205983178217657
sdi	4857	Kerala	1951	22	All Ages	3	Both	0.250939641238388	0.250939641238388	0.250939641238388
sdi	4859	Madhya Pradesh	1951	22	All Ages	3	Both	0.141971969060119	0.141971969060119	0.141971969060119
sdi	4860	Maharashtra	1951	22	All Ages	3	Both	0.240566917219844	0.240566917219844	0.240566917219844
sdi	4861	Manipur	1951	22	All Ages	3	Both	0.175131955132155	0.175131955132155	0.175131955132155
sdi	4862	Meghalaya	1951	22	All Ages	3	Both	0.189453419426894	0.189453419426894	0.189453419426894
sdi	4863	Mizoram	1951	22	All Ages	3	Both	0.210331801642935	0.210331801642935	0.210331801642935
sdi	4864	Nagaland	1951	22	All Ages	3	Both	0.199812121197679	0.199812121197679	0.199812121197679
sdi	4865	Odisha	1951	22	All Ages	3	Both	0.15408193656662	0.15408193656662	0.15408193656662
sdi	4867	Punjab	1951	22	All Ages	3	Both	0.229485480330732	0.229485480330732	0.229485480330732
sdi	4868	Rajasthan	1951	22	All Ages	3	Both	0.152986790811962	0.152986790811962	0.152986790811962
sdi	4869	Sikkim	1951	22	All Ages	3	Both	0.154455980900714	0.154455980900714	0.154455980900714
sdi	4870	Tamil Nadu	1951	22	All Ages	3	Both	0.217685921084211	0.217685921084211	0.217685921084211
sdi	4871	Telangana	1951	22	All Ages	3	Both	0.147328071688527	0.147328071688527	0.147328071688527
sdi	4872	Tripura	1951	22	All Ages	3	Both	0.205140221257014	0.205140221257014	0.205140221257014
sdi	4873	Uttar Pradesh	1951	22	All Ages	3	Both	0.160241105659225	0.160241105659225	0.160241105659225
sdi	4874	Uttarakhand	1951	22	All Ages	3	Both	0.202669734851165	0.202669734851165	0.202669734851165
sdi	4875	West Bengal	1951	22	All Ages	3	Both	0.216719330561477	0.216719330561477	0.216719330561477
sdi	4910	Oslo	1951	22	All Ages	3	Both	0.712867244871915	0.712867244871915	0.712867244871915
sdi	4920	Rogaland	1951	22	All Ages	3	Both	0.648720470143658	0.648720470143658	0.648720470143658
sdi	4923	Møre og Romsdal	1951	22	All Ages	3	Both	0.632640461167891	0.632640461167891	0.632640461167891
sdi	4926	Nordland	1951	22	All Ages	3	Both	0.619941673847221	0.619941673847221	0.619941673847221
sdi	4940	Sweden except Stockholm	1951	22	All Ages	3	Both	0.630407685109804	0.630407685109804	0.630407685109804
sdi	4944	Stockholm	1951	22	All Ages	3	Both	0.70882597839862	0.70882597839862	0.70882597839862
sdi	35424	Hokkaidō	1951	22	All Ages	3	Both	0.550169419624953	0.550169419624953	0.550169419624953
sdi	35425	Aomori	1951	22	All Ages	3	Both	0.4948662312449	0.4948662312449	0.4948662312449
sdi	35426	Iwate	1951	22	All Ages	3	Both	0.49650233610283	0.49650233610283	0.49650233610283
sdi	35427	Miyagi	1951	22	All Ages	3	Both	0.533597850314538	0.533597850314538	0.533597850314538
sdi	35428	Akita	1951	22	All Ages	3	Both	0.519505780485855	0.519505780485855	0.519505780485855
sdi	35429	Yamagata	1951	22	All Ages	3	Both	0.509669011715451	0.509669011715451	0.509669011715451
sdi	35430	Fukushima	1951	22	All Ages	3	Both	0.510719170204105	0.510719170204105	0.510719170204105
sdi	35431	Ibaraki	1951	22	All Ages	3	Both	0.520071771699237	0.520071771699237	0.520071771699237
sdi	35432	Tochigi	1951	22	All Ages	3	Both	0.534369567638447	0.534369567638447	0.534369567638447
sdi	35433	Gunma	1951	22	All Ages	3	Both	0.52807712062396	0.52807712062396	0.52807712062396
sdi	35434	Saitama	1951	22	All Ages	3	Both	0.53493999425905	0.53493999425905	0.53493999425905
sdi	35435	Chiba	1951	22	All Ages	3	Both	0.537481508888805	0.537481508888805	0.537481508888805
sdi	35436	Tōkyō	1951	22	All Ages	3	Both	0.657170419018085	0.657170419018085	0.657170419018085
sdi	35437	Kanagawa	1951	22	All Ages	3	Both	0.59617901395546	0.59617901395546	0.59617901395546
sdi	35438	Niigata	1951	22	All Ages	3	Both	0.521080582977986	0.521080582977986	0.521080582977986
sdi	35439	Toyama	1951	22	All Ages	3	Both	0.538873187820967	0.538873187820967	0.538873187820967
sdi	35440	Ishikawa	1951	22	All Ages	3	Both	0.52823033057386	0.52823033057386	0.52823033057386
sdi	35441	Fukui	1951	22	All Ages	3	Both	0.525882596014627	0.525882596014627	0.525882596014627
sdi	35442	Yamanashi	1951	22	All Ages	3	Both	0.531818886837484	0.531818886837484	0.531818886837484
sdi	35443	Nagano	1951	22	All Ages	3	Both	0.535788104857797	0.535788104857797	0.535788104857797
sdi	35444	Gifu	1951	22	All Ages	3	Both	0.536039609476955	0.536039609476955	0.536039609476955
sdi	35445	Shizuoka	1951	22	All Ages	3	Both	0.548652874783097	0.548652874783097	0.548652874783097
sdi	35446	Aichi	1951	22	All Ages	3	Both	0.56477098694986	0.56477098694986	0.56477098694986
sdi	35447	Mie	1951	22	All Ages	3	Both	0.536486389543496	0.536486389543496	0.536486389543496
sdi	35448	Shiga	1951	22	All Ages	3	Both	0.551720388880407	0.551720388880407	0.551720388880407
sdi	35449	Kyōto	1951	22	All Ages	3	Both	0.578917444534945	0.578917444534945	0.578917444534945
sdi	35450	Ōsaka	1951	22	All Ages	3	Both	0.591425422732397	0.591425422732397	0.591425422732397
sdi	35451	Hyōgo	1951	22	All Ages	3	Both	0.581574739773624	0.581574739773624	0.581574739773624
sdi	35452	Nara	1951	22	All Ages	3	Both	0.563709355522984	0.563709355522984	0.563709355522984
sdi	35453	Wakayama	1951	22	All Ages	3	Both	0.543826233271193	0.543826233271193	0.543826233271193
sdi	35454	Tottori	1951	22	All Ages	3	Both	0.530770343540204	0.530770343540204	0.530770343540204
sdi	35455	Shimane	1951	22	All Ages	3	Both	0.509207947735468	0.509207947735468	0.509207947735468
sdi	35456	Okayama	1951	22	All Ages	3	Both	0.538168054851047	0.538168054851047	0.538168054851047
sdi	35457	Hiroshima	1951	22	All Ages	3	Both	0.553062975067661	0.553062975067661	0.553062975067661
sdi	35458	Yamaguchi	1951	22	All Ages	3	Both	0.554947111741583	0.554947111741583	0.554947111741583
sdi	35459	Tokushima	1951	22	All Ages	3	Both	0.516317834726568	0.516317834726568	0.516317834726568
sdi	35460	Kagawa	1951	22	All Ages	3	Both	0.540886379721713	0.540886379721713	0.540886379721713
sdi	35461	Ehime	1951	22	All Ages	3	Both	0.533594400071347	0.533594400071347	0.533594400071347
sdi	35462	Kōchi	1951	22	All Ages	3	Both	0.509860420529629	0.509860420529629	0.509860420529629
sdi	35463	Fukuoka	1951	22	All Ages	3	Both	0.567964406191269	0.567964406191269	0.567964406191269
sdi	35464	Saga	1951	22	All Ages	3	Both	0.523388018480558	0.523388018480558	0.523388018480558
sdi	35465	Nagasaki	1951	22	All Ages	3	Both	0.515708978579559	0.515708978579559	0.515708978579559
sdi	35466	Kumamoto	1951	22	All Ages	3	Both	0.514122121992021	0.514122121992021	0.514122121992021
sdi	35467	Ōita	1951	22	All Ages	3	Both	0.529936321468998	0.529936321468998	0.529936321468998
sdi	35468	Miyazaki	1951	22	All Ages	3	Both	0.504481341406136	0.504481341406136	0.504481341406136
sdi	35469	Kagoshima	1951	22	All Ages	3	Both	0.505498519864245	0.505498519864245	0.505498519864245
sdi	35470	Okinawa	1951	22	All Ages	3	Both	0.469564900908144	0.469564900908144	0.469564900908144
sdi	35617	Baringo	1951	22	All Ages	3	Both	0.101990575535755	0.101990575535755	0.101990575535755
sdi	35618	Bomet	1951	22	All Ages	3	Both	0.0790147406058088	0.0790147406058088	0.0790147406058088
sdi	35619	Bungoma	1951	22	All Ages	3	Both	0.0671418047420904	0.0671418047420904	0.0671418047420904
sdi	35620	Busia	1951	22	All Ages	3	Both	0.102843847279854	0.102843847279854	0.102843847279854
sdi	35621	Elgeyo-Marakwet	1951	22	All Ages	3	Both	0.0772119685147997	0.0772119685147997	0.0772119685147997
sdi	35622	Embu	1951	22	All Ages	3	Both	0.134938404225995	0.134938404225995	0.134938404225995
sdi	35623	Garissa	1951	22	All Ages	3	Both	0.0621428566087566	0.0621428566087566	0.0621428566087566
sdi	35624	Homa Bay	1951	22	All Ages	3	Both	0.0992300061343418	0.0992300061343418	0.0992300061343418
sdi	35625	Isiolo	1951	22	All Ages	3	Both	0.0924756433499792	0.0924756433499792	0.0924756433499792
sdi	35626	Kajiado	1951	22	All Ages	3	Both	0.087690280503455	0.087690280503455	0.087690280503455
sdi	35627	Kakamega	1951	22	All Ages	3	Both	0.0789887124050297	0.0789887124050297	0.0789887124050297
sdi	35628	Kericho	1951	22	All Ages	3	Both	0.101110564105657	0.101110564105657	0.101110564105657
sdi	35629	Kiambu	1951	22	All Ages	3	Both	0.164955640592747	0.164955640592747	0.164955640592747
sdi	35630	Kilifi	1951	22	All Ages	3	Both	0.113881556630331	0.113881556630331	0.113881556630331
sdi	35631	Kirinyaga	1951	22	All Ages	3	Both	0.119618369935002	0.119618369935002	0.119618369935002
sdi	35632	Kisii	1951	22	All Ages	3	Both	0.0463551380616008	0.0463551380616008	0.0463551380616008
sdi	35633	Kisumu	1951	22	All Ages	3	Both	0.104315886454996	0.104315886454996	0.104315886454996
sdi	35634	Kitui	1951	22	All Ages	3	Both	0.0879866792811285	0.0879866792811285	0.0879866792811285
sdi	35635	Kwale	1951	22	All Ages	3	Both	0.102162839459104	0.102162839459104	0.102162839459104
sdi	35636	Laikipia	1951	22	All Ages	3	Both	0.13073617739913	0.13073617739913	0.13073617739913
sdi	35637	Lamu	1951	22	All Ages	3	Both	0.10675346751136	0.10675346751136	0.10675346751136
sdi	35638	Machakos	1951	22	All Ages	3	Both	0.148793303980141	0.148793303980141	0.148793303980141
sdi	35639	Makueni	1951	22	All Ages	3	Both	0.0950526944670568	0.0950526944670568	0.0950526944670568
sdi	35640	Mandera	1951	22	All Ages	3	Both	0.062593706162332	0.062593706162332	0.062593706162332
sdi	35641	Marsabit	1951	22	All Ages	3	Both	0.0932718601695108	0.0932718601695108	0.0932718601695108
sdi	35642	Meru	1951	22	All Ages	3	Both	0.11423202271041	0.11423202271041	0.11423202271041
sdi	35643	Migori	1951	22	All Ages	3	Both	0.149208744695361	0.149208744695361	0.149208744695361
sdi	35644	Mombasa	1951	22	All Ages	3	Both	0.184416436809113	0.184416436809113	0.184416436809113
sdi	35645	Murang'a	1951	22	All Ages	3	Both	0.143844710492762	0.143844710492762	0.143844710492762
sdi	35646	Nairobi	1951	22	All Ages	3	Both	0.256539571464798	0.256539571464798	0.256539571464798
sdi	35647	Nakuru	1951	22	All Ages	3	Both	0.140743253377726	0.140743253377726	0.140743253377726
sdi	35648	Nandi	1951	22	All Ages	3	Both	0.0942520690658111	0.0942520690658111	0.0942520690658111
sdi	35649	Narok	1951	22	All Ages	3	Both	0.0923017320370588	0.0923017320370588	0.0923017320370588
sdi	35650	Nyamira	1951	22	All Ages	3	Both	0.130801690369412	0.130801690369412	0.130801690369412
sdi	35651	Nyandarua	1951	22	All Ages	3	Both	0.0882659533991647	0.0882659533991647	0.0882659533991647
sdi	35652	Nyeri	1951	22	All Ages	3	Both	0.149808874120697	0.149808874120697	0.149808874120697
sdi	35653	Samburu	1951	22	All Ages	3	Both	0.0971126588583202	0.0971126588583202	0.0971126588583202
sdi	35654	Siaya	1951	22	All Ages	3	Both	0.0634311977353603	0.0634311977353603	0.0634311977353603
sdi	35655	Taita Taveta	1951	22	All Ages	3	Both	0.128346892518367	0.128346892518367	0.128346892518367
sdi	35656	Tana River	1951	22	All Ages	3	Both	0.0718845162803223	0.0718845162803223	0.0718845162803223
sdi	35657	Tharaka Nithi	1951	22	All Ages	3	Both	0.107096280704271	0.107096280704271	0.107096280704271
sdi	35658	Trans Nzoia	1951	22	All Ages	3	Both	0.144284421147556	0.144284421147556	0.144284421147556
sdi	35659	Turkana	1951	22	All Ages	3	Both	0.0749465240828666	0.0749465240828666	0.0749465240828666
sdi	35660	Uasin Gishu	1951	22	All Ages	3	Both	0.131602896046295	0.131602896046295	0.131602896046295
sdi	35661	Vihiga	1951	22	All Ages	3	Both	0.131205853916246	0.131205853916246	0.131205853916246
sdi	35662	Wajir	1951	22	All Ages	3	Both	0.0647203144170564	0.0647203144170564	0.0647203144170564
sdi	35663	West Pokot	1951	22	All Ages	3	Both	0.0820367319592773	0.0820367319592773	0.0820367319592773
sdi	44538	Other Union Territories	1951	22	All Ages	3	Both	0.258202985771557	0.258202985771557	0.258202985771557
sdi	44643	Darlington	1951	22	All Ages	3	Both	0.571973840186207	0.571973840186207	0.571973840186207
sdi	44644	Northumberland	1951	22	All Ages	3	Both	0.562429775071666	0.562429775071666	0.562429775071666
sdi	44645	Stockton-on-Tees	1951	22	All Ages	3	Both	0.568529486750308	0.568529486750308	0.568529486750308
sdi	44646	Newcastle upon Tyne	1951	22	All Ages	3	Both	0.594883290619498	0.594883290619498	0.594883290619498
sdi	44647	North Tyneside	1951	22	All Ages	3	Both	0.564583164442016	0.564583164442016	0.564583164442016
sdi	44648	Redcar and Cleveland	1951	22	All Ages	3	Both	0.534459515239235	0.534459515239235	0.534459515239235
sdi	44649	County Durham	1951	22	All Ages	3	Both	0.548156721352234	0.548156721352234	0.548156721352234
sdi	44650	Gateshead	1951	22	All Ages	3	Both	0.556342249197168	0.556342249197168	0.556342249197168
sdi	44651	Middlesbrough	1951	22	All Ages	3	Both	0.529867793666214	0.529867793666214	0.529867793666214
sdi	44652	South Tyneside	1951	22	All Ages	3	Both	0.528694022698672	0.528694022698672	0.528694022698672
sdi	44653	Sunderland	1951	22	All Ages	3	Both	0.536700662918433	0.536700662918433	0.536700662918433
sdi	44654	Hartlepool	1951	22	All Ages	3	Both	0.528207470825499	0.528207470825499	0.528207470825499
sdi	44655	Cheshire East	1951	22	All Ages	3	Both	0.633078813144329	0.633078813144329	0.633078813144329
sdi	44656	Stockport	1951	22	All Ages	3	Both	0.606223613817409	0.606223613817409	0.606223613817409
sdi	44657	Trafford	1951	22	All Ages	3	Both	0.638406479856461	0.638406479856461	0.638406479856461
sdi	44658	Cheshire West and Chester	1951	22	All Ages	3	Both	0.617210607807347	0.617210607807347	0.617210607807347
sdi	44659	Sefton	1951	22	All Ages	3	Both	0.572320485219469	0.572320485219469	0.572320485219469
sdi	44660	Lancashire	1951	22	All Ages	3	Both	0.581702326858915	0.581702326858915	0.581702326858915
sdi	44661	Cumbria	1951	22	All Ages	3	Both	0.580123122341382	0.580123122341382	0.580123122341382
sdi	44662	Bolton	1951	22	All Ages	3	Both	0.551498159459351	0.551498159459351	0.551498159459351
sdi	44663	Wirral	1951	22	All Ages	3	Both	0.561377789235328	0.561377789235328	0.561377789235328
sdi	44664	Bury	1951	22	All Ages	3	Both	0.573560289711727	0.573560289711727	0.573560289711727
sdi	44665	St Helens	1951	22	All Ages	3	Both	0.54580274288021	0.54580274288021	0.54580274288021
sdi	44666	Warrington	1951	22	All Ages	3	Both	0.611727519911392	0.611727519911392	0.611727519911392
sdi	44667	Oldham	1951	22	All Ages	3	Both	0.532618122016775	0.532618122016775	0.532618122016775
sdi	44668	Rochdale	1951	22	All Ages	3	Both	0.536517526966367	0.536517526966367	0.536517526966367
sdi	44669	Wigan	1951	22	All Ages	3	Both	0.542802983531119	0.542802983531119	0.542802983531119
sdi	44670	Halton	1951	22	All Ages	3	Both	0.557972030152216	0.557972030152216	0.557972030152216
sdi	44671	Liverpool	1951	22	All Ages	3	Both	0.566617637838037	0.566617637838037	0.566617637838037
sdi	44672	Tameside	1951	22	All Ages	3	Both	0.542536645518628	0.542536645518628	0.542536645518628
sdi	44673	Salford	1951	22	All Ages	3	Both	0.561158970271518	0.561158970271518	0.561158970271518
sdi	44674	Blackburn with Darwen	1951	22	All Ages	3	Both	0.528047049544614	0.528047049544614	0.528047049544614
sdi	44675	Knowsley	1951	22	All Ages	3	Both	0.531984931642941	0.531984931642941	0.531984931642941
sdi	44676	Blackpool	1951	22	All Ages	3	Both	0.533408725928121	0.533408725928121	0.533408725928121
sdi	44677	Manchester	1951	22	All Ages	3	Both	0.588946900669584	0.588946900669584	0.588946900669584
sdi	44678	North Yorkshire	1951	22	All Ages	3	Both	0.593529310386327	0.593529310386327	0.593529310386327
sdi	44679	East Riding of Yorkshire	1951	22	All Ages	3	Both	0.577272152755817	0.577272152755817	0.577272152755817
sdi	44680	York	1951	22	All Ages	3	Both	0.631353387977368	0.631353387977368	0.631353387977368
sdi	44681	North East Lincolnshire	1951	22	All Ages	3	Both	0.523484042111101	0.523484042111101	0.523484042111101
sdi	44682	Calderdale	1951	22	All Ages	3	Both	0.558987742741804	0.558987742741804	0.558987742741804
sdi	44683	North Lincolnshire	1951	22	All Ages	3	Both	0.569355380391666	0.569355380391666	0.569355380391666
sdi	44684	Bradford	1951	22	All Ages	3	Both	0.530715588301039	0.530715588301039	0.530715588301039
sdi	44685	Kirklees	1951	22	All Ages	3	Both	0.548399005107804	0.548399005107804	0.548399005107804
sdi	44686	Leeds	1951	22	All Ages	3	Both	0.591126163143384	0.591126163143384	0.591126163143384
sdi	44687	Sheffield	1951	22	All Ages	3	Both	0.585599697727731	0.585599697727731	0.585599697727731
sdi	44688	Wakefield	1951	22	All Ages	3	Both	0.535335450388763	0.535335450388763	0.535335450388763
sdi	44689	Rotherham	1951	22	All Ages	3	Both	0.530606955650075	0.530606955650075	0.530606955650075
sdi	44690	Doncaster	1951	22	All Ages	3	Both	0.522528015601366	0.522528015601366	0.522528015601366
sdi	44691	Kingston upon Hull, City of	1951	22	All Ages	3	Both	0.521937957872448	0.521937957872448	0.521937957872448
sdi	44692	Barnsley	1951	22	All Ages	3	Both	0.519431613116374	0.519431613116374	0.519431613116374
sdi	44693	Northamptonshire	1951	22	All Ages	3	Both	0.570151865171682	0.570151865171682	0.570151865171682
sdi	44694	Leicestershire	1951	22	All Ages	3	Both	0.593007964462157	0.593007964462157	0.593007964462157
sdi	44695	Lincolnshire	1951	22	All Ages	3	Both	0.558497726754949	0.558497726754949	0.558497726754949
sdi	44696	Rutland	1951	22	All Ages	3	Both	0.608985173308219	0.608985173308219	0.608985173308219
sdi	44697	Derby	1951	22	All Ages	3	Both	0.566087361897164	0.566087361897164	0.566087361897164
sdi	44698	Derbyshire	1951	22	All Ages	3	Both	0.55844901613378	0.55844901613378	0.55844901613378
sdi	44699	Nottinghamshire	1951	22	All Ages	3	Both	0.558813127545203	0.558813127545203	0.558813127545203
sdi	44700	Nottingham	1951	22	All Ages	3	Both	0.570142966688916	0.570142966688916	0.570142966688916
sdi	44701	Leicester	1951	22	All Ages	3	Both	0.532823659734789	0.532823659734789	0.532823659734789
sdi	44702	Warwickshire	1951	22	All Ages	3	Both	0.601008826503096	0.601008826503096	0.601008826503096
sdi	44703	Herefordshire, County of	1951	22	All Ages	3	Both	0.573500126370965	0.573500126370965	0.573500126370965
sdi	44704	Solihull	1951	22	All Ages	3	Both	0.61289370069136	0.61289370069136	0.61289370069136
sdi	44705	Shropshire	1951	22	All Ages	3	Both	0.579543236864329	0.579543236864329	0.579543236864329
sdi	44706	Worcestershire	1951	22	All Ages	3	Both	0.579047102299383	0.579047102299383	0.579047102299383
sdi	44707	Staffordshire	1951	22	All Ages	3	Both	0.569756093340305	0.569756093340305	0.569756093340305
sdi	44708	Dudley	1951	22	All Ages	3	Both	0.54453796638624	0.54453796638624	0.54453796638624
sdi	44709	Coventry	1951	22	All Ages	3	Both	0.574572959662319	0.574572959662319	0.574572959662319
sdi	44710	Telford and Wrekin	1951	22	All Ages	3	Both	0.561094742015429	0.561094742015429	0.561094742015429
sdi	44711	Stoke-on-Trent	1951	22	All Ages	3	Both	0.521813587484605	0.521813587484605	0.521813587484605
sdi	44712	Walsall	1951	22	All Ages	3	Both	0.525929177147887	0.525929177147887	0.525929177147887
sdi	44713	Wolverhampton	1951	22	All Ages	3	Both	0.536753627599614	0.536753627599614	0.536753627599614
sdi	44714	Birmingham	1951	22	All Ages	3	Both	0.549967643706572	0.549967643706572	0.549967643706572
sdi	44715	Sandwell	1951	22	All Ages	3	Both	0.516888886632165	0.516888886632165	0.516888886632165
sdi	44716	Bedford	1951	22	All Ages	3	Both	0.591253560996626	0.591253560996626	0.591253560996626
sdi	44717	Central Bedfordshire	1951	22	All Ages	3	Both	0.589583238341549	0.589583238341549	0.589583238341549
sdi	44718	Suffolk	1951	22	All Ages	3	Both	0.571356647809266	0.571356647809266	0.571356647809266
sdi	44719	Hertfordshire	1951	22	All Ages	3	Both	0.631275253518013	0.631275253518013	0.631275253518013
sdi	44720	Essex	1951	22	All Ages	3	Both	0.576110293628435	0.576110293628435	0.576110293628435
sdi	44721	Cambridgeshire	1951	22	All Ages	3	Both	0.626030203288648	0.626030203288648	0.626030203288648
sdi	44722	Thurrock	1951	22	All Ages	3	Both	0.559653899413846	0.559653899413846	0.559653899413846
sdi	44723	Norfolk	1951	22	All Ages	3	Both	0.569197143595856	0.569197143595856	0.569197143595856
sdi	44724	Southend-on-Sea	1951	22	All Ages	3	Both	0.550014630294133	0.550014630294133	0.550014630294133
sdi	44725	Peterborough	1951	22	All Ages	3	Both	0.562452836045385	0.562452836045385	0.562452836045385
sdi	44726	Luton	1951	22	All Ages	3	Both	0.557067366116044	0.557067366116044	0.557067366116044
sdi	44727	Richmond upon Thames	1951	22	All Ages	3	Both	0.681019841145685	0.681019841145685	0.681019841145685
sdi	44728	Kensington and Chelsea	1951	22	All Ages	3	Both	0.710369025735143	0.710369025735143	0.710369025735143
sdi	44729	Barnet	1951	22	All Ages	3	Both	0.613402474480528	0.613402474480528	0.613402474480528
sdi	44730	Westminster	1951	22	All Ages	3	Both	0.738203163198498	0.738203163198498	0.738203163198498
sdi	44731	Bromley	1951	22	All Ages	3	Both	0.603541063598542	0.603541063598542	0.603541063598542
sdi	44732	Bexley	1951	22	All Ages	3	Both	0.557587389714707	0.557587389714707	0.557587389714707
sdi	44733	Redbridge	1951	22	All Ages	3	Both	0.574629448413009	0.574629448413009	0.574629448413009
sdi	44734	Merton	1951	22	All Ages	3	Both	0.603383893210447	0.603383893210447	0.603383893210447
sdi	44735	Brent	1951	22	All Ages	3	Both	0.574012570546265	0.574012570546265	0.574012570546265
sdi	44736	Hillingdon	1951	22	All Ages	3	Both	0.612836613458519	0.612836613458519	0.612836613458519
sdi	44737	Havering	1951	22	All Ages	3	Both	0.553404572369708	0.553404572369708	0.553404572369708
sdi	44738	Kingston upon Thames	1951	22	All Ages	3	Both	0.648744080763197	0.648744080763197	0.648744080763197
sdi	44739	Sutton	1951	22	All Ages	3	Both	0.576170517820828	0.576170517820828	0.576170517820828
sdi	44740	Harrow	1951	22	All Ages	3	Both	0.597774039797029	0.597774039797029	0.597774039797029
sdi	44741	Enfield	1951	22	All Ages	3	Both	0.563527047669853	0.563527047669853	0.563527047669853
sdi	44742	Croydon	1951	22	All Ages	3	Both	0.574833153968638	0.574833153968638	0.574833153968638
sdi	44743	Hammersmith and Fulham	1951	22	All Ages	3	Both	0.662634010371582	0.662634010371582	0.662634010371582
sdi	44744	Ealing	1951	22	All Ages	3	Both	0.596156443385281	0.596156443385281	0.596156443385281
sdi	44745	Greenwich	1951	22	All Ages	3	Both	0.550754543798322	0.550754543798322	0.550754543798322
sdi	44746	Wandsworth	1951	22	All Ages	3	Both	0.639015388194511	0.639015388194511	0.639015388194511
sdi	44747	Waltham Forest	1951	22	All Ages	3	Both	0.538389247920326	0.538389247920326	0.538389247920326
sdi	44748	Camden	1951	22	All Ages	3	Both	0.720301932698192	0.720301932698192	0.720301932698192
sdi	44749	Lambeth	1951	22	All Ages	3	Both	0.604986688324849	0.604986688324849	0.604986688324849
sdi	44750	Lewisham	1951	22	All Ages	3	Both	0.561968075926165	0.561968075926165	0.561968075926165
sdi	44751	Hounslow	1951	22	All Ages	3	Both	0.600397154840472	0.600397154840472	0.600397154840472
sdi	44752	Southwark	1951	22	All Ages	3	Both	0.615909574512837	0.615909574512837	0.615909574512837
sdi	44753	Newham	1951	22	All Ages	3	Both	0.52315562966513	0.52315562966513	0.52315562966513
sdi	44754	Barking and Dagenham	1951	22	All Ages	3	Both	0.516942695747592	0.516942695747592	0.516942695747592
sdi	44755	Haringey	1951	22	All Ages	3	Both	0.584034001171208	0.584034001171208	0.584034001171208
sdi	44756	Hackney	1951	22	All Ages	3	Both	0.627362064927084	0.627362064927084	0.627362064927084
sdi	44757	Islington	1951	22	All Ages	3	Both	0.656899024718406	0.656899024718406	0.656899024718406
sdi	44758	Tower Hamlets	1951	22	All Ages	3	Both	0.584941978364651	0.584941978364651	0.584941978364651
sdi	44759	Wokingham	1951	22	All Ages	3	Both	0.702422653261376	0.702422653261376	0.702422653261376
sdi	44760	Buckinghamshire	1951	22	All Ages	3	Both	0.66890317618085	0.66890317618085	0.66890317618085
sdi	44761	Surrey	1951	22	All Ages	3	Both	0.683217746266202	0.683217746266202	0.683217746266202
sdi	44762	Windsor and Maidenhead	1951	22	All Ages	3	Both	0.691119228587162	0.691119228587162	0.691119228587162
sdi	44763	West Berkshire	1951	22	All Ages	3	Both	0.672622465990376	0.672622465990376	0.672622465990376
sdi	44764	Hampshire	1951	22	All Ages	3	Both	0.637549839617504	0.637549839617504	0.637549839617504
sdi	44765	Bracknell Forest	1951	22	All Ages	3	Both	0.654119865485193	0.654119865485193	0.654119865485193
sdi	44766	West Sussex	1951	22	All Ages	3	Both	0.625544547281912	0.625544547281912	0.625544547281912
sdi	44767	Oxfordshire	1951	22	All Ages	3	Both	0.668928635015884	0.668928635015884	0.668928635015884
sdi	44768	Reading	1951	22	All Ages	3	Both	0.66841538689206	0.66841538689206	0.66841538689206
sdi	44769	Kent	1951	22	All Ages	3	Both	0.60335002674055	0.60335002674055	0.60335002674055
sdi	44770	Brighton and Hove	1951	22	All Ages	3	Both	0.653497192254653	0.653497192254653	0.653497192254653
sdi	44771	Medway	1951	22	All Ages	3	Both	0.571449982138338	0.571449982138338	0.571449982138338
sdi	44772	East Sussex	1951	22	All Ages	3	Both	0.594859775595305	0.594859775595305	0.594859775595305
sdi	44773	Portsmouth	1951	22	All Ages	3	Both	0.614352172722471	0.614352172722471	0.614352172722471
sdi	44774	Isle of Wight	1951	22	All Ages	3	Both	0.576220996004209	0.576220996004209	0.576220996004209
sdi	44775	Milton Keynes	1951	22	All Ages	3	Both	0.631281762323826	0.631281762323826	0.631281762323826
sdi	44776	Southampton	1951	22	All Ages	3	Both	0.620075623299385	0.620075623299385	0.620075623299385
sdi	44777	Slough	1951	22	All Ages	3	Both	0.629834378094839	0.629834378094839	0.629834378094839
sdi	44778	South Gloucestershire	1951	22	All Ages	3	Both	0.641403454202632	0.641403454202632	0.641403454202632
sdi	44779	Dorset	1951	22	All Ages	3	Both	0.610365743312079	0.610365743312079	0.610365743312079
sdi	44780	Wiltshire	1951	22	All Ages	3	Both	0.617137594598579	0.617137594598579	0.617137594598579
sdi	44781	North Somerset	1951	22	All Ages	3	Both	0.604787038448328	0.604787038448328	0.604787038448328
sdi	44782	Devon	1951	22	All Ages	3	Both	0.609793443485569	0.609793443485569	0.609793443485569
sdi	44783	Poole	1951	22	All Ages	3	Both	0.619120811447865	0.619120811447865	0.619120811447865
sdi	44784	Bath and North East Somerset	1951	22	All Ages	3	Both	0.656242542724544	0.656242542724544	0.656242542724544
sdi	44785	Gloucestershire	1951	22	All Ages	3	Both	0.626687850556151	0.626687850556151	0.626687850556151
sdi	44786	Somerset	1951	22	All Ages	3	Both	0.597542665284574	0.597542665284574	0.597542665284574
sdi	44787	Swindon	1951	22	All Ages	3	Both	0.621895777920938	0.621895777920938	0.621895777920938
sdi	44788	Torbay	1951	22	All Ages	3	Both	0.573061367549488	0.573061367549488	0.573061367549488
sdi	44789	Bristol, City of	1951	22	All Ages	3	Both	0.642429538330348	0.642429538330348	0.642429538330348
sdi	44790	Bournemouth	1951	22	All Ages	3	Both	0.612244065684638	0.612244065684638	0.612244065684638
sdi	44791	Cornwall	1951	22	All Ages	3	Both	0.590676801362757	0.590676801362757	0.590676801362757
sdi	44792	Plymouth	1951	22	All Ages	3	Both	0.58538692237839	0.58538692237839	0.58538692237839
sdi	44852	Tigray	1951	22	All Ages	3	Both	0.0549706181440304	0.0549706181440304	0.0549706181440304
sdi	44853	Afar	1951	22	All Ages	3	Both	0.037787707407539	0.037787707407539	0.037787707407539
sdi	44854	Amhara	1951	22	All Ages	3	Both	0.0378174962344633	0.0378174962344633	0.0378174962344633
sdi	44855	Oromia	1951	22	All Ages	3	Both	0.045305914401795	0.045305914401795	0.045305914401795
sdi	44856	Somali	1951	22	All Ages	3	Both	0.037429024713895	0.037429024713895	0.037429024713895
sdi	44857	Benishangul-Gumuz	1951	22	All Ages	3	Both	0.0314636465808878	0.0314636465808878	0.0314636465808878
sdi	44858	Southern Nations, Nationalities, and Peoples with Sidama and South West Regions	1951	22	All Ages	3	Both	0.0445980005057421	0.0445980005057421	0.0445980005057421
sdi	44859	Harari	1951	22	All Ages	3	Both	0.13455932488232	0.13455932488232	0.13455932488232
sdi	44860	Gambella	1951	22	All Ages	3	Both	0.0623070197401448	0.0623070197401448	0.0623070197401448
sdi	44861	Addis Ababa	1951	22	All Ages	3	Both	0.197987138197336	0.197987138197336	0.197987138197336
sdi	44862	Dire Dawa	1951	22	All Ages	3	Both	0.135417353753151	0.135417353753151	0.135417353753151
sdi	44864	Alborz	1951	22	All Ages	3	Both	0.230879348725102	0.230879348725102	0.230879348725102
sdi	44865	Ardebil	1951	22	All Ages	3	Both	0.122033133606283	0.122033133606283	0.122033133606283
sdi	44866	East Azarbayejan	1951	22	All Ages	3	Both	0.159309850625087	0.159309850625087	0.159309850625087
sdi	44867	West Azarbayejan	1951	22	All Ages	3	Both	0.140011245922555	0.140011245922555	0.140011245922555
sdi	44868	Bushehr	1951	22	All Ages	3	Both	0.166166959806321	0.166166959806321	0.166166959806321
sdi	44869	Chahar Mahaal and Bakhtiari	1951	22	All Ages	3	Both	0.144082784750384	0.144082784750384	0.144082784750384
sdi	44870	Fars	1951	22	All Ages	3	Both	0.181606336588528	0.181606336588528	0.181606336588528
sdi	44871	Gilan	1951	22	All Ages	3	Both	0.175333750353612	0.175333750353612	0.175333750353612
sdi	44872	Golestan	1951	22	All Ages	3	Both	0.133241017974456	0.133241017974456	0.133241017974456
sdi	44873	Hamadan	1951	22	All Ages	3	Both	0.139543621998067	0.139543621998067	0.139543621998067
sdi	44874	Hormozgan	1951	22	All Ages	3	Both	0.120265509047512	0.120265509047512	0.120265509047512
sdi	44875	Ilam	1951	22	All Ages	3	Both	0.11895360950247	0.11895360950247	0.11895360950247
sdi	44876	Isfahan	1951	22	All Ages	3	Both	0.192682170190023	0.192682170190023	0.192682170190023
sdi	44877	Kerman	1951	22	All Ages	3	Both	0.149955517366502	0.149955517366502	0.149955517366502
sdi	44878	Kermanshah	1951	22	All Ages	3	Both	0.143639914338625	0.143639914338625	0.143639914338625
sdi	44879	North Khorasan	1951	22	All Ages	3	Both	0.138046055998729	0.138046055998729	0.138046055998729
sdi	44880	Khorasan-e-Razavi	1951	22	All Ages	3	Both	0.156340911546286	0.156340911546286	0.156340911546286
sdi	44881	South Khorasan	1951	22	All Ages	3	Both	0.131779003851668	0.131779003851668	0.131779003851668
sdi	44882	Khuzestan	1951	22	All Ages	3	Both	0.13984404321352	0.13984404321352	0.13984404321352
sdi	44883	Kohgiluyeh and Boyer-Ahmad	1951	22	All Ages	3	Both	0.120167129459048	0.120167129459048	0.120167129459048
sdi	44884	Kurdistan	1951	22	All Ages	3	Both	0.123596005422984	0.123596005422984	0.123596005422984
sdi	44885	Lorestan	1951	22	All Ages	3	Both	0.124289478258638	0.124289478258638	0.124289478258638
sdi	44886	Markazi	1951	22	All Ages	3	Both	0.156926942563403	0.156926942563403	0.156926942563403
sdi	44887	Mazandaran	1951	22	All Ages	3	Both	0.178901106055321	0.178901106055321	0.178901106055321
sdi	44888	Qazvin	1951	22	All Ages	3	Both	0.161391798612238	0.161391798612238	0.161391798612238
sdi	44889	Qom	1951	22	All Ages	3	Both	0.182372576689169	0.182372576689169	0.182372576689169
sdi	44890	Semnan	1951	22	All Ages	3	Both	0.180102785832867	0.180102785832867	0.180102785832867
sdi	44891	Sistan and Baluchistan	1951	22	All Ages	3	Both	0.113321585516167	0.113321585516167	0.113321585516167
sdi	44892	Tehran	1951	22	All Ages	3	Both	0.309594600915392	0.309594600915392	0.309594600915392
sdi	44893	Yazd	1951	22	All Ages	3	Both	0.156714829704815	0.156714829704815	0.156714829704815
sdi	44894	Zanjan	1951	22	All Ages	3	Both	0.157278415338824	0.157278415338824	0.157278415338824
sdi	53432	Trøndelag	1951	22	All Ages	3	Both	0.636756458332352	0.636756458332352	0.636756458332352
sdi	53615	Azad Jammu & Kashmir	1951	22	All Ages	3	Both	0.130923181551913	0.130923181551913	0.130923181551913
sdi	53616	Balochistan	1951	22	All Ages	3	Both	0.140357818603193	0.140357818603193	0.140357818603193
sdi	53617	Gilgit-Baltistan	1951	22	All Ages	3	Both	0.0889031093187145	0.0889031093187145	0.0889031093187145
sdi	53618	Islamabad Capital Territory	1951	22	All Ages	3	Both	0.254248951831699	0.254248951831699	0.254248951831699
sdi	53619	Khyber Pakhtunkhwa	1951	22	All Ages	3	Both	0.129942146065082	0.129942146065082	0.129942146065082
sdi	53620	Punjab	1951	22	All Ages	3	Both	0.156332501687121	0.156332501687121	0.156332501687121
sdi	53621	Sindh	1951	22	All Ages	3	Both	0.170694543153403	0.170694543153403	0.170694543153403
sdi	60132	Vestland	1951	22	All Ages	3	Both	0.649806830832264	0.649806830832264	0.649806830832264
sdi	60133	Agder	1951	22	All Ages	3	Both	0.652836887083643	0.652836887083643	0.652836887083643
sdi	60134	Vestfold og Telemark	1951	22	All Ages	3	Both	0.650659369003459	0.650659369003459	0.650659369003459
sdi	60135	Innlandet	1951	22	All Ages	3	Both	0.633206368920309	0.633206368920309	0.633206368920309
sdi	60136	Viken	1951	22	All Ages	3	Both	0.668604742953671	0.668604742953671	0.668604742953671
sdi	60137	Troms og Finnmark	1951	22	All Ages	3	Both	0.619780167719044	0.619780167719044	0.619780167719044
sdi	1	Global	1952	22	All Ages	3	Both	0.374024861364809	0.374024861364809	0.374024861364809
sdi	4	Southeast Asia, East Asia, and Oceania	1952	22	All Ages	3	Both	0.216773457807528	0.216773457807528	0.216773457807528
sdi	5	East Asia	1952	22	All Ages	3	Both	0.208495292493504	0.208495292493504	0.208495292493504
sdi	6	China	1952	22	All Ages	3	Both	0.200374730771091	0.200374730771091	0.200374730771091
sdi	7	Democratic People's Republic of Korea	1952	22	All Ages	3	Both	0.33547269871465	0.33547269871465	0.33547269871465
sdi	8	Taiwan (Province of China)	1952	22	All Ages	3	Both	0.304852350140379	0.304852350140379	0.304852350140379
sdi	9	Southeast Asia	1952	22	All Ages	3	Both	0.230335523198806	0.230335523198806	0.230335523198806
sdi	10	Cambodia	1952	22	All Ages	3	Both	0.192336350533118	0.192336350533118	0.192336350533118
sdi	11	Indonesia	1952	22	All Ages	3	Both	0.203777110460095	0.203777110460095	0.203777110460095
sdi	12	Lao People's Democratic Republic	1952	22	All Ages	3	Both	0.138288059553784	0.138288059553784	0.138288059553784
sdi	13	Malaysia	1952	22	All Ages	3	Both	0.21818809029047	0.21818809029047	0.21818809029047
sdi	14	Maldives	1952	22	All Ages	3	Both	0.201715158715482	0.201715158715482	0.201715158715482
sdi	15	Myanmar	1952	22	All Ages	3	Both	0.145907156265534	0.145907156265534	0.145907156265534
sdi	16	Philippines	1952	22	All Ages	3	Both	0.344903632131882	0.344903632131882	0.344903632131882
sdi	17	Sri Lanka	1952	22	All Ages	3	Both	0.336907935021345	0.336907935021345	0.336907935021345
sdi	18	Thailand	1952	22	All Ages	3	Both	0.241133050285286	0.241133050285286	0.241133050285286
sdi	19	Timor-Leste	1952	22	All Ages	3	Both	0.104507569710918	0.104507569710918	0.104507569710918
sdi	20	Viet Nam	1952	22	All Ages	3	Both	0.21489446244434	0.21489446244434	0.21489446244434
sdi	21	Oceania	1952	22	All Ages	3	Both	0.224725014361155	0.224725014361155	0.224725014361155
sdi	22	Fiji	1952	22	All Ages	3	Both	0.307037215259431	0.307037215259431	0.307037215259431
sdi	23	Kiribati	1952	22	All Ages	3	Both	0.282162744321941	0.282162744321941	0.282162744321941
sdi	24	Marshall Islands	1952	22	All Ages	3	Both	0.246699586491793	0.246699586491793	0.246699586491793
sdi	25	Micronesia (Federated States of)	1952	22	All Ages	3	Both	0.241737276819569	0.241737276819569	0.241737276819569
sdi	26	Papua New Guinea	1952	22	All Ages	3	Both	0.142236275905379	0.142236275905379	0.142236275905379
sdi	27	Samoa	1952	22	All Ages	3	Both	0.291429947160184	0.291429947160184	0.291429947160184
sdi	28	Solomon Islands	1952	22	All Ages	3	Both	0.172431623175623	0.172431623175623	0.172431623175623
sdi	29	Tonga	1952	22	All Ages	3	Both	0.276006424232187	0.276006424232187	0.276006424232187
sdi	30	Vanuatu	1952	22	All Ages	3	Both	0.201204136540731	0.201204136540731	0.201204136540731
sdi	31	Central Europe, Eastern Europe, and Central Asia	1952	22	All Ages	3	Both	0.533114927873153	0.533114927873153	0.533114927873153
sdi	32	Central Asia	1952	22	All Ages	3	Both	0.43824694674373	0.43824694674373	0.43824694674373
sdi	33	Armenia	1952	22	All Ages	3	Both	0.455654446529826	0.455654446529826	0.455654446529826
sdi	34	Azerbaijan	1952	22	All Ages	3	Both	0.417118484510579	0.417118484510579	0.417118484510579
sdi	35	Georgia	1952	22	All Ages	3	Both	0.558398407290212	0.558398407290212	0.558398407290212
sdi	36	Kazakhstan	1952	22	All Ages	3	Both	0.454095150571112	0.454095150571112	0.454095150571112
sdi	37	Kyrgyzstan	1952	22	All Ages	3	Both	0.444678606281787	0.444678606281787	0.444678606281787
sdi	38	Mongolia	1952	22	All Ages	3	Both	0.311112812267562	0.311112812267562	0.311112812267562
sdi	39	Tajikistan	1952	22	All Ages	3	Both	0.319118283010632	0.319118283010632	0.319118283010632
sdi	40	Turkmenistan	1952	22	All Ages	3	Both	0.429594950271767	0.429594950271767	0.429594950271767
sdi	41	Uzbekistan	1952	22	All Ages	3	Both	0.376658284507142	0.376658284507142	0.376658284507142
sdi	42	Central Europe	1952	22	All Ages	3	Both	0.489599688092586	0.489599688092586	0.489599688092586
sdi	43	Albania	1952	22	All Ages	3	Both	0.353129026717177	0.353129026717177	0.353129026717177
sdi	44	Bosnia and Herzegovina	1952	22	All Ages	3	Both	0.301110903831056	0.301110903831056	0.301110903831056
sdi	45	Bulgaria	1952	22	All Ages	3	Both	0.478951903990752	0.478951903990752	0.478951903990752
sdi	46	Croatia	1952	22	All Ages	3	Both	0.478223844305338	0.478223844305338	0.478223844305338
sdi	47	Czechia	1952	22	All Ages	3	Both	0.580801048869157	0.580801048869157	0.580801048869157
sdi	48	Hungary	1952	22	All Ages	3	Both	0.507027403941227	0.507027403941227	0.507027403941227
sdi	49	North Macedonia	1952	22	All Ages	3	Both	0.419761690903006	0.419761690903006	0.419761690903006
sdi	50	Montenegro	1952	22	All Ages	3	Both	0.466452019306959	0.466452019306959	0.466452019306959
sdi	51	Poland	1952	22	All Ages	3	Both	0.496412027340164	0.496412027340164	0.496412027340164
sdi	52	Romania	1952	22	All Ages	3	Both	0.42075663419446	0.42075663419446	0.42075663419446
sdi	53	Serbia	1952	22	All Ages	3	Both	0.484454318384764	0.484454318384764	0.484454318384764
sdi	54	Slovakia	1952	22	All Ages	3	Both	0.530676899926381	0.530676899926381	0.530676899926381
sdi	55	Slovenia	1952	22	All Ages	3	Both	0.568758718422025	0.568758718422025	0.568758718422025
sdi	56	Eastern Europe	1952	22	All Ages	3	Both	0.562886232422877	0.562886232422877	0.562886232422877
sdi	57	Belarus	1952	22	All Ages	3	Both	0.495503232659969	0.495503232659969	0.495503232659969
sdi	58	Estonia	1952	22	All Ages	3	Both	0.57063201791125	0.57063201791125	0.57063201791125
sdi	59	Latvia	1952	22	All Ages	3	Both	0.579417859169046	0.579417859169046	0.579417859169046
sdi	60	Lithuania	1952	22	All Ages	3	Both	0.519538802598355	0.519538802598355	0.519538802598355
sdi	61	Republic of Moldova	1952	22	All Ages	3	Both	0.476129036449072	0.476129036449072	0.476129036449072
sdi	62	Russian Federation	1952	22	All Ages	3	Both	0.567377134045442	0.567377134045442	0.567377134045442
sdi	63	Ukraine	1952	22	All Ages	3	Both	0.560524555114717	0.560524555114717	0.560524555114717
sdi	64	High-income	1952	22	All Ages	3	Both	0.590418687464893	0.590418687464893	0.590418687464893
sdi	65	High-income Asia Pacific	1952	22	All Ages	3	Both	0.523797484923796	0.523797484923796	0.523797484923796
sdi	66	Brunei Darussalam	1952	22	All Ages	3	Both	0.372549891710449	0.372549891710449	0.372549891710449
sdi	67	Japan	1952	22	All Ages	3	Both	0.563978184845173	0.563978184845173	0.563978184845173
sdi	68	Republic of Korea	1952	22	All Ages	3	Both	0.30877131423403	0.30877131423403	0.30877131423403
sdi	69	Singapore	1952	22	All Ages	3	Both	0.309000754490723	0.309000754490723	0.309000754490723
sdi	70	Australasia	1952	22	All Ages	3	Both	0.564216631617123	0.564216631617123	0.564216631617123
sdi	71	Australia	1952	22	All Ages	3	Both	0.554132352693917	0.554132352693917	0.554132352693917
sdi	72	New Zealand	1952	22	All Ages	3	Both	0.598681682698043	0.598681682698043	0.598681682698043
sdi	73	Western Europe	1952	22	All Ages	3	Both	0.588782083965927	0.588782083965927	0.588782083965927
sdi	74	Andorra	1952	22	All Ages	3	Both	0.617280861118957	0.617280861118957	0.617280861118957
sdi	75	Austria	1952	22	All Ages	3	Both	0.605690107100281	0.605690107100281	0.605690107100281
sdi	76	Belgium	1952	22	All Ages	3	Both	0.577168567186339	0.577168567186339	0.577168567186339
sdi	77	Cyprus	1952	22	All Ages	3	Both	0.461172077007294	0.461172077007294	0.461172077007294
sdi	78	Denmark	1952	22	All Ages	3	Both	0.633048055473202	0.633048055473202	0.633048055473202
sdi	79	Finland	1952	22	All Ages	3	Both	0.569593435986398	0.569593435986398	0.569593435986398
sdi	80	France	1952	22	All Ages	3	Both	0.549253909584284	0.549253909584284	0.549253909584284
sdi	81	Germany	1952	22	All Ages	3	Both	0.650650846356874	0.650650846356874	0.650650846356874
sdi	82	Greece	1952	22	All Ages	3	Both	0.516162780744109	0.516162780744109	0.516162780744109
sdi	83	Iceland	1952	22	All Ages	3	Both	0.558867391684591	0.558867391684591	0.558867391684591
sdi	84	Ireland	1952	22	All Ages	3	Both	0.583078409906071	0.583078409906071	0.583078409906071
sdi	85	Israel	1952	22	All Ages	3	Both	0.501822688852997	0.501822688852997	0.501822688852997
sdi	86	Italy	1952	22	All Ages	3	Both	0.534460989622026	0.534460989622026	0.534460989622026
sdi	87	Luxembourg	1952	22	All Ages	3	Both	0.64437896744327	0.64437896744327	0.64437896744327
sdi	88	Malta	1952	22	All Ages	3	Both	0.426136678685594	0.426136678685594	0.426136678685594
sdi	89	Netherlands	1952	22	All Ages	3	Both	0.653474961516691	0.653474961516691	0.653474961516691
sdi	90	Norway	1952	22	All Ages	3	Both	0.652454377392144	0.652454377392144	0.652454377392144
sdi	91	Portugal	1952	22	All Ages	3	Both	0.427600868387609	0.427600868387609	0.427600868387609
sdi	92	Spain	1952	22	All Ages	3	Both	0.446604756591352	0.446604756591352	0.446604756591352
sdi	93	Sweden	1952	22	All Ages	3	Both	0.644020619423296	0.644020619423296	0.644020619423296
sdi	94	Switzerland	1952	22	All Ages	3	Both	0.752691140965472	0.752691140965472	0.752691140965472
sdi	95	United Kingdom	1952	22	All Ages	3	Both	0.592040926814063	0.592040926814063	0.592040926814063
sdi	96	Southern Latin America	1952	22	All Ages	3	Both	0.473956852496463	0.473956852496463	0.473956852496463
sdi	97	Argentina	1952	22	All Ages	3	Both	0.483157905091141	0.483157905091141	0.483157905091141
sdi	98	Chile	1952	22	All Ages	3	Both	0.442526612229342	0.442526612229342	0.442526612229342
sdi	99	Uruguay	1952	22	All Ages	3	Both	0.482161313177422	0.482161313177422	0.482161313177422
sdi	100	High-income North America	1952	22	All Ages	3	Both	0.607941610843566	0.607941610843566	0.607941610843566
sdi	101	Canada	1952	22	All Ages	3	Both	0.613632384165689	0.613632384165689	0.613632384165689
sdi	102	United States of America	1952	22	All Ages	3	Both	0.606821297552999	0.606821297552999	0.606821297552999
sdi	103	Latin America and Caribbean	1952	22	All Ages	3	Both	0.284564057771474	0.284564057771474	0.284564057771474
sdi	104	Caribbean	1952	22	All Ages	3	Both	0.331208180821279	0.331208180821279	0.331208180821279
sdi	105	Antigua and Barbuda	1952	22	All Ages	3	Both	0.334452880457714	0.334452880457714	0.334452880457714
sdi	106	Bahamas	1952	22	All Ages	3	Both	0.478718820990141	0.478718820990141	0.478718820990141
sdi	107	Barbados	1952	22	All Ages	3	Both	0.404636180981661	0.404636180981661	0.404636180981661
sdi	108	Belize	1952	22	All Ages	3	Both	0.286628059401618	0.286628059401618	0.286628059401618
sdi	109	Cuba	1952	22	All Ages	3	Both	0.388092490018175	0.388092490018175	0.388092490018175
sdi	110	Dominica	1952	22	All Ages	3	Both	0.3758440086124	0.3758440086124	0.3758440086124
sdi	111	Dominican Republic	1952	22	All Ages	3	Both	0.17046018840856	0.17046018840856	0.17046018840856
sdi	112	Grenada	1952	22	All Ages	3	Both	0.225890494535945	0.225890494535945	0.225890494535945
sdi	113	Guyana	1952	22	All Ages	3	Both	0.290237875025631	0.290237875025631	0.290237875025631
sdi	114	Haiti	1952	22	All Ages	3	Both	0.188646270126285	0.188646270126285	0.188646270126285
sdi	115	Jamaica	1952	22	All Ages	3	Both	0.362993937515915	0.362993937515915	0.362993937515915
sdi	116	Saint Lucia	1952	22	All Ages	3	Both	0.280052405590246	0.280052405590246	0.280052405590246
sdi	117	Saint Vincent and the Grenadines	1952	22	All Ages	3	Both	0.24110115827094	0.24110115827094	0.24110115827094
sdi	118	Suriname	1952	22	All Ages	3	Both	0.282033979698055	0.282033979698055	0.282033979698055
sdi	119	Trinidad and Tobago	1952	22	All Ages	3	Both	0.394695284140392	0.394695284140392	0.394695284140392
sdi	120	Andean Latin America	1952	22	All Ages	3	Both	0.296869181401939	0.296869181401939	0.296869181401939
sdi	121	Bolivia (Plurinational State of)	1952	22	All Ages	3	Both	0.253836369029754	0.253836369029754	0.253836369029754
sdi	122	Ecuador	1952	22	All Ages	3	Both	0.328740616965968	0.328740616965968	0.328740616965968
sdi	123	Peru	1952	22	All Ages	3	Both	0.296501383302248	0.296501383302248	0.296501383302248
sdi	124	Central Latin America	1952	22	All Ages	3	Both	0.283462847018585	0.283462847018585	0.283462847018585
sdi	125	Colombia	1952	22	All Ages	3	Both	0.277093840210932	0.277093840210932	0.277093840210932
sdi	126	Costa Rica	1952	22	All Ages	3	Both	0.316046172152591	0.316046172152591	0.316046172152591
sdi	127	El Salvador	1952	22	All Ages	3	Both	0.19638195278281	0.19638195278281	0.19638195278281
sdi	128	Guatemala	1952	22	All Ages	3	Both	0.207577319021031	0.207577319021031	0.207577319021031
sdi	129	Honduras	1952	22	All Ages	3	Both	0.187212882658882	0.187212882658882	0.187212882658882
sdi	130	Mexico	1952	22	All Ages	3	Both	0.292508665323199	0.292508665323199	0.292508665323199
sdi	131	Nicaragua	1952	22	All Ages	3	Both	0.216432216190993	0.216432216190993	0.216432216190993
sdi	132	Panama	1952	22	All Ages	3	Both	0.321301650483937	0.321301650483937	0.321301650483937
sdi	133	Venezuela (Bolivarian Republic of)	1952	22	All Ages	3	Both	0.32399740522732	0.32399740522732	0.32399740522732
sdi	134	Tropical Latin America	1952	22	All Ages	3	Both	0.261502900630407	0.261502900630407	0.261502900630407
sdi	135	Brazil	1952	22	All Ages	3	Both	0.260498007661677	0.260498007661677	0.260498007661677
sdi	136	Paraguay	1952	22	All Ages	3	Both	0.300412269796463	0.300412269796463	0.300412269796463
sdi	137	North Africa and Middle East	1952	22	All Ages	3	Both	0.200315434082878	0.200315434082878	0.200315434082878
sdi	138	North Africa and Middle East	1952	22	All Ages	3	Both	0.200315434082878	0.200315434082878	0.200315434082878
sdi	139	Algeria	1952	22	All Ages	3	Both	0.147796192938458	0.147796192938458	0.147796192938458
sdi	140	Bahrain	1952	22	All Ages	3	Both	0.242760404935749	0.242760404935749	0.242760404935749
sdi	141	Egypt	1952	22	All Ages	3	Both	0.236534617457965	0.236534617457965	0.236534617457965
sdi	142	Iran (Islamic Republic of)	1952	22	All Ages	3	Both	0.174925009825968	0.174925009825968	0.174925009825968
sdi	143	Iraq	1952	22	All Ages	3	Both	0.166522960619661	0.166522960619661	0.166522960619661
sdi	144	Jordan	1952	22	All Ages	3	Both	0.126453273695183	0.126453273695183	0.126453273695183
sdi	145	Kuwait	1952	22	All Ages	3	Both	0.334686446669444	0.334686446669444	0.334686446669444
sdi	146	Lebanon	1952	22	All Ages	3	Both	0.293800128630944	0.293800128630944	0.293800128630944
sdi	147	Libya	1952	22	All Ages	3	Both	0.160329916236234	0.160329916236234	0.160329916236234
sdi	148	Morocco	1952	22	All Ages	3	Both	0.105028714744659	0.105028714744659	0.105028714744659
sdi	149	Palestine	1952	22	All Ages	3	Both	0.150400151415185	0.150400151415185	0.150400151415185
sdi	150	Oman	1952	22	All Ages	3	Both	0.136008212112304	0.136008212112304	0.136008212112304
sdi	151	Qatar	1952	22	All Ages	3	Both	0.276727830123154	0.276727830123154	0.276727830123154
sdi	152	Saudi Arabia	1952	22	All Ages	3	Both	0.214391015507804	0.214391015507804	0.214391015507804
sdi	153	Syrian Arab Republic	1952	22	All Ages	3	Both	0.164852905383454	0.164852905383454	0.164852905383454
sdi	154	Tunisia	1952	22	All Ages	3	Both	0.160512228246691	0.160512228246691	0.160512228246691
sdi	155	Türkiye	1952	22	All Ages	3	Both	0.252623377968778	0.252623377968778	0.252623377968778
sdi	156	United Arab Emirates	1952	22	All Ages	3	Both	0.205763353890211	0.205763353890211	0.205763353890211
sdi	157	Yemen	1952	22	All Ages	3	Both	0.0873751294225264	0.0873751294225264	0.0873751294225264
sdi	158	South Asia	1952	22	All Ages	3	Both	0.186537670811886	0.186537670811886	0.186537670811886
sdi	159	South Asia	1952	22	All Ages	3	Both	0.186537670811886	0.186537670811886	0.186537670811886
sdi	160	Afghanistan	1952	22	All Ages	3	Both	0.116750475152082	0.116750475152082	0.116750475152082
sdi	161	Bangladesh	1952	22	All Ages	3	Both	0.104586368663956	0.104586368663956	0.104586368663956
sdi	162	Bhutan	1952	22	All Ages	3	Both	0.0556605245032263	0.0556605245032263	0.0556605245032263
sdi	163	India	1952	22	All Ages	3	Both	0.194669825951928	0.194669825951928	0.194669825951928
sdi	164	Nepal	1952	22	All Ages	3	Both	0.101698190100232	0.101698190100232	0.101698190100232
sdi	165	Pakistan	1952	22	All Ages	3	Both	0.156256217412517	0.156256217412517	0.156256217412517
sdi	166	Sub-Saharan Africa	1952	22	All Ages	3	Both	0.161379893178283	0.161379893178283	0.161379893178283
sdi	167	Central Sub-Saharan Africa	1952	22	All Ages	3	Both	0.158438311403968	0.158438311403968	0.158438311403968
sdi	168	Angola	1952	22	All Ages	3	Both	0.137398723564917	0.137398723564917	0.137398723564917
sdi	169	Central African Republic	1952	22	All Ages	3	Both	0.110238950251145	0.110238950251145	0.110238950251145
sdi	170	Congo	1952	22	All Ages	3	Both	0.172224515716913	0.172224515716913	0.172224515716913
sdi	171	Democratic Republic of the Congo	1952	22	All Ages	3	Both	0.155475122208846	0.155475122208846	0.155475122208846
sdi	172	Equatorial Guinea	1952	22	All Ages	3	Both	0.110560526013608	0.110560526013608	0.110560526013608
sdi	173	Gabon	1952	22	All Ages	3	Both	0.170160212808112	0.170160212808112	0.170160212808112
sdi	174	Eastern Sub-Saharan Africa	1952	22	All Ages	3	Both	0.12181158842627	0.12181158842627	0.12181158842627
sdi	175	Burundi	1952	22	All Ages	3	Both	0.1046961790688	0.1046961790688	0.1046961790688
sdi	176	Comoros	1952	22	All Ages	3	Both	0.124358189686989	0.124358189686989	0.124358189686989
sdi	177	Djibouti	1952	22	All Ages	3	Both	0.169891563152429	0.169891563152429	0.169891563152429
sdi	178	Eritrea	1952	22	All Ages	3	Both	0.0720887974323859	0.0720887974323859	0.0720887974323859
sdi	179	Ethiopia	1952	22	All Ages	3	Both	0.0595186041995421	0.0595186041995421	0.0595186041995421
sdi	180	Kenya	1952	22	All Ages	3	Both	0.129201313310279	0.129201313310279	0.129201313310279
sdi	181	Madagascar	1952	22	All Ages	3	Both	0.141163877923153	0.141163877923153	0.141163877923153
sdi	182	Malawi	1952	22	All Ages	3	Both	0.141625048497899	0.141625048497899	0.141625048497899
sdi	183	Mauritius	1952	22	All Ages	3	Both	0.304094441027997	0.304094441027997	0.304094441027997
sdi	184	Mozambique	1952	22	All Ages	3	Both	0.0955467982123661	0.0955467982123661	0.0955467982123661
sdi	185	Rwanda	1952	22	All Ages	3	Both	0.130969476878403	0.130969476878403	0.130969476878403
sdi	186	Seychelles	1952	22	All Ages	3	Both	0.375293215247367	0.375293215247367	0.375293215247367
sdi	187	Somalia	1952	22	All Ages	3	Both	0.0615910288973144	0.0615910288973144	0.0615910288973144
sdi	189	United Republic of Tanzania	1952	22	All Ages	3	Both	0.108547864702877	0.108547864702877	0.108547864702877
sdi	190	Uganda	1952	22	All Ages	3	Both	0.103238493693886	0.103238493693886	0.103238493693886
sdi	191	Zambia	1952	22	All Ages	3	Both	0.138695488963122	0.138695488963122	0.138695488963122
sdi	192	Southern Sub-Saharan Africa	1952	22	All Ages	3	Both	0.300632588257522	0.300632588257522	0.300632588257522
sdi	193	Botswana	1952	22	All Ages	3	Both	0.13942644121645	0.13942644121645	0.13942644121645
sdi	194	Lesotho	1952	22	All Ages	3	Both	0.164078672772235	0.164078672772235	0.164078672772235
sdi	195	Namibia	1952	22	All Ages	3	Both	0.222177190739018	0.222177190739018	0.222177190739018
sdi	196	South Africa	1952	22	All Ages	3	Both	0.331300019177455	0.331300019177455	0.331300019177455
sdi	197	Eswatini	1952	22	All Ages	3	Both	0.14708289169453	0.14708289169453	0.14708289169453
sdi	198	Zimbabwe	1952	22	All Ages	3	Both	0.187040187426201	0.187040187426201	0.187040187426201
sdi	199	Western Sub-Saharan Africa	1952	22	All Ages	3	Both	0.144290465365109	0.144290465365109	0.144290465365109
sdi	200	Benin	1952	22	All Ages	3	Both	0.110064543291216	0.110064543291216	0.110064543291216
sdi	201	Burkina Faso	1952	22	All Ages	3	Both	0.0568747780353816	0.0568747780353816	0.0568747780353816
sdi	202	Cameroon	1952	22	All Ages	3	Both	0.140571920742037	0.140571920742037	0.140571920742037
sdi	203	Cabo Verde	1952	22	All Ages	3	Both	0.135061297488715	0.135061297488715	0.135061297488715
sdi	204	Chad	1952	22	All Ages	3	Both	0.0591431176420153	0.0591431176420153	0.0591431176420153
sdi	205	Côte d'Ivoire	1952	22	All Ages	3	Both	0.120496059023881	0.120496059023881	0.120496059023881
sdi	206	Gambia	1952	22	All Ages	3	Both	0.123070245365257	0.123070245365257	0.123070245365257
sdi	207	Ghana	1952	22	All Ages	3	Both	0.24704337569152	0.24704337569152	0.24704337569152
sdi	208	Guinea	1952	22	All Ages	3	Both	0.0622021853230086	0.0622021853230086	0.0622021853230086
sdi	209	Guinea-Bissau	1952	22	All Ages	3	Both	0.0692667808251382	0.0692667808251382	0.0692667808251382
sdi	210	Liberia	1952	22	All Ages	3	Both	0.147303768000009	0.147303768000009	0.147303768000009
sdi	211	Mali	1952	22	All Ages	3	Both	0.0606223774869563	0.0606223774869563	0.0606223774869563
sdi	212	Mauritania	1952	22	All Ages	3	Both	0.18433452037087	0.18433452037087	0.18433452037087
sdi	213	Niger	1952	22	All Ages	3	Both	0.0465069117157111	0.0465069117157111	0.0465069117157111
sdi	214	Nigeria	1952	22	All Ages	3	Both	0.156954708039321	0.156954708039321	0.156954708039321
sdi	215	Sao Tome and Principe	1952	22	All Ages	3	Both	0.182200595693601	0.182200595693601	0.182200595693601
sdi	216	Senegal	1952	22	All Ages	3	Both	0.107080044182513	0.107080044182513	0.107080044182513
sdi	217	Sierra Leone	1952	22	All Ages	3	Both	0.119131591083977	0.119131591083977	0.119131591083977
sdi	218	Togo	1952	22	All Ages	3	Both	0.107489840802639	0.107489840802639	0.107489840802639
sdi	298	American Samoa	1952	22	All Ages	3	Both	0.497417258201208	0.497417258201208	0.497417258201208
sdi	305	Bermuda	1952	22	All Ages	3	Both	0.432121064193502	0.432121064193502	0.432121064193502
sdi	320	Cook Islands	1952	22	All Ages	3	Both	0.343695711384596	0.343695711384596	0.343695711384596
sdi	349	Greenland	1952	22	All Ages	3	Both	0.559958500014293	0.559958500014293	0.559958500014293
sdi	351	Guam	1952	22	All Ages	3	Both	0.550162707710907	0.550162707710907	0.550162707710907
sdi	367	Monaco	1952	22	All Ages	3	Both	0.695490291551777	0.695490291551777	0.695490291551777
sdi	369	Nauru	1952	22	All Ages	3	Both	0.406623898248934	0.406623898248934	0.406623898248934
sdi	374	Niue	1952	22	All Ages	3	Both	0.347744767690774	0.347744767690774	0.347744767690774
sdi	376	Northern Mariana Islands	1952	22	All Ages	3	Both	0.459672033839493	0.459672033839493	0.459672033839493
sdi	380	Palau	1952	22	All Ages	3	Both	0.435174128410293	0.435174128410293	0.435174128410293
sdi	385	Puerto Rico	1952	22	All Ages	3	Both	0.41443437159862	0.41443437159862	0.41443437159862
sdi	393	Saint Kitts and Nevis	1952	22	All Ages	3	Both	0.316769546941655	0.316769546941655	0.316769546941655
sdi	396	San Marino	1952	22	All Ages	3	Both	0.651386011016375	0.651386011016375	0.651386011016375
sdi	413	Tokelau	1952	22	All Ages	3	Both	0.304036251607021	0.304036251607021	0.304036251607021
sdi	416	Tuvalu	1952	22	All Ages	3	Both	0.269840981361958	0.269840981361958	0.269840981361958
sdi	422	United States Virgin Islands	1952	22	All Ages	3	Both	0.44128168822277	0.44128168822277	0.44128168822277
sdi	433	Northern Ireland	1952	22	All Ages	3	Both	0.495716886039012	0.495716886039012	0.495716886039012
sdi	434	Scotland	1952	22	All Ages	3	Both	0.58298082205574	0.58298082205574	0.58298082205574
sdi	435	South Sudan	1952	22	All Ages	3	Both	0.133675350459587	0.133675350459587	0.133675350459587
sdi	482	Eastern Cape	1952	22	All Ages	3	Both	0.275565595250127	0.275565595250127	0.275565595250127
sdi	483	Free State	1952	22	All Ages	3	Both	0.315391516861936	0.315391516861936	0.315391516861936
sdi	484	Gauteng	1952	22	All Ages	3	Both	0.454888297678092	0.454888297678092	0.454888297678092
sdi	485	KwaZulu-Natal	1952	22	All Ages	3	Both	0.282711422931899	0.282711422931899	0.282711422931899
sdi	486	Limpopo	1952	22	All Ages	3	Both	0.199037771518031	0.199037771518031	0.199037771518031
sdi	487	Mpumalanga	1952	22	All Ages	3	Both	0.221738343725599	0.221738343725599	0.221738343725599
sdi	488	North-West	1952	22	All Ages	3	Both	0.277332523622303	0.277332523622303	0.277332523622303
sdi	489	Northern Cape	1952	22	All Ages	3	Both	0.332072216529214	0.332072216529214	0.332072216529214
sdi	490	Western Cape	1952	22	All Ages	3	Both	0.469362249052666	0.469362249052666	0.469362249052666
sdi	522	Sudan	1952	22	All Ages	3	Both	0.139381871630393	0.139381871630393	0.139381871630393
sdi	523	Alabama	1952	22	All Ages	3	Both	0.54307358417212	0.54307358417212	0.54307358417212
sdi	524	Alaska	1952	22	All Ages	3	Both	0.582312224861005	0.582312224861005	0.582312224861005
sdi	525	Arizona	1952	22	All Ages	3	Both	0.596586534324209	0.596586534324209	0.596586534324209
sdi	526	Arkansas	1952	22	All Ages	3	Both	0.536460496287964	0.536460496287964	0.536460496287964
sdi	527	California	1952	22	All Ages	3	Both	0.644024895688847	0.644024895688847	0.644024895688847
sdi	528	Colorado	1952	22	All Ages	3	Both	0.633984834372619	0.633984834372619	0.633984834372619
sdi	529	Connecticut	1952	22	All Ages	3	Both	0.655721374341087	0.655721374341087	0.655721374341087
sdi	530	Delaware	1952	22	All Ages	3	Both	0.622386456245991	0.622386456245991	0.622386456245991
sdi	531	District of Columbia	1952	22	All Ages	3	Both	0.65014840230996	0.65014840230996	0.65014840230996
sdi	532	Florida	1952	22	All Ages	3	Both	0.6027183410061	0.6027183410061	0.6027183410061
sdi	533	Georgia	1952	22	All Ages	3	Both	0.53785079107769	0.53785079107769	0.53785079107769
sdi	534	Hawaii	1952	22	All Ages	3	Both	0.607053008145223	0.607053008145223	0.607053008145223
sdi	535	Idaho	1952	22	All Ages	3	Both	0.586515748732288	0.586515748732288	0.586515748732288
sdi	536	Illinois	1952	22	All Ages	3	Both	0.622586500293046	0.622586500293046	0.622586500293046
sdi	537	Indiana	1952	22	All Ages	3	Both	0.600286334177736	0.600286334177736	0.600286334177736
sdi	538	Iowa	1952	22	All Ages	3	Both	0.617548541051899	0.617548541051899	0.617548541051899
sdi	539	Kansas	1952	22	All Ages	3	Both	0.620147718081821	0.620147718081821	0.620147718081821
sdi	540	Kentucky	1952	22	All Ages	3	Both	0.544706180032221	0.544706180032221	0.544706180032221
sdi	541	Louisiana	1952	22	All Ages	3	Both	0.536018259366259	0.536018259366259	0.536018259366259
sdi	542	Maine	1952	22	All Ages	3	Both	0.585112271183691	0.585112271183691	0.585112271183691
sdi	543	Maryland	1952	22	All Ages	3	Both	0.62759048402342	0.62759048402342	0.62759048402342
sdi	544	Massachusetts	1952	22	All Ages	3	Both	0.662073966227425	0.662073966227425	0.662073966227425
sdi	545	Michigan	1952	22	All Ages	3	Both	0.612057153714948	0.612057153714948	0.612057153714948
sdi	546	Minnesota	1952	22	All Ages	3	Both	0.627786313028754	0.627786313028754	0.627786313028754
sdi	547	Mississippi	1952	22	All Ages	3	Both	0.506653312213626	0.506653312213626	0.506653312213626
sdi	548	Missouri	1952	22	All Ages	3	Both	0.596241905520748	0.596241905520748	0.596241905520748
sdi	549	Montana	1952	22	All Ages	3	Both	0.616290138730985	0.616290138730985	0.616290138730985
sdi	550	Nebraska	1952	22	All Ages	3	Both	0.623679337930615	0.623679337930615	0.623679337930615
sdi	551	Nevada	1952	22	All Ages	3	Both	0.606483526864222	0.606483526864222	0.606483526864222
sdi	552	New Hampshire	1952	22	All Ages	3	Both	0.611224752648295	0.611224752648295	0.611224752648295
sdi	553	New Jersey	1952	22	All Ages	3	Both	0.646616129177988	0.646616129177988	0.646616129177988
sdi	554	New Mexico	1952	22	All Ages	3	Both	0.56613541727972	0.56613541727972	0.56613541727972
sdi	555	New York	1952	22	All Ages	3	Both	0.640648455822246	0.640648455822246	0.640648455822246
sdi	556	North Carolina	1952	22	All Ages	3	Both	0.55457841514335	0.55457841514335	0.55457841514335
sdi	557	North Dakota	1952	22	All Ages	3	Both	0.580356280643159	0.580356280643159	0.580356280643159
sdi	558	Ohio	1952	22	All Ages	3	Both	0.60773975266982	0.60773975266982	0.60773975266982
sdi	559	Oklahoma	1952	22	All Ages	3	Both	0.577536586021277	0.577536586021277	0.577536586021277
sdi	560	Oregon	1952	22	All Ages	3	Both	0.63451611700669	0.63451611700669	0.63451611700669
sdi	561	Pennsylvania	1952	22	All Ages	3	Both	0.622707649059562	0.622707649059562	0.622707649059562
sdi	562	Rhode Island	1952	22	All Ages	3	Both	0.616489046231483	0.616489046231483	0.616489046231483
sdi	563	South Carolina	1952	22	All Ages	3	Both	0.540709662206395	0.540709662206395	0.540709662206395
sdi	564	South Dakota	1952	22	All Ages	3	Both	0.59213729177104	0.59213729177104	0.59213729177104
sdi	565	Tennessee	1952	22	All Ages	3	Both	0.549077479923827	0.549077479923827	0.549077479923827
sdi	566	Texas	1952	22	All Ages	3	Both	0.568435690053115	0.568435690053115	0.568435690053115
sdi	567	Utah	1952	22	All Ages	3	Both	0.617998699618917	0.617998699618917	0.617998699618917
sdi	568	Vermont	1952	22	All Ages	3	Both	0.6022947371294	0.6022947371294	0.6022947371294
sdi	569	Virginia	1952	22	All Ages	3	Both	0.597490133859015	0.597490133859015	0.597490133859015
sdi	570	Washington	1952	22	All Ages	3	Both	0.635987678172133	0.635987678172133	0.635987678172133
sdi	571	West Virginia	1952	22	All Ages	3	Both	0.55979907875302	0.55979907875302	0.55979907875302
sdi	572	Wisconsin	1952	22	All Ages	3	Both	0.623224282666669	0.623224282666669	0.623224282666669
sdi	573	Wyoming	1952	22	All Ages	3	Both	0.600639906711563	0.600639906711563	0.600639906711563
sdi	4618	North East England	1952	22	All Ages	3	Both	0.549439771890146	0.549439771890146	0.549439771890146
sdi	4619	North West England	1952	22	All Ages	3	Both	0.573379782665485	0.573379782665485	0.573379782665485
sdi	4620	Yorkshire and the Humber	1952	22	All Ages	3	Both	0.557267812605067	0.557267812605067	0.557267812605067
sdi	4621	East Midlands	1952	22	All Ages	3	Both	0.558136960650793	0.558136960650793	0.558136960650793
sdi	4622	West Midlands	1952	22	All Ages	3	Both	0.55292069586197	0.55292069586197	0.55292069586197
sdi	4623	East of England	1952	22	All Ages	3	Both	0.586096107838445	0.586096107838445	0.586096107838445
sdi	4624	Greater London	1952	22	All Ages	3	Both	0.626893337565126	0.626893337565126	0.626893337565126
sdi	4625	South East England	1952	22	All Ages	3	Both	0.641325459969671	0.641325459969671	0.641325459969671
sdi	4626	South West England	1952	22	All Ages	3	Both	0.610379378809723	0.610379378809723	0.610379378809723
sdi	4636	Wales	1952	22	All Ages	3	Both	0.563583524708675	0.563583524708675	0.563583524708675
sdi	4643	Aguascalientes	1952	22	All Ages	3	Both	0.283106226641696	0.283106226641696	0.283106226641696
sdi	4644	Baja California	1952	22	All Ages	3	Both	0.3433357826435	0.3433357826435	0.3433357826435
sdi	4645	Baja California Sur	1952	22	All Ages	3	Both	0.314490061931521	0.314490061931521	0.314490061931521
sdi	4646	Campeche	1952	22	All Ages	3	Both	0.285503353980107	0.285503353980107	0.285503353980107
sdi	4647	Coahuila	1952	22	All Ages	3	Both	0.308485407842491	0.308485407842491	0.308485407842491
sdi	4648	Colima	1952	22	All Ages	3	Both	0.272698310785072	0.272698310785072	0.272698310785072
sdi	4649	Chiapas	1952	22	All Ages	3	Both	0.238068496162056	0.238068496162056	0.238068496162056
sdi	4650	Chihuahua	1952	22	All Ages	3	Both	0.305793538470536	0.305793538470536	0.305793538470536
sdi	4651	Mexico City	1952	22	All Ages	3	Both	0.407131602132077	0.407131602132077	0.407131602132077
sdi	4652	Durango	1952	22	All Ages	3	Both	0.261865251365846	0.261865251365846	0.261865251365846
sdi	4653	Guanajuato	1952	22	All Ages	3	Both	0.236863691898566	0.236863691898566	0.236863691898566
sdi	4654	Guerrero	1952	22	All Ages	3	Both	0.216973086977546	0.216973086977546	0.216973086977546
sdi	4655	Hidalgo	1952	22	All Ages	3	Both	0.239764323615408	0.239764323615408	0.239764323615408
sdi	4656	Jalisco	1952	22	All Ages	3	Both	0.296504851217002	0.296504851217002	0.296504851217002
sdi	4657	México	1952	22	All Ages	3	Both	0.286477130116043	0.286477130116043	0.286477130116043
sdi	4658	Michoacán de Ocampo	1952	22	All Ages	3	Both	0.239299989247691	0.239299989247691	0.239299989247691
sdi	4659	Morelos	1952	22	All Ages	3	Both	0.292581638817903	0.292581638817903	0.292581638817903
sdi	4660	Nayarit	1952	22	All Ages	3	Both	0.243781806639989	0.243781806639989	0.243781806639989
sdi	4661	Nuevo León	1952	22	All Ages	3	Both	0.327791514690255	0.327791514690255	0.327791514690255
sdi	4662	Oaxaca	1952	22	All Ages	3	Both	0.235580913115861	0.235580913115861	0.235580913115861
sdi	4663	Puebla	1952	22	All Ages	3	Both	0.257746065771788	0.257746065771788	0.257746065771788
sdi	4664	Querétaro	1952	22	All Ages	3	Both	0.263544286002452	0.263544286002452	0.263544286002452
sdi	4665	Quintana Roo	1952	22	All Ages	3	Both	0.259566307552928	0.259566307552928	0.259566307552928
sdi	4666	San Luis Potosí	1952	22	All Ages	3	Both	0.25312415904751	0.25312415904751	0.25312415904751
sdi	4667	Sinaloa	1952	22	All Ages	3	Both	0.269813425221345	0.269813425221345	0.269813425221345
sdi	4668	Sonora	1952	22	All Ages	3	Both	0.316822423328061	0.316822423328061	0.316822423328061
sdi	4669	Tabasco	1952	22	All Ages	3	Both	0.243768154582575	0.243768154582575	0.243768154582575
sdi	4670	Tamaulipas	1952	22	All Ages	3	Both	0.311103862656128	0.311103862656128	0.311103862656128
sdi	4671	Tlaxcala	1952	22	All Ages	3	Both	0.238404372209006	0.238404372209006	0.238404372209006
sdi	4672	Veracruz de Ignacio de la Llave	1952	22	All Ages	3	Both	0.274791106793124	0.274791106793124	0.274791106793124
sdi	4673	Yucatán	1952	22	All Ages	3	Both	0.300690594464207	0.300690594464207	0.300690594464207
sdi	4674	Zacatecas	1952	22	All Ages	3	Both	0.243458104150824	0.243458104150824	0.243458104150824
sdi	4709	Aceh	1952	22	All Ages	3	Both	0.226717067260461	0.226717067260461	0.226717067260461
sdi	4710	North Sumatra	1952	22	All Ages	3	Both	0.218185195494774	0.218185195494774	0.218185195494774
sdi	4711	West Sumatra	1952	22	All Ages	3	Both	0.213063364541011	0.213063364541011	0.213063364541011
sdi	4712	Riau	1952	22	All Ages	3	Both	0.244204011277796	0.244204011277796	0.244204011277796
sdi	4713	Jambi	1952	22	All Ages	3	Both	0.180687343861766	0.180687343861766	0.180687343861766
sdi	4714	South Sumatra	1952	22	All Ages	3	Both	0.21431567040206	0.21431567040206	0.21431567040206
sdi	4715	Bengkulu	1952	22	All Ages	3	Both	0.165744366388537	0.165744366388537	0.165744366388537
sdi	4716	Lampung	1952	22	All Ages	3	Both	0.163134479832097	0.163134479832097	0.163134479832097
sdi	4717	Bangka-Belitung Islands	1952	22	All Ages	3	Both	0.236517452500395	0.236517452500395	0.236517452500395
sdi	4718	Riau Islands	1952	22	All Ages	3	Both	0.319875983829063	0.319875983829063	0.319875983829063
sdi	4719	North Kalimantan	1952	22	All Ages	3	Both	0.331936322617262	0.331936322617262	0.331936322617262
sdi	4720	Jakarta	1952	22	All Ages	3	Both	0.315467437594106	0.315467437594106	0.315467437594106
sdi	4721	West Java	1952	22	All Ages	3	Both	0.202807617878272	0.202807617878272	0.202807617878272
sdi	4722	Central Java	1952	22	All Ages	3	Both	0.184365679561447	0.184365679561447	0.184365679561447
sdi	4723	Yogyakarta	1952	22	All Ages	3	Both	0.180683538729249	0.180683538729249	0.180683538729249
sdi	4724	East Java	1952	22	All Ages	3	Both	0.191863488875424	0.191863488875424	0.191863488875424
sdi	4725	Banten	1952	22	All Ages	3	Both	0.229436341389492	0.229436341389492	0.229436341389492
sdi	4726	Bali	1952	22	All Ages	3	Both	0.181256114374295	0.181256114374295	0.181256114374295
sdi	4727	West Nusa Tenggara	1952	22	All Ages	3	Both	0.120268058140807	0.120268058140807	0.120268058140807
sdi	4728	East Nusa Tenggara	1952	22	All Ages	3	Both	0.149639544706444	0.149639544706444	0.149639544706444
sdi	4729	West Kalimantan	1952	22	All Ages	3	Both	0.153725400581869	0.153725400581869	0.153725400581869
sdi	4730	Central Kalimantan	1952	22	All Ages	3	Both	0.221544712601543	0.221544712601543	0.221544712601543
sdi	4731	South Kalimantan	1952	22	All Ages	3	Both	0.186838796910176	0.186838796910176	0.186838796910176
sdi	4732	East Kalimantan	1952	22	All Ages	3	Both	0.251653315313031	0.251653315313031	0.251653315313031
sdi	4733	North Sulawesi	1952	22	All Ages	3	Both	0.216068135105295	0.216068135105295	0.216068135105295
sdi	4734	Central Sulawesi	1952	22	All Ages	3	Both	0.171907215069199	0.171907215069199	0.171907215069199
sdi	4735	South Sulawesi	1952	22	All Ages	3	Both	0.162291176815299	0.162291176815299	0.162291176815299
sdi	4736	Southeast Sulawesi	1952	22	All Ages	3	Both	0.136747424855082	0.136747424855082	0.136747424855082
sdi	4737	Gorontalo	1952	22	All Ages	3	Both	0.179669335358565	0.179669335358565	0.179669335358565
sdi	4738	West Sulawesi	1952	22	All Ages	3	Both	0.187913575597268	0.187913575597268	0.187913575597268
sdi	4739	Maluku	1952	22	All Ages	3	Both	0.246593908125177	0.246593908125177	0.246593908125177
sdi	4740	North Maluku	1952	22	All Ages	3	Both	0.167869255670356	0.167869255670356	0.167869255670356
sdi	4741	West Papua	1952	22	All Ages	3	Both	0.255853132037243	0.255853132037243	0.255853132037243
sdi	4742	Papua	1952	22	All Ages	3	Both	0.259790741595476	0.259790741595476	0.259790741595476
sdi	4749	England	1952	22	All Ages	3	Both	0.594096165035689	0.594096165035689	0.594096165035689
sdi	4750	Acre	1952	22	All Ages	3	Both	0.156522630396403	0.156522630396403	0.156522630396403
sdi	4751	Alagoas	1952	22	All Ages	3	Both	0.158638714989412	0.158638714989412	0.158638714989412
sdi	4752	Amazonas	1952	22	All Ages	3	Both	0.217081783259175	0.217081783259175	0.217081783259175
sdi	4753	Amapá	1952	22	All Ages	3	Both	0.215394117979905	0.215394117979905	0.215394117979905
sdi	4754	Bahia	1952	22	All Ages	3	Both	0.179386736934427	0.179386736934427	0.179386736934427
sdi	4755	Ceará	1952	22	All Ages	3	Both	0.18094574732364	0.18094574732364	0.18094574732364
sdi	4756	Distrito Federal	1952	22	All Ages	3	Both	0.3554527816718	0.3554527816718	0.3554527816718
sdi	4757	Espírito Santo	1952	22	All Ages	3	Both	0.225923820711355	0.225923820711355	0.225923820711355
sdi	4758	Goiás	1952	22	All Ages	3	Both	0.176255582383584	0.176255582383584	0.176255582383584
sdi	4759	Maranhão	1952	22	All Ages	3	Both	0.140042599573593	0.140042599573593	0.140042599573593
sdi	4760	Minas Gerais	1952	22	All Ages	3	Both	0.241363686153002	0.241363686153002	0.241363686153002
sdi	4761	Mato Grosso do Sul	1952	22	All Ages	3	Both	0.237577286014182	0.237577286014182	0.237577286014182
sdi	4762	Mato Grosso	1952	22	All Ages	3	Both	0.247264810106175	0.247264810106175	0.247264810106175
sdi	4763	Pará	1952	22	All Ages	3	Both	0.208289949085235	0.208289949085235	0.208289949085235
sdi	4764	Paraíba	1952	22	All Ages	3	Both	0.182434721646476	0.182434721646476	0.182434721646476
sdi	4765	Paraná	1952	22	All Ages	3	Both	0.25518587465769	0.25518587465769	0.25518587465769
sdi	4766	Pernambuco	1952	22	All Ages	3	Both	0.188674533587865	0.188674533587865	0.188674533587865
sdi	4767	Piaui	1952	22	All Ages	3	Both	0.137779221745897	0.137779221745897	0.137779221745897
sdi	4768	Rio de Janeiro	1952	22	All Ages	3	Both	0.359243556313413	0.359243556313413	0.359243556313413
sdi	4769	Rio Grande do Norte	1952	22	All Ages	3	Both	0.185585294610977	0.185585294610977	0.185585294610977
sdi	4770	Rondônia	1952	22	All Ages	3	Both	0.218891432121487	0.218891432121487	0.218891432121487
sdi	4771	Roraima	1952	22	All Ages	3	Both	0.240456312171279	0.240456312171279	0.240456312171279
sdi	4772	Rio Grande do Sul	1952	22	All Ages	3	Both	0.312952954764121	0.312952954764121	0.312952954764121
sdi	4773	Santa Catarina	1952	22	All Ages	3	Both	0.281735751053171	0.281735751053171	0.281735751053171
sdi	4774	Sergipe	1952	22	All Ages	3	Both	0.186593638686937	0.186593638686937	0.186593638686937
sdi	4775	São Paulo	1952	22	All Ages	3	Both	0.334875767961581	0.334875767961581	0.334875767961581
sdi	4776	Tocantins	1952	22	All Ages	3	Both	0.160889380069755	0.160889380069755	0.160889380069755
sdi	4841	Andhra Pradesh	1952	22	All Ages	3	Both	0.178303550011989	0.178303550011989	0.178303550011989
sdi	4842	Arunachal Pradesh	1952	22	All Ages	3	Both	0.140510054554965	0.140510054554965	0.140510054554965
sdi	4843	Assam	1952	22	All Ages	3	Both	0.175569894408546	0.175569894408546	0.175569894408546
sdi	4844	Bihar	1952	22	All Ages	3	Both	0.160476467752091	0.160476467752091	0.160476467752091
sdi	4846	Chhattisgarh	1952	22	All Ages	3	Both	0.15041011351183	0.15041011351183	0.15041011351183
sdi	4849	Delhi	1952	22	All Ages	3	Both	0.34145696943545	0.34145696943545	0.34145696943545
sdi	4850	Goa	1952	22	All Ages	3	Both	0.310703379655381	0.310703379655381	0.310703379655381
sdi	4851	Gujarat	1952	22	All Ages	3	Both	0.21058882981123	0.21058882981123	0.21058882981123
sdi	4852	Haryana	1952	22	All Ages	3	Both	0.190968692763048	0.190968692763048	0.190968692763048
sdi	4853	Himachal Pradesh	1952	22	All Ages	3	Both	0.168715675501603	0.168715675501603	0.168715675501603
sdi	4854	Jammu & Kashmir and Ladakh	1952	22	All Ages	3	Both	0.185565224647331	0.185565224647331	0.185565224647331
sdi	4855	Jharkhand	1952	22	All Ages	3	Both	0.161135552685842	0.161135552685842	0.161135552685842
sdi	4856	Karnataka	1952	22	All Ages	3	Both	0.208576211418369	0.208576211418369	0.208576211418369
sdi	4857	Kerala	1952	22	All Ages	3	Both	0.254398714113946	0.254398714113946	0.254398714113946
sdi	4859	Madhya Pradesh	1952	22	All Ages	3	Both	0.143730817307295	0.143730817307295	0.143730817307295
sdi	4860	Maharashtra	1952	22	All Ages	3	Both	0.243388508298341	0.243388508298341	0.243388508298341
sdi	4861	Manipur	1952	22	All Ages	3	Both	0.177965541174187	0.177965541174187	0.177965541174187
sdi	4862	Meghalaya	1952	22	All Ages	3	Both	0.19216699177823	0.19216699177823	0.19216699177823
sdi	4863	Mizoram	1952	22	All Ages	3	Both	0.21357310574805	0.21357310574805	0.21357310574805
sdi	4864	Nagaland	1952	22	All Ages	3	Both	0.202551186483142	0.202551186483142	0.202551186483142
sdi	4865	Odisha	1952	22	All Ages	3	Both	0.155981212095076	0.155981212095076	0.155981212095076
sdi	4867	Punjab	1952	22	All Ages	3	Both	0.232757065182484	0.232757065182484	0.232757065182484
sdi	4868	Rajasthan	1952	22	All Ages	3	Both	0.15501453706383	0.15501453706383	0.15501453706383
sdi	4869	Sikkim	1952	22	All Ages	3	Both	0.156424309459883	0.156424309459883	0.156424309459883
sdi	4870	Tamil Nadu	1952	22	All Ages	3	Both	0.220261318485955	0.220261318485955	0.220261318485955
sdi	4871	Telangana	1952	22	All Ages	3	Both	0.149613992485904	0.149613992485904	0.149613992485904
sdi	4872	Tripura	1952	22	All Ages	3	Both	0.207669697926915	0.207669697926915	0.207669697926915
sdi	4873	Uttar Pradesh	1952	22	All Ages	3	Both	0.162203932052325	0.162203932052325	0.162203932052325
sdi	4874	Uttarakhand	1952	22	All Ages	3	Both	0.204962537472043	0.204962537472043	0.204962537472043
sdi	4875	West Bengal	1952	22	All Ages	3	Both	0.219473276986706	0.219473276986706	0.219473276986706
sdi	4910	Oslo	1952	22	All Ages	3	Both	0.71174260675875	0.71174260675875	0.71174260675875
sdi	4920	Rogaland	1952	22	All Ages	3	Both	0.645721503713558	0.645721503713558	0.645721503713558
sdi	4923	Møre og Romsdal	1952	22	All Ages	3	Both	0.629758681069622	0.629758681069622	0.629758681069622
sdi	4926	Nordland	1952	22	All Ages	3	Both	0.616748978063164	0.616748978063164	0.616748978063164
sdi	4940	Sweden except Stockholm	1952	22	All Ages	3	Both	0.630993663676523	0.630993663676523	0.630993663676523
sdi	4944	Stockholm	1952	22	All Ages	3	Both	0.709702157615396	0.709702157615396	0.709702157615396
sdi	35424	Hokkaidō	1952	22	All Ages	3	Both	0.559704846853888	0.559704846853888	0.559704846853888
sdi	35425	Aomori	1952	22	All Ages	3	Both	0.504489751089996	0.504489751089996	0.504489751089996
sdi	35426	Iwate	1952	22	All Ages	3	Both	0.506109803055892	0.506109803055892	0.506109803055892
sdi	35427	Miyagi	1952	22	All Ages	3	Both	0.54252639091197	0.54252639091197	0.54252639091197
sdi	35428	Akita	1952	22	All Ages	3	Both	0.528565200120235	0.528565200120235	0.528565200120235
sdi	35429	Yamagata	1952	22	All Ages	3	Both	0.51834431273878	0.51834431273878	0.51834431273878
sdi	35430	Fukushima	1952	22	All Ages	3	Both	0.519916773944286	0.519916773944286	0.519916773944286
sdi	35431	Ibaraki	1952	22	All Ages	3	Both	0.52933433239384	0.52933433239384	0.52933433239384
sdi	35432	Tochigi	1952	22	All Ages	3	Both	0.543397272369421	0.543397272369421	0.543397272369421
sdi	35433	Gunma	1952	22	All Ages	3	Both	0.53691692322646	0.53691692322646	0.53691692322646
sdi	35434	Saitama	1952	22	All Ages	3	Both	0.544091308776559	0.544091308776559	0.544091308776559
sdi	35435	Chiba	1952	22	All Ages	3	Both	0.546650155366051	0.546650155366051	0.546650155366051
sdi	35436	Tōkyō	1952	22	All Ages	3	Both	0.665085910147915	0.665085910147915	0.665085910147915
sdi	35437	Kanagawa	1952	22	All Ages	3	Both	0.60511544018021	0.60511544018021	0.60511544018021
sdi	35438	Niigata	1952	22	All Ages	3	Both	0.529846128311201	0.529846128311201	0.529846128311201
sdi	35439	Toyama	1952	22	All Ages	3	Both	0.548000953881975	0.548000953881975	0.548000953881975
sdi	35440	Ishikawa	1952	22	All Ages	3	Both	0.537561189976674	0.537561189976674	0.537561189976674
sdi	35441	Fukui	1952	22	All Ages	3	Both	0.535063008127127	0.535063008127127	0.535063008127127
sdi	35442	Yamanashi	1952	22	All Ages	3	Both	0.539981810813234	0.539981810813234	0.539981810813234
sdi	35443	Nagano	1952	22	All Ages	3	Both	0.543817018708822	0.543817018708822	0.543817018708822
sdi	35444	Gifu	1952	22	All Ages	3	Both	0.545087412553887	0.545087412553887	0.545087412553887
sdi	35445	Shizuoka	1952	22	All Ages	3	Both	0.557974366778816	0.557974366778816	0.557974366778816
sdi	35446	Aichi	1952	22	All Ages	3	Both	0.574377246535298	0.574377246535298	0.574377246535298
sdi	35447	Mie	1952	22	All Ages	3	Both	0.545924786475175	0.545924786475175	0.545924786475175
sdi	35448	Shiga	1952	22	All Ages	3	Both	0.560692665912666	0.560692665912666	0.560692665912666
sdi	35449	Kyōto	1952	22	All Ages	3	Both	0.587126479180072	0.587126479180072	0.587126479180072
sdi	35450	Ōsaka	1952	22	All Ages	3	Both	0.600586254419132	0.600586254419132	0.600586254419132
sdi	35451	Hyōgo	1952	22	All Ages	3	Both	0.590591432196603	0.590591432196603	0.590591432196603
sdi	35452	Nara	1952	22	All Ages	3	Both	0.572414239090654	0.572414239090654	0.572414239090654
sdi	35453	Wakayama	1952	22	All Ages	3	Both	0.553570310219371	0.553570310219371	0.553570310219371
sdi	35454	Tottori	1952	22	All Ages	3	Both	0.539916411274091	0.539916411274091	0.539916411274091
sdi	35455	Shimane	1952	22	All Ages	3	Both	0.518247492339675	0.518247492339675	0.518247492339675
sdi	35456	Okayama	1952	22	All Ages	3	Both	0.547457275555683	0.547457275555683	0.547457275555683
sdi	35457	Hiroshima	1952	22	All Ages	3	Both	0.562322711843885	0.562322711843885	0.562322711843885
sdi	35458	Yamaguchi	1952	22	All Ages	3	Both	0.564126585947932	0.564126585947932	0.564126585947932
sdi	35459	Tokushima	1952	22	All Ages	3	Both	0.525611290117525	0.525611290117525	0.525611290117525
sdi	35460	Kagawa	1952	22	All Ages	3	Both	0.550149818139102	0.550149818139102	0.550149818139102
sdi	35461	Ehime	1952	22	All Ages	3	Both	0.542759758955638	0.542759758955638	0.542759758955638
sdi	35462	Kōchi	1952	22	All Ages	3	Both	0.519285559293103	0.519285559293103	0.519285559293103
sdi	35463	Fukuoka	1952	22	All Ages	3	Both	0.576856609037444	0.576856609037444	0.576856609037444
sdi	35464	Saga	1952	22	All Ages	3	Both	0.532271328347675	0.532271328347675	0.532271328347675
sdi	35465	Nagasaki	1952	22	All Ages	3	Both	0.524643481803044	0.524643481803044	0.524643481803044
sdi	35466	Kumamoto	1952	22	All Ages	3	Both	0.523283219071214	0.523283219071214	0.523283219071214
sdi	35467	Ōita	1952	22	All Ages	3	Both	0.538932559762364	0.538932559762364	0.538932559762364
sdi	35468	Miyazaki	1952	22	All Ages	3	Both	0.513942709258446	0.513942709258446	0.513942709258446
sdi	35469	Kagoshima	1952	22	All Ages	3	Both	0.514104012681595	0.514104012681595	0.514104012681595
sdi	35470	Okinawa	1952	22	All Ages	3	Both	0.480855492874132	0.480855492874132	0.480855492874132
sdi	35617	Baringo	1952	22	All Ages	3	Both	0.102135150099204	0.102135150099204	0.102135150099204
sdi	35618	Bomet	1952	22	All Ages	3	Both	0.0785861511274788	0.0785861511274788	0.0785861511274788
sdi	35619	Bungoma	1952	22	All Ages	3	Both	0.0710919029615312	0.0710919029615312	0.0710919029615312
sdi	35620	Busia	1952	22	All Ages	3	Both	0.102481119240085	0.102481119240085	0.102481119240085
sdi	35621	Elgeyo-Marakwet	1952	22	All Ages	3	Both	0.0764266648569073	0.0764266648569073	0.0764266648569073
sdi	35622	Embu	1952	22	All Ages	3	Both	0.136736474737616	0.136736474737616	0.136736474737616
sdi	35623	Garissa	1952	22	All Ages	3	Both	0.0628923488798589	0.0628923488798589	0.0628923488798589
sdi	35624	Homa Bay	1952	22	All Ages	3	Both	0.10157546871437	0.10157546871437	0.10157546871437
sdi	35625	Isiolo	1952	22	All Ages	3	Both	0.0929573096364577	0.0929573096364577	0.0929573096364577
sdi	35626	Kajiado	1952	22	All Ages	3	Both	0.0879305929796807	0.0879305929796807	0.0879305929796807
sdi	35627	Kakamega	1952	22	All Ages	3	Both	0.0801787638707639	0.0801787638707639	0.0801787638707639
sdi	35628	Kericho	1952	22	All Ages	3	Both	0.100495865171112	0.100495865171112	0.100495865171112
sdi	35629	Kiambu	1952	22	All Ages	3	Both	0.165224417741638	0.165224417741638	0.165224417741638
sdi	35630	Kilifi	1952	22	All Ages	3	Both	0.113740693171277	0.113740693171277	0.113740693171277
sdi	35631	Kirinyaga	1952	22	All Ages	3	Both	0.120143600446756	0.120143600446756	0.120143600446756
sdi	35632	Kisii	1952	22	All Ages	3	Both	0.046768685404712	0.046768685404712	0.046768685404712
sdi	35633	Kisumu	1952	22	All Ages	3	Both	0.106470977142678	0.106470977142678	0.106470977142678
sdi	35634	Kitui	1952	22	All Ages	3	Both	0.0888820622084562	0.0888820622084562	0.0888820622084562
sdi	35635	Kwale	1952	22	All Ages	3	Both	0.102118909907662	0.102118909907662	0.102118909907662
sdi	35636	Laikipia	1952	22	All Ages	3	Both	0.132173608566761	0.132173608566761	0.132173608566761
sdi	35637	Lamu	1952	22	All Ages	3	Both	0.106796735758655	0.106796735758655	0.106796735758655
sdi	35638	Machakos	1952	22	All Ages	3	Both	0.149201433662116	0.149201433662116	0.149201433662116
sdi	35639	Makueni	1952	22	All Ages	3	Both	0.0963972822158849	0.0963972822158849	0.0963972822158849
sdi	35640	Mandera	1952	22	All Ages	3	Both	0.063102044446115	0.063102044446115	0.063102044446115
sdi	35641	Marsabit	1952	22	All Ages	3	Both	0.0934779060461286	0.0934779060461286	0.0934779060461286
sdi	35642	Meru	1952	22	All Ages	3	Both	0.114752270829933	0.114752270829933	0.114752270829933
sdi	35643	Migori	1952	22	All Ages	3	Both	0.148947254220781	0.148947254220781	0.148947254220781
sdi	35644	Mombasa	1952	22	All Ages	3	Both	0.185751865169804	0.185751865169804	0.185751865169804
sdi	35645	Murang'a	1952	22	All Ages	3	Both	0.145308156161176	0.145308156161176	0.145308156161176
sdi	35646	Nairobi	1952	22	All Ages	3	Both	0.259709927423767	0.259709927423767	0.259709927423767
sdi	35647	Nakuru	1952	22	All Ages	3	Both	0.141108858979328	0.141108858979328	0.141108858979328
sdi	35648	Nandi	1952	22	All Ages	3	Both	0.0944094303550021	0.0944094303550021	0.0944094303550021
sdi	35649	Narok	1952	22	All Ages	3	Both	0.0915467415990914	0.0915467415990914	0.0915467415990914
sdi	35650	Nyamira	1952	22	All Ages	3	Both	0.133030415205293	0.133030415205293	0.133030415205293
sdi	35651	Nyandarua	1952	22	All Ages	3	Both	0.0938862554686886	0.0938862554686886	0.0938862554686886
sdi	35652	Nyeri	1952	22	All Ages	3	Both	0.151330106023447	0.151330106023447	0.151330106023447
sdi	35653	Samburu	1952	22	All Ages	3	Both	0.0969368688120124	0.0969368688120124	0.0969368688120124
sdi	35654	Siaya	1952	22	All Ages	3	Both	0.0708338041675403	0.0708338041675403	0.0708338041675403
sdi	35655	Taita Taveta	1952	22	All Ages	3	Both	0.128672590974056	0.128672590974056	0.128672590974056
sdi	35656	Tana River	1952	22	All Ages	3	Both	0.0721197215913407	0.0721197215913407	0.0721197215913407
sdi	35657	Tharaka Nithi	1952	22	All Ages	3	Both	0.108010049082253	0.108010049082253	0.108010049082253
sdi	35658	Trans Nzoia	1952	22	All Ages	3	Both	0.14378079233558	0.14378079233558	0.14378079233558
sdi	35659	Turkana	1952	22	All Ages	3	Both	0.075145391635705	0.075145391635705	0.075145391635705
sdi	35660	Uasin Gishu	1952	22	All Ages	3	Both	0.132832595757617	0.132832595757617	0.132832595757617
sdi	35661	Vihiga	1952	22	All Ages	3	Both	0.13142306317512	0.13142306317512	0.13142306317512
[truncated: 50,993 more rows]
