# Supplementary material for: Analyzing and forecasting global cervical cancer burden based on WHO’s elimination strategy: insights and projections from a 1990–2021 global burden of disease (GBD) study covering 204 countries and territories
Source: J Adv Res. 2025 Sep 25;84:895–907. doi: 10.1016/j.jare.2025.09.038 (PMC13227222; doi:10.1016/j.jare.2025.09.038)
Supplement: Supplementary Data 5 [file mmc5.zip › IHME_GBD_SDI_2021_SDI_1990_2021_Y2024M05D16.XLSX]

## Sheet: sheet1
Socio-demographic Index values for all estimated GBD 2021 locations, 1990-2021
Location	1990	1991	1992	1993	1994	1995	1996	1997	1998	1999	2000	2001	2002	2003	2004	2005	2006	2007	2008	2009	2010	2011	2012	2013	2014	2015	2016	2017	2018	2019	2020	2021
Global	0.525529	0.530272	0.534637	0.538598	0.542389	0.546328	0.550703	0.555139	0.559381	0.563738	0.568003	0.571778	0.575688	0.579907	0.584379	0.588979	0.593757	0.598641	0.60337	0.607759	0.612952	0.617759	0.621845	0.626343	0.630982	0.635441	0.640154	0.645564	0.651048	0.656576	0.661344	0.665821
Central Europe, eastern Europe, and central Asia	0.638317	0.644261	0.6503	0.654984	0.658896	0.663231	0.667399	0.671062	0.674442	0.678044	0.682043	0.686165	0.690411	0.69548	0.701414	0.707072	0.712224	0.717222	0.722555	0.72728	0.732078	0.736078	0.739675	0.743288	0.746657	0.749877	0.75336	0.757098	0.76076	0.764227	0.766837	0.769466
Central Asia	0.553362	0.555148	0.55727	0.560083	0.5627	0.565586	0.568761	0.571766	0.574659	0.578121	0.582156	0.586646	0.591457	0.59653	0.601737	0.607294	0.613078	0.619105	0.62493	0.630103	0.635296	0.640314	0.644674	0.648888	0.653	0.656818	0.660312	0.663577	0.666666	0.669837	0.672487	0.675164
Armenia	0.544415	0.547562	0.548975	0.551215	0.553784	0.556816	0.560538	0.564627	0.569557	0.574323	0.579438	0.585419	0.592711	0.600809	0.609032	0.61776	0.626688	0.635871	0.644432	0.649715	0.654812	0.659818	0.664833	0.669534	0.673932	0.678055	0.681746	0.68598	0.690277	0.694766	0.698269	0.701833
Azerbaijan	0.595986	0.595808	0.594651	0.593543	0.592089	0.589441	0.586316	0.583222	0.580393	0.579193	0.580021	0.582194	0.585716	0.590039	0.594646	0.602485	0.613771	0.626111	0.636901	0.645163	0.652057	0.657972	0.662897	0.667659	0.672163	0.676245	0.679808	0.683263	0.686561	0.689835	0.692605	0.694851
Georgia	0.656136	0.662113	0.665021	0.663467	0.658134	0.651364	0.644558	0.638526	0.633348	0.630278	0.630266	0.633388	0.63837	0.644066	0.648921	0.653616	0.658403	0.663698	0.668442	0.672449	0.677035	0.681567	0.685519	0.688603	0.692155	0.697316	0.703731	0.710875	0.717994	0.724536	0.729126	0.732474
Kazakhstan	0.589436	0.590968	0.596128	0.603138	0.610591	0.618574	0.626013	0.631167	0.635389	0.64018	0.64469	0.648397	0.651529	0.654836	0.658733	0.662944	0.667049	0.671367	0.676353	0.681607	0.686997	0.691759	0.695313	0.699054	0.703512	0.70823	0.712569	0.716027	0.718532	0.720798	0.722789	0.725144
Kyrgyzstan	0.519408	0.523747	0.527902	0.532431	0.536233	0.539053	0.541629	0.543341	0.543259	0.542867	0.543036	0.543806	0.544375	0.545649	0.547262	0.54826	0.549384	0.551146	0.553206	0.555124	0.556417	0.558923	0.561542	0.565777	0.570569	0.575463	0.580389	0.585766	0.591237	0.596502	0.6005	0.603979
Mongolia	0.46655	0.472199	0.477587	0.482727	0.488277	0.495007	0.501704	0.508558	0.514793	0.520781	0.52665	0.53262	0.538425	0.543972	0.549551	0.55468	0.559561	0.564237	0.568501	0.571342	0.574407	0.578601	0.583256	0.588081	0.592867	0.59686	0.600261	0.603722	0.607502	0.611251	0.61463	0.617622
Tajikistan	0.466155	0.472342	0.475745	0.478239	0.478726	0.477587	0.474346	0.470275	0.465342	0.460506	0.457061	0.456257	0.458808	0.46333	0.469154	0.474638	0.479652	0.484211	0.488441	0.492064	0.495894	0.49987	0.503954	0.507971	0.51199	0.515783	0.519897	0.524493	0.529154	0.53377	0.537691	0.541511
Turkmenistan	0.563127	0.564939	0.565588	0.567174	0.567289	0.567199	0.567061	0.565623	0.564405	0.564716	0.567421	0.571044	0.575596	0.58082	0.586712	0.593389	0.599896	0.606042	0.611923	0.617653	0.623235	0.629234	0.635263	0.641362	0.647542	0.653353	0.658946	0.664285	0.669434	0.674304	0.678298	0.682161
Uzbekistan	0.500242	0.501545	0.502905	0.506557	0.511019	0.516986	0.524393	0.532686	0.541279	0.549739	0.557522	0.564803	0.57169	0.578007	0.583943	0.589531	0.594498	0.599628	0.604889	0.610352	0.616098	0.621345	0.626202	0.630796	0.635257	0.639806	0.644231	0.648119	0.651918	0.655837	0.659124	0.662622
Central Europe	0.637272	0.643083	0.648772	0.65447	0.661219	0.667955	0.674121	0.680037	0.685968	0.692056	0.69878	0.705657	0.712001	0.717824	0.723494	0.728674	0.733476	0.738077	0.743148	0.748766	0.754919	0.760349	0.764803	0.768568	0.771755	0.774844	0.777817	0.781359	0.785476	0.789749	0.793111	0.796244
Albania	0.557773	0.555629	0.553108	0.552453	0.553764	0.557041	0.562249	0.566803	0.572534	0.578295	0.584664	0.592413	0.599866	0.606971	0.613864	0.62068	0.627486	0.634168	0.640766	0.646816	0.652654	0.658197	0.663557	0.66874	0.674113	0.679669	0.685037	0.690379	0.695567	0.700288	0.70379	0.70685
Bosnia and Herzegovina	0.541133	0.541346	0.539303	0.536032	0.533853	0.534026	0.545549	0.563565	0.58183	0.597997	0.610951	0.621989	0.632076	0.640635	0.647794	0.653859	0.659814	0.665579	0.671101	0.676033	0.680824	0.685399	0.689507	0.693509	0.697032	0.700446	0.704079	0.708053	0.712347	0.716857	0.720202	0.723078
Bulgaria	0.633446	0.643069	0.651187	0.659162	0.66743	0.674	0.678863	0.680221	0.678497	0.677447	0.681005	0.686487	0.691512	0.695566	0.699882	0.704471	0.708868	0.713192	0.717672	0.723677	0.730702	0.735749	0.739178	0.742136	0.745373	0.748979	0.752259	0.755666	0.759148	0.76236	0.76509	0.768151
Croatia	0.668906	0.674725	0.678093	0.678221	0.677548	0.677029	0.679507	0.685365	0.691366	0.696636	0.70304	0.709537	0.715383	0.72113	0.726328	0.732154	0.738067	0.743149	0.74847	0.754066	0.759472	0.763686	0.767405	0.771152	0.774479	0.777866	0.781444	0.785075	0.788671	0.792475	0.795462	0.798341
Czechia	0.681848	0.688003	0.697578	0.710853	0.72597	0.737982	0.746041	0.75168	0.757034	0.762429	0.767766	0.772167	0.776928	0.782448	0.787126	0.791334	0.794923	0.798254	0.801765	0.804962	0.808747	0.812055	0.81423	0.815615	0.816227	0.816565	0.817153	0.819068	0.822034	0.824784	0.826627	0.82845
Hungary	0.64942	0.653707	0.660383	0.667544	0.675051	0.683186	0.690883	0.697936	0.704203	0.709981	0.715805	0.722099	0.728385	0.734451	0.7401	0.745357	0.750515	0.754943	0.759317	0.763564	0.767329	0.769702	0.770784	0.771562	0.772575	0.774047	0.77615	0.779116	0.782084	0.78491	0.78762	0.790755
Montenegro	0.674226	0.674306	0.672665	0.668666	0.665012	0.662765	0.663415	0.665542	0.669025	0.672096	0.677307	0.683433	0.689939	0.696518	0.702998	0.709065	0.715459	0.722504	0.729982	0.736539	0.743348	0.75008	0.755578	0.760887	0.765777	0.770561	0.775201	0.779765	0.784409	0.789027	0.792554	0.795801
North Macedonia	0.609026	0.611337	0.612709	0.613195	0.614363	0.616995	0.620944	0.626224	0.632059	0.636687	0.641651	0.64805	0.655399	0.663409	0.671238	0.678047	0.684044	0.689729	0.695377	0.700453	0.705589	0.710593	0.715173	0.719671	0.72409	0.728604	0.733174	0.73734	0.741334	0.745194	0.74785	0.75063
Poland	0.627228	0.632671	0.640662	0.64895	0.658011	0.666679	0.674379	0.682588	0.690806	0.698536	0.706662	0.714831	0.722009	0.728155	0.733673	0.738429	0.742364	0.746009	0.750521	0.756427	0.763185	0.769407	0.774681	0.779434	0.783682	0.787445	0.790651	0.79453	0.799479	0.804791	0.808795	0.812043
Romania	0.619299	0.626796	0.630475	0.633801	0.638372	0.643719	0.648104	0.651226	0.654928	0.659545	0.665294	0.67202	0.678297	0.684075	0.690417	0.694999	0.699491	0.704524	0.710757	0.717445	0.723891	0.729018	0.733892	0.73788	0.740395	0.743474	0.747059	0.751117	0.755533	0.760284	0.764276	0.768454
Serbia	0.630511	0.638017	0.641972	0.642096	0.642223	0.64274	0.644846	0.647162	0.650246	0.655534	0.660753	0.665407	0.671511	0.678335	0.68682	0.696098	0.704945	0.713242	0.721505	0.729966	0.740091	0.750073	0.757105	0.762171	0.766043	0.769842	0.773654	0.77746	0.781495	0.785768	0.789183	0.792416
Slovakia	0.653854	0.658731	0.66583	0.675968	0.688136	0.697477	0.704405	0.711513	0.719059	0.726144	0.734046	0.741393	0.746791	0.751167	0.755837	0.761724	0.767673	0.772914	0.777197	0.781052	0.786254	0.791465	0.795456	0.797904	0.799619	0.800394	0.800878	0.802277	0.804357	0.806448	0.808306	0.810611
Slovenia	0.727464	0.732667	0.737392	0.741774	0.746235	0.750995	0.756349	0.762275	0.767729	0.773236	0.779578	0.786241	0.791806	0.796372	0.800962	0.805601	0.809709	0.813006	0.816347	0.818879	0.821178	0.823024	0.824337	0.825826	0.827799	0.829837	0.831368	0.833038	0.835472	0.838267	0.840374	0.842431
Eastern Europe	0.66425	0.671452	0.678753	0.683359	0.686012	0.689459	0.692791	0.695203	0.69694	0.698814	0.701011	0.703506	0.706727	0.712025	0.719215	0.726266	0.732617	0.738787	0.74545	0.75107	0.756606	0.761025	0.765423	0.770338	0.775092	0.779663	0.784805	0.790015	0.794486	0.798138	0.800505	0.802851
Belarus	0.622447	0.627038	0.632892	0.639394	0.644653	0.64896	0.652855	0.655627	0.657246	0.660171	0.664706	0.671333	0.678122	0.684869	0.692502	0.698985	0.705119	0.711497	0.719121	0.727293	0.734955	0.739504	0.743469	0.748529	0.753511	0.758206	0.764328	0.771131	0.776569	0.780508	0.782382	0.784485
Estonia	0.674968	0.685223	0.695587	0.703693	0.708456	0.713173	0.718813	0.724652	0.729027	0.733251	0.739713	0.746602	0.75263	0.757816	0.763224	0.769112	0.774452	0.781074	0.788599	0.794728	0.80083	0.806633	0.811109	0.814887	0.818771	0.823221	0.827364	0.830975	0.834566	0.838574	0.841817	0.844918
Latvia	0.680194	0.688117	0.696157	0.70525	0.712531	0.717639	0.72114	0.723747	0.725427	0.72722	0.730951	0.736294	0.74187	0.748168	0.755263	0.761929	0.76846	0.776482	0.786325	0.794504	0.798172	0.799081	0.801026	0.80266	0.803721	0.806986	0.811464	0.816923	0.82142	0.824782	0.8279	0.830664
Lithuania	0.668504	0.673234	0.680993	0.687481	0.691152	0.694734	0.698591	0.702841	0.707468	0.712834	0.719897	0.727134	0.733793	0.74123	0.74895	0.756352	0.763059	0.77023	0.778274	0.78569	0.793365	0.800925	0.807827	0.81322	0.817886	0.823113	0.829304	0.835872	0.841919	0.847906	0.852752	0.856484
Moldova	0.604252	0.607271	0.609665	0.614153	0.617604	0.620951	0.623114	0.62437	0.624117	0.622835	0.622005	0.622936	0.625875	0.629985	0.635395	0.641531	0.647996	0.654216	0.661047	0.666284	0.67199	0.678004	0.68298	0.688519	0.694105	0.699355	0.705145	0.711207	0.717244	0.723012	0.727711	0.732215
Russia	0.671601	0.680099	0.688068	0.692036	0.694145	0.697854	0.701468	0.703753	0.705199	0.706864	0.708644	0.71057	0.713461	0.718875	0.726305	0.733593	0.740065	0.746192	0.752623	0.75796	0.76332	0.767634	0.77192	0.776527	0.780618	0.784914	0.79033	0.795669	0.800108	0.803658	0.806011	0.808536
Ukraine	0.647461	0.65195	0.6576	0.662867	0.665506	0.66695	0.668105	0.669208	0.670322	0.670643	0.671095	0.672468	0.674543	0.678615	0.685381	0.692023	0.698093	0.704202	0.71098	0.716185	0.72102	0.724892	0.728817	0.734034	0.739884	0.743791	0.746858	0.750593	0.754452	0.75798	0.75993	0.760774
High income	0.75159	0.755898	0.76045	0.764678	0.768693	0.772363	0.775646	0.778714	0.781568	0.784495	0.787913	0.791478	0.794801	0.797577	0.800087	0.802177	0.804038	0.806419	0.809493	0.812836	0.816526	0.820039	0.823312	0.826445	0.829542	0.832972	0.836547	0.840198	0.843884	0.847533	0.849868	0.851885
Australasia	0.731234	0.734915	0.739006	0.743426	0.747726	0.752015	0.756387	0.76099	0.7653	0.769521	0.773791	0.778074	0.78248	0.786285	0.789428	0.791722	0.792857	0.79395	0.796402	0.799932	0.804112	0.808161	0.812464	0.817349	0.821647	0.825611	0.829457	0.832924	0.836619	0.840582	0.843333	0.845514
Australia	0.725983	0.72976	0.733901	0.738375	0.742847	0.747427	0.751992	0.756634	0.761133	0.765698	0.770224	0.774663	0.779361	0.7836	0.787017	0.789616	0.791156	0.792533	0.795293	0.799174	0.803562	0.80752	0.811644	0.816454	0.820841	0.824861	0.82856	0.831798	0.835355	0.839317	0.842051	0.844253
New Zealand	0.752322	0.755616	0.759461	0.763635	0.767119	0.769998	0.773575	0.778206	0.781731	0.784429	0.78766	0.791426	0.79452	0.796287	0.798177	0.799107	0.798457	0.798448	0.79967	0.801728	0.805133	0.80976	0.814958	0.820146	0.823909	0.827462	0.831844	0.836302	0.840598	0.844533	0.847399	0.849442
High-income Asia Pacific	0.767804	0.773333	0.778834	0.783967	0.789028	0.794099	0.798863	0.803128	0.806831	0.810469	0.814089	0.817545	0.82111	0.824636	0.828074	0.831062	0.833766	0.836546	0.83928	0.841771	0.844682	0.847722	0.850693	0.853671	0.856612	0.859603	0.862733	0.86587	0.869073	0.872219	0.874437	0.876767
Brunei	0.666082	0.671234	0.676703	0.682175	0.687394	0.692471	0.697602	0.702944	0.70863	0.714851	0.721552	0.728535	0.735344	0.741578	0.747312	0.752482	0.757319	0.761643	0.765714	0.769602	0.773219	0.776632	0.780217	0.784017	0.787733	0.791368	0.794981	0.79831	0.801437	0.804499	0.807424	0.810234
Japan	0.790254	0.794616	0.799156	0.802973	0.806689	0.810511	0.813871	0.816676	0.819016	0.821067	0.822939	0.824723	0.826937	0.829392	0.832037	0.834289	0.836222	0.838294	0.840301	0.842134	0.844362	0.84675	0.849061	0.851357	0.853693	0.856097	0.858698	0.861393	0.864237	0.867148	0.869107	0.871242
Aichi	0.800855	0.805714	0.810526	0.814429	0.818157	0.821992	0.825359	0.82798	0.830021	0.831753	0.833246	0.834907	0.83709	0.839406	0.84195	0.844272	0.84666	0.849204	0.851117	0.852777	0.854637	0.856833	0.859326	0.861948	0.864605	0.867237	0.870037	0.872907	0.8759	0.878893	0.880919	0.883049
Akita	0.743856	0.747575	0.751582	0.755273	0.759436	0.764014	0.768511	0.772346	0.775569	0.778279	0.780546	0.782797	0.785419	0.788164	0.790944	0.79314	0.794413	0.795732	0.797174	0.798842	0.800866	0.803263	0.805854	0.808613	0.811547	0.814415	0.817649	0.820981	0.824355	0.827673	0.829844	0.832249
Aomori	0.734632	0.738221	0.742504	0.746331	0.750746	0.755391	0.75933	0.762402	0.765052	0.767595	0.769875	0.772279	0.775271	0.778511	0.781879	0.784477	0.786808	0.789067	0.791064	0.793247	0.795892	0.798854	0.801774	0.804342	0.807056	0.809936	0.813181	0.816564	0.820079	0.823525	0.825864	0.828344
Chiba	0.788717	0.793423	0.798192	0.802193	0.806286	0.810243	0.81386	0.816765	0.818997	0.820582	0.821902	0.822967	0.824477	0.826419	0.828578	0.83035	0.831727	0.833388	0.835138	0.836736	0.838615	0.840537	0.84236	0.844474	0.846576	0.848634	0.850842	0.853093	0.85545	0.857946	0.859472	0.861293
Ehime	0.756008	0.759776	0.764179	0.768345	0.7727	0.777227	0.781699	0.785532	0.789125	0.792193	0.794882	0.79715	0.799483	0.802036	0.804784	0.806636	0.807645	0.808722	0.809901	0.811419	0.813555	0.816155	0.818224	0.820406	0.82277	0.825507	0.828682	0.831958	0.835433	0.838876	0.84114	0.843502
Fukui	0.766482	0.770996	0.77592	0.780108	0.784392	0.788688	0.792784	0.796523	0.79977	0.802614	0.805203	0.807426	0.809883	0.812427	0.814961	0.817231	0.819442	0.821979	0.824622	0.827135	0.829914	0.832656	0.834741	0.836678	0.838476	0.840576	0.843117	0.845855	0.848785	0.851845	0.853836	0.856143
Fukuoka	0.781941	0.785543	0.789629	0.793282	0.797044	0.80088	0.804437	0.807589	0.810293	0.812685	0.814821	0.816674	0.818967	0.821512	0.824085	0.826074	0.827117	0.828349	0.829699	0.831355	0.833631	0.83594	0.838034	0.839925	0.841819	0.843862	0.846146	0.848605	0.851387	0.854301	0.856233	0.858348
Fukushima	0.749067	0.752896	0.757341	0.760913	0.76466	0.768846	0.77256	0.775575	0.777882	0.780011	0.781826	0.78361	0.786462	0.789648	0.793279	0.796252	0.798608	0.800836	0.802852	0.804878	0.807085	0.808943	0.811021	0.813403	0.816369	0.819454	0.823034	0.826998	0.831258	0.835393	0.838163	0.840941
Gifu	0.77061	0.775167	0.779921	0.784064	0.787935	0.791899	0.795714	0.798845	0.801413	0.803599	0.805583	0.807572	0.809831	0.812387	0.815011	0.817237	0.819119	0.821057	0.822963	0.824666	0.82678	0.829107	0.83145	0.833618	0.835876	0.838198	0.840759	0.843401	0.846212	0.849136	0.851123	0.853347
Gunma	0.772669	0.776842	0.781302	0.785127	0.78911	0.793289	0.796753	0.799747	0.801984	0.803737	0.805042	0.806443	0.808917	0.811968	0.81494	0.817274	0.819117	0.821226	0.823304	0.825479	0.828264	0.831237	0.833996	0.836863	0.839948	0.843152	0.846455	0.84973	0.853139	0.856564	0.858806	0.861111
Hiroshima	0.78874	0.792997	0.797721	0.801686	0.805564	0.809687	0.813435	0.816491	0.818883	0.820972	0.822972	0.824678	0.826643	0.828941	0.831364	0.833359	0.834573	0.836048	0.83731	0.838661	0.840539	0.842943	0.845106	0.847401	0.850061	0.852995	0.856092	0.85915	0.862311	0.865491	0.867659	0.869909
Hokkaidō	0.766619	0.770545	0.775002	0.778998	0.783027	0.787104	0.790624	0.793473	0.795841	0.797972	0.799858	0.801784	0.804274	0.806973	0.809746	0.811638	0.812678	0.813779	0.814943	0.816263	0.817995	0.819928	0.821889	0.823891	0.826075	0.828415	0.831003	0.833703	0.836541	0.839532	0.841554	0.843744
Hyōgo	0.793422	0.797854	0.802558	0.80674	0.810592	0.815021	0.818936	0.821964	0.824276	0.826205	0.827898	0.829191	0.830633	0.8321	0.833806	0.835134	0.83627	0.837523	0.838957	0.84023	0.8423	0.844485	0.84658	0.848783	0.851174	0.853663	0.856257	0.858897	0.861596	0.864347	0.866173	0.86817
Ibaraki	0.771923	0.77624	0.780829	0.784864	0.789198	0.793405	0.796816	0.79962	0.801658	0.803335	0.804987	0.806527	0.80886	0.811556	0.814275	0.816436	0.818773	0.821632	0.824386	0.826867	0.829813	0.832852	0.835595	0.837937	0.840322	0.842916	0.845842	0.848944	0.852222	0.855478	0.857592	0.859805
Ishikawa	0.772257	0.777744	0.783049	0.787478	0.791675	0.796129	0.80036	0.80386	0.807072	0.810199	0.813152	0.8158	0.81838	0.820918	0.823555	0.825733	0.826895	0.828022	0.82927	0.830312	0.831677	0.833158	0.834854	0.836991	0.839389	0.842072	0.84509	0.848178	0.851466	0.854749	0.856971	0.859379
Iwate	0.736185	0.740022	0.74475	0.748975	0.753614	0.758466	0.762701	0.766129	0.768944	0.771691	0.774133	0.776069	0.778716	0.781716	0.785098	0.787757	0.789323	0.790994	0.792805	0.794776	0.797076	0.799886	0.802949	0.806207	0.809777	0.813368	0.817363	0.82154	0.825693	0.829619	0.832304	0.83498
Kagawa	0.771183	0.77605	0.781313	0.785691	0.789987	0.794422	0.797921	0.800639	0.803052	0.805152	0.807139	0.809248	0.811881	0.814613	0.817596	0.819692	0.820872	0.82217	0.823752	0.825774	0.828077	0.830936	0.83367	0.836036	0.838524	0.841123	0.844132	0.847155	0.850269	0.853404	0.855557	0.857818
Kagoshima	0.743332	0.747341	0.751621	0.755297	0.759208	0.763289	0.766955	0.770188	0.773109	0.775891	0.778449	0.780877	0.783733	0.786612	0.789432	0.791649	0.793271	0.795358	0.797373	0.799249	0.801523	0.804015	0.806526	0.808994	0.811572	0.814368	0.817371	0.820384	0.823665	0.827132	0.829539	0.832047
Kanagawa	0.817022	0.821083	0.825156	0.82864	0.832065	0.835578	0.839006	0.841826	0.843998	0.845619	0.846948	0.848062	0.849481	0.851245	0.853159	0.854831	0.856596	0.858641	0.860618	0.861911	0.863674	0.865507	0.867136	0.86864	0.870016	0.871613	0.87339	0.875301	0.877423	0.879677	0.88103	0.882654
Kōchi	0.742004	0.745306	0.749419	0.753381	0.757899	0.762672	0.767032	0.770866	0.774273	0.777452	0.780453	0.78342	0.786654	0.789619	0.792219	0.794049	0.795413	0.796806	0.798413	0.800232	0.802575	0.805249	0.807745	0.810306	0.813022	0.81595	0.819252	0.822725	0.826328	0.829899	0.832364	0.834906
Kumamoto	0.753731	0.75762	0.761919	0.765364	0.768827	0.772482	0.775352	0.777633	0.779396	0.781053	0.78293	0.785062	0.78783	0.790916	0.793988	0.796322	0.797541	0.798912	0.800416	0.801898	0.803963	0.806509	0.809275	0.812086	0.814939	0.817674	0.820663	0.823647	0.826779	0.830037	0.832222	0.834537
Kyōto	0.799904	0.804111	0.808472	0.812385	0.816066	0.819683	0.822926	0.825616	0.828035	0.830244	0.832573	0.834463	0.836609	0.839026	0.841658	0.843957	0.8457	0.847526	0.849083	0.850454	0.852274	0.854135	0.855908	0.857629	0.859653	0.862061	0.864524	0.866988	0.869571	0.872243	0.874041	0.876018
Mie	0.76383	0.768822	0.773943	0.77812	0.782166	0.786286	0.790483	0.79399	0.79687	0.799521	0.802119	0.804649	0.807646	0.810795	0.814219	0.817119	0.819462	0.821951	0.823904	0.825999	0.828617	0.831144	0.833783	0.836663	0.839626	0.842732	0.846017	0.849244	0.852536	0.85582	0.858125	0.860561
Miyagi	0.772502	0.777006	0.781843	0.785882	0.789944	0.793939	0.797153	0.79975	0.801736	0.803531	0.805234	0.806957	0.80928	0.811995	0.814899	0.81739	0.819277	0.820948	0.822576	0.82421	0.826185	0.828424	0.831393	0.834526	0.837897	0.841346	0.844973	0.848541	0.851996	0.855356	0.857591	0.859887
Miyazaki	0.739109	0.742498	0.746297	0.749475	0.752936	0.756755	0.760703	0.764436	0.76783	0.770984	0.773614	0.776047	0.779084	0.782229	0.785356	0.787456	0.788237	0.789397	0.790878	0.79255	0.794611	0.797205	0.799906	0.802746	0.805668	0.808545	0.811623	0.814664	0.817944	0.821461	0.823974	0.82659
Nagano	0.7766	0.780651	0.784829	0.788302	0.791793	0.795783	0.79954	0.802747	0.805407	0.807878	0.810265	0.812343	0.814487	0.816792	0.819337	0.8216	0.823513	0.825582	0.827507	0.829241	0.831311	0.833518	0.835395	0.837241	0.839329	0.841861	0.844715	0.847681	0.850782	0.853968	0.856191	0.858578
Nagasaki	0.741966	0.745796	0.750452	0.754563	0.758831	0.763247	0.766908	0.769884	0.772444	0.774925	0.777181	0.779253	0.781663	0.784149	0.78682	0.789096	0.790254	0.79147	0.792808	0.794467	0.796868	0.799781	0.802657	0.805336	0.807847	0.810749	0.813963	0.817408	0.820954	0.824392	0.826743	0.829214
Nara	0.778495	0.783115	0.787717	0.791888	0.796021	0.800103	0.80419	0.807484	0.810068	0.812419	0.814657	0.816721	0.818925	0.821147	0.823319	0.825028	0.826074	0.827193	0.828462	0.829589	0.831279	0.832794	0.834362	0.836157	0.837949	0.839737	0.841733	0.843786	0.84606	0.848448	0.849935	0.851652
Niigata	0.755943	0.760144	0.764757	0.768691	0.772863	0.777317	0.781103	0.784394	0.787313	0.790064	0.792701	0.795365	0.798378	0.801361	0.804422	0.806976	0.80856	0.810279	0.811947	0.813666	0.815958	0.818463	0.821092	0.823872	0.8266	0.829189	0.831936	0.834767	0.837692	0.84074	0.842853	0.845152
Ōita	0.763945	0.768204	0.772857	0.776865	0.780927	0.785178	0.788782	0.792177	0.794961	0.797469	0.800075	0.802455	0.805364	0.808584	0.811737	0.813986	0.815285	0.816505	0.817803	0.818936	0.820889	0.82331	0.825615	0.827698	0.829942	0.832394	0.835229	0.838265	0.841454	0.844711	0.846939	0.849282
Okayama	0.777378	0.781781	0.78662	0.790512	0.794237	0.798187	0.801325	0.803913	0.806408	0.808773	0.810685	0.812815	0.815474	0.818186	0.820987	0.823436	0.825739	0.828099	0.830247	0.832233	0.83447	0.836995	0.839235	0.841507	0.843772	0.84628	0.848968	0.851821	0.854897	0.858074	0.860272	0.86256
Okinawa	0.735453	0.739066	0.743244	0.746808	0.750595	0.754517	0.757191	0.75908	0.76065	0.762282	0.764017	0.766448	0.770068	0.773788	0.777663	0.780785	0.782797	0.784472	0.786145	0.788189	0.790323	0.792594	0.794622	0.796847	0.799505	0.802309	0.805536	0.809063	0.812863	0.816697	0.819223	0.821803
Ōsaka	0.804616	0.809254	0.814293	0.818462	0.822327	0.826243	0.829397	0.831927	0.834078	0.835938	0.837433	0.838747	0.840377	0.842145	0.844113	0.845679	0.846828	0.848106	0.84946	0.850776	0.852584	0.854675	0.85666	0.858521	0.860514	0.862605	0.864903	0.867341	0.869936	0.872636	0.874434	0.876409
Saga	0.75102	0.754552	0.758989	0.763079	0.767195	0.771357	0.774823	0.777808	0.780496	0.783006	0.785232	0.787492	0.790478	0.793627	0.796788	0.799255	0.800529	0.802162	0.803911	0.805412	0.807489	0.80955	0.811368	0.813174	0.815231	0.817603	0.820355	0.823362	0.826684	0.830112	0.832456	0.834926
Saitama	0.782473	0.787026	0.791933	0.796063	0.79995	0.803741	0.807023	0.809774	0.811852	0.813468	0.814842	0.816048	0.817675	0.819752	0.822183	0.824368	0.826022	0.827672	0.829437	0.831084	0.833091	0.835249	0.837197	0.839249	0.841283	0.843351	0.845604	0.847958	0.850461	0.853007	0.854595	0.856371
Shiga	0.792941	0.79811	0.803657	0.808228	0.812631	0.816939	0.820599	0.823777	0.826136	0.828136	0.829864	0.831564	0.834279	0.837205	0.840086	0.842213	0.843515	0.845236	0.846893	0.848391	0.850335	0.852204	0.85418	0.856218	0.858272	0.860425	0.862717	0.865367	0.868088	0.870741	0.872423	0.874323
Shimane	0.739553	0.743603	0.748041	0.751888	0.756163	0.760865	0.76551	0.769777	0.773587	0.776878	0.779643	0.782327	0.785564	0.789111	0.792791	0.795525	0.797481	0.799616	0.801439	0.803066	0.805322	0.808324	0.81149	0.81451	0.8172	0.819956	0.823257	0.826534	0.83003	0.833621	0.836085	0.838672
Shizuoka	0.7802	0.784631	0.789107	0.792731	0.796358	0.800079	0.803574	0.806492	0.808829	0.810842	0.812922	0.814771	0.817412	0.820353	0.823382	0.825989	0.828167	0.830389	0.832534	0.834411	0.836666	0.839128	0.84157	0.844128	0.846621	0.849254	0.852159	0.855122	0.858149	0.861201	0.863251	0.86545
Tochigi	0.772234	0.776754	0.781632	0.785867	0.789942	0.794094	0.797502	0.800172	0.802235	0.803894	0.805409	0.807152	0.809634	0.812456	0.815567	0.818244	0.820391	0.82263	0.824767	0.827015	0.829702	0.832313	0.834705	0.837131	0.839901	0.843085	0.846435	0.849703	0.853134	0.856527	0.858795	0.861186
Tokushima	0.753899	0.758621	0.763702	0.767995	0.772177	0.77664	0.780695	0.784247	0.787488	0.790802	0.793972	0.797259	0.801143	0.805463	0.809635	0.812775	0.815076	0.817124	0.819272	0.821441	0.824231	0.827207	0.829995	0.832757	0.835658	0.838643	0.841952	0.845474	0.849174	0.852724	0.855061	0.857486
Tōkyō	0.866281	0.870779	0.875074	0.878658	0.881895	0.885105	0.887854	0.890257	0.892409	0.894271	0.896012	0.897695	0.899485	0.901255	0.903008	0.90452	0.90586	0.907249	0.908795	0.910613	0.912389	0.914245	0.915901	0.917402	0.918883	0.920276	0.92172	0.923101	0.924572	0.926066	0.927461	0.92881
Tottori	0.757802	0.761597	0.766011	0.769773	0.773846	0.778242	0.782119	0.785438	0.788207	0.790691	0.792761	0.794764	0.797045	0.799434	0.802	0.803886	0.805304	0.806679	0.807971	0.809197	0.810385	0.811884	0.813459	0.815163	0.817127	0.819337	0.82184	0.824656	0.827928	0.831309	0.833576	0.835957
Toyama	0.77681	0.78182	0.786683	0.790791	0.794681	0.798742	0.802896	0.806276	0.809217	0.811904	0.814595	0.817152	0.819992	0.82317	0.826397	0.82912	0.830974	0.832828	0.834715	0.836222	0.83837	0.840623	0.842672	0.844835	0.847125	0.849542	0.852211	0.854938	0.857851	0.860841	0.86288	0.865181
Wakayama	0.753739	0.757745	0.762155	0.766116	0.769938	0.773915	0.777688	0.780841	0.783552	0.786085	0.788608	0.791184	0.794062	0.797107	0.800369	0.803396	0.805909	0.80822	0.81048	0.81255	0.815357	0.818686	0.822005	0.825123	0.828112	0.830917	0.833898	0.836723	0.839654	0.842732	0.844761	0.847037
Yamagata	0.746246	0.750074	0.754225	0.757638	0.761163	0.764953	0.76854	0.771656	0.774288	0.776609	0.778635	0.780593	0.783367	0.786464	0.789854	0.792823	0.795371	0.798156	0.800469	0.802631	0.805303	0.808059	0.810785	0.813663	0.816524	0.819608	0.822986	0.82634	0.82976	0.83316	0.835456	0.837933
Yamaguchi	0.770513	0.774213	0.778637	0.782122	0.785735	0.789679	0.79313	0.796171	0.798723	0.800976	0.803162	0.805354	0.808281	0.81121	0.814155	0.81656	0.818182	0.820068	0.822087	0.824121	0.826832	0.829798	0.832547	0.835242	0.837772	0.839894	0.84248	0.845388	0.848592	0.851798	0.853963	0.856256
Yamanashi	0.777355	0.781501	0.785663	0.789214	0.79293	0.796882	0.800259	0.803108	0.805065	0.806819	0.808638	0.810422	0.812572	0.815051	0.81792	0.820472	0.823198	0.826019	0.828514	0.830194	0.832723	0.835465	0.837778	0.839849	0.841966	0.844199	0.8465	0.84875	0.851177	0.853882	0.855702	0.857783
South Korea	0.692329	0.702631	0.712441	0.722287	0.732198	0.74194	0.751553	0.760592	0.768282	0.776773	0.785429	0.793496	0.801024	0.807688	0.813721	0.819093	0.82418	0.829128	0.833895	0.838108	0.842511	0.846913	0.85114	0.855441	0.859666	0.863907	0.868318	0.872618	0.876823	0.880732	0.883718	0.886675
Singapore	0.686404	0.695056	0.703428	0.712315	0.721257	0.729982	0.739028	0.747572	0.754873	0.760831	0.767717	0.774295	0.779736	0.784166	0.789853	0.796456	0.803343	0.810625	0.818124	0.824252	0.830222	0.83383	0.837392	0.84042	0.842895	0.845402	0.847597	0.849052	0.850763	0.852497	0.854296	0.856098
High-income North America	0.76566	0.76805	0.77155	0.774978	0.778207	0.781348	0.784105	0.786348	0.788569	0.791196	0.794997	0.799275	0.802961	0.805821	0.807991	0.808887	0.809721	0.812486	0.817084	0.82247	0.827814	0.832061	0.835669	0.839059	0.842341	0.845877	0.849423	0.85296	0.856316	0.859749	0.861874	0.863465
Canada	0.781978	0.784159	0.787031	0.789717	0.792599	0.796521	0.801065	0.804833	0.808135	0.812266	0.816685	0.820696	0.824402	0.827801	0.830928	0.833288	0.834916	0.836625	0.838914	0.841584	0.844853	0.848018	0.850978	0.853845	0.85676	0.859533	0.862174	0.865054	0.867906	0.870554	0.871993	0.873171
Greenland	0.732258	0.730627	0.729781	0.729895	0.730876	0.730832	0.730216	0.730551	0.733243	0.736557	0.740857	0.74629	0.752878	0.759444	0.765402	0.7721	0.779141	0.785322	0.791441	0.797026	0.803003	0.808105	0.811685	0.814368	0.816527	0.817719	0.818962	0.819781	0.820816	0.82234	0.824359	0.82621
USA	0.763648	0.766044	0.769595	0.773104	0.776369	0.77941	0.781935	0.783979	0.786076	0.788545	0.792317	0.796677	0.800403	0.803228	0.805305	0.806033	0.806784	0.809688	0.814577	0.820295	0.825885	0.830266	0.833958	0.837413	0.840747	0.84437	0.848016	0.85163	0.855049	0.858578	0.860793	0.862448
Alabama	0.723972	0.726752	0.731172	0.735423	0.739157	0.742449	0.744779	0.745964	0.747298	0.749783	0.755622	0.763457	0.769676	0.773722	0.775449	0.773796	0.771407	0.772854	0.778972	0.787618	0.79555	0.800866	0.804535	0.807098	0.808852	0.810004	0.811182	0.813588	0.816422	0.820527	0.823777	0.825605
Alaska	0.745457	0.745077	0.748832	0.755756	0.762254	0.767586	0.771153	0.77337	0.774814	0.776839	0.780831	0.78522	0.788982	0.792224	0.794916	0.795403	0.794437	0.795555	0.799644	0.804587	0.809944	0.815968	0.820908	0.824572	0.828891	0.834501	0.840155	0.844889	0.8486	0.853232	0.856136	0.857525
Arizona	0.736537	0.73879	0.741489	0.743898	0.745862	0.747566	0.749188	0.750627	0.752125	0.75369	0.75636	0.759537	0.762461	0.765015	0.767426	0.769378	0.772648	0.778813	0.787176	0.795777	0.803381	0.809085	0.813564	0.817748	0.821651	0.825648	0.829713	0.834064	0.838216	0.842262	0.844753	0.846733
Arkansas	0.702646	0.707897	0.714654	0.718951	0.72122	0.722525	0.724044	0.726629	0.729878	0.733091	0.737482	0.743202	0.747755	0.751536	0.753729	0.753022	0.751467	0.754122	0.76044	0.768575	0.775875	0.781334	0.786038	0.789575	0.792652	0.795566	0.798822	0.802706	0.806352	0.811713	0.815679	0.817709
California	0.755499	0.756354	0.759311	0.763142	0.767219	0.771537	0.775791	0.77981	0.783783	0.787586	0.791935	0.796169	0.799849	0.803049	0.805901	0.807963	0.81049	0.814481	0.819641	0.825074	0.830489	0.835163	0.839368	0.843426	0.847382	0.851531	0.855675	0.859918	0.86389	0.867176	0.868979	0.870215
Colorado	0.783967	0.784801	0.788063	0.792445	0.796465	0.799674	0.80184	0.802452	0.802049	0.801964	0.804187	0.808196	0.812791	0.816945	0.819887	0.821091	0.821715	0.82399	0.828338	0.834138	0.840361	0.845141	0.84856	0.85151	0.854965	0.860414	0.865889	0.870244	0.873307	0.874751	0.875278	0.876655
Connecticut	0.824312	0.827833	0.83157	0.834471	0.836958	0.839147	0.840551	0.841612	0.843665	0.84715	0.851754	0.856697	0.860699	0.862567	0.863344	0.863251	0.86341	0.864952	0.868111	0.872326	0.876428	0.879693	0.882652	0.885677	0.888741	0.891765	0.894374	0.896434	0.89825	0.900422	0.902145	0.903108
Delaware	0.78352	0.786708	0.790251	0.79324	0.795656	0.797819	0.799506	0.800488	0.801528	0.80318	0.80628	0.810039	0.813175	0.815528	0.817446	0.818455	0.819924	0.822989	0.827413	0.832627	0.83771	0.842083	0.845544	0.848509	0.850801	0.852945	0.855133	0.857617	0.860229	0.863077	0.864802	0.866366
Washington, DC	0.78512	0.788995	0.794617	0.801003	0.807851	0.814989	0.821998	0.828326	0.834034	0.839474	0.845388	0.851354	0.856483	0.859522	0.862004	0.863849	0.865844	0.86875	0.872355	0.876299	0.880193	0.883689	0.886672	0.889318	0.891766	0.894243	0.896845	0.899435	0.901607	0.903468	0.904874	0.905965
Florida	0.7553	0.759577	0.764215	0.768635	0.772757	0.776117	0.778176	0.779535	0.781221	0.78328	0.787066	0.792342	0.796594	0.798747	0.799664	0.799509	0.80016	0.805009	0.812818	0.820855	0.827521	0.831943	0.835181	0.837649	0.839905	0.842419	0.845252	0.84895	0.852902	0.857354	0.860284	0.861979
Georgia	0.739512	0.743491	0.748286	0.752773	0.756509	0.759433	0.761497	0.762817	0.764069	0.765608	0.768348	0.771841	0.774881	0.777197	0.779001	0.779956	0.781722	0.7859	0.792042	0.79908	0.805882	0.811503	0.815983	0.82006	0.82373	0.827364	0.831011	0.834854	0.838524	0.842235	0.844595	0.846564
Hawaii	0.765364	0.767371	0.770566	0.774532	0.780201	0.785663	0.790617	0.794722	0.795832	0.797274	0.800522	0.804191	0.807175	0.810109	0.813563	0.814896	0.814177	0.815946	0.820454	0.825436	0.829681	0.834031	0.838179	0.84252	0.84642	0.849503	0.852192	0.855447	0.859154	0.864223	0.867878	0.869547
Idaho	0.736462	0.737322	0.740412	0.744372	0.747819	0.751005	0.754557	0.757603	0.760381	0.763631	0.767697	0.771878	0.775249	0.777505	0.778962	0.778861	0.77874	0.781354	0.786881	0.793828	0.800526	0.805247	0.80862	0.811684	0.814248	0.81711	0.820531	0.824659	0.828597	0.832173	0.834427	0.836518
Illinois	0.769245	0.771254	0.774669	0.778295	0.782377	0.787158	0.791538	0.794672	0.79725	0.799893	0.804211	0.809997	0.815508	0.819693	0.822701	0.823631	0.823805	0.826435	0.83132	0.836979	0.842507	0.846647	0.85014	0.853401	0.856245	0.859278	0.862379	0.865937	0.870034	0.874668	0.877588	0.879188
Indiana	0.750329	0.752784	0.756627	0.760336	0.76337	0.765609	0.767485	0.768931	0.770559	0.772912	0.777615	0.783099	0.786753	0.788335	0.788951	0.7878	0.786614	0.788332	0.793266	0.799954	0.806322	0.810266	0.81307	0.815936	0.819176	0.823469	0.827499	0.830689	0.833901	0.838082	0.841043	0.84286
Iowa	0.773267	0.775425	0.778951	0.782341	0.785341	0.787708	0.790467	0.793015	0.795067	0.797782	0.801969	0.806588	0.809776	0.811214	0.811295	0.809947	0.809085	0.811197	0.815937	0.822099	0.828056	0.832205	0.835129	0.837958	0.841208	0.846026	0.851183	0.855206	0.858203	0.861065	0.862741	0.864057
Kansas	0.765783	0.767583	0.770095	0.773378	0.776861	0.780048	0.781992	0.782828	0.783895	0.78542	0.78939	0.794104	0.797569	0.799959	0.800655	0.799615	0.798502	0.799286	0.802712	0.8083	0.814863	0.820157	0.825158	0.829922	0.833682	0.839091	0.844896	0.848824	0.851892	0.855685	0.858113	0.859384
Kentucky	0.721699	0.724576	0.72931	0.733694	0.737528	0.740997	0.74359	0.745736	0.747722	0.749786	0.754208	0.760002	0.765089	0.769024	0.770757	0.7693	0.766895	0.767424	0.77171	0.778282	0.784586	0.788588	0.791721	0.795025	0.79821	0.801618	0.804879	0.808372	0.812032	0.816524	0.819471	0.821325
Louisiana	0.717357	0.718645	0.722293	0.72739	0.733052	0.737563	0.73984	0.740649	0.742007	0.744576	0.749807	0.756026	0.761098	0.765533	0.770637	0.77223	0.770201	0.771287	0.776068	0.782617	0.789358	0.793483	0.796138	0.798684	0.801748	0.806552	0.811534	0.815666	0.818981	0.82202	0.823862	0.825346
Maine	0.768737	0.774261	0.780753	0.786407	0.790841	0.794019	0.795957	0.796973	0.798549	0.801119	0.804783	0.809199	0.813195	0.816154	0.818172	0.81858	0.818956	0.82131	0.825516	0.830549	0.835627	0.839537	0.842418	0.844875	0.847238	0.84946	0.852061	0.855397	0.859088	0.86254	0.864292	0.865754
Maryland	0.796024	0.800124	0.80564	0.810165	0.813717	0.816936	0.819305	0.820463	0.821114	0.822317	0.825713	0.830775	0.836359	0.841266	0.844352	0.844774	0.844526	0.846194	0.850229	0.855758	0.86156	0.866241	0.870181	0.873222	0.875514	0.877501	0.879287	0.88135	0.883316	0.885908	0.88817	0.889226
Massachusetts	0.825701	0.829794	0.833579	0.836881	0.840107	0.843307	0.845792	0.847711	0.850037	0.853151	0.857383	0.861876	0.865742	0.868624	0.87069	0.871461	0.872083	0.874075	0.877352	0.880897	0.884342	0.887093	0.88982	0.89235	0.894633	0.897268	0.899791	0.901901	0.903491	0.904741	0.905806	0.906621
Michigan	0.766908	0.770918	0.776703	0.781832	0.786264	0.790168	0.792991	0.795174	0.797152	0.79926	0.803375	0.808495	0.812406	0.814778	0.816419	0.816808	0.817026	0.81891	0.822182	0.825728	0.82932	0.832147	0.834595	0.837178	0.840368	0.844648	0.849215	0.853507	0.857198	0.860396	0.862295	0.863971
Minnesota	0.799549	0.8028	0.806658	0.809859	0.812712	0.81504	0.816854	0.818607	0.820741	0.823132	0.826307	0.829869	0.833015	0.835606	0.837632	0.838034	0.837957	0.84013	0.844601	0.849987	0.855018	0.858376	0.861165	0.864109	0.867352	0.871179	0.8749	0.878491	0.881532	0.884231	0.885747	0.887014
Mississippi	0.69771	0.700217	0.704873	0.70986	0.714793	0.719703	0.722782	0.723481	0.724911	0.72755	0.733009	0.739816	0.744197	0.746134	0.746344	0.74295	0.73786	0.738856	0.747125	0.758399	0.767962	0.774527	0.779667	0.783267	0.786703	0.791022	0.79498	0.798404	0.801547	0.80563	0.808653	0.810472
Missouri	0.751222	0.754145	0.759033	0.763528	0.767728	0.770677	0.772616	0.774189	0.775833	0.778571	0.783011	0.787692	0.790818	0.792596	0.793373	0.79233	0.791353	0.793395	0.798977	0.806089	0.812428	0.816665	0.820165	0.82327	0.826132	0.829682	0.833249	0.836116	0.839204	0.843603	0.84654	0.848169
Montana	0.75665	0.757937	0.761275	0.765982	0.770667	0.775171	0.779343	0.782093	0.785168	0.788349	0.791659	0.794711	0.797329	0.799483	0.801672	0.802318	0.802161	0.803601	0.807473	0.812863	0.818026	0.821628	0.824109	0.826828	0.830792	0.836985	0.843802	0.84935	0.853625	0.856401	0.85768	0.859108
Nebraska	0.775521	0.778575	0.782198	0.785008	0.787291	0.790376	0.793534	0.795745	0.797404	0.798827	0.800744	0.802843	0.805473	0.808434	0.810449	0.81049	0.809756	0.81122	0.814655	0.819951	0.826274	0.831208	0.834317	0.837013	0.840652	0.846764	0.852464	0.856303	0.859389	0.862237	0.863916	0.865129
Nevada	0.744409	0.747796	0.753222	0.756592	0.758587	0.760947	0.763339	0.764627	0.766305	0.769476	0.774612	0.780054	0.783738	0.785861	0.786562	0.7855	0.785678	0.790789	0.799909	0.809575	0.817423	0.822077	0.825007	0.826969	0.827673	0.827523	0.827838	0.830483	0.835157	0.841597	0.845717	0.847683
New Hampshire	0.811329	0.817	0.821128	0.823177	0.824704	0.826109	0.827137	0.82901	0.832449	0.835976	0.840296	0.84544	0.849706	0.852483	0.854433	0.855162	0.855703	0.857403	0.86065	0.864739	0.868736	0.872429	0.875756	0.878502	0.881402	0.885203	0.888805	0.891794	0.894405	0.896504	0.897426	0.898264
New Jersey	0.811233	0.814872	0.819321	0.822531	0.825336	0.828572	0.830945	0.832222	0.833528	0.835453	0.838489	0.842404	0.846605	0.850031	0.852469	0.853305	0.853759	0.855586	0.858968	0.863012	0.866668	0.869786	0.87315	0.876283	0.879024	0.881593	0.883837	0.885533	0.887041	0.889166	0.89096	0.891922
New Mexico	0.715668	0.716537	0.719172	0.722825	0.726743	0.730671	0.734165	0.737302	0.740408	0.743575	0.747585	0.751908	0.755536	0.758375	0.760502	0.761409	0.762453	0.765998	0.771945	0.779326	0.786779	0.79289	0.798004	0.802789	0.8072	0.811393	0.815507	0.819643	0.823521	0.827493	0.829942	0.831717
New York	0.79742	0.800179	0.80345	0.806505	0.80946	0.812489	0.815392	0.818	0.820495	0.823397	0.827162	0.831222	0.834862	0.837951	0.840486	0.842078	0.843623	0.84624	0.849441	0.853092	0.856994	0.860488	0.863829	0.86721	0.870379	0.87318	0.875676	0.877966	0.880036	0.882227	0.883988	0.885177
North Carolina	0.743978	0.747182	0.751428	0.755446	0.758703	0.761241	0.763041	0.764301	0.765614	0.767476	0.770776	0.774808	0.778306	0.781033	0.783191	0.784229	0.78557	0.789137	0.794721	0.801272	0.807649	0.812743	0.816979	0.820581	0.823709	0.826846	0.830094	0.83346	0.83679	0.840323	0.84259	0.844445
North Dakota	0.77143	0.774179	0.777205	0.780101	0.783372	0.786798	0.790928	0.794868	0.799169	0.802966	0.806593	0.809256	0.81089	0.81204	0.812489	0.812433	0.812481	0.814359	0.817757	0.821289	0.825293	0.829076	0.833703	0.83919	0.84572	0.852727	0.858732	0.863329	0.866778	0.869464	0.871463	0.873032
Ohio	0.761348	0.763468	0.76672	0.769983	0.773024	0.775826	0.778193	0.780259	0.782408	0.784924	0.788604	0.792631	0.796036	0.798707	0.800659	0.801309	0.801903	0.804082	0.807771	0.812388	0.817085	0.82087	0.824007	0.827149	0.830155	0.833271	0.836559	0.839983	0.84319	0.846504	0.848644	0.850513
Oklahoma	0.733039	0.734196	0.736748	0.739537	0.741859	0.743721	0.744911	0.745879	0.747299	0.749183	0.752475	0.756429	0.760126	0.763302	0.765669	0.766453	0.767209	0.769951	0.774976	0.780748	0.786766	0.79175	0.796232	0.801028	0.805692	0.809921	0.81396	0.817798	0.821134	0.82461	0.826857	0.828663
Oregon	0.769008	0.771099	0.774222	0.777396	0.780262	0.783118	0.786069	0.789018	0.79214	0.795604	0.800041	0.804546	0.808362	0.811478	0.813831	0.814976	0.816173	0.818904	0.823138	0.828048	0.832838	0.83672	0.840019	0.843339	0.846883	0.850941	0.85522	0.859298	0.862948	0.866311	0.868365	0.870178
Pennsylvania	0.781296	0.784392	0.788268	0.792143	0.795839	0.799306	0.802375	0.804981	0.807457	0.81021	0.813759	0.817346	0.820409	0.822922	0.824973	0.826047	0.827064	0.829412	0.832862	0.836946	0.841251	0.844934	0.848201	0.851288	0.854086	0.856931	0.859829	0.862812	0.865774	0.868886	0.870798	0.872417
Rhode Island	0.795258	0.79839	0.801855	0.80508	0.807904	0.810442	0.812506	0.814513	0.816823	0.819319	0.822332	0.825599	0.82879	0.831785	0.834606	0.836634	0.838686	0.841862	0.84585	0.850144	0.854681	0.858481	0.86181	0.864828	0.867521	0.870254	0.872965	0.875667	0.87836	0.880992	0.882471	0.883893
South Carolina	0.731363	0.735335	0.740915	0.746431	0.751164	0.754991	0.757649	0.759364	0.760937	0.763032	0.766526	0.770766	0.774503	0.777293	0.779207	0.779607	0.780104	0.782911	0.788009	0.794433	0.80091	0.806182	0.810481	0.814246	0.817508	0.820669	0.823886	0.827142	0.830279	0.833613	0.835806	0.837719
South Dakota	0.75122	0.753878	0.757773	0.762221	0.766643	0.77065	0.774779	0.778388	0.781725	0.784753	0.788039	0.790771	0.792339	0.79345	0.794232	0.794218	0.794358	0.796858	0.801127	0.806159	0.811312	0.815537	0.819136	0.823215	0.827704	0.833016	0.838669	0.843755	0.847992	0.85184	0.854054	0.855721
Tennessee	0.730148	0.732744	0.736784	0.740865	0.744671	0.748223	0.751039	0.753174	0.755385	0.757819	0.761073	0.764321	0.766492	0.767617	0.768073	0.767538	0.767671	0.770573	0.775977	0.782741	0.789258	0.794241	0.79837	0.802482	0.806651	0.811496	0.816472	0.820852	0.824644	0.828415	0.830912	0.833033
Texas	0.728266	0.729425	0.731643	0.733963	0.736075	0.738228	0.740188	0.741934	0.743759	0.745751	0.749035	0.752996	0.756436	0.759118	0.761172	0.762034	0.763265	0.766926	0.772872	0.779706	0.786698	0.792426	0.797364	0.802334	0.807472	0.812847	0.818012	0.822858	0.826874	0.830587	0.832883	0.834783
Utah	0.744548	0.747424	0.750881	0.754103	0.756691	0.759085	0.761724	0.76477	0.76807	0.771591	0.775904	0.780097	0.783415	0.785836	0.787423	0.78795	0.788884	0.792359	0.798077	0.804807	0.811328	0.816565	0.820788	0.824768	0.828662	0.833073	0.83766	0.842095	0.84622	0.85013	0.852569	0.854617
Vermont	0.795614	0.799051	0.802864	0.806401	0.809688	0.812682	0.815344	0.818031	0.821075	0.824412	0.828172	0.831981	0.835513	0.838786	0.841896	0.844015	0.845943	0.848652	0.851972	0.855319	0.858729	0.86189	0.864859	0.867984	0.871252	0.87482	0.878337	0.881588	0.884522	0.887223	0.888677	0.89
Virginia	0.785556	0.788297	0.791798	0.795227	0.798413	0.801287	0.803612	0.8054	0.807	0.80901	0.812195	0.815901	0.819332	0.822508	0.825396	0.827585	0.829954	0.833814	0.838715	0.844106	0.849389	0.853681	0.857208	0.860242	0.862823	0.865347	0.868029	0.870854	0.873697	0.876804	0.878661	0.88012
Washington	0.781102	0.783192	0.786443	0.789887	0.793227	0.796466	0.799622	0.802781	0.806271	0.810109	0.814636	0.818988	0.822602	0.825375	0.827581	0.828454	0.82932	0.831704	0.835317	0.839439	0.843698	0.847318	0.850782	0.854268	0.85775	0.861347	0.864948	0.868573	0.871885	0.874937	0.876491	0.877585
West Virginia	0.725935	0.728057	0.731611	0.735513	0.739304	0.742829	0.745902	0.748529	0.750992	0.753469	0.756723	0.75994	0.762298	0.763739	0.764472	0.764041	0.763666	0.764967	0.768012	0.772395	0.777025	0.780693	0.783817	0.787433	0.79147	0.795918	0.80042	0.804649	0.808611	0.812844	0.815638	0.817714
Wisconsin	0.784207	0.786861	0.790207	0.793542	0.796765	0.7998	0.802553	0.804972	0.80728	0.809697	0.812823	0.8162	0.819205	0.821613	0.823417	0.824284	0.82515	0.827247	0.830492	0.834526	0.838755	0.842405	0.845668	0.84896	0.852244	0.855673	0.859092	0.862351	0.865379	0.868435	0.870237	0.871726
Wyoming	0.750881	0.753216	0.7568	0.76078	0.764501	0.768054	0.771234	0.774495	0.778015	0.781583	0.785653	0.789883	0.793697	0.797165	0.800018	0.801824	0.804022	0.807852	0.813311	0.818741	0.824282	0.828789	0.832511	0.836013	0.839642	0.843439	0.847264	0.851059	0.854693	0.858338	0.860521	0.862149
Southern Latin America	0.587308	0.592119	0.59808	0.603589	0.609392	0.614373	0.61926	0.624756	0.630349	0.635748	0.641237	0.64604	0.649826	0.652552	0.655719	0.660519	0.664386	0.667393	0.670689	0.674152	0.678761	0.684134	0.688428	0.691716	0.69604	0.703287	0.710788	0.717548	0.724952	0.731134	0.733963	0.735985
Argentina	0.587397	0.591708	0.597996	0.603739	0.609787	0.614474	0.618943	0.623934	0.628723	0.633175	0.638194	0.642176	0.644473	0.645907	0.648297	0.653369	0.657446	0.660188	0.663079	0.665912	0.669926	0.675243	0.679218	0.681633	0.684975	0.69171	0.698618	0.705136	0.712889	0.719003	0.721294	0.723123
Chile	0.586495	0.593007	0.599106	0.604829	0.610674	0.617235	0.623694	0.63054	0.638083	0.645928	0.652989	0.660266	0.667888	0.673446	0.678258	0.682589	0.685893	0.68893	0.69236	0.696602	0.702305	0.708598	0.714743	0.720449	0.727276	0.736098	0.744972	0.752058	0.758626	0.76512	0.769214	0.771515
Uruguay	0.581922	0.586156	0.589822	0.592295	0.595188	0.596825	0.599775	0.605665	0.612701	0.619009	0.623208	0.625796	0.628286	0.631438	0.634217	0.636976	0.640591	0.646332	0.653526	0.660321	0.666099	0.66708	0.665802	0.668228	0.673334	0.680596	0.689817	0.699189	0.706905	0.712537	0.71617	0.719283
Western Europe	0.7464	0.75167	0.757022	0.762057	0.766693	0.770622	0.77408	0.777578	0.780867	0.784019	0.7874	0.790904	0.794165	0.796962	0.799716	0.802414	0.805067	0.807723	0.810484	0.81311	0.816142	0.819375	0.822634	0.825787	0.82861	0.831322	0.834216	0.837522	0.840834	0.844212	0.84655	0.848726
Andorra	0.761464	0.764709	0.767188	0.768954	0.770024	0.770989	0.772403	0.774581	0.776973	0.77963	0.781977	0.785417	0.790159	0.797279	0.804732	0.812214	0.819787	0.826617	0.831822	0.83593	0.83949	0.842795	0.845811	0.84833	0.85101	0.853591	0.856257	0.859477	0.862589	0.865621	0.867449	0.869444
Austria	0.749854	0.751653	0.754375	0.758805	0.764704	0.769827	0.774447	0.779233	0.783521	0.787452	0.791848	0.79577	0.799154	0.802043	0.804889	0.808419	0.812065	0.815481	0.818794	0.821541	0.8245	0.828002	0.831113	0.83368	0.835839	0.83758	0.839884	0.843173	0.846614	0.849863	0.85202	0.853837
Belgium	0.737391	0.742173	0.748012	0.753685	0.758904	0.76317	0.766826	0.770814	0.774228	0.777041	0.780396	0.784713	0.788836	0.792014	0.795225	0.798497	0.801573	0.804613	0.807758	0.811056	0.81503	0.81947	0.824226	0.82862	0.832425	0.835878	0.839463	0.843212	0.846618	0.849498	0.851347	0.853654
Cyprus	0.648231	0.655726	0.666012	0.677547	0.688829	0.699924	0.70984	0.718864	0.727964	0.736846	0.745199	0.753595	0.761502	0.767896	0.773765	0.779031	0.784561	0.792068	0.799454	0.805112	0.80984	0.813726	0.816979	0.819381	0.821184	0.822733	0.824284	0.82614	0.828343	0.830981	0.83306	0.835631
Denmark	0.801155	0.80454	0.808164	0.811586	0.815139	0.819105	0.823375	0.82768	0.831683	0.835382	0.839184	0.843178	0.847086	0.850441	0.853304	0.855691	0.858033	0.859782	0.861782	0.863948	0.866767	0.869779	0.872518	0.874933	0.876815	0.878544	0.88059	0.883688	0.88753	0.891625	0.894368	0.896424
Finland	0.756222	0.758411	0.760804	0.763527	0.767102	0.771164	0.774809	0.778814	0.782305	0.785774	0.789985	0.794454	0.79877	0.802325	0.805694	0.808937	0.812081	0.815598	0.818876	0.821458	0.824845	0.828271	0.831434	0.834425	0.837432	0.840878	0.844622	0.848586	0.852203	0.855365	0.857656	0.859831
France	0.730747	0.736452	0.742872	0.748582	0.753176	0.757126	0.7609	0.764651	0.767853	0.770304	0.772792	0.776225	0.780089	0.783179	0.786085	0.789042	0.792322	0.795558	0.798177	0.800509	0.80324	0.806379	0.809615	0.812984	0.816551	0.820238	0.823731	0.827098	0.830449	0.833773	0.836049	0.838365
Germany	0.817078	0.82334	0.828324	0.832287	0.835562	0.837643	0.839188	0.841386	0.843855	0.846232	0.848926	0.85207	0.855067	0.857676	0.86024	0.862894	0.865874	0.86914	0.872553	0.875088	0.877947	0.881028	0.883656	0.885927	0.887652	0.888868	0.890896	0.89405	0.896976	0.899703	0.901439	0.902957
Greece	0.674186	0.680316	0.687055	0.693329	0.699153	0.704863	0.710139	0.715687	0.721594	0.727529	0.732711	0.737154	0.741945	0.747186	0.752419	0.756384	0.76021	0.763927	0.767528	0.771247	0.775156	0.778526	0.780789	0.781949	0.782442	0.78249	0.782798	0.784109	0.786	0.788138	0.789632	0.791854
Iceland	0.764213	0.769027	0.772706	0.776389	0.779968	0.78274	0.785356	0.788528	0.792626	0.797369	0.80303	0.808966	0.8134	0.816597	0.819528	0.822767	0.826245	0.83029	0.834623	0.838121	0.841385	0.84462	0.847299	0.850174	0.853559	0.857725	0.861844	0.865703	0.86922	0.872426	0.874323	0.876362
Ireland	0.719892	0.725195	0.731919	0.738384	0.744012	0.748922	0.75401	0.75997	0.766489	0.773539	0.780191	0.786354	0.793011	0.800006	0.806853	0.811714	0.814505	0.816931	0.819932	0.82393	0.828104	0.831805	0.835325	0.838644	0.842082	0.847438	0.852643	0.857816	0.863925	0.869413	0.871959	0.873754
Israel	0.709178	0.713372	0.717898	0.72225	0.726655	0.731128	0.734714	0.738015	0.741927	0.745443	0.749184	0.752834	0.755988	0.758875	0.762213	0.765543	0.768734	0.770756	0.772012	0.773304	0.77526	0.77765	0.780403	0.783267	0.786151	0.788874	0.791772	0.795173	0.799125	0.803233	0.806352	0.809012
Italy	0.706255	0.711457	0.71665	0.721721	0.726871	0.731644	0.736051	0.739972	0.743102	0.746074	0.749676	0.753555	0.757191	0.760094	0.762788	0.76569	0.768402	0.770698	0.773068	0.775499	0.778109	0.780703	0.783091	0.785357	0.787534	0.789902	0.792477	0.795311	0.798363	0.80153	0.803636	0.805774
Abruzzo	0.714651	0.720314	0.726037	0.731442	0.736853	0.742136	0.747014	0.751386	0.754986	0.758415	0.76231	0.766271	0.769811	0.772591	0.774921	0.777484	0.780034	0.782335	0.784754	0.787067	0.789594	0.792389	0.795034	0.797429	0.799641	0.801912	0.804329	0.807028	0.809934	0.812942	0.814854	0.816844
Basilicata	0.666507	0.672611	0.678846	0.684857	0.690932	0.696774	0.702438	0.707816	0.712597	0.717439	0.722474	0.727382	0.731856	0.735323	0.738453	0.741572	0.744738	0.747716	0.750561	0.752971	0.755301	0.757797	0.760122	0.762534	0.764566	0.767232	0.769939	0.772992	0.776199	0.77948	0.781708	0.784016
Calabria	0.656864	0.663316	0.669925	0.676567	0.683266	0.689455	0.695134	0.700346	0.704676	0.708983	0.71377	0.718761	0.723347	0.727116	0.730641	0.734253	0.737681	0.740693	0.743757	0.746813	0.749792	0.752586	0.755026	0.75711	0.758942	0.760882	0.763141	0.765782	0.768668	0.771722	0.773668	0.775713
Campania	0.661702	0.667521	0.673477	0.679435	0.685497	0.690951	0.695805	0.70011	0.70335	0.706426	0.710384	0.714833	0.719125	0.722457	0.725512	0.728812	0.731796	0.734298	0.736803	0.739399	0.741905	0.744177	0.74631	0.748266	0.750108	0.752186	0.75464	0.757245	0.760098	0.763089	0.765012	0.766943
Emilia-Romagna	0.721949	0.727184	0.732437	0.737706	0.74318	0.748223	0.753052	0.757341	0.760781	0.764141	0.768271	0.772539	0.776282	0.77902	0.781429	0.784125	0.786732	0.788934	0.791339	0.793966	0.796929	0.800085	0.803078	0.806061	0.808957	0.811966	0.815136	0.818406	0.821824	0.825243	0.827499	0.829725
Friuli-Venezia Giulia	0.724866	0.729941	0.734873	0.739544	0.744317	0.749129	0.753537	0.75748	0.760772	0.763956	0.767612	0.771419	0.774825	0.777382	0.77966	0.782197	0.784734	0.786912	0.788986	0.79098	0.793274	0.795637	0.797716	0.799865	0.801968	0.804377	0.807023	0.809845	0.812873	0.816036	0.818127	0.820302
Lazio	0.737621	0.742563	0.747477	0.752172	0.756881	0.761258	0.7652	0.768877	0.772109	0.775148	0.778569	0.782172	0.785617	0.788425	0.791133	0.793925	0.796433	0.798545	0.80055	0.802613	0.80481	0.806967	0.80883	0.810557	0.812163	0.813952	0.815952	0.818295	0.820893	0.823653	0.825449	0.827339
Liguria	0.730185	0.734884	0.739396	0.743578	0.7478	0.751953	0.755851	0.759456	0.762585	0.765515	0.76891	0.77253	0.775709	0.778321	0.780718	0.783249	0.785637	0.787794	0.790104	0.792367	0.794703	0.797129	0.799373	0.801547	0.803758	0.806188	0.808806	0.811582	0.814583	0.817755	0.819905	0.822133
Lombardia	0.742348	0.747009	0.751487	0.755701	0.759948	0.76388	0.767494	0.7707	0.773316	0.775672	0.778464	0.781511	0.784403	0.786658	0.788687	0.790911	0.792947	0.794603	0.796571	0.798688	0.801242	0.803844	0.806225	0.808493	0.81075	0.813193	0.815835	0.818755	0.821867	0.825098	0.82725	0.82943
Marche	0.697072	0.702424	0.707843	0.713228	0.718742	0.723814	0.728648	0.733058	0.736742	0.74042	0.744718	0.749121	0.753266	0.756686	0.759825	0.763092	0.766221	0.768995	0.771713	0.774453	0.777209	0.77985	0.782223	0.784416	0.786547	0.788795	0.791181	0.79372	0.79655	0.799508	0.801466	0.803473
Molise	0.676594	0.682669	0.688909	0.694995	0.701219	0.707208	0.712893	0.718414	0.723262	0.727779	0.732626	0.737494	0.741964	0.745614	0.749016	0.752351	0.755823	0.759108	0.762059	0.764767	0.76724	0.769577	0.77155	0.772923	0.774074	0.77544	0.77728	0.779406	0.781882	0.784608	0.786361	0.788351
Piemonte	0.72036	0.724926	0.729438	0.733675	0.738003	0.742134	0.745882	0.749299	0.752085	0.754729	0.757802	0.761048	0.764065	0.766471	0.76868	0.771065	0.773346	0.775247	0.77715	0.77898	0.781149	0.783401	0.785422	0.787439	0.789411	0.791618	0.79404	0.796749	0.799707	0.802813	0.804901	0.807039
Provincia autonoma di Bolzano	0.732401	0.737858	0.743169	0.748346	0.753629	0.758854	0.763804	0.767955	0.771384	0.774456	0.778194	0.782132	0.785572	0.788198	0.790596	0.793191	0.795778	0.797981	0.800493	0.803297	0.806356	0.809507	0.812687	0.815779	0.818682	0.821801	0.82509	0.828359	0.831804	0.835224	0.837534	0.839711
Provincia autonoma di Trento	0.7382	0.742825	0.747253	0.751445	0.755646	0.759488	0.76309	0.766184	0.768732	0.771284	0.774456	0.777965	0.781241	0.783866	0.786211	0.788747	0.791059	0.793015	0.795196	0.797609	0.800258	0.802918	0.805446	0.808166	0.810718	0.8133	0.815954	0.818815	0.821897	0.82509	0.827225	0.829385
Puglia	0.657351	0.663352	0.669409	0.675292	0.68124	0.686761	0.691822	0.696216	0.699727	0.703207	0.707432	0.711872	0.715974	0.719246	0.722199	0.725256	0.728094	0.730485	0.732742	0.735022	0.737415	0.739757	0.742047	0.744126	0.74612	0.74836	0.750729	0.753599	0.756669	0.759819	0.761883	0.763982
Sardegna	0.679923	0.685123	0.69029	0.695246	0.700198	0.704781	0.708967	0.712966	0.716299	0.719549	0.723216	0.727093	0.730647	0.733702	0.736569	0.739396	0.742115	0.744517	0.746934	0.74918	0.751429	0.753586	0.755585	0.757197	0.758675	0.760462	0.762362	0.76454	0.766921	0.769463	0.771066	0.772793
Sicilia	0.657026	0.662898	0.668946	0.675083	0.681368	0.687161	0.692496	0.696977	0.700009	0.702797	0.706568	0.710837	0.714886	0.71801	0.720916	0.724326	0.727454	0.729936	0.732453	0.735209	0.73795	0.740403	0.742713	0.744809	0.746635	0.748691	0.750923	0.753453	0.756272	0.759284	0.761188	0.763087
Toscana	0.713229	0.718119	0.722963	0.727583	0.732172	0.736513	0.74053	0.744217	0.747383	0.750402	0.753878	0.757509	0.760923	0.763743	0.766387	0.769196	0.771917	0.7743	0.776802	0.779429	0.782198	0.78498	0.787583	0.790069	0.792506	0.795119	0.797918	0.80083	0.803953	0.807192	0.809404	0.811654
Umbria	0.706687	0.711703	0.716751	0.721591	0.726422	0.731104	0.735294	0.739163	0.742302	0.745233	0.748662	0.752216	0.755445	0.758054	0.7605	0.76316	0.765795	0.768115	0.770583	0.772908	0.775415	0.777833	0.779987	0.781953	0.783601	0.785536	0.787558	0.789866	0.792499	0.795274	0.797133	0.799101
Valle d'Aosta	0.726785	0.731705	0.736548	0.741103	0.74564	0.750138	0.754143	0.757432	0.75993	0.762095	0.764619	0.767546	0.770281	0.772548	0.774568	0.776816	0.77897	0.780694	0.782656	0.784701	0.787183	0.789812	0.792424	0.794694	0.796752	0.798844	0.801081	0.803438	0.80599	0.808686	0.81045	0.812304
Veneto	0.71498	0.719998	0.724834	0.729421	0.733952	0.73813	0.742059	0.745613	0.748589	0.751362	0.75465	0.758094	0.761165	0.763775	0.76628	0.768948	0.77151	0.773649	0.775818	0.778035	0.780422	0.782934	0.785223	0.787452	0.78963	0.792002	0.79464	0.797609	0.800784	0.804048	0.806268	0.808534
Luxembourg	0.781052	0.785961	0.789053	0.792844	0.797824	0.802682	0.806516	0.810235	0.813889	0.817571	0.822007	0.825313	0.828223	0.830984	0.833673	0.836675	0.840574	0.844707	0.847979	0.850689	0.853258	0.856217	0.859789	0.863369	0.866694	0.870113	0.873421	0.876348	0.878638	0.880594	0.882495	0.884429
Malta	0.656505	0.661113	0.666325	0.67212	0.677847	0.682618	0.686623	0.691756	0.698095	0.704735	0.711805	0.717803	0.72279	0.727511	0.731934	0.736189	0.74014	0.744238	0.748427	0.752171	0.756251	0.760311	0.764538	0.768616	0.772729	0.777277	0.781673	0.78641	0.790966	0.795198	0.798375	0.801585
Monaco	0.845495	0.848304	0.850864	0.853265	0.855627	0.857986	0.860245	0.862447	0.864717	0.866842	0.868974	0.871095	0.873183	0.875198	0.877232	0.879288	0.881274	0.883262	0.885331	0.887328	0.889263	0.891238	0.893074	0.894864	0.896548	0.898356	0.900051	0.901753	0.903389	0.905031	0.906685	0.908263
Netherlands	0.794612	0.799285	0.803966	0.808279	0.81253	0.816663	0.819984	0.822882	0.825882	0.828694	0.831914	0.835518	0.838676	0.841639	0.844807	0.847934	0.850799	0.853595	0.856368	0.8586	0.861255	0.864247	0.866951	0.869403	0.871849	0.874403	0.876784	0.8793	0.8819	0.884644	0.886559	0.888464
Norway	0.795887	0.800469	0.805437	0.810566	0.815415	0.820224	0.825702	0.831469	0.836563	0.84113	0.846475	0.852112	0.856758	0.860303	0.863469	0.866217	0.868588	0.87093	0.873745	0.876583	0.880378	0.884352	0.88816	0.89199	0.8955	0.898913	0.902584	0.906044	0.909262	0.912279	0.91453	0.916133
Agder	0.783912	0.788333	0.793143	0.79818	0.802899	0.807572	0.813141	0.819161	0.824508	0.829429	0.835206	0.841137	0.845789	0.848861	0.851231	0.853247	0.855131	0.857112	0.859647	0.863013	0.867775	0.872804	0.877661	0.882403	0.886465	0.890238	0.893917	0.897491	0.900984	0.904361	0.906183	0.90749
Innlandet	0.780029	0.78485	0.789926	0.79504	0.800017	0.804875	0.810134	0.8155	0.820122	0.824149	0.828877	0.834072	0.838552	0.84213	0.845459	0.848177	0.850255	0.851981	0.8539	0.856475	0.860254	0.864297	0.868501	0.872747	0.876683	0.880697	0.884723	0.888691	0.892399	0.895982	0.898081	0.899754
Møre og Romsdal	0.779159	0.784375	0.789929	0.795652	0.800961	0.805987	0.811593	0.817418	0.822557	0.827213	0.832716	0.838382	0.843126	0.846894	0.850361	0.853295	0.855735	0.857889	0.860346	0.863765	0.868646	0.873734	0.877863	0.881992	0.88584	0.88949	0.893351	0.896937	0.900262	0.903396	0.90574	0.907426
Nordland	0.764635	0.769725	0.775293	0.780791	0.785866	0.790925	0.796892	0.802989	0.80816	0.812374	0.817444	0.823004	0.827596	0.83086	0.83356	0.8357	0.837292	0.83852	0.840154	0.842957	0.847557	0.85268	0.857835	0.862926	0.867609	0.872603	0.877913	0.883038	0.887842	0.892254	0.895052	0.896942
Oslo	0.839441	0.842718	0.846455	0.850401	0.854382	0.858623	0.8637	0.869486	0.874881	0.879982	0.886028	0.892304	0.896188	0.899091	0.901749	0.904222	0.906445	0.908664	0.911216	0.914411	0.918105	0.92161	0.924858	0.927953	0.930767	0.933473	0.936253	0.938786	0.941017	0.943007	0.944513	0.945692
Rogaland	0.790233	0.795103	0.800854	0.806845	0.812334	0.817488	0.823108	0.829019	0.834332	0.839124	0.844759	0.850559	0.854984	0.858246	0.861263	0.863901	0.866345	0.867405	0.868488	0.871095	0.875194	0.879759	0.884232	0.888716	0.892708	0.89647	0.900462	0.904222	0.907848	0.911139	0.91351	0.915084
Troms og Finnmark	0.775812	0.780265	0.785315	0.790703	0.79601	0.801437	0.807533	0.813683	0.818758	0.822974	0.828127	0.833782	0.83858	0.842143	0.845136	0.847216	0.848802	0.850225	0.852223	0.855619	0.860949	0.866781	0.87235	0.877348	0.881474	0.885369	0.889548	0.89337	0.896972	0.90055	0.903265	0.905163
Trøndelag	0.784941	0.790034	0.795463	0.800889	0.805915	0.810701	0.816225	0.822159	0.827407	0.832071	0.837516	0.843442	0.848496	0.852433	0.855745	0.858547	0.860966	0.863389	0.866484	0.870473	0.875595	0.880728	0.885523	0.890174	0.893986	0.897559	0.901328	0.904938	0.908326	0.911707	0.914236	0.915978
Vestfold og Telemark	0.790052	0.79478	0.799548	0.804273	0.80858	0.812995	0.818343	0.824153	0.829269	0.833812	0.839065	0.844661	0.849336	0.852737	0.855579	0.857912	0.859778	0.86149	0.863616	0.866416	0.870242	0.87417	0.878118	0.882057	0.885721	0.889436	0.893195	0.896914	0.900492	0.903947	0.905871	0.907307
Vestland	0.789792	0.794904	0.800378	0.806037	0.811382	0.816491	0.822167	0.82789	0.832916	0.837348	0.842763	0.848633	0.853474	0.85717	0.860512	0.863399	0.865922	0.868417	0.87169	0.875811	0.880068	0.884468	0.888599	0.892644	0.896251	0.899842	0.903707	0.907359	0.910649	0.913676	0.915959	0.917596
Viken	0.8119	0.816359	0.821079	0.825921	0.830499	0.835019	0.840031	0.845171	0.849684	0.853774	0.858471	0.863279	0.867148	0.870062	0.872678	0.874849	0.876425	0.876737	0.877648	0.879805	0.883117	0.886541	0.889864	0.893227	0.896309	0.899292	0.902539	0.905646	0.908548	0.911227	0.913234	0.914693
Portugal	0.599778	0.607269	0.614808	0.622101	0.629306	0.635499	0.640865	0.646193	0.651336	0.656121	0.661611	0.667247	0.672584	0.677663	0.682353	0.686887	0.691159	0.694975	0.698605	0.702223	0.706564	0.711263	0.715804	0.719837	0.723021	0.725756	0.728301	0.731226	0.734403	0.73809	0.741037	0.744152
San Marino	0.813245	0.818283	0.822783	0.827382	0.831971	0.836763	0.841389	0.845865	0.850475	0.855339	0.859695	0.863748	0.865681	0.867522	0.869287	0.87098	0.872652	0.874307	0.875992	0.877705	0.879441	0.881198	0.882925	0.884593	0.885354	0.884693	0.884478	0.884558	0.885134	0.886201	0.886868	0.888005
Spain	0.636673	0.644131	0.651598	0.658638	0.665322	0.671576	0.677089	0.682429	0.687491	0.692245	0.697056	0.701726	0.70631	0.710679	0.714886	0.718717	0.72197	0.725211	0.729411	0.733956	0.738352	0.742096	0.745182	0.747652	0.749801	0.75227	0.754758	0.757663	0.76066	0.763943	0.766506	0.769284
Sweden	0.785536	0.790096	0.795431	0.80101	0.8067	0.812245	0.817227	0.821694	0.825732	0.829487	0.833028	0.835956	0.838742	0.841663	0.844507	0.846876	0.849116	0.851421	0.853706	0.855703	0.858728	0.861892	0.864707	0.867384	0.869923	0.872389	0.874662	0.877121	0.879889	0.882984	0.885062	0.88688
Stockholm	0.828649	0.832525	0.837056	0.841512	0.846125	0.850655	0.854868	0.858962	0.862507	0.865645	0.868747	0.8717	0.874282	0.876707	0.879256	0.881627	0.883851	0.886249	0.888864	0.891153	0.894304	0.897494	0.900239	0.902345	0.904372	0.90636	0.908308	0.910043	0.911931	0.91389	0.915448	0.916623
Sweden except Stockholm	0.774127	0.778841	0.784343	0.790151	0.796046	0.801771	0.806863	0.811331	0.815396	0.819216	0.822787	0.825651	0.828446	0.831456	0.834336	0.836666	0.838858	0.841067	0.843179	0.844989	0.847858	0.85089	0.853589	0.856165	0.858584	0.860864	0.862929	0.865303	0.868032	0.871181	0.873303	0.875151
Switzerland	0.862767	0.864797	0.867736	0.870864	0.873141	0.874835	0.876641	0.878486	0.880035	0.882046	0.885244	0.888446	0.890903	0.892781	0.89491	0.897273	0.899962	0.902913	0.905778	0.90805	0.910531	0.913277	0.915715	0.917955	0.919994	0.921833	0.923931	0.926202	0.928551	0.930682	0.932028	0.933059
UK	0.744334	0.749148	0.754557	0.760154	0.765165	0.768657	0.771576	0.77505	0.779057	0.784036	0.789219	0.793513	0.796656	0.799186	0.801951	0.804489	0.806817	0.809353	0.812039	0.814794	0.818034	0.821719	0.826454	0.831509	0.835517	0.838952	0.84246	0.846264	0.84997	0.854131	0.85692	0.859
England	0.745221	0.750011	0.755362	0.760862	0.765852	0.769446	0.772572	0.77637	0.780576	0.785738	0.791218	0.795729	0.798931	0.801422	0.804229	0.806867	0.809297	0.811878	0.81451	0.817149	0.820248	0.823888	0.828815	0.834176	0.838288	0.841762	0.845301	0.849192	0.853016	0.85724	0.859847	0.861437
East Midlands	0.720596	0.725382	0.730647	0.736028	0.74097	0.744732	0.748029	0.751865	0.756017	0.761093	0.766505	0.770916	0.773976	0.776303	0.778882	0.781276	0.783468	0.785812	0.788269	0.790749	0.793722	0.797312	0.80229	0.807619	0.811635	0.815141	0.818866	0.823028	0.827107	0.83157	0.834248	0.835856
Derby	0.729286	0.734133	0.740363	0.747124	0.753028	0.757014	0.759884	0.763064	0.766716	0.771727	0.777274	0.781685	0.784817	0.787244	0.789857	0.79168	0.793005	0.794675	0.797023	0.800032	0.803215	0.806666	0.812015	0.818034	0.822819	0.827103	0.831026	0.83472	0.837972	0.84176	0.844306	0.846011
Derbyshire	0.713328	0.717621	0.722732	0.727957	0.732604	0.735977	0.73891	0.742315	0.745957	0.750738	0.755769	0.759583	0.761907	0.763262	0.764939	0.766737	0.768628	0.770493	0.772074	0.773739	0.776471	0.780495	0.786587	0.793175	0.798115	0.802333	0.80656	0.811073	0.815358	0.819827	0.822551	0.824238
Leicester	0.7091	0.714838	0.7205	0.725857	0.73119	0.735509	0.739395	0.743846	0.748201	0.753065	0.758144	0.76227	0.765316	0.768058	0.771497	0.774861	0.777834	0.780959	0.78457	0.788354	0.792658	0.797171	0.802161	0.806903	0.81011	0.812604	0.815218	0.818156	0.821236	0.825031	0.827484	0.829067
Leicestershire	0.749605	0.754437	0.759361	0.764242	0.768531	0.771947	0.775105	0.778598	0.782225	0.786641	0.79142	0.79525	0.79789	0.800135	0.80299	0.805926	0.808766	0.811544	0.814008	0.815846	0.817803	0.8202	0.824088	0.828536	0.831646	0.834225	0.837343	0.840957	0.844441	0.848215	0.850461	0.851889
Lincolnshire	0.713279	0.717376	0.721715	0.726455	0.731051	0.734488	0.7375	0.741068	0.744968	0.749813	0.754891	0.758997	0.761645	0.76339	0.765112	0.766609	0.767702	0.768606	0.7697	0.771496	0.774168	0.777765	0.783141	0.789	0.793644	0.797856	0.802146	0.806834	0.811314	0.816238	0.819445	0.821364
Northamptonshire	0.731115	0.736431	0.742414	0.748219	0.753135	0.756542	0.759175	0.762055	0.764865	0.768415	0.772584	0.776233	0.778603	0.780202	0.781861	0.783252	0.784522	0.786126	0.787862	0.789851	0.792732	0.796667	0.802416	0.80861	0.81311	0.816861	0.820828	0.825389	0.829919	0.834815	0.837889	0.839635
Nottingham	0.739549	0.744347	0.749752	0.755676	0.76127	0.765718	0.76987	0.774833	0.78021	0.785997	0.791617	0.796285	0.799811	0.80292	0.806037	0.808877	0.811752	0.81526	0.81938	0.823059	0.826124	0.82907	0.832506	0.835958	0.838719	0.841212	0.844158	0.847554	0.851042	0.855012	0.857407	0.858871
Nottinghamshire	0.715312	0.719689	0.724606	0.729613	0.734298	0.73777	0.740783	0.744479	0.748549	0.753457	0.758502	0.762369	0.764879	0.766613	0.768795	0.770845	0.772561	0.774354	0.775959	0.777443	0.779621	0.782743	0.787522	0.792831	0.796886	0.800498	0.804457	0.809056	0.813638	0.818434	0.821317	0.823008
Rutland	0.766193	0.769723	0.773297	0.777005	0.780392	0.783019	0.785485	0.788348	0.790914	0.793737	0.796912	0.799625	0.801611	0.803284	0.805248	0.807235	0.809351	0.811666	0.813743	0.81583	0.818645	0.82176	0.825659	0.829915	0.833405	0.83643	0.839438	0.842656	0.845783	0.849379	0.85149	0.852734
East of England	0.741478	0.746266	0.751346	0.756661	0.761739	0.765641	0.768889	0.772612	0.776766	0.781858	0.787303	0.791887	0.79524	0.797921	0.800876	0.803561	0.805886	0.808247	0.810699	0.813175	0.816027	0.81922	0.823544	0.82846	0.832433	0.83592	0.839563	0.843623	0.847673	0.852133	0.85482	0.856408
Bedford	0.751541	0.756437	0.761124	0.766029	0.770677	0.774227	0.777746	0.781742	0.785784	0.790423	0.795247	0.799244	0.802282	0.80486	0.807563	0.810135	0.812354	0.814044	0.815526	0.817565	0.820272	0.823556	0.827947	0.832637	0.836371	0.839761	0.843205	0.846986	0.850609	0.854421	0.856667	0.858094
Cambridgeshire	0.77901	0.783985	0.789067	0.79408	0.798821	0.802652	0.805838	0.809459	0.813666	0.818714	0.824006	0.828591	0.832097	0.835138	0.838175	0.840904	0.843373	0.845775	0.848307	0.850602	0.852943	0.855628	0.85936	0.863547	0.866978	0.870164	0.873583	0.877288	0.880884	0.884675	0.886772	0.888028
Central Bedfordshire	0.749852	0.754456	0.759106	0.764071	0.769062	0.772976	0.775964	0.77903	0.782147	0.786078	0.790707	0.79479	0.797869	0.800106	0.802332	0.804307	0.805961	0.807574	0.809287	0.811127	0.813413	0.816407	0.820648	0.825812	0.830245	0.833837	0.837331	0.841045	0.844643	0.848597	0.850886	0.852255
Essex	0.732582	0.737593	0.742876	0.748384	0.753574	0.757519	0.760761	0.76443	0.768445	0.773439	0.778835	0.783515	0.787081	0.790062	0.793206	0.796084	0.798648	0.801242	0.8037	0.805858	0.808217	0.810884	0.814737	0.819164	0.822688	0.825748	0.828894	0.832599	0.836566	0.841099	0.843867	0.845491
Hertfordshire	0.781615	0.78607	0.790942	0.796103	0.801069	0.804953	0.808197	0.811892	0.816074	0.821143	0.826762	0.831868	0.835831	0.838924	0.842055	0.844604	0.846597	0.848364	0.850031	0.85161	0.85379	0.856413	0.859987	0.864119	0.867549	0.870675	0.873957	0.87745	0.880765	0.884292	0.886293	0.887511
Luton	0.720456	0.725553	0.73074	0.736366	0.741806	0.746002	0.749815	0.753976	0.757899	0.762326	0.766866	0.770498	0.773654	0.777125	0.781049	0.784701	0.787898	0.791415	0.795242	0.799162	0.803259	0.807371	0.812255	0.81704	0.820107	0.82261	0.825648	0.828878	0.831745	0.835519	0.838086	0.839717
Norfolk	0.72252	0.726932	0.731763	0.73699	0.742027	0.74592	0.749228	0.752979	0.757143	0.762415	0.768263	0.773034	0.776164	0.778389	0.781071	0.78356	0.785822	0.788223	0.790812	0.793313	0.795797	0.798341	0.802118	0.806733	0.810577	0.814099	0.818086	0.822738	0.827369	0.832397	0.835503	0.83731
Peterborough	0.720906	0.724487	0.728629	0.733591	0.738836	0.742688	0.745776	0.749386	0.753029	0.757826	0.762962	0.766882	0.769347	0.770841	0.772553	0.773913	0.774654	0.775493	0.776511	0.778466	0.781671	0.785332	0.79082	0.797776	0.803503	0.808451	0.813724	0.819607	0.825283	0.831483	0.835615	0.837874
Southend-on-Sea	0.710769	0.714456	0.718964	0.724102	0.729301	0.733066	0.73587	0.739467	0.743883	0.749656	0.755768	0.760873	0.765072	0.768484	0.771742	0.774016	0.775534	0.777426	0.779667	0.782495	0.785759	0.788707	0.792479	0.79724	0.801284	0.804526	0.807862	0.811934	0.81628	0.821165	0.824137	0.825801
Suffolk	0.728635	0.734039	0.73963	0.744941	0.749562	0.752729	0.755145	0.758266	0.762192	0.767159	0.772352	0.77642	0.778871	0.780548	0.782983	0.785367	0.787308	0.789179	0.791208	0.793531	0.79643	0.79999	0.804967	0.810596	0.814992	0.818704	0.822461	0.826718	0.83114	0.836168	0.839325	0.841151
Thurrock	0.714583	0.719313	0.724233	0.729958	0.73594	0.740257	0.743684	0.747559	0.751835	0.756916	0.761798	0.765081	0.766926	0.768086	0.769558	0.770781	0.771562	0.772446	0.77419	0.776873	0.780155	0.783492	0.787489	0.792094	0.795585	0.798346	0.801489	0.805431	0.80972	0.814642	0.817764	0.819598
Greater London	0.794819	0.799835	0.805204	0.810571	0.815467	0.819126	0.822455	0.82638	0.83047	0.835217	0.840309	0.844702	0.848088	0.850943	0.854088	0.857022	0.859816	0.862807	0.865552	0.868351	0.871601	0.875432	0.880132	0.884834	0.888143	0.890573	0.892963	0.895538	0.898029	0.900846	0.903286	0.904865
Barking and Dagenham	0.684001	0.688517	0.694052	0.700523	0.707013	0.711713	0.715454	0.720077	0.72505	0.730522	0.735724	0.739714	0.742142	0.743352	0.744352	0.744871	0.745398	0.746776	0.748817	0.751435	0.754436	0.758148	0.764242	0.771432	0.776823	0.781081	0.78562	0.791001	0.796225	0.801689	0.805254	0.807325
Barnet	0.781613	0.786012	0.790507	0.794961	0.79947	0.803265	0.806863	0.811079	0.81556	0.820743	0.8262	0.830788	0.834139	0.836766	0.839302	0.841623	0.843828	0.846045	0.848109	0.850155	0.852997	0.856626	0.861265	0.865948	0.869282	0.871836	0.874261	0.876976	0.879761	0.882986	0.884817	0.885976
Bexley	0.725754	0.731228	0.736819	0.742316	0.747264	0.750917	0.754069	0.75764	0.761348	0.766014	0.771385	0.776206	0.779958	0.782933	0.78604	0.788784	0.791183	0.793712	0.79626	0.798545	0.800935	0.804124	0.809034	0.814631	0.819442	0.823881	0.828191	0.832439	0.836392	0.840468	0.842932	0.844548
Brent	0.754592	0.758736	0.763433	0.768772	0.773904	0.777702	0.781248	0.78559	0.789872	0.79479	0.800062	0.804319	0.807316	0.8098	0.812529	0.814743	0.816563	0.818196	0.819394	0.820723	0.823319	0.826936	0.832114	0.837759	0.841676	0.844333	0.846675	0.849281	0.852123	0.855961	0.858568	0.860164
Bromley	0.768353	0.772752	0.777301	0.782008	0.786467	0.789949	0.793322	0.797412	0.801742	0.806731	0.812086	0.816721	0.82013	0.82304	0.826093	0.828746	0.831032	0.833242	0.835105	0.836406	0.837557	0.839455	0.842869	0.846827	0.850139	0.853031	0.855861	0.859117	0.862549	0.866187	0.868223	0.869545
Camden	0.866758	0.870074	0.873488	0.876929	0.880212	0.882802	0.88533	0.888101	0.890852	0.893707	0.896506	0.898967	0.900985	0.902814	0.904958	0.907043	0.909098	0.911436	0.914046	0.916613	0.918925	0.921485	0.924195	0.926616	0.928295	0.929348	0.930403	0.931613	0.932908	0.934287	0.935493	0.936475
Croydon	0.749158	0.75447	0.760135	0.76561	0.770456	0.773919	0.776817	0.780427	0.784394	0.789285	0.794811	0.799444	0.802652	0.804939	0.807574	0.809791	0.811436	0.813212	0.814844	0.816257	0.818209	0.820724	0.824413	0.828499	0.83128	0.833557	0.836455	0.840121	0.843843	0.848056	0.850621	0.852066
Ealing	0.776441	0.780781	0.785688	0.790926	0.795884	0.799911	0.803736	0.808047	0.812509	0.817584	0.822899	0.827395	0.830786	0.833247	0.835596	0.837381	0.83869	0.839891	0.840935	0.841938	0.843771	0.846937	0.851884	0.857484	0.861984	0.865745	0.869263	0.87282	0.876114	0.879542	0.881496	0.882729
Enfield	0.734015	0.738801	0.744267	0.749821	0.754512	0.757858	0.761079	0.765105	0.769545	0.774731	0.780137	0.784391	0.787406	0.789761	0.792186	0.794357	0.796352	0.798515	0.800925	0.803498	0.806899	0.810996	0.816221	0.82171	0.825597	0.828647	0.831859	0.8354	0.838826	0.842653	0.845003	0.846461
Greenwich	0.724794	0.730569	0.737057	0.743585	0.749388	0.753647	0.757403	0.761515	0.765733	0.770821	0.77632	0.780943	0.784276	0.7866	0.788917	0.790984	0.7933	0.796377	0.799502	0.802185	0.80506	0.808883	0.814368	0.820243	0.82449	0.827849	0.831341	0.835099	0.838711	0.842541	0.844751	0.84608
Hackney	0.772856	0.780149	0.788049	0.794849	0.799757	0.801617	0.802541	0.804391	0.806671	0.810459	0.814713	0.818153	0.820829	0.823266	0.826834	0.830825	0.835303	0.84043	0.844972	0.849741	0.855414	0.861393	0.867709	0.873396	0.876716	0.878778	0.880631	0.882688	0.884881	0.888062	0.891057	0.892946
Hammersmith and Fulham	0.844804	0.849996	0.855195	0.860183	0.86478	0.868626	0.872272	0.876151	0.880064	0.884634	0.889024	0.891502	0.893489	0.895404	0.89754	0.899711	0.902051	0.904528	0.906952	0.909569	0.912392	0.915298	0.918368	0.921453	0.923784	0.925598	0.927324	0.929063	0.930742	0.932556	0.934089	0.935153
Haringey	0.762031	0.766734	0.771662	0.776385	0.780462	0.783316	0.786091	0.789702	0.793423	0.797742	0.802629	0.807327	0.81104	0.814044	0.817316	0.820323	0.82283	0.825255	0.827362	0.829266	0.83225	0.836172	0.840791	0.845567	0.849216	0.852382	0.85597	0.860148	0.864232	0.868453	0.870781	0.872085
Harrow	0.765903	0.770693	0.775646	0.780601	0.785094	0.788395	0.791488	0.795565	0.800355	0.805905	0.811451	0.815848	0.818863	0.821388	0.824675	0.827689	0.830205	0.832429	0.834273	0.835621	0.837417	0.839869	0.843248	0.846769	0.848854	0.849999	0.850833	0.852012	0.853712	0.856609	0.858638	0.860015
Havering	0.718171	0.723398	0.728622	0.733408	0.737906	0.74148	0.744619	0.74811	0.752006	0.757329	0.763115	0.767968	0.771557	0.774223	0.777642	0.781309	0.7845	0.787305	0.790058	0.79238	0.794807	0.79794	0.802207	0.806729	0.810232	0.813537	0.817157	0.821197	0.825369	0.829939	0.832797	0.834644
Hillingdon	0.783603	0.788582	0.794126	0.79948	0.804346	0.807978	0.811165	0.815091	0.819769	0.825371	0.831138	0.835939	0.839584	0.842038	0.844176	0.8459	0.847367	0.849011	0.851047	0.85385	0.856917	0.860433	0.864966	0.870203	0.874231	0.876922	0.879489	0.882356	0.885268	0.888489	0.891269	0.893138
Hounslow	0.777745	0.782778	0.78797	0.793089	0.797766	0.801046	0.80372	0.807414	0.811982	0.817881	0.824204	0.829126	0.832685	0.83527	0.837971	0.840481	0.842636	0.844845	0.846988	0.848874	0.851383	0.85509	0.860641	0.866954	0.87207	0.876419	0.88066	0.884935	0.888852	0.893006	0.895535	0.896995
Islington	0.829731	0.834539	0.840074	0.845992	0.851344	0.855203	0.858405	0.861428	0.864284	0.86762	0.871507	0.875083	0.877633	0.879841	0.882372	0.884922	0.887622	0.890573	0.893725	0.897187	0.900716	0.904193	0.907506	0.910314	0.91232	0.914041	0.915758	0.91763	0.919612	0.921755	0.923529	0.92474
Kensington and Chelsea	0.875549	0.879909	0.884017	0.887919	0.89161	0.894877	0.898199	0.901878	0.904812	0.906671	0.908432	0.910066	0.91151	0.912965	0.914709	0.916417	0.918347	0.92048	0.922728	0.925098	0.927502	0.930094	0.932646	0.9349	0.936586	0.937966	0.939522	0.941163	0.942669	0.944206	0.945506	0.946477
Kingston upon Thames	0.811665	0.816506	0.821409	0.825913	0.830163	0.833947	0.837508	0.841469	0.845811	0.850802	0.856034	0.860557	0.864118	0.867042	0.870061	0.872964	0.87577	0.878704	0.88167	0.883963	0.886116	0.888299	0.890813	0.893262	0.894905	0.896362	0.898285	0.900802	0.903476	0.906374	0.907804	0.908698
Lambeth	0.787598	0.793586	0.799554	0.805241	0.810384	0.814263	0.817847	0.822278	0.826881	0.832011	0.837526	0.842362	0.846148	0.849581	0.853629	0.857705	0.861835	0.86616	0.870256	0.874099	0.878357	0.882822	0.887754	0.892753	0.896726	0.900142	0.903433	0.90686	0.910166	0.913564	0.915358	0.916381
Lewisham	0.741501	0.746638	0.752231	0.757916	0.76304	0.766983	0.770343	0.774216	0.778469	0.783543	0.789281	0.794227	0.797904	0.800667	0.803321	0.805535	0.807697	0.810063	0.8125	0.814926	0.817939	0.821589	0.826608	0.832134	0.836393	0.839839	0.843239	0.846805	0.850232	0.853956	0.85607	0.857309
Merton	0.774134	0.779264	0.784517	0.789931	0.795075	0.799208	0.802984	0.807598	0.812525	0.817858	0.823309	0.82786	0.831187	0.833489	0.835766	0.837673	0.839477	0.841821	0.844486	0.846735	0.849231	0.852509	0.857341	0.862598	0.866645	0.870057	0.873361	0.876737	0.880135	0.884133	0.886502	0.887734
Newham	0.701795	0.706436	0.711725	0.717249	0.722189	0.725423	0.728686	0.733076	0.737393	0.74282	0.749383	0.7555	0.760512	0.764927	0.769472	0.773306	0.77643	0.779772	0.783018	0.786554	0.791453	0.797446	0.804715	0.811924	0.81712	0.821114	0.825009	0.829167	0.833047	0.837329	0.840068	0.841688
Redbridge	0.741118	0.745626	0.750745	0.756022	0.760918	0.764646	0.768052	0.772273	0.776802	0.781831	0.787231	0.791895	0.795473	0.798415	0.801404	0.803832	0.806182	0.808873	0.811033	0.81248	0.814546	0.817725	0.822532	0.827775	0.831558	0.834366	0.837123	0.840194	0.843208	0.846793	0.848962	0.850265
Richmond upon Thames	0.837033	0.841392	0.845699	0.849896	0.853761	0.857003	0.860178	0.863807	0.867759	0.872359	0.877173	0.881248	0.884348	0.886895	0.889384	0.891544	0.893595	0.895814	0.897953	0.899599	0.901638	0.904375	0.907732	0.911397	0.91465	0.917727	0.920772	0.923914	0.926953	0.929957	0.931324	0.932133
Southwark	0.797908	0.803926	0.810138	0.816098	0.821544	0.82585	0.829765	0.834456	0.839649	0.845546	0.851853	0.857231	0.861269	0.864736	0.867537	0.869901	0.872528	0.875687	0.879264	0.883064	0.887097	0.891621	0.896426	0.900778	0.903809	0.906065	0.90836	0.910952	0.913457	0.916053	0.918165	0.91951
Sutton	0.74554	0.750323	0.755414	0.760752	0.766038	0.770411	0.774311	0.778687	0.78326	0.788775	0.794821	0.799726	0.803265	0.806048	0.808719	0.810833	0.81266	0.814678	0.816763	0.818755	0.821182	0.824332	0.82896	0.834131	0.83836	0.841904	0.845245	0.848536	0.851573	0.855036	0.857112	0.858422
Tower Hamlets	0.765109	0.771712	0.778966	0.786159	0.792573	0.797321	0.802063	0.807838	0.813677	0.819712	0.825601	0.830492	0.834776	0.839143	0.844292	0.849343	0.853982	0.858413	0.862363	0.866673	0.871455	0.876244	0.881249	0.886033	0.889448	0.89196	0.894271	0.896664	0.898797	0.901051	0.903082	0.904488
Waltham Forest	0.716668	0.721454	0.72705	0.733125	0.738929	0.743404	0.747382	0.751791	0.756269	0.761425	0.766923	0.771588	0.774976	0.777634	0.78052	0.782973	0.784908	0.786786	0.788577	0.790421	0.793058	0.796829	0.80252	0.809104	0.814502	0.819	0.823305	0.827786	0.832043	0.836443	0.839022	0.84051
Wandsworth	0.820916	0.825894	0.83101	0.836144	0.840998	0.845261	0.849505	0.854239	0.858945	0.863993	0.869304	0.874077	0.878067	0.881464	0.884725	0.887652	0.890512	0.893444	0.896206	0.898374	0.900525	0.90287	0.905725	0.90882	0.911295	0.913467	0.91572	0.918062	0.920336	0.922739	0.923704	0.924241
Westminster	0.860957	0.864668	0.868964	0.87317	0.876963	0.879975	0.882941	0.885943	0.88857	0.8912	0.89395	0.896559	0.898617	0.90046	0.902515	0.904646	0.907035	0.909662	0.912356	0.914728	0.916429	0.918391	0.921138	0.923915	0.925955	0.927562	0.92928	0.931142	0.932866	0.934622	0.936118	0.937199
North East England	0.705614	0.70969	0.715108	0.721158	0.726624	0.73057	0.73413	0.738518	0.743378	0.749167	0.755177	0.760001	0.763442	0.766109	0.769008	0.771811	0.774602	0.777616	0.780492	0.78307	0.786152	0.790037	0.795402	0.801074	0.805119	0.808297	0.811519	0.815149	0.818802	0.823108	0.825713	0.827273
County Durham	0.698703	0.702095	0.707438	0.713687	0.718933	0.722237	0.725049	0.728821	0.733443	0.73929	0.745186	0.749705	0.752717	0.754907	0.757469	0.760127	0.762501	0.765183	0.768098	0.770675	0.773613	0.777441	0.782602	0.787976	0.791604	0.794455	0.797555	0.801013	0.804297	0.808205	0.810719	0.812277
Darlington	0.713741	0.717208	0.722525	0.728664	0.73415	0.737707	0.740343	0.743346	0.746777	0.752014	0.75775	0.761647	0.76419	0.766354	0.76952	0.772731	0.775609	0.778011	0.779632	0.781596	0.785202	0.790023	0.796885	0.804578	0.810376	0.815142	0.819637	0.824069	0.828075	0.832546	0.835468	0.837204
Gateshead	0.707597	0.711675	0.716967	0.722399	0.727171	0.73039	0.733155	0.737095	0.74159	0.746754	0.752343	0.757314	0.761221	0.764455	0.767919	0.77124	0.774297	0.777133	0.779451	0.782481	0.787149	0.792382	0.798337	0.804199	0.808222	0.811473	0.815139	0.81923	0.822581	0.826232	0.828663	0.830244
Hartlepool	0.676173	0.679522	0.683978	0.688915	0.693796	0.697926	0.701718	0.705387	0.708785	0.713193	0.718455	0.722823	0.725629	0.727301	0.72916	0.730822	0.733133	0.736275	0.739047	0.741306	0.744136	0.748735	0.756549	0.764933	0.770583	0.774761	0.778987	0.783635	0.788413	0.793677	0.796959	0.798878
Middlesbrough	0.686458	0.690514	0.695092	0.700221	0.705304	0.709087	0.712341	0.716402	0.720571	0.725772	0.731968	0.73689	0.739633	0.741491	0.744151	0.747498	0.751011	0.754776	0.757897	0.759849	0.76201	0.765351	0.770783	0.776413	0.780041	0.782493	0.784985	0.788127	0.791578	0.796183	0.799435	0.801471
Newcastle upon Tyne	0.751972	0.756853	0.762152	0.76752	0.772595	0.776904	0.781154	0.786083	0.791242	0.796584	0.802024	0.807224	0.81229	0.817159	0.82196	0.826255	0.830527	0.835104	0.839617	0.843255	0.84617	0.849049	0.852482	0.855853	0.858366	0.860224	0.861884	0.863985	0.866415	0.869474	0.871307	0.872521
North Tyneside	0.71145	0.715545	0.721176	0.727445	0.732544	0.735868	0.738895	0.742604	0.746971	0.752173	0.757655	0.762268	0.765717	0.768637	0.772047	0.775655	0.77932	0.782446	0.784972	0.787438	0.790837	0.795349	0.801506	0.807834	0.81251	0.816417	0.820097	0.824069	0.828044	0.832298	0.834834	0.836401
Northumberland	0.711789	0.714907	0.719275	0.724588	0.72968	0.733251	0.736262	0.739826	0.743823	0.749124	0.754331	0.758337	0.761089	0.763186	0.765806	0.768652	0.77141	0.773876	0.775863	0.777862	0.780777	0.784317	0.789679	0.795588	0.799634	0.803131	0.80677	0.810609	0.814487	0.819024	0.821777	0.823317
Redcar and Cleveland	0.683036	0.6858	0.690394	0.69622	0.701839	0.705764	0.709095	0.713212	0.717571	0.722753	0.727724	0.731255	0.733395	0.734466	0.736414	0.739196	0.742319	0.745119	0.747208	0.7486	0.750594	0.75445	0.761395	0.769234	0.774516	0.777729	0.78076	0.784271	0.788104	0.793107	0.796445	0.79837
South Tyneside	0.674544	0.678544	0.683716	0.689359	0.694397	0.698025	0.701471	0.705756	0.710405	0.716041	0.721992	0.726916	0.730523	0.73359	0.73708	0.740235	0.742761	0.745518	0.748421	0.75083	0.753712	0.757811	0.76391	0.770759	0.775816	0.779844	0.783806	0.787983	0.792016	0.796529	0.799325	0.801073
Stockton-on-Tees	0.716321	0.72111	0.727228	0.734102	0.740373	0.744452	0.747815	0.751863	0.755991	0.760937	0.765919	0.769334	0.771377	0.772841	0.774614	0.776209	0.778167	0.780183	0.781801	0.783969	0.787353	0.791767	0.797836	0.804118	0.808508	0.811701	0.814935	0.818427	0.821878	0.826308	0.829311	0.830985
Sunderland	0.693437	0.697931	0.704371	0.71132	0.717271	0.72136	0.724995	0.729358	0.734016	0.739538	0.745358	0.74997	0.753294	0.756094	0.759041	0.761349	0.763721	0.766614	0.769615	0.772412	0.775501	0.779478	0.784977	0.79078	0.795064	0.798395	0.801674	0.805482	0.809539	0.814268	0.81731	0.819164
North West England	0.723853	0.72891	0.73496	0.741129	0.74646	0.749929	0.752792	0.756477	0.760651	0.765983	0.771824	0.776643	0.779849	0.782022	0.784604	0.787248	0.789809	0.792582	0.795403	0.79826	0.801622	0.805514	0.810761	0.816471	0.820806	0.824406	0.828006	0.831953	0.83583	0.840183	0.842848	0.844444
Blackburn with Darwen	0.68239	0.685732	0.690008	0.695005	0.699698	0.702633	0.705389	0.708871	0.712787	0.718095	0.723811	0.728313	0.731476	0.733718	0.736408	0.739046	0.741858	0.744687	0.746841	0.749452	0.753781	0.759123	0.766712	0.77547	0.782017	0.786917	0.791237	0.795487	0.80006	0.805725	0.809426	0.811504
Blackpool	0.675253	0.679928	0.685181	0.690175	0.694593	0.697103	0.699072	0.702507	0.706827	0.712502	0.718463	0.722485	0.723745	0.72343	0.724603	0.726703	0.728853	0.730899	0.732815	0.735079	0.73803	0.741427	0.746847	0.753263	0.758165	0.762367	0.766959	0.772314	0.777595	0.783557	0.787586	0.789926
Bolton	0.701717	0.707123	0.713437	0.71967	0.724604	0.727096	0.728803	0.731464	0.734662	0.739275	0.744332	0.748374	0.751014	0.752479	0.75429	0.75601	0.757731	0.759344	0.760567	0.762438	0.766054	0.770798	0.777363	0.784334	0.789117	0.792702	0.796294	0.800564	0.804713	0.809306	0.812341	0.814171
Bury	0.717064	0.722316	0.728542	0.734837	0.740145	0.743551	0.746127	0.749191	0.752663	0.757185	0.761845	0.765389	0.767551	0.768978	0.771177	0.77371	0.775845	0.777829	0.77943	0.780919	0.783495	0.7876	0.793815	0.800715	0.806044	0.810299	0.814202	0.818155	0.821861	0.826019	0.828561	0.830089
Cheshire East	0.771675	0.776172	0.781369	0.78659	0.791326	0.794809	0.797633	0.800896	0.804326	0.808972	0.814183	0.818551	0.821588	0.823526	0.825764	0.827783	0.829838	0.832134	0.834333	0.836359	0.838921	0.842319	0.847574	0.853657	0.858395	0.862538	0.866637	0.871198	0.87582	0.880483	0.883191	0.884755
Cheshire West and Chester	0.759102	0.764449	0.770696	0.776716	0.781653	0.784738	0.787268	0.790773	0.794816	0.799794	0.804977	0.809352	0.812567	0.814712	0.81716	0.819899	0.822703	0.825791	0.82895	0.831416	0.833803	0.836774	0.841384	0.846585	0.850695	0.854136	0.857434	0.860795	0.863878	0.867509	0.86978	0.871178
Cumbria	0.723302	0.726946	0.732305	0.738372	0.743816	0.747052	0.749318	0.752562	0.756271	0.760886	0.76599	0.770098	0.772497	0.773996	0.776452	0.778916	0.781258	0.783839	0.786573	0.789527	0.793117	0.797366	0.803687	0.810793	0.816323	0.821124	0.825768	0.830456	0.834725	0.839083	0.841776	0.843467
Halton	0.704162	0.709001	0.715316	0.722218	0.72831	0.732239	0.734714	0.736727	0.739207	0.743895	0.749476	0.754275	0.757266	0.758487	0.760023	0.762287	0.765262	0.768624	0.771957	0.775317	0.779254	0.783472	0.78923	0.796248	0.802258	0.807466	0.812771	0.818552	0.824144	0.830222	0.8341	0.836181
Knowsley	0.683222	0.687997	0.693783	0.698892	0.703117	0.706171	0.709476	0.71369	0.717494	0.722185	0.728717	0.735128	0.739114	0.741111	0.743251	0.746333	0.749655	0.753228	0.757286	0.76105	0.764316	0.768288	0.774237	0.780609	0.785457	0.789483	0.793409	0.797688	0.802114	0.807478	0.811324	0.813672
Lancashire	0.727957	0.733591	0.740115	0.746543	0.751957	0.755327	0.757928	0.76132	0.765076	0.769851	0.774915	0.779093	0.781591	0.78301	0.785147	0.787683	0.79007	0.792557	0.795303	0.798417	0.802045	0.806072	0.811097	0.816186	0.819833	0.822993	0.826274	0.829848	0.833322	0.837211	0.839614	0.841126
Liverpool	0.725467	0.731476	0.737601	0.743305	0.748057	0.75138	0.754932	0.759702	0.765177	0.77131	0.7777	0.783445	0.788125	0.792469	0.79693	0.801091	0.805468	0.810133	0.814687	0.818302	0.821098	0.823913	0.827421	0.830944	0.83338	0.835091	0.836922	0.839128	0.841444	0.844783	0.847036	0.848438
Manchester	0.746648	0.751706	0.757925	0.764652	0.77086	0.775442	0.779483	0.784413	0.790044	0.796729	0.803638	0.809554	0.814038	0.817623	0.821526	0.82562	0.829884	0.834853	0.840258	0.845101	0.848986	0.852302	0.856079	0.860064	0.863212	0.865984	0.86882	0.871907	0.874835	0.878141	0.880158	0.881429
Oldham	0.68066	0.684881	0.69048	0.696535	0.701026	0.703104	0.704685	0.707005	0.709396	0.713175	0.717806	0.721455	0.724039	0.725877	0.728265	0.730609	0.732778	0.735002	0.736238	0.738194	0.742826	0.748986	0.756691	0.76466	0.770258	0.774129	0.777679	0.782141	0.786946	0.792524	0.796256	0.798408
Rochdale	0.682495	0.686915	0.69274	0.698861	0.704491	0.707869	0.710106	0.713179	0.716891	0.722228	0.727996	0.732233	0.734857	0.736711	0.738934	0.741032	0.742513	0.744115	0.745706	0.747776	0.751572	0.756799	0.764057	0.771788	0.777209	0.781006	0.784406	0.788137	0.791993	0.796814	0.80011	0.802069
Salford	0.70774	0.712146	0.718391	0.725411	0.731641	0.735455	0.737696	0.740745	0.745601	0.75254	0.759735	0.765483	0.769877	0.773204	0.776434	0.779505	0.782575	0.785692	0.789086	0.792573	0.795919	0.799408	0.80448	0.810155	0.81396	0.816918	0.820542	0.824787	0.828913	0.833672	0.836849	0.838699
Sefton	0.71875	0.724685	0.731316	0.73748	0.742596	0.745923	0.748512	0.751986	0.756073	0.760804	0.765775	0.769984	0.773001	0.775567	0.778863	0.781785	0.784112	0.786298	0.788005	0.789423	0.791196	0.79306	0.796215	0.800466	0.803998	0.807096	0.810139	0.813684	0.817536	0.821864	0.824386	0.825842
St Helens	0.694234	0.69856	0.704405	0.710741	0.715921	0.718794	0.721045	0.723958	0.727474	0.73262	0.73858	0.743411	0.746254	0.74828	0.751073	0.753413	0.755519	0.758138	0.760877	0.763979	0.767674	0.771754	0.777293	0.783571	0.788046	0.79119	0.794211	0.798106	0.802506	0.807405	0.81042	0.812215
Stockport	0.751621	0.757003	0.763161	0.76905	0.773894	0.777004	0.779429	0.782651	0.786493	0.791417	0.796904	0.801481	0.804775	0.807043	0.809343	0.81153	0.813567	0.815702	0.817617	0.819442	0.822005	0.825237	0.830016	0.835601	0.83998	0.843625	0.847332	0.851177	0.854777	0.858493	0.860522	0.86172
Tameside	0.69017	0.694966	0.701118	0.70761	0.71323	0.716889	0.720062	0.72372	0.727377	0.732193	0.737503	0.741928	0.744987	0.746895	0.749098	0.750656	0.751434	0.752362	0.753117	0.754404	0.756897	0.760465	0.766338	0.77303	0.777914	0.78158	0.78479	0.788111	0.791369	0.795734	0.798749	0.800547
Trafford	0.781977	0.786713	0.792185	0.797858	0.802838	0.806303	0.809077	0.812217	0.815846	0.820815	0.826354	0.831029	0.834706	0.837765	0.841003	0.843814	0.846219	0.84833	0.849821	0.851389	0.85409	0.857503	0.862228	0.867785	0.872544	0.876876	0.881017	0.885202	0.889292	0.893322	0.895506	0.896754
Warrington	0.757425	0.762524	0.768493	0.7742	0.778865	0.781606	0.783695	0.78623	0.789287	0.794297	0.800428	0.805528	0.809242	0.812294	0.815765	0.819001	0.82122	0.82299	0.824673	0.826804	0.830448	0.835117	0.841057	0.847394	0.852496	0.857011	0.861507	0.865949	0.8701	0.874598	0.877257	0.878756
Wigan	0.693851	0.698265	0.703972	0.710031	0.71517	0.718307	0.72097	0.724217	0.727231	0.731262	0.736562	0.741058	0.743569	0.744721	0.746555	0.749067	0.751464	0.753064	0.754269	0.756391	0.760196	0.765185	0.771413	0.777457	0.781781	0.785499	0.78944	0.793911	0.798191	0.80257	0.8052	0.806852
Wirral	0.706506	0.711299	0.716846	0.722584	0.727889	0.731472	0.734279	0.737502	0.740844	0.74522	0.750338	0.754471	0.756932	0.758556	0.760945	0.76333	0.765487	0.767514	0.769417	0.771316	0.77393	0.777439	0.783056	0.789562	0.794586	0.79887	0.802947	0.807229	0.811208	0.815329	0.817782	0.819316
South East England	0.772791	0.777245	0.781939	0.786729	0.791152	0.794547	0.797511	0.801016	0.804897	0.809592	0.814536	0.818669	0.821735	0.824172	0.826765	0.828992	0.830941	0.833054	0.835171	0.837194	0.839607	0.842499	0.846532	0.851079	0.854775	0.858125	0.86158	0.865248	0.868772	0.872534	0.874728	0.876067
Bracknell Forest	0.788356	0.792377	0.796363	0.800202	0.803726	0.806494	0.809235	0.812807	0.817085	0.82245	0.828074	0.832728	0.836102	0.838622	0.841261	0.843476	0.845187	0.846726	0.848142	0.849721	0.852007	0.854975	0.859326	0.864398	0.868643	0.872623	0.876611	0.880533	0.884213	0.88784	0.889816	0.891003
Brighton and Hove	0.792979	0.797691	0.802289	0.806994	0.811592	0.815719	0.819633	0.823823	0.828134	0.832806	0.837757	0.842402	0.846431	0.850074	0.85369	0.856953	0.860057	0.863181	0.86629	0.869008	0.871725	0.874469	0.877509	0.880608	0.883209	0.885566	0.888043	0.890747	0.893377	0.896052	0.897328	0.898257
Buckinghamshire	0.795667	0.799724	0.804153	0.808566	0.812713	0.816048	0.819147	0.822746	0.82637	0.830648	0.835273	0.839092	0.841879	0.844088	0.846431	0.848299	0.849607	0.850793	0.851788	0.852674	0.854179	0.856675	0.860627	0.86509	0.86867	0.871834	0.875012	0.87852	0.882078	0.885715	0.887625	0.888785
East Sussex	0.729564	0.734239	0.739055	0.743947	0.748758	0.752523	0.755399	0.758712	0.762539	0.76735	0.772518	0.77675	0.779821	0.782247	0.784898	0.787061	0.788735	0.790402	0.7919	0.793308	0.795596	0.798674	0.803276	0.808745	0.81334	0.817592	0.822	0.826523	0.830773	0.835311	0.83801	0.839595
Hampshire	0.770575	0.775102	0.779529	0.784066	0.788215	0.791303	0.794094	0.797339	0.800995	0.805765	0.810897	0.815093	0.818011	0.820111	0.822384	0.824398	0.826128	0.828047	0.82988	0.831636	0.833982	0.837095	0.84158	0.846561	0.850561	0.854375	0.858341	0.862279	0.8658	0.869467	0.871558	0.87285
Isle of Wight	0.708724	0.713543	0.718448	0.723448	0.728368	0.732199	0.735868	0.740313	0.744733	0.749754	0.755179	0.759931	0.763227	0.765198	0.76719	0.769048	0.771244	0.773852	0.776296	0.778205	0.780188	0.782773	0.786839	0.791785	0.796087	0.800417	0.805199	0.810676	0.816036	0.821305	0.824516	0.8264
Kent	0.737842	0.742362	0.747374	0.752527	0.757224	0.760513	0.763051	0.766333	0.770291	0.775213	0.780313	0.784436	0.78745	0.789717	0.792149	0.794133	0.795957	0.797982	0.799958	0.802007	0.804781	0.808199	0.812864	0.817983	0.821948	0.825302	0.828737	0.832667	0.83663	0.841022	0.843724	0.845345
Medway	0.712322	0.717281	0.722439	0.728009	0.733303	0.736834	0.739661	0.743128	0.74649	0.750537	0.755108	0.758772	0.761624	0.764205	0.767137	0.769425	0.77119	0.772975	0.774689	0.776623	0.779421	0.782735	0.78741	0.792557	0.796368	0.799588	0.803054	0.807348	0.811673	0.816185	0.81894	0.820668
Milton Keynes	0.773221	0.778332	0.783797	0.789245	0.794137	0.797376	0.799997	0.803148	0.806335	0.810433	0.815088	0.818976	0.821873	0.82421	0.826892	0.828972	0.830338	0.831421	0.832265	0.833395	0.835474	0.838811	0.844446	0.851413	0.857573	0.863207	0.86875	0.874153	0.878327	0.882216	0.885304	0.887179
Oxfordshire	0.797879	0.801991	0.806536	0.81126	0.815681	0.819112	0.821897	0.825134	0.82885	0.833407	0.838356	0.842717	0.845996	0.848593	0.851191	0.853538	0.85566	0.858045	0.860542	0.862723	0.864983	0.867569	0.871095	0.875124	0.878638	0.882188	0.885915	0.889539	0.892791	0.896327	0.898319	0.899476
Portsmouth	0.759838	0.764591	0.769684	0.775121	0.780224	0.784492	0.788624	0.793325	0.797954	0.802715	0.807618	0.811991	0.815429	0.818228	0.820907	0.823228	0.825452	0.828055	0.831152	0.834162	0.83672	0.839096	0.842331	0.846062	0.849117	0.851794	0.854473	0.857353	0.860012	0.86293	0.864675	0.865876
Reading	0.808191	0.812818	0.817601	0.822253	0.826414	0.829859	0.83325	0.837373	0.841883	0.847269	0.852937	0.857843	0.861817	0.86508	0.86823	0.870575	0.871852	0.873669	0.876114	0.878229	0.879048	0.879578	0.881402	0.88456	0.887659	0.890493	0.893301	0.896217	0.898971	0.901902	0.904319	0.905874
Slough	0.772615	0.777853	0.783349	0.789105	0.794773	0.799107	0.80301	0.807531	0.811901	0.815957	0.819003	0.821475	0.823308	0.824511	0.825759	0.826217	0.825984	0.825859	0.826157	0.828045	0.831355	0.83584	0.842132	0.848741	0.853853	0.858037	0.862027	0.865942	0.869476	0.873283	0.876537	0.878557
Southampton	0.759131	0.764184	0.769583	0.775357	0.780773	0.785228	0.7895	0.794431	0.799486	0.804825	0.81015	0.814751	0.818511	0.821644	0.82456	0.826937	0.829068	0.831369	0.83385	0.835652	0.83689	0.838285	0.840583	0.843309	0.845349	0.847252	0.84961	0.852434	0.855178	0.858285	0.8601	0.861349
Surrey	0.809242	0.813219	0.817409	0.821598	0.825348	0.828574	0.831625	0.835057	0.839084	0.844177	0.849501	0.853986	0.857289	0.859942	0.862466	0.864453	0.866074	0.867885	0.869704	0.871326	0.873267	0.875483	0.878778	0.882605	0.885886	0.889047	0.892281	0.895538	0.898748	0.902084	0.90383	0.904859
West Berkshire	0.80555	0.810453	0.815744	0.820929	0.825327	0.82837	0.830796	0.83374	0.837243	0.84179	0.84682	0.850877	0.853476	0.854149	0.854779	0.854821	0.8544	0.854041	0.85425	0.855787	0.858344	0.86188	0.866856	0.872265	0.876665	0.880251	0.883594	0.887025	0.890219	0.893451	0.896086	0.897757
West Sussex	0.762072	0.766743	0.771673	0.776483	0.780727	0.783816	0.786409	0.789595	0.793359	0.798066	0.803039	0.807279	0.81032	0.812483	0.814961	0.817072	0.818835	0.820587	0.822117	0.823584	0.825901	0.829014	0.833474	0.838651	0.84291	0.846594	0.850143	0.853809	0.857334	0.861142	0.86339	0.864792
Windsor and Maidenhead	0.818141	0.821614	0.825335	0.829301	0.8331	0.836157	0.838815	0.842057	0.845765	0.850321	0.855261	0.859476	0.862982	0.866	0.868866	0.871172	0.873011	0.874889	0.876647	0.878021	0.879899	0.882329	0.88604	0.890858	0.895117	0.898811	0.902351	0.905903	0.909292	0.912849	0.914738	0.915818
Wokingham	0.824842	0.82902	0.833025	0.836972	0.840701	0.843846	0.846793	0.850286	0.854082	0.858443	0.863063	0.867109	0.870408	0.873115	0.875894	0.878347	0.880285	0.88214	0.884007	0.885252	0.88611	0.88727	0.889972	0.893653	0.89666	0.899223	0.901731	0.904248	0.906514	0.909189	0.910727	0.911659
South West England	0.747943	0.75283	0.757839	0.762931	0.767653	0.771182	0.774246	0.778031	0.782431	0.78787	0.793437	0.797868	0.801046	0.803682	0.806526	0.809004	0.811151	0.813346	0.815632	0.817789	0.820449	0.823679	0.82821	0.833313	0.837517	0.841351	0.845232	0.84937	0.853379	0.857594	0.86001	0.861467
Bath and North East Somerset	0.78741	0.791679	0.796062	0.800686	0.805153	0.808856	0.8121	0.815971	0.820464	0.825483	0.830751	0.835845	0.840506	0.844822	0.84873	0.852218	0.855689	0.859385	0.862966	0.865552	0.867777	0.870018	0.872744	0.875752	0.878281	0.880904	0.884092	0.887456	0.890315	0.893069	0.894451	0.895435
Bournemouth	0.755273	0.760905	0.766391	0.77159	0.776448	0.780419	0.783954	0.788176	0.79313	0.798834	0.804807	0.81011	0.81454	0.818524	0.822418	0.825604	0.828413	0.831355	0.834344	0.836829	0.83899	0.841236	0.844591	0.84862	0.852113	0.855197	0.858227	0.861433	0.864478	0.867612	0.869319	0.870465
Bristol, City of	0.784611	0.789564	0.794632	0.799892	0.804923	0.809006	0.812693	0.817008	0.821665	0.826973	0.832226	0.836581	0.839828	0.842422	0.845139	0.84786	0.850672	0.853931	0.857674	0.860851	0.863395	0.865811	0.869121	0.873066	0.876725	0.880247	0.883751	0.887387	0.89072	0.894067	0.895872	0.897042
Cornwall	0.723354	0.728808	0.734489	0.740318	0.745287	0.748568	0.751177	0.754546	0.758684	0.764192	0.769947	0.774293	0.777614	0.780453	0.783395	0.785738	0.787803	0.789754	0.791485	0.793226	0.795477	0.798435	0.803326	0.809027	0.813704	0.817756	0.82192	0.826381	0.830734	0.835394	0.838174	0.839769
Devon	0.744138	0.749037	0.753944	0.758876	0.763287	0.766307	0.768956	0.772504	0.776764	0.782179	0.787747	0.792366	0.795892	0.798925	0.802244	0.805419	0.808202	0.810776	0.813186	0.815305	0.817807	0.820898	0.825396	0.830435	0.834425	0.837781	0.840894	0.844266	0.847718	0.85162	0.853965	0.855376
Dorset	0.740995	0.745585	0.750207	0.754874	0.759292	0.762328	0.76506	0.768866	0.773326	0.778577	0.783534	0.787348	0.790163	0.792356	0.79467	0.796497	0.79779	0.798828	0.799844	0.801418	0.804497	0.808423	0.813572	0.819217	0.82388	0.828161	0.83262	0.837485	0.842286	0.84711	0.849937	0.851615
Gloucestershire	0.761251	0.766177	0.771017	0.775795	0.780263	0.783751	0.786737	0.79001	0.793687	0.798643	0.804087	0.808628	0.811967	0.815069	0.818416	0.820947	0.822605	0.824147	0.825821	0.827595	0.83056	0.834379	0.839155	0.844291	0.848594	0.852616	0.856484	0.860414	0.864171	0.868102	0.870378	0.871806
North Somerset	0.743084	0.748177	0.753258	0.758151	0.762368	0.765325	0.767841	0.770787	0.774183	0.778906	0.783953	0.788123	0.791371	0.794079	0.79691	0.799354	0.801202	0.80331	0.805744	0.808239	0.811527	0.815625	0.821091	0.826969	0.831724	0.836036	0.840567	0.845527	0.850138	0.854733	0.857426	0.859018
Plymouth	0.734013	0.73893	0.744467	0.7501	0.755132	0.758732	0.761622	0.765366	0.769784	0.775009	0.78027	0.784321	0.787204	0.789573	0.792282	0.794566	0.796948	0.800284	0.804417	0.807738	0.810002	0.812094	0.81575	0.8202	0.823561	0.82642	0.8293	0.832416	0.835705	0.839544	0.841825	0.843308
Poole	0.753452	0.757939	0.762633	0.767638	0.772653	0.776588	0.779892	0.783655	0.787873	0.793234	0.798691	0.802695	0.805213	0.807211	0.80984	0.812313	0.814016	0.81551	0.816787	0.81802	0.820496	0.824367	0.829958	0.835996	0.840808	0.84482	0.848654	0.85248	0.855987	0.859739	0.862036	0.863494
Somerset	0.729813	0.734663	0.739872	0.745267	0.750238	0.753665	0.756292	0.759357	0.763015	0.76791	0.773031	0.77698	0.77941	0.781459	0.784005	0.78626	0.788073	0.789491	0.790525	0.791907	0.794721	0.798565	0.803823	0.809647	0.814347	0.818787	0.823409	0.828422	0.833355	0.838465	0.841564	0.843404
South Gloucestershire	0.774315	0.778083	0.782048	0.78611	0.789994	0.793286	0.796854	0.801305	0.805967	0.811302	0.816876	0.821379	0.824498	0.827224	0.830253	0.83326	0.836038	0.838666	0.841333	0.843597	0.845849	0.848617	0.853156	0.858591	0.863021	0.866986	0.870666	0.874179	0.877533	0.881307	0.883604	0.884985
Swindon	0.763337	0.768909	0.774455	0.779791	0.784518	0.787462	0.789496	0.792244	0.795621	0.800294	0.805265	0.809136	0.811606	0.813267	0.814878	0.815931	0.816499	0.817314	0.818551	0.82002	0.822942	0.827165	0.832998	0.839088	0.843402	0.846891	0.850662	0.854967	0.859141	0.86347	0.866058	0.867546
Torbay	0.708213	0.712971	0.71801	0.723062	0.727404	0.730273	0.732911	0.736375	0.740108	0.745153	0.750309	0.753381	0.754388	0.754903	0.756465	0.758153	0.759624	0.76116	0.763022	0.764742	0.766409	0.768474	0.772549	0.777852	0.782366	0.786669	0.791305	0.796524	0.801813	0.8074	0.810952	0.813038
Wiltshire	0.751136	0.755451	0.759885	0.764428	0.768893	0.772246	0.774882	0.778147	0.782048	0.787236	0.792614	0.796721	0.79959	0.801973	0.804751	0.806773	0.80798	0.808489	0.808535	0.809256	0.811889	0.815869	0.821393	0.827251	0.831995	0.836523	0.841232	0.846097	0.850598	0.855159	0.857869	0.859466
West Midlands	0.71223	0.717295	0.722991	0.728772	0.733849	0.737083	0.739776	0.743458	0.747777	0.753377	0.759402	0.764195	0.767392	0.769903	0.772966	0.776022	0.778765	0.781588	0.784606	0.787626	0.790933	0.794735	0.800226	0.80628	0.8109	0.81467	0.818337	0.82246	0.826556	0.831193	0.834123	0.835865
Birmingham	0.711918	0.716942	0.72279	0.728461	0.733522	0.736636	0.739096	0.742751	0.747126	0.752648	0.758474	0.763184	0.766441	0.769276	0.772988	0.776629	0.779852	0.783399	0.787616	0.791917	0.795688	0.799495	0.805045	0.81099	0.815333	0.81857	0.821694	0.825471	0.829283	0.833602	0.836373	0.838067
Coventry	0.730836	0.736694	0.742633	0.748709	0.754363	0.758229	0.761684	0.765997	0.770441	0.775696	0.781341	0.785853	0.789	0.791464	0.794419	0.796852	0.798631	0.800717	0.803626	0.806894	0.810129	0.813656	0.818328	0.823105	0.826674	0.829858	0.833255	0.836829	0.840278	0.844306	0.846954	0.848618
Dudley	0.698688	0.702693	0.707436	0.712484	0.716785	0.719635	0.72233	0.725896	0.72971	0.734415	0.739794	0.744278	0.747291	0.749368	0.751522	0.753961	0.756203	0.758001	0.759196	0.760118	0.761604	0.763847	0.76881	0.775121	0.779791	0.783168	0.786375	0.790388	0.794586	0.799241	0.802291	0.804165
Herefordshire, County of	0.722861	0.728012	0.7339	0.739955	0.745297	0.748919	0.751923	0.755598	0.75991	0.765623	0.771594	0.77626	0.779358	0.781822	0.784566	0.78703	0.789025	0.790938	0.792409	0.793606	0.795854	0.799054	0.804075	0.810241	0.815701	0.820698	0.825703	0.831062	0.83618	0.841373	0.844517	0.84631
Sandwell	0.674778	0.678887	0.684257	0.69025	0.695298	0.698068	0.700465	0.704	0.707805	0.71288	0.718579	0.722832	0.725456	0.727563	0.730418	0.733333	0.735382	0.736429	0.737293	0.738987	0.741843	0.746093	0.753309	0.761506	0.767525	0.772256	0.77635	0.780608	0.784857	0.789952	0.793547	0.795722
Shropshire	0.729092	0.733979	0.739324	0.744482	0.749057	0.751921	0.754204	0.757586	0.761759	0.767237	0.773018	0.777463	0.780666	0.783913	0.787579	0.790784	0.793289	0.795228	0.796636	0.798336	0.80141	0.805208	0.810272	0.81576	0.819691	0.822978	0.826573	0.830653	0.834681	0.839067	0.841686	0.843219
Solihull	0.756978	0.762336	0.768333	0.773962	0.778525	0.781576	0.784494	0.788254	0.792431	0.797824	0.803606	0.808279	0.811375	0.8138	0.816467	0.818826	0.821063	0.823433	0.825588	0.827159	0.828629	0.830999	0.835342	0.840598	0.84516	0.849339	0.853281	0.857609	0.862208	0.867196	0.870261	0.872079
Staffordshire	0.723513	0.728905	0.734919	0.740985	0.745798	0.748529	0.750866	0.754093	0.758178	0.763619	0.769074	0.773296	0.77583	0.777541	0.779901	0.782473	0.784659	0.786866	0.789367	0.791668	0.7942	0.797156	0.801455	0.806136	0.809496	0.812158	0.814747	0.817858	0.82113	0.825175	0.82777	0.82932
Stoke-on-Trent	0.682718	0.688224	0.693787	0.699181	0.704249	0.707533	0.71012	0.713766	0.717626	0.722275	0.72715	0.730272	0.73157	0.731858	0.732529	0.73342	0.734042	0.7349	0.737228	0.740762	0.744677	0.748926	0.7552	0.762564	0.768504	0.773378	0.777866	0.782393	0.786807	0.79228	0.796083	0.798243
Telford and Wrekin	0.716348	0.721031	0.726516	0.732273	0.737756	0.741502	0.744658	0.748357	0.752035	0.757024	0.762415	0.766026	0.767945	0.768625	0.769621	0.770691	0.771584	0.772718	0.773656	0.774522	0.776453	0.779904	0.786219	0.793379	0.798715	0.802632	0.806387	0.810912	0.815862	0.821638	0.825356	0.827342
Walsall	0.67868	0.681779	0.686455	0.692208	0.696833	0.698848	0.699531	0.701063	0.704018	0.70898	0.714607	0.718867	0.721266	0.723059	0.725482	0.727927	0.730593	0.733197	0.735084	0.737555	0.741382	0.745819	0.751948	0.75862	0.763666	0.767775	0.771618	0.776018	0.78062	0.786272	0.790213	0.792529
Warwickshire	0.753085	0.758706	0.764236	0.769225	0.773814	0.777158	0.780009	0.783516	0.787519	0.792721	0.798308	0.802706	0.805674	0.807703	0.810017	0.812271	0.814557	0.817143	0.81986	0.822565	0.825789	0.82959	0.834441	0.839707	0.843789	0.847231	0.850977	0.854931	0.858547	0.862574	0.86513	0.866673
Wolverhampton	0.692134	0.696834	0.702633	0.709166	0.715135	0.7183	0.720306	0.723551	0.727693	0.733562	0.739909	0.744866	0.747704	0.749693	0.752372	0.754941	0.757179	0.759718	0.762225	0.764185	0.766553	0.76997	0.77523	0.780941	0.785448	0.789481	0.793602	0.798316	0.802766	0.807488	0.810543	0.81239
Worcestershire	0.731757	0.736469	0.741499	0.746667	0.751166	0.754157	0.756841	0.760532	0.765112	0.771225	0.777659	0.782602	0.785657	0.787882	0.790436	0.793067	0.795465	0.797615	0.799252	0.800336	0.802172	0.804941	0.809379	0.814637	0.818905	0.822682	0.826431	0.830706	0.834898	0.839322	0.842017	0.843611
Yorkshire and the Humber	0.717449	0.721942	0.727224	0.732715	0.737659	0.74109	0.744214	0.748039	0.752249	0.757565	0.763225	0.767823	0.770924	0.773169	0.775855	0.778524	0.781083	0.783776	0.78647	0.789423	0.793	0.797154	0.802732	0.80873	0.813009	0.816418	0.819999	0.824128	0.828232	0.832925	0.83578	0.83746
Barnsley	0.674409	0.677298	0.682143	0.687702	0.692117	0.694452	0.697069	0.701108	0.705526	0.710642	0.715802	0.719393	0.721278	0.722545	0.724472	0.726149	0.727841	0.729964	0.731432	0.733223	0.736326	0.740855	0.747685	0.755034	0.759793	0.763311	0.767384	0.772288	0.777244	0.783153	0.787047	0.789262
Bradford	0.695777	0.699723	0.704428	0.709369	0.714105	0.717071	0.719157	0.721203	0.723018	0.726442	0.730742	0.734492	0.737351	0.739689	0.74246	0.745267	0.748046	0.750427	0.752145	0.754842	0.759354	0.76515	0.773072	0.781461	0.787448	0.79193	0.7961	0.800784	0.805493	0.810772	0.814087	0.815986
Calderdale	0.717584	0.722202	0.727794	0.733498	0.738243	0.740888	0.743002	0.746067	0.749534	0.754305	0.759364	0.763071	0.765036	0.766115	0.768141	0.770655	0.772996	0.774932	0.77632	0.778266	0.781813	0.787003	0.794604	0.802853	0.808792	0.81318	0.817416	0.822426	0.827547	0.832906	0.836044	0.837864
Doncaster	0.675106	0.678434	0.682996	0.688022	0.692464	0.694956	0.696786	0.699424	0.703137	0.708292	0.713663	0.717965	0.720747	0.72232	0.724691	0.727305	0.729962	0.732015	0.732969	0.73509	0.740324	0.74723	0.755466	0.763439	0.768509	0.772354	0.776551	0.781038	0.785082	0.790052	0.793497	0.795614
East Riding of Yorkshire	0.72948	0.734058	0.739801	0.745399	0.750075	0.753204	0.75585	0.759027	0.762539	0.76714	0.771908	0.77542	0.777841	0.779837	0.782543	0.784943	0.786777	0.788875	0.790652	0.792519	0.795255	0.798279	0.802608	0.807537	0.811203	0.814477	0.818187	0.822624	0.826996	0.831595	0.834209	0.835732
Kingston upon Hull, City of	0.681942	0.686304	0.691361	0.696856	0.702058	0.705435	0.708841	0.713686	0.719311	0.725861	0.73236	0.737468	0.740566	0.742362	0.74463	0.747082	0.750043	0.753881	0.758092	0.761922	0.764855	0.767913	0.772439	0.777489	0.780283	0.781802	0.783604	0.786276	0.789438	0.794308	0.797839	0.799932
Kirklees	0.710984	0.715953	0.721729	0.727298	0.731498	0.733768	0.735926	0.739006	0.742546	0.74727	0.751884	0.75528	0.757517	0.759456	0.762302	0.764949	0.767068	0.76923	0.771483	0.774021	0.777079	0.780978	0.786783	0.793344	0.798045	0.801752	0.805704	0.810141	0.814547	0.819503	0.822518	0.824208
Leeds	0.753341	0.758705	0.764464	0.770128	0.775218	0.779275	0.783218	0.787712	0.792454	0.797955	0.803601	0.808531	0.81256	0.816055	0.819627	0.823119	0.826644	0.830338	0.834169	0.837448	0.839889	0.842118	0.845231	0.848774	0.851341	0.853429	0.855662	0.858365	0.861299	0.865027	0.86734	0.868761
North East Lincolnshire	0.679518	0.685012	0.691269	0.697183	0.702389	0.705505	0.707733	0.710493	0.713452	0.717885	0.723124	0.72673	0.727908	0.727693	0.728566	0.730753	0.733665	0.736792	0.739163	0.741884	0.745879	0.75086	0.758156	0.766362	0.772236	0.776952	0.781763	0.786975	0.792016	0.798171	0.802421	0.804838
North Lincolnshire	0.721432	0.724986	0.729589	0.734674	0.739194	0.7424	0.745328	0.748478	0.751486	0.754696	0.758264	0.761555	0.763693	0.764743	0.765819	0.767084	0.768745	0.7704	0.771326	0.773989	0.77932	0.785398	0.7926	0.799679	0.803778	0.806445	0.809533	0.813241	0.816941	0.821414	0.824243	0.825905
North Yorkshire	0.746089	0.750306	0.755072	0.759883	0.763926	0.76651	0.768917	0.772331	0.776263	0.781084	0.786357	0.790608	0.793549	0.795859	0.798763	0.801416	0.803576	0.805072	0.806214	0.808079	0.811184	0.815392	0.821264	0.827175	0.83105	0.834198	0.837773	0.842404	0.847169	0.851905	0.854618	0.856195
Rotherham	0.684049	0.688005	0.693074	0.698684	0.703888	0.706813	0.709062	0.71209	0.715385	0.719984	0.72528	0.729431	0.732088	0.734155	0.736971	0.739483	0.741225	0.742984	0.745037	0.747597	0.751183	0.755213	0.760917	0.768096	0.773427	0.777703	0.782428	0.787829	0.793019	0.798622	0.80216	0.804229
Sheffield	0.74087	0.744939	0.749592	0.754683	0.759742	0.763734	0.76715	0.770747	0.774813	0.779963	0.785632	0.790716	0.794503	0.797512	0.801113	0.80471	0.807942	0.811603	0.815804	0.819596	0.822836	0.826136	0.830254	0.834263	0.837078	0.839458	0.842177	0.84527	0.848193	0.851588	0.85361	0.854891
Wakefield	0.692436	0.696532	0.701823	0.707801	0.713153	0.716364	0.719061	0.722368	0.725656	0.730279	0.735799	0.739886	0.74183	0.742917	0.744988	0.747007	0.748426	0.749437	0.750028	0.751653	0.754978	0.759731	0.767052	0.775249	0.780874	0.78468	0.788321	0.792548	0.796583	0.801441	0.804745	0.806811
York	0.787154	0.792374	0.797581	0.802251	0.806402	0.809928	0.813355	0.817287	0.821464	0.82627	0.831259	0.835851	0.839704	0.842932	0.846273	0.849473	0.85253	0.855591	0.858598	0.861262	0.863791	0.866373	0.869463	0.872595	0.874957	0.877159	0.879474	0.881852	0.884102	0.886591	0.887811	0.888739
Northern Ireland	0.722723	0.72847	0.735162	0.742022	0.74763	0.751321	0.754622	0.758643	0.762872	0.768132	0.773848	0.77884	0.783504	0.787674	0.791117	0.793593	0.795962	0.798347	0.801119	0.803824	0.806268	0.809267	0.813114	0.81679	0.820062	0.823786	0.827776	0.830969	0.832807	0.835251	0.837049	0.838532
Scotland	0.743972	0.74822	0.753417	0.759544	0.764809	0.768638	0.771395	0.774651	0.77954	0.785257	0.790405	0.79483	0.798417	0.801178	0.803717	0.805955	0.80753	0.809188	0.81206	0.815659	0.819369	0.82245	0.824858	0.82759	0.830945	0.83411	0.837432	0.841141	0.844762	0.848639	0.850787	0.852061
Wales	0.710141	0.715478	0.721408	0.727534	0.733105	0.736959	0.740486	0.744775	0.749399	0.755032	0.760997	0.765843	0.76943	0.772096	0.77506	0.777793	0.780193	0.782691	0.785149	0.787624	0.790657	0.794195	0.799118	0.804922	0.809417	0.813151	0.816818	0.820508	0.824617	0.829789	0.832714	0.834279
Latin America and Caribbean	0.497738	0.501731	0.505675	0.509876	0.514339	0.518546	0.522877	0.527604	0.53256	0.537509	0.542722	0.547889	0.552972	0.557816	0.562849	0.567903	0.573056	0.578355	0.58376	0.588474	0.593557	0.599038	0.604551	0.610163	0.615543	0.62047	0.625106	0.629807	0.634538	0.639173	0.642983	0.646541
Andean Latin America	0.500011	0.501652	0.503656	0.506388	0.510306	0.514896	0.519376	0.524036	0.528444	0.532744	0.537561	0.542572	0.547911	0.553109	0.558235	0.563092	0.567987	0.572999	0.578564	0.583999	0.590201	0.596945	0.603839	0.610705	0.61706	0.622761	0.628161	0.633538	0.63886	0.643921	0.647807	0.651602
Bolivia	0.423918	0.429398	0.434836	0.440602	0.446823	0.453479	0.460221	0.466983	0.473796	0.480194	0.486328	0.492031	0.497349	0.502366	0.507273	0.512166	0.517146	0.521946	0.526944	0.531792	0.537009	0.542681	0.548615	0.554788	0.560935	0.567001	0.57308	0.579241	0.585184	0.590692	0.594854	0.599011
Ecuador	0.518431	0.517679	0.518379	0.520707	0.524908	0.529381	0.532691	0.53535	0.537196	0.539032	0.543045	0.548552	0.554897	0.560955	0.56629	0.569927	0.572516	0.574705	0.578125	0.582484	0.588763	0.596729	0.605454	0.61408	0.622027	0.628547	0.634281	0.640011	0.645889	0.651788	0.656714	0.661017
Peru	0.51042	0.512162	0.513822	0.515982	0.519306	0.523641	0.528312	0.533576	0.538722	0.543853	0.548952	0.553775	0.558853	0.563871	0.569063	0.574517	0.580503	0.586958	0.593751	0.599955	0.606521	0.613051	0.619355	0.625519	0.631114	0.636278	0.641285	0.646181	0.650977	0.655434	0.658672	0.662054
Caribbean	0.518111	0.522789	0.526984	0.530507	0.533584	0.536651	0.539776	0.543303	0.547365	0.55206	0.557369	0.56311	0.569069	0.574889	0.580533	0.585758	0.590602	0.59471	0.598297	0.601655	0.60548	0.609525	0.613255	0.616877	0.620443	0.624075	0.627582	0.630788	0.633972	0.637321	0.639709	0.642003
Antigua and Barbuda	0.612105	0.618817	0.624696	0.630076	0.634769	0.638009	0.641647	0.645896	0.650614	0.655535	0.660819	0.665621	0.670361	0.675311	0.680412	0.685486	0.690826	0.69636	0.702175	0.707129	0.711432	0.71549	0.719509	0.722865	0.725586	0.728373	0.731599	0.734964	0.738879	0.743053	0.746345	0.749887
The Bahamas	0.693509	0.689127	0.687344	0.693817	0.70682	0.719382	0.728479	0.734781	0.739281	0.741623	0.742518	0.743593	0.74625	0.749917	0.75376	0.756783	0.759186	0.761991	0.765591	0.769562	0.77412	0.778282	0.781839	0.784624	0.787253	0.789956	0.792739	0.795347	0.798179	0.801033	0.802948	0.805021
Barbados	0.653583	0.656654	0.662447	0.668815	0.673409	0.676012	0.677193	0.678645	0.679827	0.680398	0.681304	0.683329	0.687808	0.693236	0.69803	0.70151	0.703856	0.705872	0.708514	0.712143	0.716209	0.720061	0.724162	0.727826	0.730383	0.732603	0.734913	0.737157	0.739531	0.742239	0.744367	0.746749
Belize	0.423727	0.433834	0.444199	0.455259	0.465729	0.475279	0.482702	0.48802	0.491819	0.49507	0.498644	0.502399	0.506872	0.512679	0.519697	0.527231	0.53489	0.541901	0.548093	0.553466	0.558547	0.56344	0.568456	0.573236	0.578091	0.583279	0.588276	0.593337	0.598512	0.603352	0.60706	0.610229
Bermuda	0.696451	0.700277	0.703984	0.707678	0.711069	0.714469	0.717832	0.721643	0.725854	0.73054	0.735997	0.741919	0.747545	0.753305	0.759009	0.764691	0.770597	0.776114	0.780358	0.784759	0.789181	0.793381	0.797485	0.801388	0.804923	0.807999	0.810551	0.812807	0.814893	0.817	0.819203	0.821365
Cuba	0.558019	0.563414	0.566169	0.565441	0.563186	0.560766	0.559346	0.558925	0.559363	0.561821	0.566677	0.572754	0.579968	0.587648	0.594349	0.599864	0.604971	0.607618	0.609401	0.611776	0.615261	0.620387	0.626156	0.63184	0.637304	0.642819	0.647908	0.652309	0.656859	0.661675	0.665211	0.66873
Dominica	0.563603	0.565238	0.569571	0.578812	0.590119	0.601987	0.614382	0.625057	0.633018	0.639454	0.645831	0.652369	0.658424	0.663679	0.668952	0.674549	0.680342	0.685416	0.690198	0.694462	0.698489	0.702463	0.706871	0.71221	0.718456	0.724786	0.731761	0.736062	0.738936	0.742132	0.74442	0.746967
Dominican Republic	0.442654	0.446145	0.449953	0.454229	0.458621	0.463314	0.468517	0.474504	0.481171	0.488179	0.495469	0.502775	0.510298	0.517396	0.524543	0.532229	0.540223	0.548187	0.555371	0.561784	0.568131	0.573835	0.578966	0.583626	0.588237	0.592924	0.59762	0.60214	0.606961	0.611913	0.615636	0.619388
Grenada	0.436734	0.445888	0.45591	0.465995	0.47641	0.486559	0.49659	0.506218	0.51659	0.527333	0.538388	0.549059	0.559473	0.569718	0.578487	0.587159	0.594055	0.600766	0.606879	0.611805	0.616487	0.620979	0.624978	0.629048	0.633735	0.638936	0.644335	0.649832	0.655373	0.660809	0.665086	0.668993
Guyana	0.46043	0.462677	0.466754	0.472174	0.478993	0.486573	0.495216	0.504363	0.513069	0.521596	0.528694	0.53487	0.540514	0.545516	0.550326	0.554845	0.559466	0.564541	0.569595	0.57477	0.580084	0.585688	0.591337	0.596826	0.602137	0.607605	0.613914	0.620603	0.627167	0.63364	0.642285	0.650812
Haiti	0.310335	0.315455	0.32039	0.324896	0.328399	0.332999	0.338229	0.34388	0.349698	0.355981	0.362572	0.368644	0.374473	0.380067	0.385062	0.389845	0.394322	0.398973	0.403286	0.407944	0.41184	0.416177	0.420022	0.423986	0.427941	0.431757	0.435289	0.438541	0.441679	0.444329	0.446391	0.448278
Jamaica	0.534781	0.539594	0.545089	0.551218	0.557644	0.564315	0.57094	0.577212	0.583048	0.588846	0.594593	0.600192	0.605592	0.610877	0.615836	0.6204	0.625019	0.629549	0.633968	0.638111	0.642129	0.646396	0.650584	0.654574	0.658505	0.662466	0.666469	0.670291	0.674075	0.677779	0.680567	0.683263
Puerto Rico	0.658758	0.663262	0.667272	0.671024	0.675451	0.680674	0.685866	0.691274	0.69704	0.702851	0.710036	0.718956	0.725957	0.730475	0.73422	0.737742	0.741629	0.745884	0.750922	0.756362	0.761763	0.766785	0.772312	0.778461	0.78512	0.7918	0.799084	0.806649	0.812906	0.818843	0.822918	0.825526
Saint Kitts and Nevis	0.580686	0.590255	0.599187	0.607236	0.614515	0.620716	0.626207	0.631275	0.63554	0.639714	0.644353	0.649227	0.654593	0.659925	0.667568	0.679145	0.690079	0.697728	0.704141	0.709499	0.71446	0.719324	0.723436	0.726707	0.72953	0.732221	0.735566	0.739471	0.743736	0.748152	0.751568	0.754987
Saint Lucia	0.496297	0.505976	0.515368	0.524235	0.532731	0.54148	0.550242	0.558293	0.566139	0.573429	0.579789	0.585088	0.590168	0.595675	0.601625	0.60724	0.612755	0.617995	0.623273	0.62817	0.632783	0.637439	0.641567	0.645153	0.648744	0.652157	0.655653	0.659341	0.663087	0.66684	0.66972	0.67251
Saint Vincent and the Grenadines	0.47593	0.481076	0.485978	0.490999	0.496379	0.502986	0.509527	0.515483	0.52121	0.5271	0.533173	0.539456	0.546064	0.552694	0.558664	0.563588	0.568222	0.572819	0.577611	0.582549	0.58719	0.590259	0.592154	0.594614	0.598379	0.603754	0.610059	0.616438	0.622635	0.628326	0.632861	0.637196
Suriname	0.502054	0.506656	0.51096	0.514419	0.51765	0.521003	0.525059	0.529751	0.5346	0.538933	0.54366	0.548684	0.553879	0.559418	0.56511	0.570462	0.575647	0.580655	0.585645	0.590513	0.59547	0.600356	0.604742	0.608911	0.612704	0.616097	0.618868	0.621684	0.624708	0.627897	0.630684	0.633666
Trinidad and Tobago	0.62397	0.628759	0.63404	0.639192	0.644243	0.64922	0.654169	0.659294	0.664508	0.670245	0.676684	0.682763	0.688872	0.695828	0.702611	0.708521	0.7146	0.720196	0.725721	0.729539	0.733237	0.736802	0.739999	0.743594	0.747339	0.751511	0.754953	0.758227	0.761242	0.76417	0.766422	0.768763
Virgin Islands	0.655161	0.664019	0.671082	0.676873	0.681982	0.68673	0.691248	0.695598	0.699769	0.703949	0.708437	0.713751	0.724398	0.73461	0.744614	0.754268	0.763447	0.772181	0.780343	0.787055	0.79322	0.798072	0.801093	0.803406	0.805641	0.807889	0.810199	0.812405	0.814825	0.817429	0.819602	0.821831
Central Latin America	0.485787	0.489559	0.49411	0.499418	0.505061	0.509874	0.514693	0.520171	0.526132	0.531807	0.5373	0.54244	0.547134	0.551446	0.556011	0.56075	0.565649	0.570707	0.575839	0.57994	0.584253	0.589308	0.594827	0.600731	0.606509	0.611815	0.617086	0.622442	0.627765	0.632847	0.636996	0.640685
Colombia	0.48072	0.48234	0.484572	0.488229	0.493278	0.499103	0.504987	0.51108	0.517023	0.522436	0.527839	0.533077	0.538189	0.543265	0.548602	0.554089	0.560183	0.566823	0.573495	0.579876	0.586408	0.59334	0.600254	0.607251	0.614152	0.620889	0.627554	0.63413	0.640255	0.646039	0.650855	0.655443
Costa Rica	0.534125	0.539342	0.544624	0.549947	0.555171	0.560547	0.565181	0.570128	0.576067	0.582229	0.588243	0.594889	0.600894	0.605766	0.610316	0.614413	0.61785	0.621201	0.625704	0.631291	0.636595	0.641201	0.646574	0.651946	0.65689	0.66203	0.66743	0.673621	0.681296	0.690049	0.696195	0.70034
El Salvador	0.373058	0.374855	0.377077	0.380307	0.385149	0.39178	0.400178	0.410456	0.421421	0.432733	0.443963	0.454178	0.462969	0.470397	0.476537	0.482042	0.486826	0.49081	0.495078	0.49949	0.504171	0.508969	0.513397	0.518122	0.523469	0.529387	0.53565	0.541999	0.548143	0.554032	0.55892	0.563775
Guatemala	0.311792	0.314329	0.319165	0.326841	0.333469	0.339642	0.346961	0.355996	0.366461	0.374455	0.379877	0.386928	0.3969	0.408234	0.419777	0.430328	0.438856	0.447246	0.456542	0.464003	0.470477	0.47691	0.481863	0.487287	0.494027	0.500656	0.50715	0.513736	0.520995	0.52863	0.534571	0.539972
Honduras	0.332043	0.337035	0.342306	0.347838	0.353165	0.358787	0.364328	0.369984	0.37595	0.381752	0.387988	0.394174	0.400372	0.406668	0.413062	0.419612	0.426353	0.43324	0.439998	0.446151	0.452382	0.4587	0.464925	0.470767	0.476588	0.482294	0.487706	0.493131	0.498657	0.504157	0.508669	0.513037
Mexico	0.504996	0.509511	0.514638	0.520493	0.526749	0.531554	0.536531	0.541988	0.547842	0.553813	0.559533	0.564774	0.570114	0.575698	0.580985	0.585224	0.588543	0.591447	0.594455	0.596684	0.599527	0.603646	0.608914	0.61509	0.621857	0.628897	0.635925	0.642667	0.649053	0.655095	0.660119	0.664575
Aguascalientes	0.524646	0.529086	0.533397	0.538117	0.543268	0.547453	0.552199	0.557406	0.563132	0.569462	0.576027	0.582382	0.588921	0.595283	0.600984	0.605285	0.608663	0.611516	0.614244	0.616219	0.619019	0.622939	0.627726	0.633398	0.63977	0.646387	0.652925	0.659321	0.665505	0.671483	0.676568	0.681159
Baja California	0.557777	0.559366	0.561958	0.565692	0.570004	0.573087	0.576674	0.581389	0.587182	0.593318	0.599338	0.605365	0.611859	0.618191	0.623388	0.627121	0.629873	0.63224	0.634819	0.636586	0.638888	0.642667	0.647721	0.653513	0.659713	0.666404	0.673564	0.680559	0.687327	0.693786	0.699236	0.704082
Baja California Sur	0.547365	0.552228	0.557009	0.562551	0.568593	0.573091	0.577591	0.582359	0.587327	0.591773	0.595844	0.60007	0.604865	0.610486	0.616221	0.62104	0.624879	0.62827	0.631834	0.635078	0.639242	0.644726	0.651117	0.65803	0.665179	0.672754	0.68023	0.687302	0.693906	0.700063	0.70517	0.709694
Campeche	0.46781	0.473008	0.479049	0.486466	0.494683	0.5017	0.509181	0.516995	0.525106	0.533195	0.54082	0.547664	0.553998	0.560108	0.565685	0.570212	0.573691	0.576955	0.580467	0.583587	0.587952	0.593969	0.601282	0.60945	0.618209	0.626665	0.63462	0.642127	0.649085	0.655523	0.660795	0.665363
Chiapas	0.380123	0.385087	0.391659	0.399668	0.408413	0.415032	0.420853	0.426709	0.432572	0.4385	0.444131	0.449415	0.455172	0.462034	0.469122	0.475294	0.480645	0.485136	0.489432	0.493139	0.497678	0.503601	0.510553	0.518277	0.526335	0.534333	0.541743	0.548605	0.554846	0.56064	0.565539	0.569941
Chihuahua	0.526086	0.52837	0.530621	0.533088	0.535464	0.53677	0.538957	0.542141	0.546449	0.551382	0.556679	0.562536	0.569326	0.576376	0.58284	0.588062	0.592051	0.595464	0.599112	0.601195	0.603157	0.606322	0.610566	0.616354	0.623151	0.631064	0.63913	0.646938	0.65441	0.661581	0.667813	0.673387
Coahuila	0.524304	0.529618	0.535357	0.541523	0.547874	0.552442	0.557009	0.562049	0.567506	0.573174	0.578834	0.584026	0.589064	0.594484	0.599546	0.603331	0.605902	0.607652	0.609317	0.609736	0.610415	0.612445	0.61576	0.621034	0.627946	0.635486	0.643411	0.651313	0.658891	0.666105	0.672192	0.677563
Colima	0.541153	0.547264	0.553181	0.559053	0.564888	0.56971	0.575167	0.580692	0.58606	0.591773	0.597728	0.602853	0.607513	0.612041	0.616151	0.619769	0.622814	0.625615	0.628623	0.631028	0.634323	0.638716	0.644012	0.650302	0.657202	0.664437	0.671546	0.67818	0.684325	0.690023	0.694793	0.699117
Durango	0.471995	0.475753	0.480096	0.484868	0.489882	0.494136	0.499274	0.505545	0.512814	0.519955	0.526475	0.532785	0.53939	0.546366	0.552702	0.557235	0.560351	0.562747	0.565148	0.566877	0.569332	0.573137	0.578345	0.584784	0.591981	0.599643	0.607364	0.614756	0.621769	0.628394	0.634143	0.639325
Guanajuato	0.463111	0.470188	0.477362	0.484588	0.491857	0.498138	0.505097	0.512397	0.520006	0.527492	0.534586	0.541008	0.547206	0.553238	0.55874	0.563156	0.5667	0.569683	0.572745	0.57518	0.578376	0.582978	0.588836	0.59515	0.601774	0.60879	0.616296	0.623422	0.630176	0.636525	0.641783	0.646374
Guerrero	0.404457	0.408255	0.41247	0.41713	0.422255	0.427465	0.433916	0.440722	0.447597	0.454442	0.460933	0.467201	0.473727	0.480435	0.486645	0.491401	0.495283	0.499076	0.50348	0.507509	0.512482	0.518739	0.526118	0.534328	0.542843	0.550902	0.55826	0.564945	0.570893	0.576313	0.580836	0.58485
Hidalgo	0.433772	0.43987	0.446651	0.454131	0.46211	0.469018	0.476188	0.483746	0.49147	0.498989	0.505867	0.512114	0.51829	0.524813	0.531181	0.536413	0.540687	0.544638	0.548862	0.552658	0.55742	0.563486	0.570721	0.578762	0.587238	0.595853	0.603879	0.611314	0.618106	0.624278	0.629197	0.633478
Jalisco	0.519723	0.525128	0.530889	0.537023	0.543349	0.548288	0.553519	0.559297	0.565396	0.571402	0.577012	0.58202	0.586947	0.59202	0.596913	0.600728	0.603888	0.606746	0.609849	0.611996	0.614668	0.618403	0.623161	0.628784	0.635018	0.641496	0.648007	0.65435	0.660477	0.666412	0.671426	0.675998
México	0.530649	0.535123	0.540587	0.547052	0.553844	0.558052	0.561446	0.564847	0.568399	0.572594	0.576919	0.581064	0.585827	0.591205	0.596868	0.60178	0.605677	0.609109	0.612423	0.614951	0.61802	0.62218	0.627355	0.633325	0.639823	0.646415	0.653154	0.659778	0.666146	0.672204	0.677174	0.681588
Mexico City	0.618326	0.62283	0.628087	0.634544	0.641744	0.646991	0.652117	0.657805	0.663818	0.669722	0.675143	0.679619	0.68393	0.688181	0.69203	0.694922	0.696654	0.697881	0.699109	0.699776	0.701056	0.703595	0.707572	0.712722	0.718752	0.725095	0.73171	0.738341	0.744808	0.750911	0.755739	0.759848
Michoacán de Ocampo	0.454293	0.461317	0.468512	0.475423	0.48191	0.487128	0.49249	0.498261	0.504339	0.510459	0.516532	0.5221	0.527482	0.532961	0.537895	0.541886	0.545401	0.54837	0.551184	0.553097	0.555604	0.559419	0.564251	0.569765	0.575749	0.582002	0.587999	0.593747	0.599219	0.604469	0.608944	0.613082
Morelos	0.520991	0.527159	0.533231	0.539468	0.545787	0.550934	0.556407	0.561976	0.567471	0.57315	0.579158	0.584281	0.588789	0.593023	0.596487	0.598765	0.600442	0.60199	0.603922	0.605212	0.607396	0.610829	0.61539	0.621139	0.627725	0.63477	0.641835	0.648655	0.655018	0.660905	0.665755	0.670074
Nayarit	0.473464	0.477936	0.482867	0.488301	0.494013	0.499079	0.505011	0.511457	0.518532	0.526147	0.533618	0.540843	0.548299	0.556183	0.563724	0.569974	0.575047	0.578529	0.581305	0.583585	0.586998	0.591943	0.598322	0.605632	0.613481	0.621476	0.629016	0.636208	0.642864	0.648909	0.653838	0.658179
Nuevo León	0.581722	0.585733	0.589944	0.594231	0.598487	0.601407	0.604541	0.608332	0.612985	0.618166	0.623407	0.628442	0.633627	0.638518	0.642736	0.645743	0.647922	0.649693	0.651387	0.652257	0.653704	0.656511	0.660566	0.665456	0.670973	0.676854	0.682832	0.688695	0.694503	0.700332	0.705438	0.710142
Oaxaca	0.414302	0.418255	0.422765	0.428026	0.433694	0.438437	0.44378	0.44924	0.454493	0.459714	0.464732	0.470017	0.475967	0.482898	0.489947	0.495718	0.500497	0.50548	0.511043	0.515903	0.521532	0.527721	0.534277	0.541218	0.548294	0.555488	0.562415	0.568826	0.574754	0.580323	0.584913	0.589042
Puebla	0.44953	0.456267	0.463574	0.471067	0.478343	0.483553	0.488206	0.493198	0.498538	0.504066	0.509469	0.514762	0.520456	0.526621	0.532465	0.537346	0.541504	0.545157	0.548772	0.551736	0.555484	0.56039	0.566378	0.573134	0.580223	0.58729	0.594166	0.600685	0.606806	0.612613	0.617543	0.622032
Querétaro	0.50732	0.51218	0.517466	0.523871	0.530889	0.53682	0.543048	0.550031	0.557462	0.565823	0.574712	0.582626	0.590206	0.596983	0.602863	0.607635	0.611503	0.614935	0.618293	0.620655	0.623371	0.627407	0.632677	0.63847	0.64456	0.65068	0.656909	0.662853	0.668478	0.673858	0.678404	0.682558
Quintana Roo	0.491221	0.499659	0.508849	0.518966	0.529276	0.538098	0.547339	0.556077	0.564034	0.571285	0.577777	0.583471	0.588866	0.594279	0.599222	0.603066	0.606195	0.609285	0.61278	0.615828	0.619703	0.624559	0.630125	0.636229	0.642526	0.648966	0.655464	0.661527	0.667161	0.672473	0.676975	0.681069
San Luis Potosí	0.450146	0.455178	0.460866	0.467886	0.475909	0.482814	0.490263	0.498007	0.505981	0.513789	0.521069	0.527813	0.534465	0.54138	0.548082	0.554161	0.559642	0.564862	0.570232	0.574814	0.580103	0.585996	0.592324	0.599208	0.606449	0.613519	0.620143	0.626334	0.632144	0.637675	0.642344	0.646652
Sinaloa	0.512398	0.515725	0.51911	0.523493	0.529172	0.533825	0.539021	0.545018	0.551864	0.558729	0.565066	0.570694	0.576212	0.582281	0.588235	0.592915	0.596357	0.599433	0.602868	0.605364	0.608456	0.612997	0.618688	0.625451	0.632897	0.640518	0.647647	0.654486	0.661038	0.667309	0.672565	0.677165
Sonora	0.546866	0.549325	0.552173	0.555805	0.560149	0.563538	0.567397	0.572244	0.578181	0.584798	0.59178	0.597857	0.603445	0.609295	0.614583	0.618974	0.622556	0.625394	0.628146	0.629638	0.631558	0.635508	0.64131	0.648656	0.657051	0.666062	0.675053	0.683673	0.691869	0.699487	0.705607	0.71068
Tabasco	0.463411	0.469836	0.476815	0.483912	0.490924	0.497133	0.504138	0.511623	0.519274	0.52682	0.533891	0.539807	0.545233	0.550867	0.556199	0.560901	0.564831	0.568457	0.572242	0.575436	0.579541	0.585037	0.591667	0.598804	0.606364	0.613994	0.621142	0.62786	0.634108	0.639853	0.644602	0.648728
Tamaulipas	0.538947	0.544638	0.549815	0.555308	0.560934	0.566102	0.57256	0.578748	0.584483	0.588908	0.592208	0.595029	0.597789	0.600776	0.603452	0.605473	0.607219	0.609297	0.612004	0.613732	0.615761	0.61932	0.624106	0.630001	0.636708	0.64391	0.651241	0.658315	0.665133	0.671698	0.677236	0.682086
Tlaxcala	0.467929	0.475616	0.483462	0.491556	0.499593	0.505982	0.512413	0.519057	0.525891	0.532982	0.540011	0.546454	0.552828	0.559261	0.565431	0.570556	0.574856	0.578763	0.582754	0.585898	0.589621	0.594073	0.599161	0.604873	0.610916	0.617105	0.623162	0.628897	0.634276	0.639374	0.643749	0.647822
Veracruz de Ignacio de la Llave	0.457311	0.4609	0.465493	0.471035	0.477123	0.481812	0.486717	0.492451	0.498809	0.504984	0.510222	0.514761	0.519494	0.525066	0.530785	0.535578	0.539599	0.543515	0.547835	0.551545	0.555915	0.561465	0.568119	0.575401	0.583093	0.591076	0.598823	0.606077	0.612788	0.618952	0.623885	0.628137
Yucatán	0.469101	0.474452	0.480864	0.488653	0.497235	0.504224	0.511319	0.518418	0.525292	0.53139	0.536691	0.541348	0.545732	0.551111	0.557121	0.562705	0.567892	0.573015	0.578312	0.582671	0.587483	0.593106	0.599331	0.606037	0.613085	0.620081	0.626493	0.632566	0.638357	0.643937	0.648672	0.653051
Zacatecas	0.482046	0.487589	0.493214	0.498885	0.504545	0.50895	0.513535	0.518746	0.524469	0.530543	0.536712	0.542571	0.548497	0.55424	0.559474	0.563413	0.566561	0.56945	0.572572	0.574471	0.576589	0.57995	0.584363	0.589727	0.59565	0.601934	0.608261	0.61431	0.620037	0.625543	0.630339	0.634774
Nicaragua	0.346035	0.351741	0.357713	0.363562	0.369728	0.376625	0.384087	0.391776	0.399808	0.408086	0.416108	0.42379	0.430814	0.437248	0.443275	0.448845	0.45395	0.459043	0.463838	0.467962	0.472172	0.476593	0.481297	0.486105	0.491207	0.496392	0.501853	0.507482	0.512338	0.516597	0.520293	0.523958
Panama	0.546048	0.550484	0.554973	0.559169	0.561715	0.563353	0.56531	0.569396	0.574697	0.580433	0.587378	0.594536	0.600139	0.604043	0.606877	0.609494	0.61225	0.615285	0.618959	0.622403	0.625116	0.628634	0.634263	0.641324	0.649108	0.657962	0.667277	0.676784	0.68672	0.696671	0.703788	0.708865
Venezuela	0.516891	0.522272	0.529518	0.53628	0.541866	0.546348	0.548649	0.552364	0.557243	0.560278	0.563506	0.565458	0.562604	0.555212	0.550972	0.553942	0.563334	0.575367	0.586185	0.593288	0.599128	0.604823	0.610187	0.614441	0.614687	0.610675	0.606993	0.60516	0.604068	0.602314	0.600035	0.596513
Tropical Latin America	0.499588	0.50429	0.508057	0.511622	0.51533	0.519291	0.523499	0.527841	0.532165	0.536659	0.541716	0.546932	0.552365	0.557691	0.563269	0.568897	0.57472	0.580915	0.587354	0.593303	0.599646	0.605957	0.611787	0.617402	0.622646	0.6274	0.631533	0.635765	0.64018	0.644694	0.648603	0.652442
Brazil	0.500071	0.504785	0.50854	0.512082	0.515761	0.519686	0.523863	0.528178	0.532481	0.536972	0.542051	0.547304	0.552776	0.558146	0.563773	0.569458	0.575339	0.581589	0.588078	0.594073	0.600446	0.606777	0.612619	0.618218	0.623434	0.62815	0.632235	0.636422	0.640803	0.645298	0.649202	0.653044
Acre	0.37246	0.37898	0.384504	0.389673	0.395394	0.40162	0.407548	0.41289	0.418095	0.423295	0.429101	0.435242	0.441716	0.448107	0.454997	0.462209	0.469541	0.477662	0.486324	0.494498	0.502673	0.510151	0.517172	0.523836	0.530065	0.535643	0.540551	0.545507	0.550665	0.556031	0.560873	0.565852
Alagoas	0.375346	0.380237	0.384027	0.386952	0.389896	0.392647	0.395593	0.399214	0.403277	0.407308	0.411951	0.416798	0.422191	0.427693	0.433638	0.43978	0.446253	0.453132	0.460104	0.46685	0.474133	0.481873	0.488871	0.495584	0.501814	0.507531	0.512474	0.51743	0.52242	0.527385	0.531593	0.53566
Amapá	0.46649	0.473046	0.478146	0.482182	0.486829	0.492741	0.49861	0.50414	0.508931	0.513368	0.518241	0.523567	0.529168	0.533944	0.538676	0.543767	0.549921	0.556731	0.563797	0.570305	0.576617	0.58264	0.58883	0.59478	0.600372	0.605321	0.609514	0.613827	0.61843	0.623292	0.627652	0.63218
Amazonas	0.484415	0.490172	0.494157	0.498171	0.500866	0.502035	0.502824	0.503018	0.50337	0.504118	0.506062	0.508355	0.511613	0.515296	0.520142	0.525587	0.531837	0.538248	0.544624	0.55049	0.556769	0.562686	0.567585	0.572357	0.577021	0.581399	0.585373	0.589701	0.594525	0.599677	0.604527	0.609484
Bahia	0.418014	0.423901	0.428645	0.432921	0.436995	0.440272	0.443808	0.447529	0.451064	0.454853	0.459269	0.463957	0.46935	0.474746	0.480829	0.487495	0.494242	0.501473	0.508897	0.516227	0.523632	0.530426	0.536573	0.542469	0.547941	0.552789	0.556915	0.561036	0.5653	0.569674	0.573502	0.577394
Ceará	0.398354	0.404276	0.409295	0.414033	0.419089	0.424446	0.430081	0.435248	0.439911	0.444361	0.449055	0.453761	0.45907	0.464303	0.469898	0.475759	0.48219	0.488992	0.496508	0.503778	0.511662	0.519605	0.5265	0.532957	0.538833	0.54404	0.548431	0.552799	0.557133	0.561467	0.56509	0.568666
Distrito Federal	0.58373	0.591083	0.595898	0.599877	0.60482	0.618007	0.630291	0.640613	0.649632	0.657487	0.664416	0.67098	0.677195	0.682788	0.688187	0.693478	0.699106	0.705231	0.711862	0.718281	0.724845	0.73121	0.736926	0.742308	0.747217	0.751592	0.755406	0.759379	0.763558	0.767909	0.771909	0.776017
Espírito Santo	0.489801	0.495333	0.500161	0.504655	0.50978	0.51548	0.520845	0.526081	0.531279	0.536847	0.543561	0.550289	0.556853	0.563119	0.570311	0.577928	0.58564	0.593469	0.601217	0.607383	0.61423	0.621547	0.628328	0.634513	0.639996	0.644832	0.64899	0.65319	0.657613	0.662179	0.666176	0.670193
Goiás	0.453438	0.460179	0.465097	0.469767	0.474632	0.479859	0.485536	0.491473	0.497708	0.504093	0.511433	0.519125	0.527497	0.535412	0.543161	0.550363	0.55758	0.565051	0.572591	0.57976	0.586871	0.593962	0.600644	0.606702	0.612093	0.616825	0.620779	0.624788	0.62897	0.633273	0.637081	0.640934
Maranhão	0.313024	0.319224	0.324158	0.328661	0.333631	0.339376	0.34567	0.351067	0.355271	0.359167	0.363588	0.368182	0.373286	0.378768	0.384905	0.39181	0.399271	0.407321	0.416231	0.424208	0.432234	0.440449	0.448372	0.4556	0.462055	0.467811	0.472865	0.477984	0.483306	0.488831	0.493858	0.49893
Mato Grosso	0.457313	0.463968	0.469716	0.47557	0.481304	0.486368	0.491495	0.497159	0.5028	0.509002	0.51623	0.523545	0.532051	0.54156	0.55234	0.561684	0.56946	0.577844	0.586898	0.59483	0.6017	0.608448	0.614564	0.619862	0.624501	0.628596	0.632052	0.63563	0.639471	0.643614	0.647392	0.651186
Mato Grosso do Sul	0.480886	0.485394	0.48863	0.491892	0.495864	0.498779	0.502013	0.505864	0.510426	0.515585	0.521424	0.527767	0.534338	0.54121	0.547836	0.55405	0.560479	0.567235	0.574173	0.580673	0.587696	0.594739	0.601395	0.607658	0.613568	0.618988	0.623693	0.628529	0.633584	0.638743	0.643217	0.647533
Minas Gerais	0.494231	0.499747	0.504362	0.508532	0.51311	0.516926	0.520857	0.524826	0.528605	0.532472	0.537102	0.542204	0.547962	0.553923	0.560488	0.566977	0.573669	0.58057	0.587667	0.593649	0.600268	0.606873	0.612879	0.618629	0.623966	0.628765	0.632795	0.636823	0.640983	0.645233	0.648789	0.652293
Pará	0.433189	0.439782	0.443914	0.449391	0.454417	0.456198	0.457381	0.458098	0.458675	0.45933	0.460884	0.463263	0.46652	0.470275	0.47537	0.481311	0.488069	0.495409	0.50332	0.510296	0.518748	0.527233	0.534559	0.541352	0.547538	0.553065	0.557856	0.562729	0.567811	0.573029	0.577578	0.582134
Paraíba	0.396846	0.40385	0.408899	0.4138	0.419115	0.42348	0.427853	0.431976	0.435781	0.439453	0.443564	0.44829	0.453575	0.458789	0.463969	0.469623	0.476271	0.483373	0.49097	0.498301	0.505712	0.513169	0.520234	0.526857	0.532963	0.538346	0.542858	0.547314	0.55182	0.556327	0.560139	0.563868
Paraná	0.509651	0.513544	0.516665	0.519941	0.52403	0.528442	0.533466	0.538919	0.544829	0.551062	0.557641	0.564301	0.571254	0.578487	0.58556	0.591918	0.598161	0.604944	0.611516	0.617313	0.62318	0.628981	0.6344	0.639693	0.644802	0.649566	0.653757	0.658086	0.66267	0.667321	0.671182	0.674857
Pernambuco	0.425212	0.431197	0.435295	0.438625	0.441795	0.444271	0.447065	0.450063	0.453262	0.456551	0.460365	0.464631	0.469702	0.47484	0.480336	0.486387	0.492872	0.499854	0.507143	0.514318	0.522271	0.530135	0.53781	0.545074	0.55178	0.557758	0.562922	0.568023	0.573142	0.578164	0.582511	0.586764
Piauí	0.344034	0.350491	0.355145	0.360302	0.366061	0.372743	0.379283	0.384931	0.389737	0.394111	0.398821	0.403366	0.408393	0.41364	0.419283	0.425408	0.432253	0.439624	0.447808	0.455966	0.464469	0.472853	0.480327	0.487295	0.493626	0.499226	0.503923	0.508511	0.513092	0.517641	0.521475	0.525243
Rio de Janeiro	0.577166	0.580733	0.583569	0.586184	0.588731	0.591577	0.59499	0.598729	0.602984	0.607692	0.613005	0.618353	0.623699	0.628446	0.633568	0.638594	0.643632	0.648697	0.65413	0.658903	0.66407	0.669593	0.67498	0.680218	0.685147	0.689753	0.693938	0.698419	0.703212	0.708118	0.712233	0.716094
Rio Grande do Norte	0.418292	0.423518	0.426996	0.430649	0.434084	0.437251	0.441177	0.445355	0.449355	0.453643	0.458731	0.464282	0.470501	0.476403	0.482754	0.489586	0.497019	0.50477	0.51261	0.520072	0.527906	0.53576	0.543181	0.550138	0.556549	0.562263	0.567162	0.572013	0.576911	0.581767	0.585877	0.589855
Rio Grande do Sul	0.556902	0.560586	0.56413	0.567855	0.571434	0.573674	0.576172	0.579124	0.582577	0.586737	0.591774	0.597211	0.602861	0.608444	0.613974	0.619187	0.624515	0.63027	0.636167	0.641539	0.647215	0.652412	0.65713	0.661704	0.666048	0.670155	0.673811	0.677667	0.681769	0.686047	0.689721	0.693338
Rondônia	0.449844	0.454055	0.456572	0.458849	0.460786	0.462871	0.465668	0.469334	0.473526	0.478399	0.484149	0.490355	0.497407	0.505099	0.513313	0.521685	0.529357	0.53722	0.545545	0.553638	0.561991	0.570608	0.578328	0.585365	0.591734	0.59739	0.602245	0.607064	0.61195	0.61676	0.620875	0.624855
Roraima	0.476221	0.481079	0.483531	0.483848	0.483919	0.489356	0.495096	0.500238	0.505062	0.510359	0.516318	0.522612	0.528928	0.534904	0.540093	0.545151	0.550764	0.556863	0.563316	0.569465	0.575506	0.581174	0.586024	0.590652	0.594955	0.598751	0.601926	0.605323	0.60901	0.613161	0.617009	0.621006
Santa Catarina	0.547672	0.552451	0.556657	0.560199	0.564013	0.567741	0.57196	0.576439	0.580941	0.585808	0.591746	0.597922	0.604289	0.610665	0.617215	0.6235	0.629671	0.636129	0.642931	0.648991	0.655417	0.661701	0.667216	0.672261	0.676712	0.680563	0.683743	0.687121	0.690788	0.694665	0.698012	0.701341
São Paulo	0.564758	0.56885	0.572152	0.575334	0.578935	0.583746	0.588962	0.594491	0.599876	0.605393	0.611467	0.617422	0.623059	0.628264	0.633425	0.638566	0.643729	0.649141	0.654571	0.659678	0.66517	0.670621	0.675679	0.680719	0.685506	0.689835	0.693598	0.697537	0.701747	0.706145	0.709954	0.713728
Sergipe	0.444645	0.450328	0.45455	0.45811	0.46063	0.462695	0.465479	0.468966	0.472534	0.476131	0.480225	0.485255	0.491006	0.496767	0.502823	0.509109	0.515786	0.522833	0.530178	0.536583	0.543582	0.550451	0.556749	0.56265	0.56801	0.572738	0.57671	0.580707	0.584819	0.588991	0.592439	0.59584
Tocantins	0.385988	0.38829	0.389253	0.390525	0.392989	0.398732	0.40475	0.41102	0.417675	0.424379	0.432208	0.441486	0.45122	0.461556	0.471888	0.48187	0.491621	0.501863	0.512509	0.522696	0.533029	0.542529	0.551321	0.559617	0.567321	0.574403	0.580658	0.586816	0.592879	0.598841	0.603864	0.608588
Paraguay	0.469528	0.474352	0.479314	0.484614	0.490227	0.496337	0.502323	0.508287	0.51382	0.518721	0.523008	0.526917	0.531177	0.53536	0.539557	0.543623	0.547943	0.552759	0.558017	0.5629	0.568847	0.574954	0.58065	0.587247	0.593953	0.600484	0.607018	0.613582	0.620032	0.62607	0.631058	0.635718
North Africa and Middle East	0.437421	0.445921	0.453971	0.462102	0.470394	0.478553	0.486463	0.49398	0.501445	0.508956	0.516824	0.524091	0.531149	0.538292	0.545678	0.553047	0.560089	0.566516	0.572339	0.577062	0.581849	0.587593	0.594112	0.601127	0.608419	0.615777	0.623142	0.630561	0.637918	0.645095	0.651673	0.658225
North Africa and Middle East	0.437421	0.445921	0.453971	0.462102	0.470394	0.478553	0.486463	0.49398	0.501445	0.508956	0.516824	0.524091	0.531149	0.538292	0.545678	0.553047	0.560089	0.566516	0.572339	0.577062	0.581849	0.587593	0.594112	0.601127	0.608419	0.615777	0.623142	0.630561	0.637918	0.645095	0.651673	0.658225
Afghanistan	0.173832	0.176473	0.179634	0.180184	0.178519	0.178279	0.178085	0.177884	0.177513	0.177075	0.177026	0.177773	0.183808	0.190519	0.196904	0.203928	0.211074	0.219628	0.228089	0.237901	0.24776	0.257042	0.266484	0.275637	0.28403	0.29185	0.299631	0.307425	0.314866	0.322454	0.32983	0.3372
Algeria	0.460487	0.468319	0.475951	0.483256	0.490451	0.497958	0.505991	0.514057	0.522382	0.530786	0.539482	0.547529	0.555172	0.562537	0.569353	0.576002	0.582126	0.587791	0.593191	0.59787	0.602824	0.607826	0.612704	0.617422	0.622087	0.626746	0.631711	0.636973	0.6425	0.648211	0.653651	0.659501
Bahrain	0.584579	0.590597	0.59604	0.602166	0.608134	0.613851	0.619485	0.624596	0.630738	0.638083	0.646751	0.657196	0.664901	0.669564	0.674148	0.679791	0.686144	0.693045	0.699806	0.704886	0.707903	0.708959	0.710362	0.713343	0.716768	0.719927	0.723611	0.729323	0.736193	0.742848	0.748103	0.753043
Egypt	0.417183	0.426909	0.437745	0.44849	0.458727	0.468035	0.476117	0.482971	0.489184	0.495503	0.50217	0.508717	0.515038	0.520623	0.525182	0.528665	0.530396	0.529458	0.524744	0.516256	0.507715	0.504594	0.509157	0.519334	0.53175	0.54437	0.556012	0.566915	0.577443	0.587737	0.597363	0.606787
Iran	0.4538	0.468983	0.480627	0.492277	0.505073	0.517531	0.528601	0.537728	0.546366	0.555624	0.565475	0.574618	0.584097	0.593963	0.603717	0.613291	0.621268	0.627749	0.632862	0.637398	0.642559	0.647899	0.651501	0.654475	0.657962	0.662058	0.667652	0.674343	0.68091	0.686742	0.691919	0.697207
Alborz	0.540409	0.552446	0.561721	0.57136	0.581992	0.592356	0.60192	0.609792	0.61716	0.624754	0.632795	0.640065	0.647547	0.655275	0.66296	0.670555	0.67704	0.682556	0.68702	0.691041	0.695818	0.700903	0.704542	0.707988	0.712077	0.716481	0.722142	0.728497	0.734379	0.739378	0.743762	0.748302
Ardebil	0.360726	0.378799	0.393	0.407754	0.424544	0.44117	0.456014	0.4685	0.480594	0.49381	0.507708	0.52056	0.533452	0.546545	0.559148	0.571223	0.580969	0.58852	0.594464	0.599815	0.605857	0.612092	0.616375	0.619667	0.62314	0.626882	0.631789	0.637802	0.64383	0.649169	0.653816	0.65864
Bushehr	0.45384	0.469449	0.481662	0.494247	0.508014	0.521385	0.533891	0.544378	0.55407	0.563931	0.573964	0.583082	0.592446	0.602328	0.612041	0.621738	0.630023	0.636808	0.642114	0.646976	0.652558	0.658445	0.662399	0.66556	0.669148	0.673299	0.6789	0.685684	0.692351	0.698211	0.703305	0.708419
Chahar Mahaal and Bakhtiari	0.396177	0.413753	0.428042	0.442934	0.459409	0.475502	0.490245	0.502691	0.514475	0.526415	0.538544	0.54949	0.560303	0.571377	0.582218	0.592702	0.601372	0.608318	0.613551	0.618091	0.623196	0.628497	0.631727	0.634142	0.637146	0.640974	0.646629	0.653538	0.66048	0.66675	0.67235	0.677989
East Azarbayejan	0.411072	0.428566	0.441381	0.453433	0.466432	0.478877	0.489608	0.498395	0.506907	0.516335	0.526436	0.535823	0.54556	0.555559	0.565327	0.574708	0.582295	0.588222	0.592815	0.597027	0.602057	0.607514	0.611661	0.615442	0.620065	0.625672	0.632888	0.641	0.648819	0.655769	0.661976	0.668193
Fars	0.458097	0.473694	0.486439	0.499443	0.513352	0.526755	0.538838	0.549505	0.559797	0.570486	0.581159	0.591184	0.601539	0.611802	0.621556	0.630819	0.638337	0.644981	0.650532	0.655628	0.661526	0.667797	0.672399	0.676131	0.68008	0.684258	0.689572	0.695647	0.701342	0.706208	0.710402	0.714831
Gilan	0.487127	0.49946	0.5087	0.518057	0.528093	0.537868	0.546867	0.554629	0.562176	0.570205	0.578872	0.587014	0.595698	0.604815	0.613962	0.623148	0.631527	0.63927	0.645858	0.651805	0.65814	0.66439	0.668831	0.672679	0.676854	0.681243	0.686866	0.693086	0.698785	0.703636	0.707883	0.712319
Golestan	0.407353	0.426927	0.44106	0.454287	0.468554	0.482082	0.493467	0.502533	0.511246	0.520758	0.531087	0.540635	0.550582	0.560926	0.571042	0.581107	0.589334	0.595194	0.599367	0.602934	0.607292	0.611911	0.614494	0.616055	0.618109	0.62101	0.625747	0.632122	0.638853	0.645014	0.650487	0.656078
Hamadan	0.393038	0.41022	0.423913	0.437801	0.452939	0.467591	0.480587	0.491693	0.502193	0.513312	0.524906	0.535761	0.546976	0.558722	0.570205	0.581373	0.590866	0.59886	0.605328	0.611107	0.617135	0.623008	0.62675	0.629481	0.632538	0.635932	0.640696	0.646573	0.652372	0.657468	0.661973	0.666735
Hormozgan	0.38091	0.398549	0.412525	0.426861	0.442821	0.45853	0.472603	0.48462	0.496243	0.508746	0.521719	0.533483	0.545168	0.557252	0.56952	0.581456	0.591115	0.598235	0.603255	0.607449	0.612072	0.617148	0.620471	0.623051	0.626496	0.630925	0.636918	0.644256	0.651675	0.658411	0.66439	0.670331
Ilam	0.409637	0.428515	0.443906	0.459716	0.476693	0.492957	0.507819	0.520575	0.532693	0.545784	0.559539	0.572594	0.585946	0.599608	0.612448	0.624442	0.634924	0.644462	0.652693	0.66003	0.667144	0.673561	0.677406	0.680045	0.682455	0.684732	0.688371	0.692821	0.696898	0.700229	0.70302	0.706195
Isfahan	0.487959	0.502499	0.51376	0.524654	0.535937	0.546645	0.556329	0.564527	0.572314	0.580506	0.589088	0.597046	0.605324	0.613951	0.622566	0.631246	0.639094	0.646236	0.65227	0.657778	0.663591	0.6693	0.673191	0.676409	0.679781	0.683159	0.687673	0.692951	0.697869	0.702064	0.705723	0.709717
Kerman	0.430231	0.44667	0.459613	0.472939	0.487557	0.50177	0.514551	0.525229	0.535081	0.545406	0.556176	0.565883	0.575696	0.586148	0.596046	0.60509	0.612002	0.617019	0.620325	0.622933	0.626139	0.629681	0.631486	0.632637	0.63441	0.637014	0.641263	0.646987	0.652934	0.658362	0.663271	0.668439
Kermanshah	0.404063	0.418945	0.430678	0.442969	0.456672	0.470166	0.48291	0.49332	0.502877	0.512765	0.523327	0.533368	0.544063	0.555648	0.567436	0.579068	0.589105	0.597787	0.604985	0.61159	0.618652	0.625716	0.630735	0.634755	0.638772	0.642881	0.648034	0.654129	0.660018	0.66516	0.669708	0.674466
Khorasan-e-Razavi	0.403182	0.419388	0.43138	0.443165	0.456265	0.468991	0.480008	0.488686	0.496688	0.505421	0.514907	0.523879	0.533653	0.544389	0.555476	0.566813	0.576436	0.584381	0.590867	0.596602	0.603024	0.609569	0.614032	0.617746	0.622076	0.627157	0.633776	0.64168	0.649598	0.656818	0.663343	0.669827
Khuzestan	0.411717	0.430329	0.444092	0.457051	0.471014	0.48426	0.495041	0.503512	0.511585	0.520773	0.531041	0.540748	0.550944	0.561383	0.571692	0.581796	0.589688	0.595414	0.599791	0.603788	0.608651	0.613965	0.617641	0.620711	0.624424	0.629059	0.635242	0.642721	0.650295	0.6572	0.663397	0.669588
Kohgiluyeh and Boyer-Ahmad	0.385445	0.403034	0.416643	0.430717	0.446548	0.462229	0.476127	0.487764	0.499036	0.511072	0.523557	0.535354	0.547769	0.560861	0.573859	0.586422	0.596609	0.604896	0.611499	0.61765	0.624879	0.632515	0.638427	0.643811	0.649591	0.655601	0.66262	0.670317	0.677471	0.683567	0.688653	0.693706
Kurdistan	0.346328	0.362448	0.37544	0.388628	0.402964	0.416962	0.429685	0.440474	0.450906	0.461917	0.47371	0.485225	0.497642	0.511078	0.524531	0.53764	0.54886	0.558458	0.566491	0.573753	0.58126	0.588657	0.594074	0.598579	0.603242	0.608025	0.613912	0.62057	0.626902	0.632414	0.637233	0.642262
Lorestan	0.372693	0.391835	0.407134	0.42252	0.439323	0.455649	0.470104	0.482	0.493416	0.505666	0.518798	0.531429	0.544435	0.557669	0.57051	0.582662	0.59259	0.600401	0.60661	0.612092	0.617759	0.623301	0.626833	0.629508	0.632561	0.636289	0.641458	0.647709	0.653854	0.659311	0.664169	0.669118
Markazi	0.431126	0.446318	0.458667	0.471252	0.484632	0.49758	0.509691	0.520239	0.530425	0.540917	0.551656	0.561588	0.57176	0.582312	0.592634	0.602439	0.610795	0.617929	0.62362	0.628726	0.634218	0.639748	0.643437	0.646367	0.649589	0.653156	0.658091	0.663916	0.669411	0.674158	0.678377	0.682844
Mazandaran	0.504227	0.520307	0.532163	0.543172	0.554439	0.564985	0.574153	0.581401	0.587722	0.594308	0.601369	0.608181	0.616157	0.625652	0.635723	0.646077	0.655338	0.66355	0.670264	0.67608	0.681946	0.687545	0.691223	0.694161	0.697313	0.700782	0.705776	0.711532	0.716916	0.721535	0.7256	0.72993
North Khorasan	0.347842	0.365863	0.379021	0.391915	0.406448	0.420754	0.433253	0.443552	0.453444	0.464441	0.476465	0.488082	0.500633	0.514152	0.527959	0.541772	0.55362	0.563255	0.571155	0.57803	0.585354	0.592676	0.597729	0.601772	0.606068	0.610918	0.617243	0.624808	0.632406	0.639312	0.645493	0.65161
Qazvin	0.413375	0.428759	0.439911	0.450246	0.461099	0.471357	0.480631	0.488819	0.497443	0.507681	0.519594	0.532077	0.546033	0.561015	0.575851	0.590221	0.602566	0.612842	0.62094	0.627783	0.634746	0.641343	0.645786	0.649177	0.652591	0.656265	0.661262	0.667275	0.673169	0.678339	0.682903	0.687654
Qom	0.452629	0.465722	0.475803	0.486425	0.49844	0.51032	0.521096	0.530027	0.538287	0.546971	0.556008	0.564421	0.573137	0.58223	0.59143	0.600851	0.609069	0.615595	0.620914	0.625967	0.631938	0.638317	0.643107	0.647343	0.652098	0.657006	0.663229	0.670398	0.677292	0.683354	0.688692	0.694076
Semnan	0.496089	0.505579	0.512703	0.52077	0.530215	0.53984	0.549413	0.557995	0.566638	0.575728	0.585268	0.594267	0.603598	0.613395	0.623034	0.632501	0.640802	0.648055	0.654185	0.659857	0.666145	0.67269	0.677498	0.682	0.686876	0.691777	0.697728	0.70433	0.710303	0.715288	0.719537	0.723926
Sistan and Baluchistan	0.308841	0.326079	0.338899	0.351732	0.366585	0.38115	0.393056	0.401955	0.410016	0.419506	0.429858	0.438747	0.447406	0.456288	0.46533	0.474546	0.480599	0.482918	0.483207	0.483057	0.484565	0.487224	0.488292	0.488781	0.490695	0.495003	0.502038	0.511678	0.522475	0.532828	0.542207	0.551306
South Khorasan	0.350446	0.367441	0.38063	0.394002	0.408853	0.423489	0.436553	0.447313	0.457271	0.467793	0.479009	0.48963	0.501065	0.513429	0.526061	0.538835	0.549734	0.558798	0.566117	0.572614	0.579819	0.587299	0.592793	0.59762	0.603049	0.608988	0.616346	0.624768	0.632971	0.640278	0.646724	0.653125
Tehran	0.587613	0.597406	0.605	0.613074	0.622139	0.631119	0.639507	0.646426	0.65298	0.65988	0.667359	0.674301	0.681494	0.689018	0.696495	0.7039	0.710327	0.715895	0.720419	0.72443	0.728985	0.733628	0.736905	0.739857	0.743225	0.746905	0.751864	0.757621	0.763005	0.76765	0.771743	0.776032
West Azarbayejan	0.379978	0.394902	0.406171	0.417409	0.429901	0.442059	0.452581	0.460986	0.469158	0.478522	0.488786	0.498363	0.508426	0.519123	0.530008	0.540873	0.549728	0.556244	0.560903	0.564838	0.569475	0.57442	0.577584	0.580098	0.583252	0.58734	0.593045	0.600206	0.60762	0.614485	0.620732	0.627112
Yazd	0.454228	0.46881	0.47987	0.491576	0.505026	0.51851	0.530704	0.540959	0.550736	0.561283	0.572302	0.582162	0.592025	0.601984	0.611808	0.62171	0.630177	0.63719	0.642666	0.64758	0.653191	0.659125	0.663136	0.666468	0.670282	0.674858	0.68107	0.688462	0.695673	0.702057	0.707698	0.713344
Zanjan	0.391316	0.40889	0.420938	0.4321	0.444347	0.456107	0.465851	0.473262	0.479685	0.486948	0.495136	0.503431	0.513485	0.52536	0.538357	0.552208	0.564925	0.575776	0.584344	0.591526	0.598892	0.606248	0.611591	0.616034	0.620636	0.625475	0.631612	0.638662	0.645469	0.651409	0.65654	0.661729
Iraq	0.412044	0.415814	0.420354	0.424835	0.428752	0.432076	0.436818	0.443104	0.452384	0.462736	0.472376	0.481458	0.488665	0.492174	0.498934	0.504719	0.510918	0.517699	0.525243	0.533201	0.542343	0.553049	0.564745	0.576969	0.588318	0.599494	0.611509	0.622675	0.633232	0.643635	0.6533	0.662626
Jordan	0.539147	0.542819	0.547459	0.552182	0.557254	0.562572	0.56753	0.572582	0.577644	0.582759	0.587909	0.593183	0.599	0.604946	0.611934	0.619909	0.627804	0.63567	0.643893	0.652196	0.659949	0.667397	0.674569	0.68112	0.687134	0.692952	0.698473	0.703924	0.709413	0.714999	0.720068	0.725307
Kuwait	0.664518	0.66881	0.670159	0.670036	0.671393	0.677216	0.686093	0.695789	0.704384	0.711841	0.718358	0.722841	0.726817	0.731779	0.738154	0.746385	0.754928	0.762411	0.770003	0.777547	0.784874	0.791812	0.798357	0.804584	0.810743	0.816998	0.823027	0.828887	0.834371	0.839688	0.84346	0.846651
Lebanon	0.536719	0.539197	0.541794	0.544581	0.547684	0.551472	0.556436	0.562121	0.569059	0.576079	0.582698	0.589186	0.595979	0.602967	0.610846	0.619391	0.627791	0.636938	0.646668	0.657433	0.668805	0.680921	0.693911	0.704811	0.712424	0.718697	0.724583	0.729963	0.734746	0.738644	0.74201	0.744746
Libya	0.527998	0.541432	0.554468	0.566798	0.578651	0.589579	0.60035	0.61062	0.619974	0.628601	0.637048	0.644685	0.651669	0.659345	0.666914	0.675322	0.683702	0.691855	0.698873	0.704998	0.711362	0.711467	0.716701	0.717665	0.716042	0.713651	0.71076	0.710666	0.71272	0.716157	0.72027	0.725771
Morocco	0.358073	0.364985	0.371187	0.376779	0.382849	0.388164	0.39415	0.399504	0.405039	0.410303	0.415344	0.420595	0.425776	0.431218	0.436822	0.442531	0.448676	0.455036	0.461804	0.46893	0.47627	0.483922	0.491603	0.499529	0.507443	0.515583	0.523519	0.531611	0.53973	0.547837	0.555246	0.562698
Oman	0.429271	0.442268	0.457738	0.474999	0.493513	0.513194	0.533246	0.554316	0.574475	0.592398	0.608422	0.622161	0.635162	0.647249	0.657626	0.666401	0.675354	0.685056	0.694952	0.703099	0.710689	0.718265	0.72645	0.733432	0.738744	0.743597	0.748797	0.753786	0.75918	0.764528	0.768854	0.773392
Palestine	0.401792	0.405727	0.411147	0.41678	0.423137	0.429307	0.434731	0.440902	0.447782	0.45491	0.460681	0.465299	0.4686	0.472882	0.478527	0.485321	0.49189	0.498978	0.506849	0.515816	0.525712	0.536778	0.548295	0.559163	0.56924	0.579204	0.589493	0.599157	0.608125	0.616467	0.62381	0.631012
Qatar	0.651208	0.655339	0.660674	0.666194	0.672025	0.67832	0.684836	0.69311	0.701409	0.708881	0.714832	0.720831	0.727112	0.733537	0.740223	0.747189	0.754123	0.76096	0.767659	0.774277	0.780807	0.787212	0.793495	0.799612	0.805726	0.811873	0.81798	0.824017	0.829962	0.835805	0.841467	0.846861
Saudi Arabia	0.538955	0.549908	0.561144	0.572187	0.582879	0.593251	0.603648	0.613749	0.623518	0.632796	0.642312	0.651502	0.660357	0.66984	0.679918	0.690521	0.701153	0.711442	0.72196	0.731158	0.740301	0.749959	0.759055	0.767388	0.775178	0.782301	0.788868	0.794886	0.800657	0.806088	0.810542	0.815143
Sudan	0.292179	0.296473	0.300864	0.305409	0.310096	0.315208	0.32068	0.326761	0.333088	0.339755	0.346876	0.354216	0.361728	0.369694	0.377921	0.386686	0.396151	0.40608	0.416088	0.425976	0.436171	0.447239	0.45679	0.466436	0.476362	0.486549	0.496848	0.506884	0.516214	0.525009	0.533455	0.54195
Syria	0.430493	0.437907	0.445904	0.454148	0.462437	0.470692	0.478743	0.486232	0.493708	0.500475	0.507144	0.51385	0.52131	0.528936	0.538084	0.54975	0.560485	0.570028	0.57899	0.587789	0.595968	0.601524	0.602873	0.60241	0.602236	0.602283	0.602911	0.604896	0.608507	0.613337	0.617728	0.623004
Tunisia	0.471139	0.479543	0.488285	0.496852	0.505565	0.514197	0.523294	0.532064	0.540498	0.548725	0.556673	0.564421	0.57172	0.578883	0.586033	0.592938	0.599759	0.606697	0.613529	0.620107	0.626433	0.63202	0.637578	0.643009	0.648297	0.653414	0.658354	0.663223	0.668219	0.673171	0.677615	0.682432
Türkiye	0.461607	0.469244	0.476815	0.484657	0.49162	0.498825	0.506239	0.513933	0.52151	0.528512	0.535866	0.542359	0.549024	0.556103	0.564024	0.572496	0.581383	0.590442	0.599212	0.607105	0.615597	0.624787	0.634097	0.643724	0.653389	0.662972	0.671948	0.681096	0.689896	0.698264	0.7058	0.712693
United Arab Emirates	0.644412	0.66074	0.675926	0.689464	0.701657	0.713138	0.724182	0.734723	0.744477	0.753254	0.760969	0.767859	0.774346	0.781144	0.788526	0.796428	0.805537	0.814871	0.822793	0.828304	0.831284	0.832913	0.833586	0.833804	0.833859	0.834175	0.835221	0.837214	0.8399	0.842985	0.846152	0.849318
Yemen	0.215665	0.222885	0.230415	0.238025	0.245879	0.253963	0.262279	0.270783	0.279501	0.288261	0.297145	0.306112	0.315065	0.324082	0.333371	0.343463	0.353473	0.363301	0.37314	0.382762	0.392937	0.401472	0.409561	0.417642	0.42519	0.430198	0.434233	0.437549	0.440728	0.444001	0.446893	0.450376
South Asia	0.319797	0.325854	0.331941	0.338013	0.344323	0.350726	0.357287	0.363719	0.370288	0.376979	0.383388	0.389533	0.395194	0.400983	0.407181	0.413987	0.421367	0.429262	0.437012	0.445197	0.454076	0.463339	0.473081	0.483434	0.494084	0.504891	0.515311	0.525128	0.534477	0.543246	0.550586	0.557865
South Asia	0.319797	0.325854	0.331941	0.338013	0.344323	0.350726	0.357287	0.363719	0.370288	0.376979	0.383388	0.389533	0.395194	0.400983	0.407181	0.413987	0.421367	0.429262	0.437012	0.445197	0.454076	0.463339	0.473081	0.483434	0.494084	0.504891	0.515311	0.525128	0.534477	0.543246	0.550586	0.557865
Bangladesh	0.228549	0.237207	0.245248	0.252091	0.258997	0.265294	0.271178	0.277773	0.284516	0.290951	0.297252	0.303189	0.30864	0.31436	0.320923	0.328091	0.335691	0.343933	0.35252	0.361482	0.370599	0.380125	0.390624	0.401706	0.413263	0.425482	0.43771	0.449752	0.461718	0.473265	0.483079	0.492421
Bhutan	0.21504	0.221312	0.228148	0.236005	0.244331	0.253292	0.262363	0.271487	0.28044	0.28951	0.298805	0.308201	0.317944	0.32767	0.337286	0.346999	0.356824	0.36756	0.378234	0.388977	0.399752	0.410149	0.419443	0.427791	0.434969	0.441811	0.448402	0.45428	0.459625	0.464633	0.468714	0.473062
India	0.332594	0.338592	0.344592	0.350685	0.356996	0.363419	0.370019	0.376359	0.382818	0.389454	0.395752	0.401837	0.407411	0.413116	0.419185	0.425913	0.433322	0.441351	0.449236	0.457672	0.467019	0.476833	0.487211	0.498318	0.509722	0.521243	0.53222	0.542389	0.55193	0.56081	0.568138	0.575402
Nepal	0.199561	0.205687	0.212113	0.218843	0.226073	0.233253	0.240701	0.248383	0.256227	0.264359	0.272719	0.281287	0.289514	0.297773	0.306197	0.314662	0.323056	0.331446	0.340151	0.348702	0.356868	0.364643	0.372438	0.380022	0.387689	0.395021	0.401629	0.408464	0.415237	0.422007	0.427417	0.433175
Pakistan	0.310468	0.316266	0.322248	0.328219	0.334433	0.340926	0.347656	0.354219	0.360875	0.367641	0.374319	0.380594	0.38663	0.392719	0.399084	0.405667	0.412235	0.41852	0.424348	0.43002	0.435641	0.441456	0.447097	0.452823	0.458781	0.464793	0.471022	0.477544	0.484326	0.491023	0.497364	0.504029
Azad Jammu & Kashmir	0.325857	0.333077	0.340429	0.347704	0.355189	0.362901	0.370812	0.378509	0.386227	0.393943	0.401498	0.408603	0.415456	0.422355	0.429582	0.437046	0.444661	0.452318	0.45979	0.467148	0.474262	0.481326	0.487925	0.494235	0.500536	0.506652	0.512701	0.518795	0.52499	0.530936	0.536391	0.542119
Balochistan	0.24883	0.253867	0.259137	0.264446	0.270032	0.275809	0.281658	0.287285	0.292937	0.298616	0.304124	0.309363	0.314487	0.319768	0.325408	0.331358	0.337313	0.342947	0.34816	0.353257	0.358392	0.363767	0.36895	0.374141	0.379493	0.384692	0.38989	0.395344	0.401057	0.40675	0.412161	0.417972
Gilgit-Baltistan	0.222104	0.227641	0.233262	0.23877	0.244414	0.250163	0.256324	0.262332	0.268435	0.274619	0.280637	0.28645	0.292099	0.297895	0.304072	0.310638	0.317451	0.324221	0.330744	0.337149	0.343332	0.349567	0.355265	0.36058	0.365621	0.370253	0.374866	0.379498	0.384263	0.388844	0.39302	0.39755
Islamabad Capital Territory	0.487151	0.494111	0.501071	0.507808	0.514676	0.521762	0.529113	0.536213	0.543302	0.550406	0.557425	0.564086	0.570522	0.577016	0.583826	0.591056	0.598529	0.606139	0.613598	0.620955	0.628113	0.635274	0.642008	0.648431	0.654795	0.660935	0.667045	0.673161	0.679345	0.685244	0.690595	0.696195
Khyber Pakhtunkhwa	0.267902	0.272521	0.277279	0.282096	0.287208	0.292665	0.298363	0.303939	0.309611	0.315387	0.321016	0.326207	0.331155	0.336239	0.341759	0.347726	0.354	0.360513	0.366994	0.373538	0.379999	0.386566	0.392839	0.398992	0.405289	0.411493	0.417721	0.424079	0.430706	0.437349	0.443737	0.450581
Punjab	0.31605	0.32223	0.328632	0.335042	0.341727	0.34874	0.356039	0.363113	0.37028	0.377574	0.384803	0.391614	0.398166	0.404728	0.411529	0.418536	0.425548	0.43229	0.438536	0.444551	0.450445	0.45647	0.462275	0.468186	0.474276	0.480433	0.486845	0.493559	0.500478	0.507241	0.513584	0.5202
Sindh	0.327061	0.33256	0.338171	0.343712	0.349424	0.355314	0.361355	0.367342	0.373443	0.379648	0.385785	0.391544	0.397098	0.402757	0.408706	0.414846	0.420845	0.426344	0.43127	0.436064	0.440975	0.446244	0.451542	0.457063	0.463047	0.469235	0.475786	0.482794	0.490243	0.497752	0.504985	0.512575
Southeast Asia, east Asia, and Oceania	0.471037	0.479318	0.487346	0.495281	0.502971	0.511167	0.520513	0.529603	0.537258	0.544712	0.551287	0.556468	0.562479	0.569544	0.577066	0.585012	0.593529	0.602226	0.610408	0.61839	0.628144	0.636361	0.641725	0.647351	0.65275	0.656819	0.661606	0.66892	0.676603	0.684705	0.692215	0.69885
East Asia	0.471179	0.479936	0.488431	0.496859	0.504886	0.51353	0.523758	0.533816	0.542653	0.551367	0.558816	0.564235	0.570798	0.578905	0.587683	0.597096	0.607273	0.617524	0.626956	0.636271	0.647985	0.657502	0.66293	0.668682	0.674063	0.677307	0.681528	0.689748	0.698626	0.708328	0.717709	0.725705
China	0.458669	0.467302	0.475784	0.484354	0.492579	0.501501	0.512034	0.522327	0.531379	0.540334	0.547989	0.55368	0.560543	0.569019	0.578178	0.588052	0.598758	0.60952	0.619455	0.629308	0.641521	0.651448	0.657144	0.663103	0.668641	0.67194	0.676218	0.68462	0.693718	0.703687	0.713365	0.72163
North Korea	0.49778	0.499121	0.49963	0.499701	0.499531	0.499081	0.498429	0.497137	0.496159	0.496485	0.497462	0.499674	0.502634	0.506165	0.510229	0.515098	0.519741	0.524067	0.528813	0.533114	0.537193	0.541212	0.545332	0.549483	0.553604	0.557321	0.560744	0.563388	0.565161	0.566766	0.568189	0.569855
Taiwan (province of China)	0.667634	0.676537	0.684804	0.692924	0.701079	0.709627	0.719128	0.729145	0.738126	0.745338	0.752927	0.76083	0.769009	0.776956	0.784678	0.792445	0.800175	0.808138	0.815401	0.821432	0.827227	0.832064	0.836678	0.84128	0.845696	0.850055	0.854466	0.858888	0.863158	0.867412	0.871248	0.874747
Oceania	0.391195	0.394419	0.397572	0.401113	0.404892	0.408507	0.412437	0.415893	0.419225	0.422521	0.42507	0.427004	0.428535	0.43006	0.431581	0.433152	0.434584	0.436102	0.437392	0.438808	0.440752	0.442618	0.444524	0.446594	0.449364	0.452397	0.455454	0.458378	0.460818	0.463334	0.465535	0.467445
American Samoa	0.613634	0.615848	0.618584	0.622079	0.626053	0.629814	0.632707	0.634927	0.636598	0.638322	0.64061	0.643214	0.646002	0.648952	0.651921	0.655061	0.657726	0.660781	0.664026	0.667301	0.671249	0.675979	0.680862	0.685833	0.691343	0.697163	0.702726	0.707648	0.712801	0.717308	0.720839	0.723728
Cook Islands	0.564515	0.570623	0.577123	0.584059	0.591541	0.59879	0.606414	0.613992	0.621202	0.628029	0.635366	0.644421	0.65279	0.661465	0.66877	0.674004	0.680644	0.687505	0.695592	0.703777	0.711862	0.719445	0.726963	0.733317	0.739596	0.74655	0.752353	0.758234	0.764041	0.769796	0.774701	0.77911
Fiji	0.534649	0.538778	0.543189	0.547776	0.552849	0.558531	0.565042	0.571188	0.577172	0.583574	0.589197	0.594497	0.599322	0.60349	0.607545	0.610813	0.613933	0.616583	0.618959	0.620883	0.623309	0.626438	0.629881	0.634278	0.63939	0.645026	0.650743	0.656464	0.661991	0.667061	0.671431	0.675052
Guam	0.67622	0.669974	0.666356	0.667318	0.672112	0.67812	0.684174	0.691685	0.701819	0.713642	0.724802	0.734267	0.741284	0.745912	0.749017	0.750866	0.751176	0.752625	0.755152	0.758252	0.761484	0.763987	0.766846	0.770225	0.773442	0.776724	0.780512	0.785555	0.791295	0.796775	0.800969	0.803982
Kiribati	0.41039	0.412884	0.415578	0.418482	0.421716	0.425024	0.428301	0.431642	0.435742	0.439693	0.444436	0.448782	0.453462	0.458208	0.462336	0.466722	0.470557	0.474227	0.477202	0.480036	0.482448	0.485028	0.488176	0.491881	0.495317	0.50006	0.505208	0.510019	0.51481	0.519441	0.523454	0.527187
Marshall Islands	0.430839	0.435571	0.440491	0.445479	0.450848	0.45686	0.461209	0.464753	0.468133	0.471293	0.474563	0.478588	0.482776	0.486249	0.489573	0.493271	0.497456	0.50225	0.50636	0.510795	0.516085	0.521177	0.526042	0.531446	0.53664	0.541793	0.546783	0.552065	0.557599	0.563429	0.568838	0.574091
Federated States of Micronesia	0.462512	0.468145	0.473793	0.47994	0.4853	0.491015	0.49557	0.49911	0.502862	0.506663	0.511004	0.515317	0.519546	0.52383	0.527611	0.531703	0.535719	0.539431	0.542766	0.546275	0.550123	0.55424	0.557966	0.561083	0.56384	0.567151	0.570458	0.57404	0.577555	0.581195	0.584527	0.587535
Nauru	0.539146	0.538434	0.537039	0.53506	0.533001	0.530891	0.528544	0.526242	0.523885	0.521894	0.520255	0.519235	0.518439	0.51846	0.51881	0.519893	0.522673	0.523201	0.526084	0.530221	0.53569	0.542343	0.549891	0.560113	0.571424	0.581283	0.590103	0.597619	0.605312	0.612697	0.61933	0.625178
Niue	0.587533	0.593882	0.599881	0.605515	0.61065	0.615375	0.619735	0.623914	0.627579	0.630857	0.634069	0.637367	0.641122	0.64578	0.650615	0.657281	0.664163	0.670199	0.676397	0.682579	0.686281	0.690316	0.694151	0.697221	0.700546	0.704233	0.707476	0.711221	0.715108	0.719079	0.72279	0.726222
Northern Mariana Islands	0.708594	0.712224	0.715788	0.719179	0.72251	0.726219	0.730074	0.733795	0.737423	0.740935	0.744493	0.747171	0.748755	0.750172	0.751529	0.751827	0.751798	0.751608	0.750807	0.748597	0.746617	0.744412	0.742937	0.742284	0.742605	0.743797	0.748455	0.756495	0.761255	0.765771	0.769428	0.771535
Palau	0.66291	0.668231	0.673302	0.676649	0.680196	0.684832	0.690096	0.695122	0.699653	0.703115	0.705197	0.707402	0.709588	0.711	0.712544	0.71434	0.716353	0.71881	0.720807	0.722288	0.724066	0.726733	0.729613	0.731953	0.734768	0.738166	0.741362	0.744225	0.747761	0.750715	0.752781	0.754047
Papua New Guinea	0.310669	0.314967	0.31953	0.325006	0.330664	0.335421	0.340349	0.344258	0.347801	0.351251	0.354136	0.356589	0.358572	0.360737	0.362828	0.365295	0.367827	0.370794	0.373426	0.376528	0.380287	0.383588	0.386781	0.389926	0.394005	0.398286	0.402407	0.406153	0.409165	0.412311	0.415187	0.417797
Samoa	0.487491	0.490987	0.494027	0.497079	0.499485	0.50237	0.505778	0.509096	0.512368	0.515409	0.518902	0.522972	0.527243	0.531604	0.536003	0.540558	0.544812	0.549111	0.553165	0.556474	0.559623	0.562892	0.56532	0.567449	0.569494	0.571999	0.575402	0.578925	0.582321	0.586257	0.590075	0.593393
Solomon Islands	0.301217	0.305831	0.311432	0.317151	0.3233	0.329969	0.336208	0.341836	0.347135	0.351867	0.354799	0.356627	0.35791	0.359424	0.361291	0.36358	0.366444	0.369828	0.373765	0.377821	0.382718	0.388055	0.393005	0.397906	0.402245	0.406234	0.410407	0.414676	0.418889	0.422736	0.426112	0.42936
Tokelau	0.521942	0.526628	0.531308	0.535935	0.540524	0.545296	0.550283	0.555631	0.561048	0.566415	0.571814	0.576916	0.581858	0.586854	0.592342	0.598176	0.604429	0.611163	0.61794	0.62407	0.630176	0.636017	0.641612	0.647966	0.653232	0.658799	0.663974	0.669054	0.67418	0.679248	0.682937	0.686426
Tonga	0.491807	0.498166	0.50366	0.508904	0.514208	0.520215	0.525808	0.531009	0.536172	0.541317	0.546303	0.551054	0.556008	0.560736	0.564806	0.568449	0.57162	0.574352	0.577305	0.579171	0.580657	0.582657	0.584771	0.587351	0.590827	0.594966	0.600344	0.606244	0.611954	0.617324	0.622104	0.62635
Tuvalu	0.406248	0.41482	0.422902	0.430518	0.438563	0.444962	0.449805	0.455368	0.462455	0.468846	0.474957	0.480851	0.487252	0.492755	0.497692	0.501851	0.505975	0.510504	0.515612	0.519871	0.523456	0.527744	0.531203	0.535166	0.539122	0.544048	0.549174	0.554466	0.559859	0.566045	0.571666	0.576621
Vanuatu	0.3531	0.357005	0.360893	0.364444	0.368501	0.372479	0.376461	0.380667	0.38469	0.388301	0.392158	0.395325	0.397724	0.400396	0.403226	0.406489	0.410502	0.414916	0.419853	0.424855	0.429658	0.434283	0.438662	0.44272	0.446687	0.45033	0.454073	0.458017	0.46208	0.466276	0.470038	0.473101
Southeast Asia	0.464104	0.47175	0.47949	0.487349	0.495348	0.503351	0.511233	0.518664	0.524439	0.529668	0.534567	0.53901	0.543479	0.548051	0.552707	0.557391	0.562302	0.567654	0.573208	0.578497	0.584268	0.590415	0.59678	0.603145	0.609439	0.615689	0.62184	0.627978	0.634096	0.640107	0.64507	0.649777
Cambodia	0.289075	0.292479	0.296901	0.301627	0.305723	0.310679	0.315631	0.320504	0.324974	0.330224	0.336075	0.342508	0.349466	0.35693	0.364855	0.373332	0.381698	0.389876	0.39768	0.404221	0.410211	0.415964	0.42177	0.427715	0.433598	0.439487	0.445358	0.451222	0.457341	0.463643	0.468876	0.473621
Indonesia	0.457135	0.466506	0.475753	0.484775	0.493607	0.502008	0.510108	0.518102	0.524046	0.529176	0.53379	0.537978	0.542246	0.54655	0.550902	0.555425	0.560266	0.565812	0.572225	0.578867	0.585982	0.593653	0.601186	0.60851	0.6155	0.622222	0.628667	0.634896	0.640949	0.646865	0.651927	0.656868
Aceh	0.482673	0.493504	0.503725	0.513294	0.522194	0.530245	0.537786	0.54527	0.550976	0.555868	0.560268	0.564384	0.568722	0.573075	0.577723	0.582304	0.586726	0.591507	0.596743	0.601813	0.60706	0.612683	0.618547	0.624549	0.630505	0.636482	0.642395	0.648251	0.654059	0.659865	0.664759	0.669552
Bali	0.458655	0.468848	0.478845	0.4887	0.498233	0.507061	0.515231	0.522994	0.528356	0.532623	0.536164	0.539277	0.542573	0.545939	0.549366	0.553033	0.557033	0.561905	0.567801	0.574177	0.581141	0.58857	0.595827	0.602871	0.609659	0.616202	0.622454	0.628473	0.634304	0.640005	0.644852	0.649586
Bangka-Belitung Islands	0.452647	0.462592	0.472391	0.481888	0.491049	0.499482	0.507368	0.514946	0.520544	0.525261	0.528921	0.532124	0.535529	0.539175	0.542987	0.54699	0.551277	0.556317	0.562254	0.568356	0.57479	0.581787	0.588683	0.595378	0.60187	0.608235	0.614609	0.621025	0.627381	0.633596	0.638989	0.64426
Banten	0.450966	0.460785	0.470637	0.480254	0.489595	0.498356	0.506821	0.514934	0.520592	0.525083	0.528592	0.53158	0.534636	0.537754	0.540951	0.544361	0.548187	0.552791	0.558376	0.564373	0.571021	0.578572	0.585938	0.593109	0.599988	0.606626	0.613037	0.619181	0.625148	0.630961	0.635879	0.640713
Bengkulu	0.410619	0.421339	0.431881	0.441945	0.451775	0.46097	0.469695	0.478203	0.484291	0.489269	0.493369	0.496848	0.500314	0.503918	0.507678	0.511764	0.516293	0.521737	0.528173	0.534797	0.541819	0.549404	0.556813	0.56409	0.571032	0.577777	0.58438	0.590869	0.597218	0.603419	0.608631	0.613671
Gorontalo	0.389888	0.397141	0.404528	0.411806	0.418943	0.425658	0.432207	0.438481	0.442092	0.444559	0.446025	0.447169	0.448763	0.450802	0.453291	0.45642	0.460403	0.465664	0.472472	0.48008	0.488507	0.497635	0.506564	0.515191	0.523389	0.531195	0.538597	0.545692	0.552509	0.559108	0.564639	0.56999
Jakarta	0.603337	0.612306	0.62148	0.631011	0.640508	0.649535	0.658244	0.666732	0.672973	0.678467	0.683577	0.688364	0.69323	0.698052	0.702774	0.707516	0.712429	0.717863	0.723957	0.730239	0.736892	0.743932	0.75071	0.757177	0.763345	0.769257	0.77492	0.78035	0.785585	0.790697	0.79509	0.799409
Jambi	0.423986	0.434086	0.443836	0.453051	0.461986	0.470552	0.478942	0.487366	0.493585	0.498878	0.503416	0.507584	0.511946	0.516478	0.521144	0.525892	0.531117	0.53746	0.545115	0.553176	0.561921	0.571294	0.580318	0.588857	0.596843	0.604271	0.61118	0.617639	0.623782	0.629718	0.634702	0.639564
West Java	0.453362	0.4629	0.472227	0.48126	0.490078	0.498421	0.506357	0.514024	0.519464	0.52383	0.527555	0.530724	0.533932	0.53722	0.540685	0.544558	0.548988	0.554269	0.560516	0.567008	0.573939	0.581443	0.588784	0.595974	0.602831	0.60943	0.61577	0.621953	0.627984	0.633863	0.638841	0.643677
Central Java	0.418427	0.42727	0.436059	0.444525	0.452777	0.460755	0.468489	0.476048	0.481393	0.485995	0.490038	0.493751	0.497699	0.501905	0.506366	0.511192	0.51647	0.522424	0.529137	0.535971	0.54319	0.550816	0.558249	0.565495	0.57239	0.579031	0.585407	0.591573	0.597588	0.60349	0.608509	0.613389
East Java	0.439345	0.448003	0.456569	0.464981	0.473363	0.481555	0.489625	0.497734	0.503899	0.509462	0.514829	0.519944	0.525155	0.530393	0.535634	0.54101	0.546615	0.552807	0.559716	0.566762	0.574269	0.582269	0.590083	0.597566	0.604652	0.611408	0.61784	0.624019	0.629983	0.635787	0.64073	0.645517
West Kalimantan	0.392421	0.403547	0.41456	0.425181	0.435597	0.445593	0.455135	0.464363	0.47129	0.476975	0.481438	0.484997	0.48839	0.491658	0.494746	0.497557	0.500436	0.504075	0.508615	0.513618	0.519325	0.52578	0.532524	0.539333	0.545941	0.552375	0.558607	0.564667	0.570582	0.576362	0.581289	0.586122
South Kalimantan	0.441095	0.450659	0.460186	0.469588	0.478715	0.48726	0.495361	0.503191	0.508762	0.513397	0.517248	0.520499	0.523802	0.527093	0.530269	0.533399	0.536695	0.540652	0.545451	0.55062	0.556422	0.562998	0.569668	0.576335	0.582879	0.58925	0.595472	0.601565	0.607514	0.613342	0.61831	0.623206
Central Kalimantan	0.458816	0.468695	0.478852	0.48908	0.49916	0.508785	0.51786	0.526161	0.531643	0.535618	0.538385	0.540532	0.542941	0.54546	0.547915	0.5504	0.553096	0.556392	0.560776	0.565695	0.571374	0.577881	0.584531	0.591174	0.597656	0.603958	0.610191	0.6164	0.622556	0.628646	0.633867	0.638994
East Kalimantan	0.570464	0.579709	0.588156	0.595755	0.603145	0.610013	0.616675	0.623548	0.629222	0.634268	0.638796	0.64279	0.646855	0.651117	0.655559	0.660204	0.665086	0.670629	0.677117	0.683659	0.690666	0.698432	0.706072	0.713361	0.720202	0.726721	0.732874	0.738721	0.744369	0.749891	0.754639	0.759294
North Kalimantan	0.555308	0.563445	0.571335	0.578926	0.586396	0.593392	0.600263	0.607352	0.613417	0.619052	0.624297	0.629207	0.634367	0.639742	0.645319	0.651158	0.657172	0.663552	0.670509	0.677146	0.683919	0.691148	0.698261	0.705173	0.711888	0.718427	0.724746	0.730898	0.736874	0.742719	0.747902	0.752987
Riau Islands	0.573195	0.582604	0.591698	0.600399	0.60891	0.617006	0.624869	0.632527	0.638224	0.642955	0.646759	0.649917	0.65299	0.656061	0.659112	0.66232	0.665912	0.670292	0.67556	0.681127	0.687129	0.693589	0.699994	0.706232	0.712199	0.717942	0.723485	0.728857	0.734074	0.739155	0.74347	0.747754
Lampung	0.391631	0.401894	0.412229	0.422373	0.432421	0.442266	0.451885	0.461299	0.468325	0.474385	0.479505	0.483899	0.488106	0.492172	0.496204	0.500417	0.505177	0.510994	0.51802	0.525646	0.534074	0.542894	0.55137	0.559397	0.566887	0.573971	0.580642	0.586999	0.593081	0.598979	0.603973	0.608871
Maluku	0.476403	0.484988	0.493485	0.501416	0.508773	0.515042	0.520425	0.524928	0.526588	0.525959	0.522988	0.518527	0.513492	0.508007	0.502214	0.4967	0.492511	0.490833	0.492291	0.495954	0.501708	0.50914	0.517045	0.525092	0.532944	0.540679	0.548133	0.555341	0.562339	0.569187	0.574825	0.580322
North Maluku	0.372966	0.382162	0.391831	0.401697	0.411834	0.421759	0.431456	0.440838	0.447157	0.452233	0.45599	0.458321	0.459891	0.460913	0.461635	0.462388	0.463584	0.466059	0.470469	0.476165	0.483337	0.491765	0.500264	0.508629	0.516689	0.524421	0.531807	0.538889	0.545704	0.552291	0.557642	0.562911
West Nusa Tenggara	0.33728	0.348596	0.360281	0.37212	0.383888	0.395203	0.406174	0.416987	0.425463	0.433193	0.440706	0.447988	0.455251	0.462408	0.469622	0.476757	0.483834	0.491206	0.498897	0.506537	0.514042	0.521937	0.529664	0.537175	0.544414	0.551393	0.558093	0.564539	0.570784	0.576866	0.582015	0.587035
East Nusa Tenggara	0.365588	0.373391	0.381361	0.389191	0.396975	0.404505	0.411802	0.4188	0.422702	0.425735	0.428451	0.430955	0.433817	0.436965	0.440294	0.443832	0.447765	0.452535	0.458477	0.464896	0.4721	0.480086	0.488015	0.495789	0.503271	0.510537	0.517612	0.524616	0.531498	0.538245	0.543913	0.549451
Papua	0.462139	0.46989	0.47772	0.485723	0.493731	0.50156	0.509247	0.516897	0.523062	0.528222	0.532522	0.536099	0.539285	0.542057	0.544442	0.546933	0.549585	0.55307	0.557666	0.56313	0.569582	0.577056	0.584655	0.592196	0.599546	0.606749	0.61377	0.620687	0.627472	0.634121	0.640013	0.645803
West Papua	0.457307	0.466234	0.475296	0.484221	0.492997	0.50107	0.508701	0.516041	0.521317	0.525568	0.528854	0.531532	0.534331	0.537433	0.540799	0.544723	0.549525	0.555788	0.563941	0.573295	0.584218	0.596487	0.607721	0.618038	0.62741	0.635997	0.643877	0.651159	0.657959	0.6644	0.669829	0.675126
Riau	0.527813	0.539003	0.549371	0.558666	0.567224	0.57476	0.581775	0.588953	0.594783	0.600042	0.605198	0.610016	0.614727	0.618967	0.622763	0.626269	0.629925	0.634408	0.640003	0.645998	0.652603	0.659968	0.667502	0.674903	0.681987	0.688784	0.695187	0.701318	0.707258	0.713014	0.717963	0.722785
West Sulawesi	0.388169	0.396456	0.404604	0.412333	0.419839	0.426883	0.433685	0.440457	0.444978	0.448429	0.450864	0.452649	0.454577	0.45668	0.458985	0.461743	0.465299	0.470216	0.476855	0.484306	0.492718	0.501943	0.511092	0.519918	0.528305	0.536276	0.543782	0.550957	0.557862	0.564531	0.570185	0.575657
South Sulawesi	0.413277	0.422718	0.432096	0.441231	0.450205	0.458777	0.467112	0.475422	0.481602	0.486907	0.491639	0.495941	0.500368	0.504826	0.509234	0.513644	0.518365	0.523952	0.530707	0.538062	0.546101	0.554615	0.562835	0.570714	0.578224	0.585401	0.592225	0.598734	0.604978	0.611023	0.616145	0.621135
Central Sulawesi	0.411858	0.420823	0.429829	0.438825	0.447878	0.456372	0.464359	0.472249	0.478016	0.483022	0.487364	0.491259	0.495362	0.499501	0.503621	0.507684	0.512011	0.517205	0.523589	0.530574	0.538375	0.547029	0.555507	0.563674	0.571442	0.578866	0.585903	0.592652	0.599163	0.605512	0.610948	0.616254
Southeast Sulawesi	0.386932	0.397433	0.407674	0.417535	0.427349	0.436857	0.446112	0.455278	0.462217	0.468036	0.473014	0.477524	0.482318	0.487364	0.492611	0.498321	0.504583	0.511835	0.520301	0.52904	0.538055	0.547405	0.556474	0.565103	0.573186	0.580733	0.587589	0.593943	0.599972	0.605796	0.610618	0.615326
North Sulawesi	0.479693	0.48709	0.4946	0.502301	0.510089	0.517713	0.525359	0.532788	0.537613	0.54108	0.543639	0.545565	0.547513	0.549528	0.551692	0.55419	0.557177	0.561159	0.566429	0.572371	0.579071	0.586487	0.593872	0.601107	0.608062	0.614788	0.621309	0.627679	0.633913	0.640028	0.645297	0.650468
West Sumatra	0.46521	0.474324	0.483333	0.492278	0.501058	0.509331	0.517299	0.525177	0.530886	0.535735	0.539887	0.543573	0.547455	0.551497	0.555708	0.560238	0.565252	0.571087	0.577809	0.584756	0.592202	0.600187	0.608068	0.615733	0.62301	0.630032	0.636701	0.643146	0.64937	0.655481	0.660659	0.665764
South Sumatra	0.456249	0.46583	0.47479	0.482958	0.490697	0.497941	0.505024	0.512306	0.517875	0.522474	0.526408	0.529822	0.533283	0.536905	0.540677	0.544763	0.549304	0.554641	0.560854	0.567212	0.574048	0.581487	0.58895	0.596305	0.603324	0.610157	0.616682	0.623004	0.629152	0.635213	0.64041	0.645537
North Sumatra	0.469948	0.47916	0.488432	0.49751	0.50639	0.51447	0.52211	0.529811	0.535438	0.540253	0.544167	0.54752	0.551145	0.555023	0.559076	0.563275	0.56783	0.573166	0.579451	0.586075	0.593326	0.601253	0.609015	0.616579	0.62379	0.630686	0.637392	0.643873	0.650204	0.656407	0.661746	0.667026
Yogyakarta	0.463588	0.473681	0.484263	0.495514	0.506926	0.517913	0.528176	0.537649	0.544056	0.549395	0.553914	0.55778	0.561648	0.565582	0.569673	0.574038	0.578882	0.58457	0.591114	0.597929	0.605235	0.613076	0.620744	0.628168	0.635212	0.641952	0.648317	0.654442	0.660364	0.666133	0.670861	0.67543
Laos	0.264283	0.268788	0.273435	0.27814	0.28327	0.288795	0.294838	0.301478	0.308403	0.315973	0.323947	0.33258	0.341667	0.350658	0.359682	0.368729	0.378122	0.387724	0.397011	0.406139	0.414866	0.423355	0.431149	0.438691	0.445869	0.45275	0.459584	0.466169	0.472618	0.478811	0.484193	0.489136
Malaysia	0.545799	0.551684	0.558187	0.565846	0.57438	0.583441	0.593152	0.603418	0.612645	0.621725	0.630524	0.638257	0.645044	0.650886	0.656243	0.661242	0.665956	0.670844	0.6764	0.682071	0.688259	0.694083	0.699665	0.704931	0.709954	0.71466	0.719223	0.724235	0.729388	0.734588	0.738744	0.742524
Maldives	0.331602	0.344399	0.358252	0.372807	0.388082	0.403946	0.420519	0.437436	0.453973	0.469338	0.483496	0.495924	0.507405	0.518927	0.52991	0.538253	0.54795	0.557529	0.56684	0.574442	0.581981	0.589684	0.596949	0.604239	0.611578	0.618454	0.624876	0.631083	0.637206	0.643083	0.647609	0.650887
Mauritius	0.544587	0.548209	0.553455	0.560689	0.569092	0.577319	0.584797	0.591498	0.597363	0.602034	0.607088	0.612241	0.61719	0.622765	0.62903	0.634767	0.639545	0.644359	0.649631	0.655	0.66047	0.666498	0.673128	0.680114	0.686617	0.69224	0.697021	0.701618	0.706267	0.710935	0.71463	0.71826
Myanmar	0.31922	0.322035	0.325629	0.329707	0.33429	0.339591	0.345192	0.350893	0.356697	0.363038	0.37036	0.378172	0.386344	0.395219	0.404692	0.414662	0.424705	0.434537	0.443596	0.451955	0.46018	0.467851	0.475336	0.482822	0.490255	0.497374	0.504116	0.510823	0.517557	0.524109	0.529435	0.533901
Philippines	0.510012	0.513707	0.51711	0.5206	0.524614	0.528828	0.532939	0.53659	0.539496	0.542258	0.544998	0.547409	0.549521	0.551568	0.553704	0.555664	0.557976	0.560822	0.563975	0.567356	0.571766	0.57724	0.583768	0.590838	0.598385	0.606216	0.614225	0.622315	0.630464	0.638547	0.644867	0.651219
Abra	0.493114	0.49824	0.502878	0.507468	0.512241	0.516914	0.521144	0.524628	0.527188	0.529351	0.531281	0.532737	0.533768	0.534781	0.535921	0.536974	0.538567	0.541106	0.544557	0.548797	0.55429	0.560962	0.568788	0.577236	0.586249	0.595549	0.604928	0.614256	0.623418	0.632369	0.639531	0.646547
Agusan Del Norte	0.488479	0.491759	0.494593	0.497382	0.500521	0.503695	0.506641	0.508979	0.510384	0.511557	0.512596	0.513205	0.513411	0.513514	0.513792	0.513946	0.514627	0.516155	0.518496	0.521444	0.525597	0.530978	0.537617	0.544938	0.55286	0.561185	0.569795	0.578498	0.587159	0.595781	0.602573	0.609361
Agusan Del Sur	0.394358	0.398944	0.403099	0.407257	0.411808	0.416351	0.420606	0.424133	0.426757	0.429159	0.431408	0.433209	0.43462	0.435974	0.437421	0.43874	0.440524	0.443081	0.44631	0.450082	0.455025	0.461014	0.468096	0.475733	0.483899	0.492383	0.50113	0.509987	0.518932	0.527949	0.535186	0.542414
Aklan	0.500144	0.503005	0.505673	0.50852	0.511977	0.515775	0.519593	0.523	0.525532	0.527903	0.530223	0.532174	0.533853	0.535632	0.537766	0.539932	0.542631	0.546237	0.550598	0.555224	0.560758	0.566921	0.573869	0.581215	0.58886	0.596628	0.604504	0.612353	0.620161	0.627954	0.633931	0.640075
Albay	0.488674	0.491578	0.494293	0.497168	0.500767	0.504786	0.508825	0.512453	0.515364	0.51814	0.52093	0.523397	0.525609	0.527881	0.530423	0.532925	0.535996	0.53987	0.544407	0.549304	0.555136	0.561669	0.569041	0.576799	0.584912	0.593244	0.601664	0.610068	0.618458	0.626757	0.633276	0.639863
Antique	0.401776	0.408037	0.413741	0.419361	0.425361	0.431335	0.436818	0.441544	0.445299	0.448694	0.451788	0.454293	0.456239	0.458102	0.459994	0.461637	0.463672	0.466518	0.470203	0.474589	0.480239	0.486884	0.49467	0.503093	0.51203	0.521346	0.530809	0.540324	0.549782	0.559184	0.566788	0.574333
Apayao	0.435661	0.440534	0.444992	0.44948	0.454498	0.459736	0.464887	0.469587	0.473455	0.477185	0.48086	0.484164	0.487165	0.490185	0.493585	0.497059	0.501059	0.505839	0.511263	0.516967	0.523624	0.530912	0.538998	0.547524	0.556199	0.564862	0.573456	0.58194	0.590279	0.59845	0.604755	0.61106
Aurora	0.451739	0.456951	0.461847	0.466782	0.472254	0.477906	0.483339	0.48815	0.492014	0.495586	0.499005	0.501987	0.504566	0.5071	0.509681	0.512063	0.51477	0.518163	0.522061	0.526336	0.531639	0.537724	0.544851	0.55266	0.560788	0.568969	0.577172	0.585377	0.593593	0.601795	0.608145	0.614506
Basilan	0.350254	0.357039	0.363322	0.369543	0.376217	0.383008	0.389521	0.395442	0.4006	0.405563	0.410376	0.414742	0.418702	0.422518	0.426225	0.429588	0.433273	0.437528	0.442311	0.447512	0.453745	0.460914	0.468951	0.477438	0.486317	0.49541	0.504646	0.513935	0.523203	0.532355	0.539645	0.546826
Bataan	0.517309	0.520736	0.523928	0.527231	0.531171	0.535384	0.539495	0.543175	0.546147	0.549052	0.551948	0.554488	0.556724	0.558894	0.561088	0.563054	0.565335	0.568207	0.571582	0.575175	0.579697	0.584986	0.591127	0.597804	0.60498	0.612506	0.620275	0.628162	0.636197	0.644261	0.65061	0.656902
Batanes	0.52805	0.53194	0.535586	0.539339	0.543937	0.549108	0.554563	0.559595	0.56341	0.566946	0.570591	0.574018	0.577282	0.580516	0.583983	0.587495	0.591653	0.596645	0.602112	0.607391	0.613191	0.618957	0.625148	0.63171	0.638454	0.645197	0.651903	0.658631	0.665392	0.672193	0.677072	0.682305
Batangas	0.55243	0.555718	0.55873	0.5618	0.565364	0.569134	0.57282	0.576062	0.578537	0.580781	0.582978	0.584841	0.586455	0.588105	0.589895	0.591534	0.593554	0.59622	0.599435	0.603023	0.607606	0.612994	0.619279	0.626089	0.633377	0.640971	0.64875	0.656582	0.664446	0.672209	0.67828	0.684411
Benguet	0.584464	0.587229	0.589732	0.592342	0.595465	0.598804	0.602105	0.604939	0.606964	0.608896	0.610887	0.612651	0.614278	0.616002	0.617994	0.619964	0.622429	0.625667	0.629538	0.633715	0.638769	0.644452	0.65085	0.657592	0.664653	0.672014	0.679627	0.68728	0.694831	0.702235	0.707833	0.713504
Biliran	0.488957	0.493983	0.498633	0.503306	0.508461	0.513755	0.518918	0.523558	0.527376	0.530937	0.534363	0.537392	0.540044	0.542689	0.545425	0.547985	0.550827	0.554308	0.55845	0.56278	0.567784	0.573257	0.579398	0.585956	0.592991	0.600351	0.607892	0.615553	0.623379	0.631301	0.637643	0.644053
Bohol	0.443904	0.448303	0.452349	0.456439	0.461138	0.466147	0.471127	0.475565	0.479108	0.482419	0.485596	0.488287	0.490606	0.492813	0.495183	0.497455	0.500178	0.503699	0.507946	0.512612	0.51826	0.524737	0.532207	0.540209	0.548503	0.556941	0.565469	0.57393	0.582294	0.59059	0.597147	0.603781
Bukidnon	0.39938	0.404023	0.408276	0.412589	0.417425	0.422366	0.427035	0.431084	0.434323	0.437298	0.440079	0.442331	0.444112	0.445789	0.447444	0.448824	0.45049	0.452759	0.455644	0.459055	0.463624	0.469308	0.476188	0.483685	0.491755	0.500248	0.509001	0.517913	0.526952	0.535964	0.543268	0.550517
Bulacan	0.56284	0.566428	0.569766	0.57318	0.577094	0.581283	0.585511	0.589436	0.592693	0.595756	0.598796	0.601521	0.604016	0.606537	0.609259	0.611889	0.614894	0.618508	0.622583	0.626859	0.631976	0.637749	0.644304	0.651246	0.658464	0.665868	0.673397	0.680935	0.688456	0.695883	0.701654	0.707522
Cagayan	0.476524	0.480898	0.484964	0.489117	0.493927	0.498972	0.503948	0.508415	0.512002	0.515321	0.518498	0.521209	0.523501	0.525696	0.527944	0.53001	0.532466	0.535703	0.53963	0.543977	0.549381	0.555677	0.562973	0.570884	0.579245	0.587801	0.596503	0.605149	0.61371	0.622083	0.628605	0.635068
Camarines Norte	0.45439	0.45784	0.461064	0.464463	0.468429	0.472583	0.476533	0.479849	0.482217	0.484313	0.486282	0.487771	0.488861	0.489878	0.491244	0.492613	0.494569	0.497402	0.500922	0.504812	0.509699	0.515479	0.52234	0.529817	0.53782	0.546123	0.554623	0.563233	0.571862	0.580496	0.587384	0.594286
Camarines Sur	0.485165	0.489361	0.493201	0.497057	0.501506	0.506143	0.510734	0.514853	0.518064	0.52104	0.523883	0.526299	0.52836	0.530351	0.532343	0.534128	0.536272	0.539133	0.542684	0.546575	0.55143	0.557056	0.563639	0.570799	0.578468	0.58642	0.594579	0.602821	0.611079	0.619296	0.625866	0.632555
Camiguin	0.495306	0.498207	0.500951	0.503858	0.507181	0.510703	0.514174	0.51713	0.519113	0.520852	0.522573	0.524148	0.525566	0.526986	0.529063	0.531425	0.534508	0.538523	0.543214	0.547879	0.553381	0.559429	0.566273	0.573677	0.581441	0.589336	0.597334	0.605312	0.613185	0.620904	0.626572	0.632438
Capiz	0.426553	0.430796	0.43457	0.438338	0.442581	0.446867	0.450869	0.454242	0.456737	0.458974	0.461021	0.462492	0.46348	0.464437	0.465643	0.466692	0.468228	0.470605	0.473825	0.477495	0.482229	0.488024	0.494948	0.502383	0.510404	0.518825	0.52752	0.536345	0.54518	0.553963	0.56102	0.568088
Catanduanes	0.462552	0.467033	0.471103	0.475206	0.479819	0.484521	0.489003	0.492805	0.495766	0.498441	0.500913	0.502899	0.504401	0.505786	0.507129	0.508099	0.509278	0.510966	0.5132	0.516084	0.520205	0.525721	0.532654	0.54035	0.548788	0.557618	0.56667	0.575857	0.585134	0.594436	0.602012	0.609479
Cavite	0.610212	0.612466	0.614432	0.616456	0.61905	0.621937	0.624878	0.627476	0.629373	0.631149	0.632948	0.634481	0.635858	0.63736	0.639072	0.640777	0.642915	0.645734	0.649087	0.652661	0.657139	0.662268	0.668093	0.674313	0.68087	0.687617	0.694576	0.701608	0.708706	0.71579	0.721231	0.726784
Cebu	0.532735	0.535184	0.537409	0.539696	0.542496	0.545543	0.548569	0.551194	0.553063	0.554744	0.556429	0.557831	0.559041	0.560343	0.561831	0.563279	0.565181	0.567863	0.571245	0.574954	0.579631	0.585043	0.591311	0.598061	0.605272	0.612819	0.620624	0.628513	0.636378	0.644084	0.650015	0.656076
Cotabato (North Cotabato)	0.424363	0.428187	0.431601	0.435026	0.438958	0.443012	0.446848	0.450027	0.452279	0.4543	0.456171	0.457523	0.458411	0.459182	0.460048	0.460651	0.461659	0.463339	0.465597	0.468342	0.472243	0.477273	0.483517	0.490462	0.497984	0.505973	0.514248	0.522732	0.531342	0.539996	0.546906	0.553771
Davao de Oro	0.394189	0.398476	0.402273	0.406035	0.410265	0.414614	0.418697	0.422189	0.424779	0.427079	0.429218	0.430839	0.432015	0.433059	0.434175	0.43515	0.436631	0.438898	0.441752	0.445122	0.449694	0.455362	0.46219	0.469663	0.477613	0.485842	0.494311	0.502983	0.511743	0.520521	0.527462	0.534418
Davao Del Norte	0.477253	0.482258	0.48691	0.491538	0.49664	0.501958	0.50711	0.511743	0.515444	0.518837	0.522121	0.525056	0.527698	0.530312	0.533089	0.535758	0.538817	0.542488	0.546598	0.550972	0.556184	0.562073	0.568831	0.576032	0.58364	0.591554	0.599767	0.608107	0.616431	0.62474	0.631338	0.638105
Davao Del Sur	0.509119	0.513016	0.516571	0.520164	0.524171	0.528321	0.532319	0.535822	0.538557	0.541113	0.543632	0.545758	0.54757	0.549425	0.55143	0.553348	0.555727	0.558881	0.562663	0.566881	0.572183	0.578392	0.585622	0.593481	0.601876	0.610643	0.619649	0.628677	0.637615	0.646313	0.65317	0.660001
Davao Occidental	0.388924	0.394539	0.399789	0.40509	0.410839	0.416693	0.422258	0.427324	0.431901	0.43642	0.44086	0.444908	0.448568	0.452112	0.455533	0.458604	0.461903	0.465668	0.469958	0.474882	0.480874	0.488192	0.496781	0.505897	0.51562	0.525618	0.535666	0.545662	0.555472	0.565129	0.573385	0.581463
Davao Oriental	0.385246	0.389595	0.393582	0.397643	0.402508	0.407752	0.413024	0.417852	0.421872	0.425709	0.429476	0.432804	0.43569	0.438498	0.441242	0.443591	0.44616	0.449306	0.452928	0.456948	0.461944	0.467856	0.474789	0.482306	0.490335	0.498679	0.507177	0.51575	0.524375	0.532986	0.53985	0.546673
Dinagat Islands	0.457404	0.463026	0.468197	0.473346	0.478953	0.484672	0.490109	0.494992	0.499197	0.503244	0.507155	0.510705	0.513804	0.516721	0.519596	0.522186	0.525008	0.528266	0.531762	0.535482	0.540121	0.545719	0.552349	0.559455	0.567025	0.574907	0.58298	0.591183	0.599343	0.607509	0.614169	0.620781
Eastern Samar	0.358787	0.362878	0.366399	0.369925	0.373965	0.378005	0.38159	0.384331	0.386199	0.387758	0.389039	0.389672	0.389645	0.389379	0.389224	0.388795	0.388862	0.389831	0.391696	0.394397	0.398519	0.40441	0.412081	0.420475	0.429674	0.439359	0.449296	0.459424	0.469637	0.479797	0.487964	0.495675
Guimaras	0.448415	0.453166	0.457534	0.461977	0.46696	0.472144	0.477134	0.481524	0.484958	0.488115	0.491143	0.493705	0.495852	0.497982	0.500569	0.503234	0.506452	0.51054	0.515349	0.520283	0.526019	0.532405	0.539638	0.547315	0.555286	0.56342	0.571614	0.579777	0.587975	0.596206	0.602688	0.609241
Ifugao	0.442548	0.447995	0.453051	0.458134	0.4636	0.469078	0.474209	0.478665	0.482238	0.485578	0.488721	0.491343	0.493459	0.495408	0.497422	0.499215	0.501312	0.504009	0.507194	0.510768	0.515416	0.521163	0.52797	0.535245	0.542996	0.551038	0.55922	0.567525	0.575798	0.584067	0.590627	0.597128
Ilocos Norte	0.556208	0.559411	0.562403	0.56546	0.568923	0.572548	0.576091	0.5792	0.581539	0.583743	0.585926	0.587783	0.589399	0.591005	0.592754	0.594419	0.596553	0.59943	0.602955	0.606838	0.611665	0.617276	0.623725	0.630591	0.637746	0.645109	0.652586	0.660099	0.667615	0.675079	0.680937	0.686922
Ilocos Sur	0.524453	0.528775	0.532831	0.536977	0.541527	0.546163	0.550554	0.554366	0.557283	0.559957	0.56252	0.564649	0.566455	0.568225	0.57023	0.572229	0.574701	0.577931	0.581836	0.586062	0.591254	0.597251	0.604179	0.611568	0.61934	0.627309	0.635434	0.643525	0.651566	0.659546	0.665894	0.672278
Iloilo	0.527434	0.531643	0.535534	0.539449	0.543683	0.548062	0.552241	0.555845	0.558513	0.560956	0.56336	0.565378	0.567142	0.56893	0.57108	0.573276	0.575998	0.579635	0.584	0.588639	0.594202	0.60035	0.607256	0.614593	0.622253	0.630025	0.63791	0.645764	0.65349	0.661115	0.666937	0.672918
Isabela	0.486994	0.491457	0.495623	0.499796	0.504432	0.509272	0.513959	0.518082	0.52136	0.524338	0.527168	0.529544	0.531544	0.533513	0.535602	0.537524	0.539848	0.54287	0.546497	0.550536	0.555601	0.561536	0.568462	0.575946	0.583847	0.591962	0.600224	0.608473	0.616692	0.624772	0.631043	0.63732
Kalinga	0.396587	0.402253	0.407611	0.413029	0.418959	0.425071	0.431054	0.436505	0.44105	0.445317	0.449454	0.453074	0.456282	0.459491	0.463001	0.46646	0.470394	0.475136	0.480555	0.486325	0.492996	0.500176	0.50809	0.516392	0.524811	0.533177	0.541489	0.549721	0.557861	0.565903	0.572	0.578198
La Union	0.533149	0.536071	0.538675	0.541343	0.544517	0.547895	0.551145	0.553907	0.555905	0.557709	0.559447	0.5608	0.56182	0.562811	0.563906	0.564865	0.566244	0.568406	0.571244	0.57457	0.579053	0.584544	0.591179	0.598493	0.606413	0.614623	0.623029	0.631447	0.639828	0.648062	0.654518	0.660964
Laguna	0.583112	0.585724	0.587963	0.590212	0.59292	0.595829	0.598658	0.601091	0.602822	0.604381	0.60593	0.607169	0.608187	0.60928	0.610613	0.611881	0.613627	0.616114	0.619221	0.622676	0.62703	0.632152	0.638147	0.644604	0.651551	0.658823	0.666339	0.67391	0.681538	0.689098	0.694997	0.700925
Lanao Del Norte	0.463934	0.467302	0.470247	0.473228	0.476695	0.480238	0.483522	0.486145	0.487904	0.489433	0.490811	0.491662	0.491991	0.492168	0.492354	0.492237	0.492469	0.493354	0.494932	0.497095	0.500426	0.505078	0.511045	0.517701	0.525141	0.533142	0.541575	0.550278	0.559157	0.568049	0.575309	0.582506
Lanao Del Sur	0.393072	0.397833	0.402118	0.406409	0.410866	0.415142	0.418885	0.421841	0.4239	0.425612	0.427054	0.427969	0.428344	0.428634	0.429147	0.429537	0.430477	0.432244	0.434797	0.438023	0.44249	0.448172	0.455077	0.46267	0.470931	0.479587	0.488498	0.497554	0.506725	0.51591	0.523298	0.530703
Leyte	0.452754	0.457256	0.461339	0.465459	0.470032	0.474745	0.479341	0.483398	0.486533	0.48942	0.492162	0.494515	0.496515	0.498478	0.500661	0.502775	0.505315	0.508589	0.512521	0.516959	0.522546	0.529053	0.53667	0.544948	0.553652	0.562486	0.571405	0.58024	0.588899	0.597438	0.604161	0.610943
Maguindanao	0.338055	0.343896	0.349302	0.354722	0.360538	0.366365	0.371912	0.376855	0.380888	0.384579	0.388074	0.391021	0.39348	0.395796	0.398243	0.400621	0.403449	0.407029	0.411188	0.415689	0.421281	0.427867	0.43549	0.443629	0.452173	0.460988	0.469934	0.478951	0.487996	0.496997	0.50417	0.511296
Marinduque	0.415902	0.419914	0.423549	0.427238	0.431341	0.43547	0.439257	0.442293	0.444396	0.446224	0.447808	0.448835	0.449389	0.449843	0.450499	0.450925	0.451783	0.453403	0.455831	0.45898	0.463388	0.469165	0.476386	0.484228	0.492724	0.501589	0.510513	0.519454	0.528414	0.537409	0.544653	0.551861
Masbate	0.357229	0.36013	0.362582	0.365084	0.367976	0.37085	0.373276	0.374859	0.37549	0.375839	0.375921	0.375414	0.374287	0.372964	0.371506	0.369597	0.367885	0.366839	0.366559	0.367261	0.369423	0.37348	0.37935	0.385995	0.393666	0.402063	0.410916	0.42009	0.429469	0.438961	0.446644	0.454108
Misamis Occidental	0.479138	0.482131	0.484756	0.487376	0.490228	0.493005	0.495422	0.49717	0.497955	0.498451	0.498779	0.49865	0.498149	0.497553	0.497275	0.496997	0.497281	0.498382	0.500215	0.502601	0.506171	0.511006	0.517146	0.523995	0.531456	0.539339	0.547512	0.555821	0.564126	0.572474	0.579089	0.585721
Misamis Oriental	0.546148	0.548963	0.551466	0.553999	0.557051	0.56031	0.563493	0.566164	0.567962	0.569569	0.571114	0.572238	0.573037	0.573823	0.574712	0.57543	0.576566	0.578319	0.580562	0.583155	0.586744	0.591273	0.596834	0.603021	0.609795	0.617043	0.624601	0.632328	0.640121	0.647917	0.654034	0.660209
Mountain Province	0.384143	0.389891	0.394983	0.399825	0.404881	0.409762	0.41407	0.417486	0.419958	0.421968	0.423576	0.424416	0.424545	0.42438	0.424065	0.423283	0.422718	0.422926	0.424136	0.426306	0.429746	0.434549	0.440726	0.447681	0.455742	0.46462	0.473961	0.483804	0.493937	0.504174	0.512545	0.520522
National Capital Region	0.631604	0.633854	0.635862	0.63794	0.640545	0.643394	0.646241	0.648795	0.650709	0.652619	0.654604	0.656332	0.657905	0.659513	0.661331	0.663142	0.665462	0.668555	0.672216	0.676126	0.680945	0.686417	0.692573	0.699093	0.705899	0.712882	0.720027	0.727182	0.73426	0.741208	0.746426	0.751742
Negros Occidental	0.492135	0.495108	0.497768	0.50045	0.503529	0.506709	0.509752	0.512206	0.513725	0.514995	0.516162	0.516912	0.517319	0.51766	0.518142	0.518489	0.519299	0.520833	0.523004	0.525621	0.529293	0.533919	0.539585	0.545858	0.552695	0.559972	0.567542	0.57525	0.583	0.590779	0.596918	0.603178
Negros Oriental	0.438173	0.441791	0.445144	0.448556	0.452497	0.456665	0.46074	0.464352	0.467151	0.469715	0.47217	0.47422	0.475935	0.477612	0.479298	0.480762	0.482549	0.484988	0.488059	0.491601	0.496182	0.501567	0.507899	0.514882	0.522414	0.53026	0.538362	0.546542	0.554797	0.563012	0.569531	0.576084
Northern Samar	0.377649	0.382448	0.386815	0.391203	0.395976	0.400713	0.405102	0.40875	0.41141	0.413746	0.415835	0.41731	0.418229	0.418973	0.419925	0.420824	0.422264	0.424583	0.427715	0.43129	0.435889	0.441515	0.448271	0.455627	0.463566	0.471916	0.480579	0.489484	0.498558	0.50769	0.515013	0.522209
Nueva Ecija	0.531381	0.533786	0.535898	0.538115	0.540863	0.543851	0.546717	0.549104	0.550741	0.55222	0.553666	0.554807	0.555706	0.556665	0.5578	0.558878	0.560403	0.562661	0.565593	0.568939	0.57322	0.578296	0.584292	0.590861	0.597998	0.60551	0.61333	0.621278	0.629315	0.637346	0.643746	0.650167
Nueva Vizcaya	0.482176	0.486871	0.490908	0.494807	0.499088	0.50327	0.50699	0.50997	0.512085	0.513901	0.51549	0.516515	0.517137	0.517638	0.518242	0.518662	0.519454	0.520905	0.523091	0.526036	0.530172	0.535633	0.542367	0.549624	0.557555	0.565959	0.574675	0.583593	0.592629	0.601706	0.609047	0.616193
Occidental Mindoro	0.339038	0.344967	0.350049	0.354918	0.359984	0.364636	0.368378	0.370959	0.37275	0.374177	0.375166	0.375354	0.374649	0.373513	0.371837	0.36944	0.36715	0.365479	0.364727	0.365316	0.367464	0.371752	0.377966	0.384954	0.393498	0.403175	0.413604	0.424641	0.436084	0.447731	0.457555	0.466835
Oriental Mindoro	0.438054	0.443437	0.448352	0.453247	0.458486	0.463697	0.468585	0.472821	0.476154	0.479238	0.482144	0.484634	0.486756	0.488812	0.490999	0.493043	0.495563	0.49889	0.503009	0.507635	0.513391	0.520089	0.527763	0.535919	0.544539	0.553391	0.562378	0.571336	0.580221	0.589074	0.596163	0.603236
Palawan	0.391126	0.395348	0.399045	0.402657	0.406857	0.411163	0.4152	0.418529	0.420929	0.423083	0.425051	0.426467	0.42737	0.428129	0.428864	0.42926	0.430028	0.431498	0.433705	0.436541	0.440654	0.446153	0.453038	0.460607	0.468851	0.47757	0.486677	0.496026	0.505468	0.514925	0.522535	0.530005
Pampanga	0.557746	0.56148	0.564849	0.568145	0.571903	0.575915	0.579865	0.583401	0.586245	0.588925	0.591614	0.594	0.596141	0.598301	0.600503	0.602471	0.604755	0.607608	0.610941	0.614581	0.619171	0.624552	0.630845	0.637659	0.64493	0.652515	0.660297	0.668117	0.675995	0.683775	0.689865	0.695999
Pangasinan	0.535584	0.538726	0.541605	0.544599	0.548123	0.551787	0.555311	0.558284	0.560421	0.562357	0.564232	0.565742	0.566947	0.568155	0.569524	0.570822	0.572581	0.575084	0.578264	0.581877	0.586549	0.592101	0.598628	0.605766	0.613366	0.621196	0.629213	0.637202	0.645199	0.653107	0.659294	0.665575
Quezon	0.494756	0.497905	0.500709	0.503549	0.506778	0.51004	0.513069	0.515544	0.517204	0.518653	0.520047	0.521184	0.522128	0.523158	0.524457	0.525785	0.527666	0.530417	0.533953	0.538089	0.543358	0.549475	0.556577	0.564322	0.572581	0.581074	0.58973	0.598371	0.606955	0.615372	0.621991	0.628562
Quirino	0.417717	0.423038	0.428007	0.433081	0.438684	0.444394	0.449864	0.454698	0.4586	0.462219	0.46557	0.468368	0.470614	0.472647	0.474638	0.476297	0.47826	0.48083	0.483972	0.487428	0.491805	0.497174	0.503627	0.510572	0.51803	0.525795	0.533833	0.541942	0.55015	0.558375	0.564941	0.571499
Rizal	0.556538	0.55998	0.563691	0.567884	0.573028	0.578715	0.584603	0.59021	0.595048	0.599613	0.603974	0.607793	0.611142	0.614335	0.617422	0.620127	0.622977	0.626241	0.629797	0.633462	0.637943	0.643006	0.648798	0.655013	0.661611	0.668485	0.675634	0.682941	0.690328	0.697722	0.703495	0.709408
Romblon	0.373492	0.37797	0.38199	0.38606	0.390773	0.39569	0.400403	0.404387	0.407428	0.41025	0.412865	0.414883	0.416394	0.417815	0.419339	0.420547	0.422108	0.424444	0.427652	0.431619	0.436871	0.443554	0.451723	0.460529	0.469861	0.47937	0.488929	0.498423	0.507875	0.517314	0.524898	0.532391
Samar (Western Samar)	0.402123	0.40606	0.409561	0.413039	0.416848	0.420654	0.424128	0.42691	0.428751	0.430251	0.431538	0.432274	0.432526	0.432668	0.433149	0.433647	0.434712	0.436623	0.439277	0.442298	0.446337	0.451453	0.45774	0.464642	0.472059	0.479785	0.487753	0.495884	0.504161	0.512451	0.519014	0.525508
Sarangani	0.413239	0.417566	0.421676	0.425925	0.430727	0.435847	0.441005	0.445842	0.449862	0.453706	0.457589	0.46112	0.464435	0.467802	0.471396	0.474917	0.478846	0.483447	0.488408	0.493615	0.499838	0.50663	0.514204	0.522302	0.530477	0.538645	0.546844	0.555024	0.563162	0.571214	0.577447	0.583869
Siquijor	0.436579	0.441221	0.445638	0.450173	0.455378	0.460941	0.46665	0.471978	0.47636	0.480492	0.484565	0.488364	0.491907	0.495494	0.498892	0.501826	0.504941	0.5086	0.512654	0.516987	0.52236	0.528346	0.535149	0.54251	0.550131	0.55783	0.565637	0.573468	0.581259	0.588961	0.594728	0.60074
Sorsogon	0.451187	0.45435	0.457268	0.460329	0.46404	0.468063	0.472027	0.475469	0.47806	0.480413	0.482692	0.48461	0.486252	0.487954	0.489953	0.491938	0.494461	0.497897	0.502177	0.50683	0.512506	0.519024	0.526489	0.53441	0.54273	0.551285	0.560022	0.568821	0.577648	0.586407	0.59331	0.600255
South Cotabato	0.493305	0.497064	0.500427	0.503818	0.507708	0.511726	0.515582	0.518903	0.521396	0.523662	0.525865	0.527643	0.52903	0.530401	0.53193	0.533289	0.535074	0.537592	0.54069	0.544243	0.548904	0.554568	0.561358	0.568776	0.576735	0.585033	0.593531	0.602082	0.610561	0.618931	0.625497	0.632081
Southern Leyte	0.44466	0.448983	0.452957	0.456983	0.461473	0.466026	0.47034	0.474006	0.476782	0.479322	0.481713	0.483726	0.485411	0.487132	0.489143	0.491048	0.493502	0.496766	0.50065	0.505049	0.510568	0.517193	0.52495	0.533333	0.542115	0.551038	0.560031	0.568948	0.577751	0.586466	0.593335	0.600211
Sultan Kudarat	0.389773	0.394786	0.399218	0.403553	0.408229	0.412787	0.416884	0.420119	0.422403	0.424358	0.42603	0.427102	0.427553	0.427746	0.427871	0.427601	0.427678	0.428416	0.429846	0.431927	0.435245	0.439988	0.44614	0.452973	0.460622	0.468845	0.477548	0.486621	0.495961	0.505394	0.513117	0.520676
Sulu	0.291026	0.296492	0.301893	0.307594	0.313757	0.320015	0.326066	0.331592	0.336167	0.340449	0.344636	0.348475	0.352046	0.355682	0.359445	0.363012	0.366933	0.371518	0.376545	0.382027	0.388779	0.396413	0.405015	0.414255	0.423668	0.433075	0.44247	0.451744	0.460892	0.469853	0.476619	0.483536
Surigao Del Norte	0.468963	0.472885	0.476549	0.480356	0.484892	0.489802	0.494735	0.499304	0.503124	0.506794	0.510471	0.513787	0.516838	0.519916	0.523038	0.525965	0.529271	0.533152	0.537403	0.541826	0.547123	0.553045	0.559811	0.567005	0.574609	0.582429	0.590426	0.598505	0.606596	0.614658	0.620977	0.627445
Surigao Del Sur	0.440075	0.445207	0.449962	0.45474	0.459898	0.465046	0.469852	0.473987	0.477236	0.480265	0.483122	0.485463	0.487357	0.489155	0.490997	0.492659	0.494695	0.497419	0.500714	0.504354	0.509001	0.514462	0.520834	0.527696	0.535064	0.542753	0.55072	0.558849	0.567097	0.575477	0.582104	0.588741
Tarlac	0.516577	0.519922	0.52311	0.526451	0.530368	0.534556	0.538591	0.542086	0.544809	0.547277	0.549635	0.551541	0.553077	0.55456	0.556117	0.557442	0.559069	0.5613	0.564082	0.567297	0.571588	0.576888	0.583226	0.590096	0.597492	0.605278	0.61332	0.621441	0.629612	0.637741	0.64419	0.650646
Tawi-Tawi	0.362263	0.368099	0.373559	0.379019	0.384748	0.390361	0.395535	0.399972	0.403411	0.406466	0.4093	0.411574	0.413414	0.415167	0.417413	0.419878	0.423116	0.427404	0.432423	0.43773	0.444093	0.451221	0.459208	0.467641	0.476411	0.485413	0.494529	0.503662	0.512772	0.521807	0.5288	0.535812
Zambales	0.539654	0.541446	0.543005	0.54469	0.546872	0.549227	0.551468	0.553241	0.554231	0.555102	0.555972	0.556543	0.556867	0.557295	0.557936	0.55849	0.559527	0.561367	0.563886	0.566935	0.571146	0.576296	0.582446	0.589242	0.596688	0.604537	0.612688	0.620988	0.629342	0.637671	0.644268	0.650841
Zamboanga Del Norte	0.398465	0.402128	0.405413	0.408717	0.41257	0.416594	0.420465	0.423802	0.426195	0.428363	0.430459	0.432083	0.43328	0.434392	0.435718	0.43695	0.438637	0.441075	0.444194	0.447766	0.452484	0.458246	0.465123	0.472612	0.480569	0.488834	0.497319	0.505933	0.514658	0.52335	0.530291	0.537185
Zamboanga Del Sur	0.475177	0.479541	0.483502	0.48753	0.49206	0.496769	0.501359	0.505476	0.508777	0.511865	0.51489	0.517505	0.519833	0.522167	0.524749	0.527302	0.530316	0.534079	0.538418	0.543003	0.548534	0.55478	0.56182	0.569363	0.577257	0.585397	0.59367	0.601941	0.61015	0.618269	0.624552	0.630909
Zamboanga Sibugay	0.387056	0.391745	0.396018	0.400337	0.405211	0.410316	0.41528	0.419611	0.423008	0.426101	0.429073	0.431565	0.433651	0.435628	0.437899	0.44009	0.442808	0.446406	0.450672	0.455286	0.460948	0.467527	0.47518	0.483394	0.491958	0.500708	0.50952	0.518313	0.527071	0.535812	0.54274	0.549696
Seychelles	0.575526	0.582698	0.590053	0.598044	0.606041	0.613853	0.622135	0.630698	0.638439	0.64534	0.651552	0.656491	0.660908	0.664162	0.666461	0.669265	0.67215	0.675077	0.676591	0.677847	0.680164	0.683681	0.687629	0.692526	0.697115	0.701723	0.706184	0.711027	0.716408	0.722074	0.726664	0.730151
Sri Lanka	0.522623	0.528239	0.533346	0.538891	0.545125	0.551744	0.558939	0.566128	0.572326	0.57763	0.582943	0.587557	0.592359	0.59741	0.60225	0.606907	0.611807	0.616979	0.622414	0.62815	0.634263	0.6408	0.64805	0.655436	0.662782	0.66976	0.676277	0.682405	0.688126	0.693516	0.697649	0.701535
Thailand	0.506645	0.515911	0.525162	0.534304	0.543326	0.552452	0.561302	0.568449	0.573818	0.578854	0.583501	0.587662	0.591759	0.596049	0.600521	0.605041	0.610357	0.616369	0.621068	0.624329	0.628589	0.633227	0.638411	0.643673	0.648772	0.654016	0.659369	0.664804	0.670226	0.675274	0.67912	0.682548
Timor-Leste	0.262468	0.270943	0.279917	0.289267	0.298763	0.308019	0.317589	0.326705	0.334894	0.339252	0.343794	0.34949	0.354162	0.35844	0.362688	0.366914	0.370654	0.375391	0.381228	0.387945	0.394887	0.401872	0.40891	0.415218	0.421156	0.426384	0.431207	0.43452	0.437019	0.440196	0.442349	0.444668
Viet Nam	0.40763	0.413217	0.419782	0.427072	0.435106	0.443859	0.453102	0.462854	0.472479	0.481446	0.489802	0.49763	0.505453	0.513368	0.521229	0.528956	0.536301	0.543343	0.550127	0.556456	0.562769	0.568945	0.575079	0.581029	0.586914	0.59285	0.598849	0.605019	0.611351	0.617734	0.62309	0.627934
Sub-Saharan Africa	0.297148	0.300632	0.303874	0.306849	0.309705	0.312729	0.316139	0.319699	0.32331	0.327029	0.330902	0.334963	0.339353	0.344034	0.349248	0.355022	0.361075	0.367562	0.374101	0.380555	0.38731	0.394122	0.40092	0.407758	0.41467	0.421433	0.427887	0.434254	0.440673	0.447172	0.453119	0.458587
Central sub-Saharan Africa	0.302375	0.305221	0.307804	0.309082	0.309898	0.311059	0.312674	0.314502	0.316506	0.318569	0.320841	0.323749	0.327567	0.331935	0.33742	0.344099	0.35146	0.359566	0.368488	0.376669	0.385381	0.394692	0.404234	0.413522	0.422579	0.430988	0.438746	0.446179	0.45325	0.46016	0.466456	0.472256
Angola	0.270737	0.275161	0.279231	0.281868	0.284488	0.287448	0.291421	0.295434	0.299553	0.30372	0.307603	0.311698	0.316707	0.321777	0.327395	0.333785	0.341013	0.348847	0.357082	0.364408	0.372034	0.380007	0.387892	0.395796	0.40372	0.411372	0.418822	0.426177	0.433355	0.440455	0.447284	0.453722
Central African Republic	0.216825	0.220192	0.223008	0.225451	0.228488	0.231697	0.23399	0.236672	0.239744	0.242989	0.246021	0.249247	0.252524	0.255102	0.257779	0.260452	0.263712	0.267332	0.271158	0.275339	0.279981	0.285097	0.29046	0.290105	0.289999	0.290828	0.29243	0.294752	0.298011	0.301953	0.305426	0.309168
Congo (Brazzaville)	0.420655	0.426734	0.431988	0.436607	0.440168	0.443744	0.447567	0.451027	0.454445	0.457177	0.460765	0.463752	0.467037	0.470134	0.473612	0.478138	0.483356	0.487641	0.492823	0.4983	0.505543	0.513816	0.522928	0.531552	0.540594	0.548414	0.555109	0.561834	0.567794	0.573374	0.578452	0.583075
DR Congo	0.289843	0.290432	0.290959	0.289629	0.286859	0.283968	0.280413	0.276337	0.271814	0.267368	0.262457	0.257858	0.254136	0.252334	0.252471	0.254161	0.257355	0.262272	0.268104	0.274361	0.282224	0.290873	0.300455	0.310831	0.321623	0.332421	0.341989	0.351102	0.360288	0.369341	0.376712	0.38318
Equatorial Guinea	0.268784	0.275297	0.283488	0.292236	0.300686	0.310444	0.324601	0.350551	0.371237	0.391128	0.411383	0.43359	0.451939	0.467847	0.48388	0.498684	0.51158	0.524076	0.537019	0.548515	0.559109	0.570277	0.581834	0.592801	0.603473	0.613135	0.621858	0.630235	0.638023	0.645303	0.652125	0.657857
Gabon	0.455421	0.461563	0.467024	0.472394	0.478062	0.483826	0.489461	0.495074	0.500373	0.504806	0.509133	0.513046	0.516918	0.521051	0.525479	0.530489	0.534798	0.539441	0.544111	0.548591	0.554023	0.560232	0.566843	0.573808	0.580916	0.588365	0.596062	0.603816	0.611724	0.619905	0.62761	0.634691
Eastern sub-Saharan Africa	0.233622	0.23634	0.238615	0.240817	0.242902	0.245424	0.248585	0.252145	0.255891	0.259957	0.264165	0.268772	0.273484	0.278434	0.283937	0.28997	0.296455	0.303576	0.310918	0.318457	0.326296	0.334253	0.341628	0.349207	0.35701	0.364907	0.372759	0.3805	0.388355	0.396345	0.40348	0.409721
Burundi	0.205867	0.208496	0.210865	0.213249	0.215223	0.215632	0.215526	0.215762	0.216403	0.216856	0.21687	0.216989	0.217782	0.218962	0.220919	0.223084	0.225822	0.228997	0.232854	0.236943	0.241448	0.246277	0.251572	0.257191	0.262795	0.267328	0.271588	0.275841	0.279733	0.283443	0.286496	0.289374
Comoros	0.270048	0.279146	0.288506	0.297607	0.305707	0.31422	0.322249	0.330148	0.337518	0.344775	0.351876	0.359212	0.366486	0.373411	0.380036	0.386892	0.393521	0.399051	0.40465	0.410254	0.415543	0.421093	0.42673	0.43279	0.438845	0.444712	0.450507	0.456281	0.461951	0.467388	0.472003	0.475979
Djibouti	0.337782	0.33877	0.340986	0.344904	0.347981	0.351246	0.354386	0.358096	0.361597	0.365305	0.369015	0.372853	0.37665	0.380687	0.384988	0.389569	0.395037	0.400619	0.406658	0.411969	0.416999	0.422316	0.427711	0.43336	0.439456	0.445855	0.453443	0.46044	0.467706	0.475263	0.48188	0.487958
Eritrea	0.216028	0.222575	0.230296	0.239385	0.250753	0.261498	0.272527	0.283552	0.293765	0.303142	0.310248	0.317248	0.323567	0.328594	0.332879	0.336683	0.339836	0.342843	0.343428	0.345148	0.348146	0.354163	0.360113	0.364344	0.372528	0.376935	0.382172	0.385936	0.391155	0.396331	0.400459	0.403864
Ethiopia	0.148034	0.1496	0.150174	0.151582	0.152983	0.155086	0.158127	0.161875	0.165078	0.168904	0.173419	0.178973	0.184138	0.188695	0.195031	0.202868	0.211524	0.22182	0.232872	0.244266	0.256081	0.267881	0.279007	0.289885	0.300485	0.310736	0.320432	0.329469	0.33805	0.346423	0.353216	0.358823
Addis Ababa	0.48706	0.4957	0.502057	0.508602	0.51437	0.5203	0.526684	0.533187	0.538391	0.543739	0.549393	0.555422	0.56043	0.564318	0.569432	0.575508	0.581793	0.589157	0.596921	0.60489	0.613291	0.621763	0.629522	0.637416	0.645552	0.653808	0.66177	0.669404	0.676817	0.684176	0.689967	0.69473
Afar	0.1025	0.102924	0.102305	0.102425	0.102492	0.10332	0.105128	0.107613	0.109385	0.111748	0.114802	0.119052	0.122782	0.125762	0.130608	0.13697	0.144204	0.153105	0.162784	0.172904	0.183564	0.194301	0.20464	0.214941	0.225215	0.235473	0.245505	0.255179	0.264622	0.273987	0.281946	0.288773
Amhara	0.0963495	0.0973258	0.0972893	0.0981463	0.098993	0.100682	0.103542	0.107321	0.110522	0.114484	0.119322	0.125539	0.131277	0.136191	0.143249	0.152135	0.162029	0.173821	0.1864	0.199275	0.212603	0.225785	0.237985	0.249618	0.260904	0.271721	0.28187	0.291171	0.299935	0.308401	0.315059	0.320453
Benishangul-Gumuz	0.0929276	0.0932423	0.0923732	0.0924425	0.0925012	0.0934979	0.0956991	0.0987809	0.101087	0.104173	0.108182	0.113636	0.118492	0.122466	0.128821	0.137216	0.146908	0.158849	0.171842	0.185383	0.199532	0.21347	0.226436	0.239211	0.251668	0.263782	0.275302	0.286021	0.296112	0.305809	0.313705	0.320228
Dire Dawa	0.312206	0.317409	0.321364	0.32597	0.330416	0.335292	0.340749	0.346489	0.351425	0.356677	0.362283	0.368285	0.373457	0.377792	0.383401	0.390137	0.397526	0.40622	0.415575	0.42532	0.435565	0.445848	0.45562	0.465687	0.475959	0.486344	0.496518	0.506387	0.516014	0.525568	0.533668	0.540669
Gambella	0.16861	0.17374	0.177539	0.182112	0.18636	0.190957	0.196129	0.201735	0.20636	0.211527	0.217455	0.224614	0.231196	0.237119	0.245387	0.255568	0.26699	0.280696	0.29558	0.311035	0.327077	0.342853	0.357486	0.37176	0.385764	0.399348	0.412036	0.423404	0.433901	0.443954	0.451867	0.45822
Harari	0.322842	0.32744	0.330357	0.333741	0.336843	0.34042	0.344672	0.349115	0.352605	0.356454	0.360605	0.365325	0.36946	0.372944	0.37798	0.38434	0.391402	0.39988	0.409092	0.418665	0.428695	0.438783	0.448323	0.458222	0.46856	0.47926	0.490035	0.500599	0.511056	0.521489	0.530449	0.538169
Oromia	0.125545	0.12651	0.126442	0.12725	0.128025	0.129535	0.132016	0.13519	0.13769	0.14086	0.144769	0.149866	0.154533	0.158565	0.16461	0.172315	0.180929	0.191361	0.202633	0.214279	0.226383	0.238588	0.25029	0.261907	0.27327	0.284186	0.294552	0.304229	0.313416	0.322348	0.329694	0.335815
Somali	0.0935901	0.0941189	0.0937588	0.0941084	0.0943809	0.09526	0.0969302	0.0991201	0.100597	0.102567	0.105173	0.108761	0.111945	0.114508	0.11873	0.124399	0.130917	0.139048	0.14804	0.15757	0.167666	0.177881	0.187801	0.197751	0.20767	0.217529	0.227054	0.236209	0.245143	0.254026	0.261652	0.268254
Southern Nations, Nationalities, and Peoples	0.132426	0.133446	0.133145	0.133851	0.134522	0.136106	0.138925	0.142516	0.145163	0.148527	0.152735	0.158313	0.16325	0.167282	0.173641	0.181969	0.19137	0.202856	0.215237	0.228044	0.241402	0.254725	0.267269	0.279402	0.291027	0.302356	0.313064	0.323106	0.332606	0.341874	0.349339	0.355522
Tigray	0.132771	0.134682	0.135958	0.13825	0.140704	0.143958	0.148141	0.15304	0.157344	0.162224	0.16787	0.17469	0.181382	0.187632	0.195773	0.205581	0.216403	0.229047	0.242564	0.256376	0.270217	0.283424	0.295752	0.307762	0.31943	0.330726	0.341333	0.351135	0.360331	0.369232	0.376347	0.382184
Kenya	0.33385	0.340476	0.346299	0.351612	0.356779	0.361536	0.366203	0.370436	0.374581	0.37863	0.382396	0.386188	0.389886	0.39368	0.397744	0.402444	0.407746	0.413736	0.419738	0.426124	0.433306	0.440894	0.448666	0.456667	0.464724	0.473084	0.481709	0.490297	0.499101	0.508004	0.516137	0.523768
Baringo	0.277332	0.286878	0.295822	0.304372	0.312974	0.3212	0.329415	0.337292	0.345077	0.352743	0.360262	0.367707	0.374961	0.382107	0.388951	0.395877	0.402849	0.409944	0.416535	0.423226	0.430429	0.437778	0.445237	0.452866	0.460461	0.468326	0.47637	0.484323	0.492425	0.500523	0.507837	0.514883
Bomet	0.281945	0.288978	0.295294	0.301345	0.307557	0.313625	0.319692	0.325479	0.331271	0.337193	0.343233	0.349349	0.355463	0.361771	0.368344	0.375589	0.383284	0.39159	0.400009	0.408854	0.418376	0.428141	0.438158	0.448367	0.458639	0.469145	0.479687	0.490007	0.500383	0.510721	0.520366	0.529368
Bungoma	0.289282	0.296688	0.303245	0.30917	0.314807	0.319902	0.324823	0.329337	0.333755	0.338064	0.342016	0.345968	0.349837	0.353889	0.358308	0.363524	0.36941	0.375931	0.382378	0.389285	0.39713	0.405447	0.41394	0.422751	0.431674	0.44082	0.450272	0.459784	0.469542	0.479335	0.488234	0.496725
Busia	0.229493	0.237502	0.245284	0.253022	0.260764	0.268297	0.275678	0.282651	0.289518	0.296358	0.302782	0.309049	0.31521	0.321285	0.327401	0.334061	0.341134	0.348761	0.356236	0.36404	0.372584	0.381402	0.390345	0.399622	0.408934	0.418527	0.428425	0.438368	0.448566	0.458849	0.468462	0.477665
Elgeyo Marakwet	0.272799	0.282228	0.290882	0.299087	0.307223	0.31502	0.3227	0.330033	0.337357	0.344706	0.351913	0.359033	0.365932	0.372767	0.379711	0.387196	0.395106	0.403584	0.41185	0.42019	0.429153	0.438292	0.447457	0.456657	0.465753	0.474958	0.484139	0.493042	0.501927	0.510784	0.518801	0.526297
Embu	0.372526	0.37807	0.38286	0.387356	0.391921	0.396238	0.40049	0.404374	0.408165	0.411846	0.415289	0.41885	0.422356	0.425953	0.429823	0.434228	0.439125	0.44463	0.450094	0.456055	0.462765	0.469904	0.477135	0.484607	0.492199	0.500061	0.508151	0.516152	0.524376	0.532683	0.540299	0.547555
Garissa	0.158614	0.162076	0.165442	0.1688	0.172383	0.176036	0.179871	0.18368	0.187554	0.191495	0.195299	0.19936	0.203509	0.207828	0.212455	0.217531	0.223144	0.229296	0.235495	0.24187	0.248734	0.25582	0.262892	0.2698	0.276507	0.28318	0.289791	0.296197	0.302694	0.309231	0.315298	0.321068
Homa Bay	0.231035	0.238209	0.24497	0.251618	0.25794	0.263912	0.269617	0.274819	0.280234	0.28555	0.290595	0.295541	0.300173	0.304978	0.310243	0.316452	0.323426	0.33135	0.339573	0.348645	0.358791	0.36958	0.380947	0.392937	0.405141	0.417771	0.430746	0.443756	0.456973	0.470183	0.482599	0.493872
Isiolo	0.233789	0.240137	0.246029	0.2517	0.25751	0.263086	0.268767	0.274243	0.279685	0.285067	0.29022	0.295383	0.300448	0.305536	0.310498	0.315714	0.321208	0.326862	0.332165	0.337915	0.3445	0.351701	0.35907	0.36686	0.374739	0.382963	0.39158	0.400181	0.408989	0.417902	0.426127	0.433967
Kajiado	0.299328	0.3063	0.312299	0.317768	0.323186	0.328127	0.333007	0.337434	0.341699	0.345787	0.349825	0.35388	0.357913	0.362013	0.366346	0.371498	0.377257	0.383766	0.390516	0.397714	0.405629	0.413842	0.422233	0.431022	0.439981	0.44934	0.458985	0.468617	0.47844	0.488406	0.498	0.50697
Kakamega	0.309166	0.316082	0.322142	0.327536	0.332549	0.336982	0.341249	0.345135	0.349037	0.352838	0.356379	0.359825	0.363105	0.366433	0.3702	0.374745	0.380094	0.386407	0.392941	0.400075	0.408217	0.416882	0.425726	0.434921	0.444211	0.453662	0.463301	0.472835	0.48247	0.492089	0.50102	0.509529
Kericho	0.302075	0.308864	0.314699	0.319937	0.325053	0.329782	0.33469	0.339361	0.344219	0.34934	0.354598	0.360152	0.365873	0.371789	0.377842	0.384458	0.391394	0.39886	0.406307	0.414127	0.422687	0.431516	0.440471	0.449536	0.458722	0.468136	0.47768	0.48705	0.496502	0.506033	0.51508	0.523573
Kiambu	0.410469	0.417321	0.422914	0.427543	0.431782	0.43549	0.439143	0.442422	0.445772	0.449176	0.452421	0.455734	0.459027	0.462606	0.466676	0.471554	0.477151	0.483528	0.489983	0.49675	0.504244	0.512065	0.519867	0.527817	0.535711	0.543913	0.552377	0.560749	0.569341	0.577987	0.585787	0.59311
Kilifi	0.258066	0.264638	0.270643	0.276129	0.281367	0.286268	0.291162	0.295678	0.299912	0.30396	0.307761	0.311444	0.31513	0.318793	0.322606	0.327219	0.332726	0.33929	0.346466	0.354276	0.363203	0.372822	0.382981	0.393551	0.404423	0.415842	0.427607	0.439436	0.451387	0.463435	0.475104	0.486009
Kirinyaga	0.406481	0.412135	0.416486	0.41992	0.423117	0.425837	0.428359	0.430414	0.432452	0.434516	0.436364	0.438327	0.440202	0.442204	0.444358	0.447026	0.4503	0.454473	0.458668	0.463318	0.468826	0.474696	0.480663	0.486894	0.493236	0.500056	0.507223	0.514382	0.521786	0.529359	0.536317	0.543014
Kisii	0.32503	0.333612	0.341175	0.347928	0.35402	0.359278	0.364212	0.368448	0.372633	0.376657	0.380373	0.384252	0.388032	0.391918	0.396308	0.40151	0.407559	0.414508	0.421671	0.429477	0.438346	0.447801	0.457541	0.467456	0.477479	0.487528	0.497703	0.507601	0.517532	0.527325	0.536296	0.544605
Kisumu	0.306498	0.316416	0.325436	0.333736	0.341396	0.348411	0.354856	0.360557	0.366052	0.37122	0.375908	0.380342	0.384542	0.388737	0.393363	0.398837	0.405173	0.412556	0.420269	0.42845	0.437464	0.446872	0.456455	0.466146	0.475832	0.48576	0.495937	0.50599	0.516172	0.526382	0.535757	0.544409
Kitui	0.281506	0.28787	0.293429	0.298579	0.303635	0.308323	0.312816	0.316995	0.321139	0.325152	0.328952	0.332602	0.336297	0.340142	0.344332	0.349271	0.354726	0.360776	0.366758	0.373248	0.380674	0.388583	0.396668	0.405107	0.413651	0.422448	0.431424	0.440275	0.449242	0.458276	0.466732	0.474749
Kwale	0.27463	0.281139	0.287041	0.292457	0.297644	0.302321	0.306849	0.310865	0.314636	0.318186	0.321343	0.324351	0.32719	0.33007	0.333108	0.336671	0.341021	0.34637	0.352156	0.358545	0.365989	0.374188	0.383001	0.392344	0.402002	0.412208	0.422764	0.433371	0.444029	0.454781	0.46521	0.475138
Laikipia	0.375312	0.38029	0.384355	0.387922	0.391472	0.394765	0.398122	0.40132	0.404635	0.408183	0.411894	0.416034	0.420508	0.425454	0.430872	0.437148	0.44412	0.451859	0.459837	0.467969	0.476553	0.485199	0.493942	0.502792	0.511654	0.520793	0.530152	0.539393	0.548787	0.558276	0.567202	0.575712
Lamu	0.308689	0.315859	0.322302	0.328268	0.33415	0.339731	0.345165	0.350113	0.354775	0.359235	0.363358	0.36741	0.371418	0.375382	0.379416	0.383919	0.389051	0.39479	0.400513	0.406531	0.413339	0.420574	0.428082	0.435826	0.443618	0.451919	0.460543	0.46921	0.478161	0.487246	0.495694	0.503786
Machakos	0.360597	0.36663	0.371698	0.376124	0.380261	0.383958	0.387674	0.391111	0.39466	0.398262	0.401657	0.40531	0.409086	0.41314	0.417534	0.422543	0.428288	0.4347	0.441018	0.447774	0.4553	0.463288	0.471389	0.479678	0.487924	0.496444	0.505177	0.513873	0.522789	0.531799	0.540096	0.548036
Makueni	0.295312	0.302408	0.308792	0.314803	0.320787	0.326346	0.331795	0.336949	0.34208	0.347085	0.35186	0.356568	0.361233	0.366074	0.371235	0.377172	0.383718	0.39093	0.398042	0.405573	0.41401	0.42283	0.431652	0.440702	0.449679	0.458864	0.468196	0.477359	0.486662	0.495996	0.504472	0.512569
Mandera	0.112797	0.11471	0.116499	0.118206	0.120081	0.122064	0.12425	0.126572	0.129154	0.131879	0.134605	0.137509	0.140703	0.144162	0.147937	0.152005	0.156511	0.16153	0.16669	0.172206	0.178115	0.184126	0.190029	0.195827	0.201623	0.20735	0.212886	0.21818	0.223416	0.228539	0.233436	0.238264
Marsabit	0.204168	0.209182	0.213862	0.218393	0.223078	0.227659	0.232422	0.237074	0.241818	0.246536	0.251064	0.255583	0.260141	0.264792	0.269594	0.274875	0.280606	0.286732	0.292799	0.299366	0.306713	0.314577	0.322558	0.330864	0.339225	0.34786	0.356777	0.365612	0.374571	0.383605	0.39208	0.400182
Meru	0.313882	0.320282	0.325855	0.330853	0.335717	0.340262	0.344675	0.348596	0.352402	0.356105	0.35959	0.363165	0.366724	0.370517	0.374748	0.379641	0.385188	0.391475	0.397813	0.404558	0.412076	0.420021	0.428127	0.436454	0.444938	0.453822	0.462979	0.472066	0.481364	0.490801	0.499717	0.508216
Migori	0.199866	0.205884	0.211993	0.21844	0.224885	0.231357	0.237869	0.244065	0.250543	0.257142	0.263573	0.269829	0.275906	0.282148	0.288654	0.295858	0.303463	0.311744	0.320311	0.329467	0.339421	0.349834	0.360781	0.372138	0.383673	0.395711	0.408392	0.421276	0.434434	0.447766	0.460789	0.472803
Mombasa	0.407873	0.413953	0.419216	0.423936	0.428567	0.432617	0.436913	0.44075	0.444374	0.447877	0.451005	0.454429	0.457706	0.460992	0.464729	0.469265	0.474868	0.481589	0.488455	0.495652	0.503644	0.512138	0.520807	0.529645	0.538311	0.547059	0.555882	0.564406	0.573022	0.581579	0.589169	0.596388
Murang'a	0.367815	0.374654	0.380425	0.385632	0.390711	0.395412	0.39994	0.404055	0.40821	0.412402	0.416383	0.420324	0.424209	0.428188	0.432384	0.437063	0.44221	0.448	0.453715	0.459787	0.466618	0.473782	0.48096	0.488302	0.495637	0.503338	0.511325	0.519303	0.527564	0.535945	0.543578	0.550869
Nairobi	0.522779	0.527296	0.530936	0.534058	0.5373	0.54034	0.543621	0.546664	0.549829	0.553307	0.556745	0.560662	0.56459	0.568691	0.573027	0.577906	0.583406	0.589569	0.595541	0.601634	0.608373	0.615332	0.62219	0.628968	0.635532	0.642338	0.649423	0.65644	0.663703	0.670999	0.677502	0.683722
Nakuru	0.355831	0.362979	0.369065	0.374536	0.379915	0.384788	0.389726	0.394252	0.398727	0.403223	0.407624	0.412322	0.416933	0.421633	0.426994	0.433254	0.440547	0.448794	0.456991	0.465387	0.4744	0.483666	0.492935	0.502193	0.511251	0.520285	0.529299	0.537925	0.546589	0.555161	0.562797	0.570045
Nandi	0.289952	0.298532	0.30628	0.313514	0.320512	0.32707	0.333285	0.338997	0.344421	0.34967	0.35474	0.359652	0.364506	0.369245	0.374084	0.379438	0.385182	0.391735	0.39854	0.405816	0.413797	0.422099	0.430728	0.439714	0.448957	0.458578	0.468337	0.47797	0.487744	0.497687	0.507258	0.51628
Narok	0.213001	0.219833	0.226264	0.232616	0.239098	0.245397	0.251663	0.257634	0.263615	0.269654	0.275848	0.282057	0.288409	0.294785	0.301089	0.307872	0.314857	0.322286	0.329958	0.338148	0.347074	0.356335	0.365865	0.375656	0.385741	0.396188	0.406797	0.417373	0.428055	0.438828	0.449296	0.459103
Nyamira	0.353839	0.361934	0.36932	0.376132	0.382748	0.388888	0.394719	0.399922	0.405087	0.410235	0.415304	0.420384	0.425318	0.430489	0.436139	0.442491	0.449334	0.456936	0.464456	0.472633	0.481834	0.491467	0.501387	0.511586	0.5219	0.532276	0.542597	0.552579	0.562517	0.572321	0.581185	0.589267
Nyandarua	0.37402	0.38003	0.384965	0.389294	0.393687	0.397904	0.402347	0.406839	0.411643	0.416676	0.421717	0.427075	0.432501	0.43812	0.443889	0.450134	0.457033	0.464499	0.471751	0.479239	0.487251	0.495457	0.503553	0.511736	0.519832	0.528156	0.53657	0.54479	0.553108	0.561413	0.568909	0.57611
Nyeri	0.409157	0.415288	0.420285	0.424671	0.428909	0.432821	0.436576	0.439918	0.443215	0.446406	0.449352	0.452467	0.455543	0.458713	0.462393	0.466941	0.472299	0.478608	0.484908	0.491468	0.498738	0.506239	0.513639	0.521075	0.528421	0.535895	0.543449	0.550775	0.55828	0.565803	0.572431	0.578787
Samburu	0.203841	0.208472	0.212419	0.216069	0.219785	0.223259	0.226829	0.230249	0.233746	0.237228	0.240701	0.244335	0.247984	0.251693	0.255599	0.260054	0.264928	0.270319	0.275774	0.281673	0.288237	0.29516	0.302379	0.309886	0.31759	0.32584	0.334465	0.343087	0.352051	0.361238	0.370004	0.378312
Siaya	0.22981	0.23694	0.243607	0.25012	0.256516	0.262583	0.268466	0.273756	0.279085	0.284349	0.289328	0.29425	0.298975	0.303833	0.309184	0.315461	0.322478	0.330291	0.338246	0.34684	0.356424	0.366633	0.377254	0.388137	0.399151	0.410297	0.421719	0.433062	0.444517	0.455912	0.466632	0.476524
Taita Taveta	0.343602	0.349733	0.355084	0.359999	0.364841	0.369379	0.374014	0.378268	0.382339	0.386231	0.389799	0.393525	0.397216	0.400921	0.404927	0.409592	0.415158	0.421706	0.428401	0.435442	0.443333	0.45173	0.460397	0.469268	0.478144	0.487264	0.496562	0.505717	0.514987	0.524269	0.532769	0.540981
Tana River	0.23179	0.236305	0.240055	0.243173	0.246068	0.248473	0.250663	0.252335	0.253673	0.254821	0.255689	0.256498	0.257284	0.258056	0.259221	0.261261	0.264326	0.268386	0.272778	0.277836	0.284083	0.291099	0.298687	0.306908	0.315401	0.324503	0.334024	0.343675	0.353528	0.363559	0.373453	0.382845
Tharaka Nithi	0.311294	0.318162	0.324406	0.330221	0.33601	0.34149	0.346835	0.351981	0.357078	0.362093	0.366892	0.371626	0.376512	0.381639	0.387083	0.393241	0.400032	0.407434	0.41482	0.422692	0.431432	0.440457	0.449556	0.458782	0.467931	0.477152	0.486385	0.495395	0.504445	0.513493	0.52179	0.52968
Trans Nzoia	0.326157	0.33404	0.341036	0.347357	0.353497	0.359018	0.364477	0.369465	0.374461	0.379496	0.384421	0.389571	0.394759	0.40022	0.405897	0.411987	0.418461	0.425549	0.432679	0.44011	0.448185	0.456627	0.46527	0.474087	0.483017	0.492316	0.5019	0.511369	0.521047	0.530796	0.53987	0.548505
Turkana	0.179632	0.184595	0.18932	0.194012	0.198912	0.203689	0.208626	0.213445	0.218359	0.22322	0.227866	0.232582	0.237288	0.242073	0.246848	0.251951	0.257322	0.263122	0.268958	0.275348	0.282535	0.290189	0.298098	0.306283	0.314715	0.323415	0.33228	0.34097	0.349582	0.357979	0.365915	0.373434
Uasin Gishu	0.351121	0.358989	0.365838	0.371977	0.378018	0.38359	0.389105	0.394281	0.399378	0.404555	0.409644	0.414851	0.420144	0.425629	0.431295	0.437448	0.444006	0.451034	0.457934	0.465146	0.472965	0.481067	0.489369	0.497841	0.506386	0.515174	0.524118	0.532968	0.541953	0.55097	0.559346	0.567346
Vihiga	0.292848	0.300805	0.308182	0.315385	0.322616	0.329541	0.336349	0.34266	0.348901	0.355162	0.361182	0.36723	0.373083	0.378844	0.384682	0.391127	0.398067	0.405598	0.412822	0.420277	0.428489	0.436933	0.445452	0.454147	0.462687	0.471451	0.480429	0.489259	0.498209	0.507206	0.515325	0.52309
Wajir	0.114633	0.11733	0.120088	0.122832	0.125759	0.128682	0.131747	0.134866	0.138042	0.141229	0.144359	0.147637	0.151066	0.154658	0.158475	0.162597	0.167145	0.172108	0.17713	0.182441	0.18821	0.194272	0.200309	0.206341	0.212296	0.218212	0.224072	0.229761	0.235517	0.241298	0.246768	0.25205
West Pokot	0.215643	0.222393	0.228657	0.234626	0.240557	0.246104	0.251642	0.256799	0.261984	0.26722	0.272462	0.277803	0.283211	0.288806	0.294636	0.301136	0.307981	0.315363	0.322748	0.330514	0.338967	0.347829	0.357063	0.366574	0.376246	0.386195	0.396256	0.40614	0.416059	0.426003	0.435326	0.444121
Madagascar	0.279889	0.28043	0.280501	0.280204	0.279615	0.279164	0.279066	0.279426	0.280318	0.281571	0.283191	0.285668	0.287153	0.289675	0.29263	0.295919	0.299723	0.304026	0.30899	0.313451	0.318353	0.323801	0.329948	0.336519	0.343353	0.350444	0.358026	0.366236	0.37497	0.384209	0.392779	0.400247
Malawi	0.20401	0.206044	0.206732	0.208091	0.209145	0.211756	0.215264	0.219416	0.223122	0.227068	0.230901	0.234021	0.237602	0.241559	0.246435	0.251672	0.257596	0.265227	0.27369	0.282297	0.29118	0.300449	0.309198	0.317936	0.327042	0.33614	0.344732	0.353121	0.36147	0.370115	0.377879	0.384554
Mozambique	0.173065	0.17555	0.177285	0.179852	0.182237	0.183428	0.185706	0.18865	0.191999	0.195435	0.198534	0.202242	0.20639	0.210534	0.214972	0.219692	0.224758	0.230158	0.23579	0.241361	0.246751	0.252232	0.258316	0.26528	0.272893	0.281033	0.289152	0.297165	0.305227	0.313175	0.320291	0.326463
Rwanda	0.275097	0.276195	0.277178	0.27698	0.272331	0.271102	0.271098	0.272456	0.274583	0.277014	0.280983	0.286082	0.292955	0.299677	0.306944	0.31422	0.321999	0.329617	0.337039	0.344495	0.351659	0.35894	0.366412	0.37377	0.381533	0.389895	0.398288	0.406411	0.414658	0.423087	0.429897	0.435589
Somalia	0.0488486	0.0494224	0.0501155	0.050798	0.0514717	0.0521486	0.0528405	0.053571	0.0543215	0.0550718	0.0558421	0.0566432	0.0574576	0.0582721	0.0590769	0.0598985	0.0607415	0.0615982	0.0624754	0.0633822	0.0643221	0.0653068	0.0663549	0.0674595	0.0686093	0.0698115	0.071064	0.0723348	0.0736422	0.0749798	0.0763634	0.0776881
South Sudan	0.206656	0.208933	0.211199	0.213416	0.215612	0.21792	0.220399	0.223037	0.225789	0.228649	0.23173	0.235014	0.238341	0.241797	0.245462	0.249281	0.253301	0.257492	0.26174	0.266179	0.270573	0.274719	0.275066	0.275814	0.276311	0.275834	0.274455	0.274388	0.274988	0.275706	0.276788	0.278371
Uganda	0.187001	0.188924	0.191003	0.193557	0.197293	0.201835	0.207081	0.213092	0.219712	0.226917	0.234323	0.242186	0.250552	0.259165	0.268005	0.277369	0.287031	0.29674	0.306749	0.316731	0.326544	0.336218	0.345365	0.354382	0.363431	0.372538	0.381312	0.390082	0.399118	0.408432	0.416846	0.423261
Tanzania	0.259306	0.262416	0.264989	0.267255	0.269417	0.272078	0.275508	0.279259	0.283153	0.287382	0.291827	0.296716	0.301984	0.307615	0.313773	0.320437	0.327234	0.334313	0.341353	0.348378	0.355568	0.363036	0.370412	0.377963	0.385975	0.394278	0.402879	0.411825	0.420985	0.430225	0.438747	0.446568
Zambia	0.304009	0.305842	0.307316	0.30878	0.309223	0.309996	0.311327	0.313087	0.314926	0.317396	0.320625	0.324401	0.32868	0.333721	0.339489	0.346049	0.353541	0.362451	0.371688	0.381667	0.392471	0.403476	0.414575	0.425492	0.436244	0.446745	0.457123	0.467533	0.477888	0.487912	0.497486	0.505949
Southern sub-Saharan Africa	0.506947	0.512378	0.517569	0.522773	0.528063	0.53338	0.53878	0.544134	0.549142	0.553885	0.558491	0.562511	0.56605	0.569215	0.57239	0.576116	0.580685	0.585673	0.590405	0.594585	0.598836	0.603347	0.608038	0.612844	0.617453	0.621838	0.625919	0.629762	0.633411	0.63694	0.639882	0.6422
Botswana	0.418078	0.429752	0.440491	0.450524	0.459955	0.469267	0.478588	0.487768	0.496194	0.504979	0.513498	0.52137	0.529253	0.537	0.544349	0.551707	0.559222	0.566702	0.573884	0.579696	0.585824	0.591985	0.59774	0.604065	0.610086	0.615411	0.620798	0.625705	0.630607	0.635324	0.639275	0.642722
Eswatini	0.399421	0.40827	0.416683	0.424803	0.432503	0.440127	0.447399	0.45409	0.460137	0.465991	0.471853	0.477233	0.482474	0.487609	0.492669	0.498044	0.503658	0.50926	0.514731	0.520427	0.526246	0.531914	0.537798	0.543836	0.549614	0.555374	0.561061	0.566698	0.572155	0.577206	0.581653	0.58546
Lesotho	0.339155	0.345497	0.35217	0.35878	0.365311	0.371265	0.377221	0.383097	0.388406	0.393495	0.398636	0.40399	0.409022	0.413983	0.418671	0.423211	0.427807	0.432745	0.438341	0.44358	0.448966	0.45453	0.46042	0.466692	0.473188	0.479754	0.486145	0.491978	0.497382	0.502457	0.506747	0.510393
Namibia	0.45004	0.454534	0.460021	0.465734	0.471873	0.477794	0.483116	0.488013	0.492813	0.497614	0.502407	0.506719	0.510818	0.514575	0.519104	0.523882	0.52935	0.535062	0.540897	0.546516	0.552742	0.559619	0.566979	0.57459	0.582321	0.589821	0.596283	0.601755	0.606618	0.610921	0.614436	0.617565
South Africa	0.541571	0.546921	0.552067	0.557198	0.562449	0.567905	0.573454	0.579099	0.584437	0.589407	0.594094	0.597884	0.600922	0.603516	0.606263	0.60999	0.615015	0.620608	0.625948	0.630646	0.635269	0.639992	0.644716	0.649431	0.653964	0.658418	0.662642	0.666623	0.670335	0.674041	0.677166	0.679627
Eastern Cape	0.487157	0.491946	0.496559	0.501227	0.505989	0.510933	0.516048	0.521362	0.526467	0.531268	0.535875	0.539465	0.542273	0.544803	0.547609	0.551395	0.556413	0.561947	0.566945	0.571104	0.575152	0.579233	0.583399	0.587672	0.591834	0.59599	0.599972	0.603863	0.607565	0.611352	0.614632	0.617205
Free State	0.547462	0.552884	0.55783	0.562617	0.567353	0.57205	0.576615	0.581127	0.585307	0.589101	0.592661	0.595591	0.5981	0.600238	0.602475	0.605691	0.610413	0.615942	0.621404	0.626405	0.631531	0.636834	0.642213	0.647592	0.652732	0.657569	0.661892	0.66581	0.669398	0.672885	0.675748	0.677909
Gauteng	0.634851	0.638355	0.641818	0.645372	0.649149	0.653145	0.657292	0.661432	0.665108	0.668251	0.671019	0.672939	0.674165	0.674992	0.676047	0.678075	0.681392	0.685289	0.689072	0.692469	0.695959	0.699695	0.703542	0.707525	0.71148	0.715515	0.719411	0.723145	0.726677	0.730207	0.733147	0.735427
KwaZulu-Natal	0.513597	0.519883	0.525873	0.531685	0.537429	0.543326	0.549248	0.55519	0.560855	0.566178	0.571215	0.575376	0.578787	0.581735	0.584801	0.588961	0.594513	0.600662	0.606567	0.611634	0.616425	0.621237	0.626007	0.630696	0.635173	0.639588	0.643771	0.64774	0.651418	0.65507	0.658128	0.660484
Limpopo	0.445062	0.452612	0.459856	0.467197	0.474783	0.482536	0.490389	0.498459	0.506234	0.513698	0.520946	0.527182	0.532419	0.5369	0.541274	0.546318	0.552386	0.558964	0.565226	0.570713	0.576002	0.581102	0.585911	0.590504	0.594619	0.598294	0.601488	0.604134	0.606461	0.608899	0.610845	0.612288
Mpumalanga	0.488557	0.497037	0.505426	0.513684	0.521976	0.53017	0.537755	0.544822	0.551184	0.556968	0.562283	0.566625	0.569932	0.572361	0.57467	0.578043	0.582848	0.588373	0.593841	0.598896	0.60391	0.60897	0.613827	0.618471	0.622858	0.627092	0.631118	0.634806	0.638104	0.641288	0.643954	0.646057
North West	0.511582	0.516519	0.521135	0.525463	0.529597	0.533739	0.537989	0.542501	0.546909	0.551072	0.555074	0.558262	0.560723	0.562806	0.56517	0.568831	0.574188	0.580472	0.5867	0.592313	0.597941	0.60388	0.609835	0.615761	0.621488	0.627203	0.632674	0.637584	0.641945	0.64616	0.649711	0.652476
Northern Cape	0.528127	0.532205	0.535917	0.539584	0.54348	0.547882	0.552713	0.558068	0.56349	0.56881	0.573982	0.578373	0.581974	0.584986	0.58781	0.591197	0.595575	0.600243	0.604478	0.607949	0.61149	0.615576	0.620319	0.625579	0.63104	0.636665	0.642211	0.647483	0.652409	0.657142	0.661072	0.664141
Western Cape	0.630622	0.633125	0.635138	0.636892	0.638716	0.640891	0.643456	0.646366	0.649109	0.651689	0.654184	0.65613	0.657742	0.659298	0.661266	0.664078	0.667881	0.672028	0.675915	0.67938	0.682949	0.686707	0.690461	0.694168	0.697676	0.701074	0.70432	0.707544	0.710698	0.713881	0.716515	0.718533
Zimbabwe	0.398559	0.406053	0.412084	0.417974	0.424052	0.428929	0.434187	0.438142	0.441093	0.443247	0.444841	0.446355	0.446971	0.446002	0.443696	0.439652	0.434406	0.429165	0.422449	0.418331	0.417305	0.41973	0.425749	0.432882	0.439997	0.446553	0.452473	0.458425	0.464379	0.468384	0.471573	0.473819
Western sub-Saharan Africa	0.2737	0.277411	0.281025	0.284432	0.2877	0.290983	0.294618	0.298302	0.302026	0.30581	0.309781	0.314028	0.318881	0.324233	0.330228	0.33678	0.343248	0.35004	0.356716	0.363492	0.370609	0.377609	0.384753	0.39189	0.399162	0.406238	0.412927	0.419615	0.426437	0.433384	0.439822	0.446023
Benin	0.218907	0.222539	0.226323	0.230313	0.234032	0.23801	0.241895	0.245732	0.249376	0.253215	0.257381	0.261388	0.265417	0.269544	0.273941	0.278407	0.282934	0.287673	0.292627	0.297702	0.302809	0.307926	0.313374	0.319319	0.325727	0.332216	0.338764	0.345607	0.352653	0.360031	0.366964	0.373487
Burkina Faso	0.129696	0.133299	0.136595	0.139825	0.142849	0.146116	0.150042	0.154228	0.158707	0.163468	0.168084	0.172996	0.177982	0.183254	0.188565	0.194086	0.199572	0.204891	0.210223	0.215423	0.221001	0.226697	0.232589	0.238497	0.244379	0.250208	0.256082	0.262033	0.268102	0.274287	0.279871	0.285118
Cabo Verde	0.276723	0.282932	0.28846	0.294517	0.302217	0.310676	0.319736	0.32905	0.338786	0.349297	0.359899	0.37007	0.379847	0.38942	0.398839	0.408009	0.417434	0.42738	0.437372	0.446692	0.455648	0.464474	0.472858	0.480796	0.48826	0.495229	0.501855	0.508436	0.515286	0.522488	0.528462	0.533535
Cameroon	0.303055	0.309623	0.315601	0.320832	0.32541	0.329539	0.333426	0.337346	0.341197	0.344955	0.348815	0.352632	0.356512	0.360669	0.3651	0.369546	0.374356	0.37949	0.384838	0.390289	0.396067	0.402093	0.40858	0.415608	0.423034	0.43083	0.438879	0.447185	0.455688	0.464246	0.472286	0.479691
Chad	0.114639	0.117955	0.121133	0.1236	0.126081	0.128289	0.130169	0.132136	0.13409	0.135825	0.137412	0.139664	0.142042	0.145348	0.150911	0.157033	0.162576	0.168161	0.173397	0.178335	0.184111	0.189592	0.195263	0.200953	0.206659	0.212429	0.217532	0.222207	0.226914	0.231705	0.236103	0.240436
Côte d'Ivoire	0.27932	0.286493	0.293451	0.299743	0.305211	0.310106	0.314965	0.319844	0.324713	0.329201	0.333015	0.336546	0.339978	0.343349	0.346375	0.348728	0.350716	0.352727	0.355088	0.357939	0.361205	0.364084	0.367832	0.372354	0.377575	0.383491	0.389825	0.396694	0.404092	0.411726	0.41904	0.425942
The Gambia	0.238715	0.24501	0.251088	0.256996	0.262425	0.267697	0.27295	0.278274	0.283946	0.290071	0.296354	0.302543	0.307713	0.312931	0.318615	0.323568	0.328151	0.33264	0.337315	0.34239	0.347998	0.352869	0.358374	0.364256	0.369901	0.37584	0.381569	0.387274	0.393156	0.39919	0.404524	0.409714
Ghana	0.373112	0.379239	0.384857	0.389968	0.394954	0.39993	0.405003	0.410038	0.414889	0.419755	0.424725	0.429412	0.434104	0.439118	0.444237	0.44936	0.454693	0.460606	0.467259	0.473848	0.480778	0.489021	0.497514	0.506005	0.514119	0.521539	0.52863	0.53617	0.543841	0.551632	0.558462	0.56493
Guinea	0.178295	0.181459	0.184485	0.187686	0.191129	0.194573	0.198634	0.20328	0.208003	0.212413	0.21665	0.221091	0.225899	0.230523	0.235135	0.239692	0.24401	0.248472	0.253168	0.257553	0.262406	0.267625	0.273428	0.2796	0.285961	0.292364	0.299112	0.306881	0.31484	0.32284	0.329878	0.336401
Guinea-Bissau	0.207615	0.212506	0.217026	0.221679	0.226435	0.231224	0.236106	0.241361	0.244372	0.248217	0.252027	0.255787	0.259322	0.262748	0.266272	0.270056	0.273804	0.277805	0.282152	0.286423	0.291142	0.296683	0.301562	0.306602	0.311603	0.31709	0.32298	0.329326	0.335668	0.342156	0.347799	0.35311
Liberia	0.235297	0.238212	0.238283	0.235984	0.232657	0.228424	0.222683	0.219673	0.219054	0.222213	0.231173	0.239594	0.248312	0.251595	0.25518	0.258968	0.262897	0.26724	0.271854	0.276804	0.282236	0.288015	0.294854	0.302986	0.310955	0.318485	0.325085	0.331528	0.337785	0.343403	0.348134	0.352442
Mali	0.126526	0.129128	0.131537	0.134177	0.136938	0.139866	0.143079	0.146414	0.149987	0.153737	0.15719	0.161344	0.165421	0.169734	0.17378	0.17803	0.182452	0.186913	0.191537	0.196538	0.201804	0.207097	0.212465	0.217994	0.22373	0.229826	0.236186	0.242726	0.24942	0.256251	0.262629	0.26858
Mauritania	0.335781	0.341135	0.346531	0.352177	0.357586	0.363038	0.368508	0.373021	0.37708	0.381112	0.384205	0.386487	0.388564	0.391105	0.394013	0.397499	0.403159	0.408377	0.413234	0.417911	0.423202	0.428867	0.434724	0.441069	0.447654	0.454523	0.46127	0.468452	0.47584	0.483768	0.491366	0.498945
Niger	0.0808685	0.0828482	0.0847716	0.0866965	0.0886087	0.0904737	0.0923464	0.0942191	0.0965452	0.0988137	0.100887	0.103272	0.105741	0.108323	0.110764	0.113452	0.116247	0.118972	0.121958	0.124829	0.127953	0.130958	0.13447	0.137978	0.141732	0.145441	0.1492	0.152959	0.156875	0.160889	0.164539	0.168073
Nigeria	0.305868	0.308489	0.311234	0.313983	0.316747	0.319637	0.323138	0.326691	0.330264	0.333936	0.338202	0.34303	0.349093	0.355911	0.363781	0.372584	0.381026	0.38978	0.398038	0.406353	0.414998	0.423352	0.43178	0.440125	0.448767	0.457241	0.465184	0.472973	0.480844	0.488787	0.496205	0.503391
São Tomé and Príncipe	0.309543	0.310601	0.311515	0.312744	0.314261	0.315844	0.317729	0.319796	0.322519	0.325652	0.32946	0.334485	0.340303	0.346852	0.353722	0.361106	0.369413	0.377814	0.386689	0.395821	0.405531	0.415784	0.425721	0.435592	0.445146	0.454051	0.46323	0.472171	0.481098	0.489838	0.497861	0.505414
Senegal	0.238048	0.244482	0.250417	0.255768	0.26038	0.264439	0.268319	0.272073	0.275996	0.280112	0.283785	0.287452	0.291046	0.294887	0.298985	0.303257	0.307634	0.31257	0.317894	0.323658	0.329804	0.33606	0.342977	0.350134	0.357182	0.364144	0.371115	0.378351	0.38608	0.394012	0.401198	0.408054
Sierra Leone	0.211569	0.213014	0.214223	0.216089	0.218277	0.219823	0.219969	0.21909	0.218584	0.217943	0.218493	0.220391	0.224586	0.229236	0.234132	0.23955	0.245648	0.252523	0.259782	0.267058	0.27427	0.281674	0.290339	0.300737	0.310349	0.316999	0.324092	0.331213	0.338342	0.34577	0.352412	0.358666
Togo	0.269692	0.274531	0.278789	0.281225	0.284653	0.288537	0.292607	0.296948	0.300022	0.30302	0.305473	0.307828	0.31047	0.313792	0.316688	0.319026	0.321659	0.324382	0.327743	0.331559	0.3359	0.340777	0.34632	0.352279	0.358661	0.3656	0.37291	0.380336	0.387921	0.395667	0.402357	0.408534
