# Supplementary material for: Analyzing and forecasting global cervical cancer burden based on WHO’s elimination strategy: insights and projections from a 1990–2021 global burden of disease (GBD) study covering 204 countries and territories
Source: J Adv Res. 2025 Sep 25;84:895–907. doi: 10.1016/j.jare.2025.09.038 (PMC13227222; doi:10.1016/j.jare.2025.09.038)
Supplement: Supplementary Data 5 [file mmc5.zip › IHME_GBD_SDI_2021_SDI_QUINTILES_Y2024M05D16.XLSX]

## Sheet: IHME_GBD_2021_SDI_1950_2022
Location ID	Location Name	2021 SDI Index Value	SDI Quintile
1	Global	0.666368
4	Southeast Asia, East Asia, and Oceania	0.696631
5	East Asia	0.722912
6	China	0.718679
7	Democratic People's Republic of Korea	0.569455	Low-middle SDI
8	Taiwan (Province of China)	0.87514	High SDI
9	Southeast Asia	0.649072
10	Cambodia	0.474	Low-middle SDI
11	Indonesia	0.657935
12	Lao People's Democratic Republic	0.489281	Low-middle SDI
13	Malaysia	0.742553	High-middle SDI
14	Maldives	0.657665	Middle SDI
15	Myanmar	0.528492	Low-middle SDI
16	Philippines	0.65192
17	Sri Lanka	0.701372	Middle SDI
18	Thailand	0.682657	Middle SDI
19	Timor-Leste	0.450689	Low SDI
20	Viet Nam	0.621621	Middle SDI
21	Oceania	0.467359
22	Fiji	0.669069	Middle SDI
23	Kiribati	0.525958	Low-middle SDI
24	Marshall Islands	0.573525	Low-middle SDI
25	Micronesia (Federated States of)	0.588013	Low-middle SDI
26	Papua New Guinea	0.418098	Low SDI
27	Samoa	0.59234	Low-middle SDI
28	Solomon Islands	0.429542	Low SDI
29	Tonga	0.629101	Middle SDI
30	Vanuatu	0.472796	Low-middle SDI
31	Central Europe, Eastern Europe, and Central Asia	0.768649
32	Central Asia	0.674963
33	Armenia	0.702497	Middle SDI
34	Azerbaijan	0.695411	Middle SDI
35	Georgia	0.733124	High-middle SDI
36	Kazakhstan	0.718332	High-middle SDI
37	Kyrgyzstan	0.609181	Low-middle SDI
38	Mongolia	0.618744	Low-middle SDI
39	Tajikistan	0.536613	Low-middle SDI
40	Turkmenistan	0.68304	Middle SDI
41	Uzbekistan	0.664965	Middle SDI
42	Central Europe	0.79578
43	Albania	0.706889	Middle SDI
44	Bosnia and Herzegovina	0.722964	High-middle SDI
45	Bulgaria	0.764641	High-middle SDI
46	Croatia	0.799069	High-middle SDI
47	Czechia	0.82851	High SDI
48	Hungary	0.791025	High-middle SDI
49	North Macedonia	0.750955	High-middle SDI
50	Montenegro	0.796533	High-middle SDI
51	Poland	0.812073
52	Romania	0.766321	High-middle SDI
53	Serbia	0.792213	High-middle SDI
54	Slovakia	0.808329	High-middle SDI
55	Slovenia	0.842633	High SDI
56	Eastern Europe	0.803414
57	Belarus	0.784114	High-middle SDI
58	Estonia	0.845787	High SDI
59	Latvia	0.830715	High SDI
60	Lithuania	0.857613	High SDI
61	Republic of Moldova	0.732393	High-middle SDI
62	Russian Federation	0.809111
63	Ukraine	0.761046
64	High-income	0.852865
65	High-income Asia Pacific	0.877157
66	Brunei Darussalam	0.810289	High-middle SDI
67	Japan	0.87146
68	Republic of Korea	0.887196	High SDI
69	Singapore	0.856235	High SDI
70	Australasia	0.845644
71	Australia	0.844269	High SDI
72	New Zealand	0.850145
73	Western Europe	0.848729
74	Andorra	0.869895	High SDI
75	Austria	0.854558	High SDI
76	Belgium	0.853674	High SDI
77	Cyprus	0.835649	High SDI
78	Denmark	0.897314	High SDI
79	Finland	0.860244	High SDI
80	France	0.837816	High SDI
81	Germany	0.903516	High SDI
82	Greece	0.791882	High-middle SDI
83	Iceland	0.874629	High SDI
84	Ireland	0.87399	High SDI
85	Israel	0.809091	High-middle SDI
86	Italy	0.805537
87	Luxembourg	0.884636	High SDI
88	Malta	0.801854	High-middle SDI
89	Netherlands	0.888376	High SDI
90	Norway	0.916632
91	Portugal	0.745395	High-middle SDI
92	Spain	0.769483	High-middle SDI
93	Sweden	0.887384
94	Switzerland	0.933532	High SDI
95	United Kingdom	0.858445
96	Southern Latin America	0.74303
97	Argentina	0.733528	High-middle SDI
98	Chile	0.770149	High-middle SDI
99	Uruguay	0.721713	High-middle SDI
100	High-income North America	0.864217
101	Canada	0.873182	High SDI
102	United States of America	0.863244
103	Latin America and Caribbean	0.646196
104	Caribbean	0.642315
105	Antigua and Barbuda	0.74985	High-middle SDI
106	Bahamas	0.805144	High-middle SDI
107	Barbados	0.747065	High-middle SDI
108	Belize	0.610552	Low-middle SDI
109	Cuba	0.669332	Middle SDI
110	Dominica	0.747382	High-middle SDI
111	Dominican Republic	0.619171	Middle SDI
112	Grenada	0.669351	Middle SDI
113	Guyana	0.650902	Middle SDI
114	Haiti	0.448751	Low SDI
115	Jamaica	0.683064	Middle SDI
116	Saint Lucia	0.672602	Middle SDI
117	Saint Vincent and the Grenadines	0.640887	Middle SDI
118	Suriname	0.641163	Middle SDI
119	Trinidad and Tobago	0.769401	High-middle SDI
120	Andean Latin America	0.654008
121	Bolivia (Plurinational State of)	0.604497	Low-middle SDI
122	Ecuador	0.665675	Middle SDI
123	Peru	0.662036	Middle SDI
124	Central Latin America	0.641931
125	Colombia	0.65664	Middle SDI
126	Costa Rica	0.70437	Middle SDI
127	El Salvador	0.56557	Low-middle SDI
128	Guatemala	0.540099	Low-middle SDI
129	Honduras	0.513586	Low-middle SDI
130	Mexico	0.664969
131	Nicaragua	0.523647	Low-middle SDI
132	Panama	0.70666	Middle SDI
133	Venezuela (Bolivarian Republic of)	0.5966	Low-middle SDI
134	Tropical Latin America	0.648942
135	Brazil	0.648847
136	Paraguay	0.650488	Middle SDI
137	North Africa and Middle East	0.658716
138	North Africa and Middle East	0.658716
139	Algeria	0.65972	Middle SDI
140	Bahrain	0.752218	High-middle SDI
141	Egypt	0.603962	Low-middle SDI
142	Iran (Islamic Republic of)	0.697293
143	Iraq	0.662777	Middle SDI
144	Jordan	0.72542	High-middle SDI
145	Kuwait	0.846802	High SDI
146	Lebanon	0.741226	High-middle SDI
147	Libya	0.735084	High-middle SDI
148	Morocco	0.56168	Low-middle SDI
149	Palestine	0.629202	Middle SDI
150	Oman	0.773801	High-middle SDI
151	Qatar	0.846704	High SDI
152	Saudi Arabia	0.814516	High SDI
153	Syrian Arab Republic	0.622856	Middle SDI
154	Tunisia	0.681701	Middle SDI
155	Turkey	0.713246	High-middle SDI
156	United Arab Emirates	0.84974	High SDI
157	Yemen	0.45354	Low SDI
158	South Asia	0.559643
159	South Asia	0.559643
160	Afghanistan	0.335068	Low SDI
161	Bangladesh	0.493106	Low-middle SDI
162	Bhutan	0.476725	Low-middle SDI
163	India	0.577738
164	Nepal	0.433953	Low SDI
165	Pakistan	0.504276
166	Sub-Saharan Africa	0.461224
167	Central Sub-Saharan Africa	0.484518
168	Angola	0.482946	Low-middle SDI
169	Central African Republic	0.311027	Low SDI
170	Congo	0.586909	Low-middle SDI
171	Democratic Republic of the Congo	0.390178	Low SDI
172	Equatorial Guinea	0.663978	Middle SDI
173	Gabon	0.639081	Middle SDI
174	Eastern Sub-Saharan Africa	0.412188
175	Burundi	0.291289	Low SDI
176	Comoros	0.476956	Low-middle SDI
177	Djibouti	0.4892	Low-middle SDI
178	Eritrea	0.404572	Low SDI
179	Ethiopia	0.360728
180	Kenya	0.524783
181	Madagascar	0.401385	Low SDI
182	Malawi	0.381986	Low SDI
183	Mauritius	0.717977	High-middle SDI
184	Mozambique	0.327475	Low SDI
185	Rwanda	0.43614	Low SDI
186	Seychelles	0.727579	High-middle SDI
187	Somalia	0.0774337	Low SDI
189	United Republic of Tanzania	0.448566	Low SDI
190	Uganda	0.426554	Low SDI
191	Zambia	0.51023	Low-middle SDI
192	Southern Sub-Saharan Africa	0.643348
193	Botswana	0.643078	Middle SDI
194	Lesotho	0.511571	Low-middle SDI
195	Namibia	0.618074	Low-middle SDI
196	South Africa	0.681292
197	Eswatini	0.586217	Low-middle SDI
198	Zimbabwe	0.475577	Low-middle SDI
199	Western Sub-Saharan Africa	0.446421
200	Benin	0.374522	Low SDI
201	Burkina Faso	0.284471	Low SDI
202	Cameroon	0.480365	Low-middle SDI
203	Cabo Verde	0.533601	Low-middle SDI
204	Chad	0.243517	Low SDI
205	Côte d'Ivoire	0.424541	Low SDI
206	Gambia	0.410077	Low SDI
207	Ghana	0.563348	Low-middle SDI
208	Guinea	0.336555	Low SDI
209	Guinea-Bissau	0.353448	Low SDI
210	Liberia	0.353229	Low SDI
211	Mali	0.271176	Low SDI
212	Mauritania	0.495267	Low-middle SDI
213	Niger	0.17031	Low SDI
214	Nigeria	0.503699
215	Sao Tome and Principe	0.503306	Low-middle SDI
216	Senegal	0.409005	Low SDI
217	Sierra Leone	0.359009	Low SDI
218	Togo	0.410016	Low SDI
298	American Samoa	0.726268	High-middle SDI
305	Bermuda	0.82132	High SDI
320	Cook Islands	0.778252	High-middle SDI
349	Greenland	0.83564	High SDI
351	Guam	0.802168	High-middle SDI
354	Hong Kong Special Administrative Region of China	0.850451	High SDI
361	Macao Special Administrative Region of China	0.874759	High SDI
367	Monaco	0.909519	High SDI
369	Nauru	0.62755	Middle SDI
374	Niue	0.726219	High-middle SDI
376	Northern Mariana Islands	0.777505	High-middle SDI
380	Palau	0.75459	High-middle SDI
385	Puerto Rico	0.824544	High SDI
393	Saint Kitts and Nevis	0.756333	High-middle SDI
396	San Marino	0.887884	High SDI
413	Tokelau	0.687018	Middle SDI
416	Tuvalu	0.578627	Low-middle SDI
422	United States Virgin Islands	0.822988	High SDI
433	Northern Ireland	0.84153	High SDI
434	Scotland	0.853887	High SDI
435	South Sudan	0.278378	Low SDI
482	Eastern Cape	0.619101	Middle SDI
483	Free State	0.678894	Middle SDI
484	Gauteng	0.736905	Middle SDI
485	KwaZulu-Natal	0.662386	Middle SDI
486	Limpopo	0.613432	Middle SDI
487	Mpumalanga	0.648325	Middle SDI
488	North-West	0.654616	Middle SDI
489	Northern Cape	0.665813	Middle SDI
490	Western Cape	0.719732	Middle SDI
491	Anhui	0.661241	Middle SDI
492	Beijing	0.845876	High SDI
493	Chongqing	0.713248	High-middle SDI
494	Fujian	0.715427	High-middle SDI
495	Gansu	0.629648	Middle SDI
496	Guangdong	0.76659	High-middle SDI
497	Guangxi	0.677747	Middle SDI
498	Guizhou	0.622927	Middle SDI
499	Hainan	0.705263	Middle SDI
500	Hebei	0.703536	Middle SDI
501	Heilongjiang	0.712063	High-middle SDI
502	Henan	0.69948	Middle SDI
503	Hubei	0.711832	Middle SDI
504	Hunan	0.692121	Middle SDI
505	Inner Mongolia	0.731685	High-middle SDI
506	Jiangsu	0.755115	High-middle SDI
507	Jiangxi	0.678216	Middle SDI
508	Jilin	0.735628	High-middle SDI
509	Liaoning	0.744555	High-middle SDI
510	Ningxia	0.695319	Middle SDI
511	Qinghai	0.648309	Middle SDI
512	Shaanxi	0.724148	High-middle SDI
513	Shandong	0.725623	High-middle SDI
514	Shanghai	0.828662	High SDI
515	Shanxi	0.711816	Middle SDI
516	Sichuan	0.672696	Middle SDI
517	Tianjin	0.833805	High SDI
518	Tibet	0.483893	Low-middle SDI
519	Xinjiang	0.706867	Middle SDI
520	Yunnan	0.627206	Middle SDI
521	Zhejiang	0.742041	High-middle SDI
522	Sudan	0.542748	Low-middle SDI
523	Alabama	0.826418	High SDI
524	Alaska	0.857126	High SDI
525	Arizona	0.847683	High SDI
526	Arkansas	0.816754	High SDI
527	California	0.87109	High SDI
528	Colorado	0.875986	High SDI
529	Connecticut	0.901972	High SDI
530	Delaware	0.866079	High SDI
531	District of Columbia	0.907427	High SDI
532	Florida	0.861825	High SDI
533	Georgia	0.847268	High SDI
534	Hawaii	0.87084	High SDI
535	Idaho	0.836495	High SDI
536	Illinois	0.880611	High SDI
537	Indiana	0.844051	High SDI
538	Iowa	0.864342	High SDI
539	Kansas	0.858891	High SDI
540	Kentucky	0.821721	High SDI
541	Louisiana	0.82667	High SDI
542	Maine	0.866793	High SDI
543	Maryland	0.891056	High SDI
544	Massachusetts	0.90725	High SDI
545	Michigan	0.864941	High SDI
546	Minnesota	0.887884	High SDI
547	Mississippi	0.811867	High SDI
548	Missouri	0.849044	High SDI
549	Montana	0.859517	High SDI
550	Nebraska	0.865629	High SDI
551	Nevada	0.847864	High SDI
552	New Hampshire	0.898526	High SDI
553	New Jersey	0.891851	High SDI
554	New Mexico	0.832846	High SDI
555	New York	0.885926	High SDI
556	North Carolina	0.846174	High SDI
557	North Dakota	0.876135	High SDI
558	Ohio	0.851227	High SDI
559	Oklahoma	0.828145	High SDI
560	Oregon	0.87019	High SDI
561	Pennsylvania	0.87395	High SDI
562	Rhode Island	0.884284	High SDI
563	South Carolina	0.838586	High SDI
564	South Dakota	0.856264	High SDI
565	Tennessee	0.831969	High SDI
566	Texas	0.836777	High SDI
567	Utah	0.854829	High SDI
568	Vermont	0.891522	High SDI
569	Virginia	0.881907	High SDI
570	Washington	0.878014	High SDI
571	West Virginia	0.820334	High SDI
572	Wisconsin	0.873096	High SDI
573	Wyoming	0.863143	High SDI
4618	North East England	0.825843
4619	North West England	0.843295
4620	Yorkshire and the Humber	0.836407
4621	East Midlands	0.835023
4622	West Midlands	0.834648
4623	East of England	0.855774
4624	Greater London	0.904154
4625	South East England	0.875366
4626	South West England	0.86085
4636	Wales	0.833275	High SDI
4643	Aguascalientes	0.682557	Middle SDI
4644	Baja California	0.704777	Middle SDI
4645	Baja California Sur	0.710175	Middle SDI
4646	Campeche	0.665088	Middle SDI
4647	Coahuila	0.678075	Middle SDI
4648	Colima	0.699338	Middle SDI
4649	Chiapas	0.569757	Middle SDI
4650	Chihuahua	0.674472	Middle SDI
4651	Mexico City	0.759378	Middle SDI
4652	Durango	0.640563	Middle SDI
4653	Guanajuato	0.647045	Middle SDI
4654	Guerrero	0.584127	Middle SDI
4655	Hidalgo	0.633128	Middle SDI
4656	Jalisco	0.677078	Middle SDI
4657	México	0.681505	Middle SDI
4658	Michoacán de Ocampo	0.613949	Middle SDI
4659	Morelos	0.670105	Middle SDI
4660	Nayarit	0.657929	Middle SDI
4661	Nuevo León	0.712153	Middle SDI
4662	Oaxaca	0.588389	Middle SDI
4663	Puebla	0.622885	Middle SDI
4664	Querétaro	0.684048	Middle SDI
4665	Quintana Roo	0.682591	Middle SDI
4666	San Luis Potosí	0.64758	Middle SDI
4667	Sinaloa	0.678348	Middle SDI
4668	Sonora	0.709904	Middle SDI
4669	Tabasco	0.649851	Middle SDI
4670	Tamaulipas	0.682912	Middle SDI
4671	Tlaxcala	0.648989	Middle SDI
4672	Veracruz de Ignacio de la Llave	0.627367	Middle SDI
4673	Yucatán	0.654459	Middle SDI
4674	Zacatecas	0.636671	Middle SDI
4709	Aceh	0.671759	Middle SDI
4710	North Sumatra	0.669499	Middle SDI
4711	West Sumatra	0.667845	Middle SDI
4712	Riau	0.724215	High-middle SDI
4713	Jambi	0.640779	Middle SDI
4714	South Sumatra	0.646421	Middle SDI
4715	Bengkulu	0.613885	Low-middle SDI
4716	Lampung	0.608913	Low-middle SDI
4717	Bangka-Belitung Islands	0.644388	Middle SDI
4718	Riau Islands	0.749803	High-middle SDI
4719	North Kalimantan	0.754016	High-middle SDI
4720	Jakarta	0.801238	High-middle SDI
4721	West Java	0.644279	Middle SDI
4722	Central Java	0.61378	Low-middle SDI
4723	Yogyakarta	0.67683	Middle SDI
4724	East Java	0.64654	Middle SDI
4725	Banten	0.641544	Middle SDI
4726	Bali	0.652383	Middle SDI
4727	West Nusa Tenggara	0.587663	Low-middle SDI
4728	East Nusa Tenggara	0.550546	Low-middle SDI
4729	West Kalimantan	0.587439	Low-middle SDI
4730	Central Kalimantan	0.639931	Middle SDI
4731	South Kalimantan	0.622222	Middle SDI
4732	East Kalimantan	0.761652	High-middle SDI
4733	North Sulawesi	0.652615	Middle SDI
4734	Central Sulawesi	0.617545	Low-middle SDI
4735	South Sulawesi	0.622994	Middle SDI
4736	Southeast Sulawesi	0.618325	Low-middle SDI
4737	Gorontalo	0.57105	Low-middle SDI
4738	West Sulawesi	0.576459	Low-middle SDI
4739	Maluku	0.581624	Low-middle SDI
4740	North Maluku	0.563445	Low-middle SDI
4741	West Papua	0.676555	Middle SDI
4742	Papua	0.646554	Middle SDI
4749	England	0.860553
4750	Acre	0.562075	Low-middle SDI
4751	Alagoas	0.529743	Low-middle SDI
4752	Amazonas	0.603586	Low-middle SDI
4753	Amapá	0.629808	Middle SDI
4754	Bahia	0.574142	Low-middle SDI
4755	Ceará	0.563913	Low-middle SDI
4756	Distrito Federal	0.776152	High-middle SDI
4757	Espírito Santo	0.667429	Middle SDI
4758	Goiás	0.639348	Middle SDI
4759	Maranhão	0.492162	Low-middle SDI
4760	Minas Gerais	0.648905	Middle SDI
4761	Mato Grosso do Sul	0.642693	Middle SDI
4762	Mato Grosso	0.647044	Middle SDI
4763	Pará	0.577314	Low-middle SDI
4764	Paraíba	0.557922	Low-middle SDI
4765	Paraná	0.669861	Middle SDI
4766	Pernambuco	0.583215	Low-middle SDI
4767	Piaui	0.520292	Low-middle SDI
4768	Rio de Janeiro	0.710471	Middle SDI
4769	Rio Grande do Norte	0.585328	Low-middle SDI
4770	Rondônia	0.61851	Low-middle SDI
4771	Roraima	0.609883	Low-middle SDI
4772	Rio Grande do Sul	0.689723	Middle SDI
4773	Santa Catarina	0.69484	Middle SDI
4774	Sergipe	0.59059	Low-middle SDI
4775	São Paulo	0.711183	Middle SDI
4776	Tocantins	0.601403	Low-middle SDI
4841	Andhra Pradesh	0.552473
4842	Arunachal Pradesh	0.585181
4843	Assam	0.573443
4844	Bihar	0.458051
4846	Chhattisgarh	0.54036
4849	Delhi	0.72865
4850	Goa	0.724321
4851	Gujarat	0.622975
4852	Haryana	0.629603
4853	Himachal Pradesh	0.643033
4854	Jammu & Kashmir and Ladakh	0.609584
4855	Jharkhand	0.52423
4856	Karnataka	0.585911
4857	Kerala	0.666417
4859	Madhya Pradesh	0.531116
4860	Maharashtra	0.639495
4861	Manipur	0.584558
4862	Meghalaya	0.560405
4863	Mizoram	0.628437
4864	Nagaland	0.637648
4865	Odisha	0.551365
4867	Punjab	0.632902
4868	Rajasthan	0.536746
4869	Sikkim	0.63519
4870	Tamil Nadu	0.629914
4871	Telangana	0.567481
4872	Tripura	0.555782
4873	Uttar Pradesh	0.527579
4874	Uttarakhand	0.661804
4875	West Bengal	0.556792
4910	Oslo	0.947286	High SDI
4920	Rogaland	0.916765	High SDI
4923	Møre og Romsdal	0.908149	High SDI
4926	Nordland	0.898214	High SDI
4940	Sweden except Stockholm	0.875759	High SDI
4944	Stockholm	0.916765	High SDI
25318	Abia	0.629261	Middle SDI
25319	Adamawa	0.474622	Low-middle SDI
25320	Akwa Ibom	0.589407	Low-middle SDI
25321	Anambra	0.628627	Middle SDI
25322	Bauchi	0.29407	Low SDI
25323	Bayelsa	0.558803	Low-middle SDI
25324	Benue	0.498593	Low-middle SDI
25325	Borno	0.39859	Low SDI
25326	Cross River	0.562249	Low-middle SDI
25327	Delta	0.614789	Low-middle SDI
25328	Ebonyi	0.540875	Low-middle SDI
25329	Edo	0.627076	Middle SDI
25330	Ekiti	0.609689	Low-middle SDI
25331	Enugu	0.608729	Low-middle SDI
25332	FCT (Abuja)	0.621407	Middle SDI
25333	Gombe	0.379904	Low SDI
25334	Imo	0.629385	Middle SDI
25335	Jigawa	0.287217	Low SDI
25336	Kaduna	0.442437	Low SDI
25337	Kano	0.408256	Low SDI
25338	Katsina	0.297115	Low SDI
25339	Kebbi	0.284501	Low SDI
25340	Kogi	0.560609	Low-middle SDI
25341	Kwara	0.53654	Low-middle SDI
25342	Lagos	0.679573	Middle SDI
25343	Nasarawa	0.518505	Low-middle SDI
25344	Niger	0.425189	Low SDI
25345	Ogun	0.569648	Low-middle SDI
25346	Ondo	0.592384	Low-middle SDI
25347	Osun	0.627939	Middle SDI
25348	Oyo	0.584429	Low-middle SDI
25349	Plateau	0.530866	Low-middle SDI
25350	Rivers	0.638606	Middle SDI
25351	Sokoto	0.254081	Low SDI
25352	Taraba	0.43866	Low SDI
25353	Yobe	0.312003	Low SDI
25354	Zamfara	0.2678	Low SDI
35424	Hokkaidō	0.844009	High SDI
35425	Aomori	0.828694	High SDI
35426	Iwate	0.835653	High SDI
35427	Miyagi	0.860059	High SDI
35428	Akita	0.832381	High SDI
35429	Yamagata	0.838535	High SDI
35430	Fukushima	0.841218	High SDI
35431	Ibaraki	0.860523	High SDI
35432	Tochigi	0.861256	High SDI
35433	Gunma	0.86177	High SDI
35434	Saitama	0.856554	High SDI
35435	Chiba	0.861645	High SDI
35436	Tōkyō	0.929043	High SDI
35437	Kanagawa	0.882744	High SDI
35438	Niigata	0.845234	High SDI
35439	Toyama	0.865454	High SDI
35440	Ishikawa	0.860215	High SDI
35441	Fukui	0.85658	High SDI
35442	Yamanashi	0.858174	High SDI
35443	Nagano	0.858967	High SDI
35444	Gifu	0.853448	High SDI
35445	Shizuoka	0.865721	High SDI
35446	Aichi	0.883329	High SDI
35447	Mie	0.860795	High SDI
35448	Shiga	0.874378	High SDI
35449	Kyōto	0.876289	High SDI
35450	Ōsaka	0.876433	High SDI
35451	Hyōgo	0.868491	High SDI
35452	Nara	0.851417	High SDI
35453	Wakayama	0.84733	High SDI
35454	Tottori	0.836091	High SDI
35455	Shimane	0.838874	High SDI
35456	Okayama	0.86235	High SDI
35457	Hiroshima	0.87017	High SDI
35458	Yamaguchi	0.856636	High SDI
35459	Tokushima	0.857298	High SDI
35460	Kagawa	0.857948	High SDI
35461	Ehime	0.84378	High SDI
35462	Kōchi	0.83589	High SDI
35463	Fukuoka	0.858415	High SDI
35464	Saga	0.835873	High SDI
35465	Nagasaki	0.829106	High SDI
35466	Kumamoto	0.834728	High SDI
35467	Ōita	0.848716	High SDI
35468	Miyazaki	0.826769	High SDI
35469	Kagoshima	0.832472	High SDI
35470	Okinawa	0.82164	High SDI
35494	Piemonte	0.806813	High-middle SDI
35495	Valle d'Aosta	0.812706	High-middle SDI
35496	Liguria	0.821521	High-middle SDI
35497	Lombardia	0.829091	High-middle SDI
35498	Provincia autonoma di Bolzano	0.838907	High-middle SDI
35499	Provincia autonoma di Trento	0.829532	High-middle SDI
35500	Veneto	0.808197	High-middle SDI
35501	Friuli-Venezia Giulia	0.819858	High-middle SDI
35502	Emilia-Romagna	0.829695	High-middle SDI
35503	Toscana	0.811485	High-middle SDI
35504	Umbria	0.799092	High-middle SDI
35505	Marche	0.803749	High-middle SDI
35506	Lazio	0.827196	High-middle SDI
35507	Abruzzo	0.816497	High-middle SDI
35508	Molise	0.787791	High-middle SDI
35509	Campania	0.766832	High-middle SDI
35510	Puglia	0.763947	High-middle SDI
35511	Basilicata	0.783798	High-middle SDI
35512	Calabria	0.775305	High-middle SDI
35513	Sicilia	0.762559	High-middle SDI
35514	Sardegna	0.772644	High-middle SDI
35617	Baringo	0.514622	Low-middle SDI
35618	Bomet	0.530036	Low-middle SDI
35619	Bungoma	0.488275	Low-middle SDI
35620	Busia	0.47817	Low-middle SDI
35621	Elgeyo-Marakwet	0.525285	Low-middle SDI
35622	Embu	0.548378	Low-middle SDI
35623	Garissa	0.32165	Low-middle SDI
35624	Homa Bay	0.507695	Low-middle SDI
35625	Isiolo	0.435134	Low-middle SDI
35626	Kajiado	0.501635	Low-middle SDI
35627	Kakamega	0.508519	Low-middle SDI
35628	Kericho	0.520412	Low-middle SDI
35629	Kiambu	0.593046	Low-middle SDI
35630	Kilifi	0.486687	Low-middle SDI
35631	Kirinyaga	0.546741	Low-middle SDI
35632	Kisii	0.549399	Low-middle SDI
35633	Kisumu	0.548721	Low-middle SDI
35634	Kitui	0.474177	Low-middle SDI
35635	Kwale	0.479657	Low-middle SDI
35636	Laikipia	0.576687	Low-middle SDI
35637	Lamu	0.505575	Low-middle SDI
35638	Machakos	0.550158	Low-middle SDI
35639	Makueni	0.514231	Low-middle SDI
35640	Mandera	0.239927	Low-middle SDI
35641	Marsabit	0.399977	Low-middle SDI
35642	Meru	0.509152	Low-middle SDI
35643	Migori	0.482207	Low-middle SDI
35644	Mombasa	0.598167	Low-middle SDI
35645	Murang'a	0.552922	Low-middle SDI
35646	Nairobi	0.684189	Low-middle SDI
35647	Nakuru	0.572109	Low-middle SDI
35648	Nandi	0.51604	Low-middle SDI
35649	Narok	0.458227	Low-middle SDI
35650	Nyamira	0.593029	Low-middle SDI
35651	Nyandarua	0.57754	Low-middle SDI
35652	Nyeri	0.579363	Low-middle SDI
35653	Samburu	0.371476	Low-middle SDI
35654	Siaya	0.484422	Low-middle SDI
35655	Taita Taveta	0.542579	Low-middle SDI
35656	Tana River	0.389359	Low-middle SDI
35657	Tharaka Nithi	0.528625	Low-middle SDI
35658	Trans Nzoia	0.549785	Low-middle SDI
35659	Turkana	0.368386	Low-middle SDI
35660	Uasin Gishu	0.567923	Low-middle SDI
35661	Vihiga	0.527055	Low-middle SDI
35662	Wajir	0.258714	Low-middle SDI
35663	West Pokot	0.44769	Low-middle SDI
43872	Andhra Pradesh, Urban	0.647551	Middle SDI
43873	Arunachal Pradesh, Urban	0.684194	Middle SDI
43874	Assam, Urban	0.675446	Middle SDI
43875	Bihar, Urban	0.591184	Low-middle SDI
43877	Chhattisgarh, Urban	0.679763	Middle SDI
43880	Delhi, Urban	0.730151	High-middle SDI
43881	Goa, Urban	0.741223	High-middle SDI
43882	Gujarat, Urban	0.703283	Middle SDI
43883	Haryana, Urban	0.703933	Middle SDI
43884	Himachal Pradesh, Urban	0.748162	High-middle SDI
43885	Jammu & Kashmir and Ladakh, Urban	0.684344	Middle SDI
43886	Jharkhand, Urban	0.670459	Middle SDI
43887	Karnataka, Urban	0.658832	Middle SDI
43888	Kerala, Urban	0.672699	Middle SDI
43890	Madhya Pradesh, Urban	0.67533	Middle SDI
43891	Maharashtra, Urban	0.705232	Middle SDI
43892	Manipur, Urban	0.632756	Middle SDI
43893	Meghalaya, Urban	0.685726	Middle SDI
43894	Mizoram, Urban	0.670529	Middle SDI
43895	Nagaland, Urban	0.691617	Middle SDI
43896	Odisha, Urban	0.657514	Middle SDI
43898	Punjab, Urban	0.698431	Middle SDI
43899	Rajasthan, Urban	0.671758	Middle SDI
43900	Sikkim, Urban	0.69574	Middle SDI
43901	Tamil Nadu, Urban	0.676174	Middle SDI
43902	Telangana, Urban	0.667242	Middle SDI
43903	Tripura, Urban	0.633348	Middle SDI
43904	Uttar Pradesh, Urban	0.632111	Middle SDI
43905	Uttarakhand, Urban	0.746777	High-middle SDI
43906	West Bengal, Urban	0.649394	Middle SDI
43908	Andhra Pradesh, Rural	0.49592	Low-middle SDI
43909	Arunachal Pradesh, Rural	0.549469	Low-middle SDI
43910	Assam, Rural	0.55164	Low-middle SDI
43911	Bihar, Rural	0.434278	Low SDI
43913	Chhattisgarh, Rural	0.486779	Low-middle SDI
43916	Delhi, Rural	0.655468	Middle SDI
43917	Goa, Rural	0.687517	Middle SDI
43918	Gujarat, Rural	0.549297	Low-middle SDI
43919	Haryana, Rural	0.579178	Low-middle SDI
43920	Himachal Pradesh, Rural	0.629512	Middle SDI
43921	Jammu & Kashmir and Ladakh, Rural	0.572664	Low-middle SDI
43922	Jharkhand, Rural	0.463972	Low SDI
43923	Karnataka, Rural	0.526849	Low-middle SDI
43924	Kerala, Rural	0.659487	Middle SDI
43926	Madhya Pradesh, Rural	0.464482	Low SDI
43927	Maharashtra, Rural	0.574896	Low-middle SDI
43928	Manipur, Rural	0.560841	Low-middle SDI
43929	Meghalaya, Rural	0.519626	Low-middle SDI
43930	Mizoram, Rural	0.574565	Low-middle SDI
43931	Nagaland, Rural	0.600219	Low-middle SDI
43932	Odisha, Rural	0.520671	Low-middle SDI
43934	Punjab, Rural	0.585513	Low-middle SDI
43935	Rajasthan, Rural	0.478195	Low-middle SDI
43936	Sikkim, Rural	0.593977	Low-middle SDI
43937	Tamil Nadu, Rural	0.580536	Low-middle SDI
43938	Telangana, Rural	0.483177	Low-middle SDI
43939	Tripura, Rural	0.515999	Low-middle SDI
43940	Uttar Pradesh, Rural	0.490025	Low-middle SDI
43941	Uttarakhand, Rural	0.614642	Low-middle SDI
43942	West Bengal, Rural	0.502429	Low-middle SDI
44533	China (without Hong Kong and Macao)	0.717407
44538	Other Union Territories	0.676063
44539	Other Union Territories, Rural	0.601933	Low-middle SDI
44540	Other Union Territories, Urban	0.708205	Middle SDI
44643	Darlington	0.835428	High SDI
44644	Northumberland	0.822334	High SDI
44645	Stockton-on-Tees	0.829518	High SDI
44646	Newcastle upon Tyne	0.871588	High SDI
44647	North Tyneside	0.835248	High SDI
44648	Redcar and Cleveland	0.79636	High SDI
44649	County Durham	0.810755	High SDI
44650	Gateshead	0.82858	High SDI
44651	Middlesbrough	0.798977	High SDI
44652	South Tyneside	0.79949	High SDI
44653	Sunderland	0.817933	High SDI
44654	Hartlepool	0.797297	High SDI
44655	Cheshire East	0.884279	High SDI
44656	Stockport	0.861015	High SDI
44657	Trafford	0.896679	High SDI
44658	Cheshire West and Chester	0.870242	High SDI
44659	Sefton	0.825438	High SDI
44660	Lancashire	0.839626	High SDI
44661	Cumbria	0.842326	High SDI
44662	Bolton	0.812596	High SDI
44663	Wirral	0.818112	High SDI
44664	Bury	0.828817	High SDI
44665	St Helens	0.810914	High SDI
44666	Warrington	0.878129	High SDI
44667	Oldham	0.796705	High SDI
44668	Rochdale	0.800322	High SDI
44669	Wigan	0.805483	High SDI
44670	Halton	0.835688	High SDI
44671	Liverpool	0.847483	High SDI
44672	Tameside	0.798558	High SDI
44673	Salford	0.837393	High SDI
44674	Blackburn with Darwen	0.810134	High SDI
44675	Knowsley	0.811985	High SDI
44676	Blackpool	0.788905	High SDI
44677	Manchester	0.880573	High SDI
44678	North Yorkshire	0.855521	High SDI
44679	East Riding of Yorkshire	0.835194	High SDI
44680	York	0.88811	High SDI
44681	North East Lincolnshire	0.803564	High SDI
44682	Calderdale	0.836996	High SDI
44683	North Lincolnshire	0.824583	High SDI
44684	Bradford	0.814924	High SDI
44685	Kirklees	0.823525	High SDI
44686	Leeds	0.86788	High SDI
44687	Sheffield	0.854247	High SDI
44688	Wakefield	0.804507	High SDI
44689	Rotherham	0.803331	High SDI
44690	Doncaster	0.793628	High SDI
44691	Kingston upon Hull, City of	0.797611	High SDI
44692	Barnsley	0.788112	High SDI
44693	Northamptonshire	0.839033	High SDI
44694	Leicestershire	0.851101	High SDI
44695	Lincolnshire	0.820523	High SDI
44696	Rutland	0.852196	High SDI
44697	Derby	0.844077	High SDI
44698	Derbyshire	0.823175	High SDI
44699	Nottinghamshire	0.822433	High SDI
44700	Nottingham	0.858455	High SDI
44701	Leicester	0.828051	High SDI
44702	Warwickshire	0.865694	High SDI
44703	Herefordshire, County of	0.846195	High SDI
44704	Solihull	0.871567	High SDI
44705	Shropshire	0.84238	High SDI
44706	Worcestershire	0.842681	High SDI
44707	Staffordshire	0.828182	High SDI
44708	Dudley	0.802586	High SDI
44709	Coventry	0.847336	High SDI
44710	Telford and Wrekin	0.826094	High SDI
44711	Stoke-on-Trent	0.796442	High SDI
44712	Walsall	0.790655	High SDI
44713	Wolverhampton	0.810888	High SDI
44714	Birmingham	0.836949	High SDI
44715	Sandwell	0.793669	High SDI
44716	Bedford	0.856962	High SDI
44717	Central Bedfordshire	0.851319	High SDI
44718	Suffolk	0.840389	High SDI
44719	Hertfordshire	0.886963	High SDI
44720	Essex	0.844953	High SDI
44721	Cambridgeshire	0.88763	High SDI
44722	Thurrock	0.81863	High SDI
44723	Norfolk	0.836989	High SDI
44724	Southend-on-Sea	0.825019	High SDI
44725	Peterborough	0.837008	High SDI
44726	Luton	0.838003	High SDI
44727	Richmond upon Thames	0.932022	High SDI
44728	Kensington and Chelsea	0.946366	High SDI
44729	Barnet	0.885111	High SDI
44730	Westminster	0.93701	High SDI
44731	Bromley	0.869194	High SDI
44732	Bexley	0.844098	High SDI
44733	Redbridge	0.849278	High SDI
44734	Merton	0.887252	High SDI
44735	Brent	0.858684	High SDI
44736	Hillingdon	0.892536	High SDI
44737	Havering	0.834177	High SDI
44738	Kingston upon Thames	0.908394	High SDI
44739	Sutton	0.85753	High SDI
44740	Harrow	0.858245	High SDI
44741	Enfield	0.845517	High SDI
44742	Croydon	0.85144	High SDI
44743	Hammersmith and Fulham	0.934892	High SDI
44744	Ealing	0.882007	High SDI
44745	Greenwich	0.845444	High SDI
44746	Wandsworth	0.924121	High SDI
44747	Waltham Forest	0.840039	High SDI
44748	Camden	0.936076	High SDI
44749	Lambeth	0.916016	High SDI
44750	Lewisham	0.856729	High SDI
44751	Hounslow	0.896361	High SDI
44752	Southwark	0.919165	High SDI
44753	Newham	0.840478	High SDI
44754	Barking and Dagenham	0.806426	High SDI
44755	Haringey	0.871466	High SDI
44756	Hackney	0.891329	High SDI
44757	Islington	0.924303	High SDI
44758	Tower Hamlets	0.903701	High SDI
44759	Wokingham	0.910822	High SDI
44760	Buckinghamshire	0.888192	High SDI
44761	Surrey	0.904484	High SDI
44762	Windsor and Maidenhead	0.915543	High SDI
44763	West Berkshire	0.897125	High SDI
44764	Hampshire	0.871999	High SDI
44765	Bracknell Forest	0.890716	High SDI
44766	West Sussex	0.863886	High SDI
44767	Oxfordshire	0.899135	High SDI
44768	Reading	0.905272	High SDI
44769	Kent	0.844501	High SDI
44770	Brighton and Hove	0.897901	High SDI
44771	Medway	0.819462	High SDI
44772	East Sussex	0.838987	High SDI
44773	Portsmouth	0.864778	High SDI
44774	Isle of Wight	0.826024	High SDI
44775	Milton Keynes	0.886756	High SDI
44776	Southampton	0.860211	High SDI
44777	Slough	0.877374	High SDI
44778	South Gloucestershire	0.884119	High SDI
44779	Dorset	0.851417	High SDI
44780	Wiltshire	0.859021	High SDI
44781	North Somerset	0.858649	High SDI
44782	Devon	0.854622	High SDI
44783	Poole	0.862991	High SDI
44784	Bath and North East Somerset	0.895076	High SDI
44785	Gloucestershire	0.870918	High SDI
44786	Somerset	0.842821	High SDI
44787	Swindon	0.866702	High SDI
44788	Torbay	0.81246	High SDI
44789	Bristol, City of	0.896566	High SDI
44790	Bournemouth	0.87015	High SDI
44791	Cornwall	0.839219	High SDI
44792	Plymouth	0.842177	High SDI
44793	Central	0.577789
44794	Coast	0.518014
44795	Eastern	0.508218
44796	Nairobi	0.684189
44797	North Eastern	0.264361
44798	Nyanza	0.525078
44799	Rift Valley	0.514256
44800	Western	0.504498
44850	New Zealand Maori population	0.770792	High SDI
44851	New Zealand non-Maori population	0.870812	High SDI
44852	Tigray	0.384003	Low SDI
44853	Afar	0.286503	Low SDI
44854	Amhara	0.322156	Low SDI
44855	Oromia	0.337961	Low SDI
44856	Somali	0.270148	Low SDI
44857	Benishangul-Gumuz	0.323655	Low SDI
44858	Southern Nations, Nationalities, and Peoples	0.357248	Low SDI
44859	Harari	0.53974	Low SDI
44860	Gambella	0.460576	Low SDI
44861	Addis Ababa	0.695288	Low SDI
44862	Dire Dawa	0.542618	Low SDI
44864	Alborz	0.748209	Middle SDI
44865	Ardebil	0.658778	Middle SDI
44866	East Azarbayejan	0.667934	Middle SDI
44867	West Azarbayejan	0.626919	Middle SDI
44868	Bushehr	0.708677	Middle SDI
44869	Chahar Mahaal and Bakhtiari	0.678339	Middle SDI
44870	Fars	0.715109	Middle SDI
44871	Gilan	0.712362	Middle SDI
44872	Golestan	0.656422	Middle SDI
44873	Hamadan	0.666969	Middle SDI
44874	Hormozgan	0.670775	Middle SDI
44875	Ilam	0.705185	Middle SDI
44876	Isfahan	0.709894	Middle SDI
44877	Kerman	0.668784	Middle SDI
44878	Kermanshah	0.674511	Middle SDI
44879	North Khorasan	0.651483	Middle SDI
44880	Khorasan-e-Razavi	0.67054	Middle SDI
44881	South Khorasan	0.653365	Middle SDI
44882	Khuzestan	0.669817	Middle SDI
44883	Kohgiluyeh and Boyer-Ahmad	0.694488	Middle SDI
44884	Kurdistan	0.642334	Middle SDI
44885	Lorestan	0.669421	Middle SDI
44886	Markazi	0.682789	Middle SDI
44887	Mazandaran	0.729936	Middle SDI
44888	Qazvin	0.687516	Middle SDI
44889	Qom	0.694134	Middle SDI
44890	Semnan	0.724002	Middle SDI
44891	Sistan and Baluchistan	0.549869	Middle SDI
44892	Tehran	0.776103	Middle SDI
44893	Yazd	0.713638	Middle SDI
44894	Zanjan	0.661464	Middle SDI
44903	Belgorod oblast	0.803695	High-middle SDI
44904	Bryansk oblast	0.792329	High-middle SDI
44905	Vladimir oblast	0.788798	High-middle SDI
44906	Voronezh oblast	0.810407	High-middle SDI
44907	Ivanovo oblast	0.789632	High-middle SDI
44908	Kaluga oblast	0.800528	High-middle SDI
44909	Kostroma oblast	0.787756	High-middle SDI
44910	Kursk oblast	0.79365	High-middle SDI
44911	Lipetzk oblast	0.802916	High-middle SDI
44912	Moscow oblast	0.828121	High-middle SDI
44913	Oryol oblast	0.794513	High-middle SDI
44914	Ryazan oblast	0.793693	High-middle SDI
44915	Smolensk oblast	0.80095	High-middle SDI
44916	Tambov oblast	0.790983	High-middle SDI
44917	Tver oblast	0.799102	High-middle SDI
44918	Tula oblast	0.797661	High-middle SDI
44919	Yaroslavl oblast	0.805364	High-middle SDI
44920	Moscow City	0.887773	High-middle SDI
44921	Republic of Karelia	0.812389	High-middle SDI
44922	Komi Republic	0.79008	High-middle SDI
44923	Nenets autonomous district	0.800997	High-middle SDI
44924	Arkhangelsk oblast without Nenets autonomous district	0.812018	High-middle SDI
44925	Vologda oblast	0.786532	High-middle SDI
44926	Kaliningrad oblast	0.803694	High-middle SDI
44927	Leningrad oblast	0.814446	High-middle SDI
44928	Murmansk oblast	0.829529	High-middle SDI
44929	Novgorod oblast	0.779643	High-middle SDI
44930	Pskov oblast	0.787747	High-middle SDI
44931	Saint Petersburg	0.859436	High-middle SDI
44932	Republic of Adygeya	0.783355	High-middle SDI
44933	Republic of Kalmykia	0.754503	High-middle SDI
44934	Republic of Crimea	0.713851	High-middle SDI
44935	Krasnodar kray	0.799215	High-middle SDI
44936	Astrakhan oblast	0.777755	High-middle SDI
44937	Volgograd oblast	0.792091	High-middle SDI
44938	Rostov oblast	0.80456	High-middle SDI
44939	Sevastopol	0.778563	High-middle SDI
44940	Republic of Dagestan	0.7549	High-middle SDI
44941	Republic of Ingushetia	0.723181	High-middle SDI
44942	Kabardino-Balkar Republic	0.773368	High-middle SDI
44943	Karachay-Cherkess Republic	0.756824	High-middle SDI
44944	Republic of North Ossetia-Alania	0.792452	High-middle SDI
44945	Chechen Republic	0.697	High-middle SDI
44946	Stavropol kray	0.785308	High-middle SDI
44947	Republic of Bashkortostan	0.807049	High-middle SDI
44948	Republic of Mari El	0.777485	High-middle SDI
44949	Republic of Mordovia	0.779344	High-middle SDI
44950	Republic of Tatarstan	0.815625	High-middle SDI
44951	Udmurt Republic	0.786844	High-middle SDI
44952	Chuvash Republic	0.779169	High-middle SDI
44953	Perm kray	0.796955	High-middle SDI
44954	Kirov oblast	0.785897	High-middle SDI
44955	Nizhny Novgorod oblast	0.810579	High-middle SDI
44956	Orenburg oblast	0.783138	High-middle SDI
44957	Penza oblast	0.790347	High-middle SDI
44958	Samara oblast	0.814001	High-middle SDI
44959	Saratov oblast	0.78598	High-middle SDI
44960	Ulyanovsk oblast	0.782642	High-middle SDI
44961	Kurgan oblast	0.765526	High-middle SDI
44962	Sverdlovsk oblast	0.816065	High-middle SDI
44963	Khanty-Mansi autonomous area	0.826709	High-middle SDI
44964	Yamalo-Nenets autonomous area	0.8377	High-middle SDI
44965	Tyumen oblast without autonomous areas	0.813018	High-middle SDI
44966	Chelyabinsk oblast	0.793023	High-middle SDI
44967	Republic of Altai	0.749803	High-middle SDI
44968	Republic of Buryatia	0.778616	High-middle SDI
44969	Republic of Tuva	0.692513	High-middle SDI
44970	Republic of Khakassia	0.777319	High-middle SDI
44971	Altai kray	0.7771	High-middle SDI
44972	Zabaikalsk kray	0.740925	High-middle SDI
44973	Krasnoyarsk kray	0.796853	High-middle SDI
44974	Irkutsk oblast	0.773517	High-middle SDI
44975	Kemerovo oblast	0.782798	High-middle SDI
44976	Novosibirsk oblast	0.796529	High-middle SDI
44977	Omsk oblast	0.791261	High-middle SDI
44978	Tomsk oblast	0.802326	High-middle SDI
44979	Republic of Sakha (Yakutia)	0.814649	High-middle SDI
44980	Kamchatka kray	0.798114	High-middle SDI
44981	Primorsky kray	0.80266	High-middle SDI
44982	Khabarovsk kray	0.818047	High-middle SDI
44983	Amur oblast	0.793882	High-middle SDI
44984	Magadan oblast	0.830546	High-middle SDI
44985	Sakhalin oblast	0.822655	High-middle SDI
44986	Jewish autonomous oblast	0.765463	High-middle SDI
44987	Chukotka Autonomous Area	0.80077	High-middle SDI
50559	Ukraine (without Crimea & Sevastopol)	0.761743	High-middle SDI
53432	Trøndelag	0.916774	High SDI
53533	Mountain Province	0.519219	Middle SDI
53534	Ifugao	0.597326	Middle SDI
53535	Benguet	0.716293	Middle SDI
53536	Abra	0.654174	Middle SDI
53537	Apayao	0.607701	Middle SDI
53538	Kalinga	0.575239	Middle SDI
53539	La Union	0.661006	Middle SDI
53540	Ilocos Norte	0.687657	Middle SDI
53541	Ilocos Sur	0.671837	Middle SDI
53542	Pangasinan	0.666136	Middle SDI
53543	Nueva Vizcaya	0.61661	Middle SDI
53544	Cagayan	0.634333	Middle SDI
53545	Isabela	0.636784	Middle SDI
53546	Quirino	0.575885	Middle SDI
53547	Batanes	0.682566	Middle SDI
53548	Bataan	0.660374	Middle SDI
53549	Zambales	0.654254	Middle SDI
53550	Tarlac	0.65076	Middle SDI
53551	Pampanga	0.697271	Middle SDI
53552	Bulacan	0.708003	Middle SDI
53553	Nueva Ecija	0.650592	Middle SDI
53554	Aurora	0.614063	Middle SDI
53555	Rizal	0.710524	Middle SDI
53556	Cavite	0.729179	Middle SDI
53557	Laguna	0.70162	Middle SDI
53558	Batangas	0.686055	Middle SDI
53559	Quezon	0.630169	Middle SDI
53560	Occidental Mindoro	0.460289	Middle SDI
53561	Oriental Mindoro	0.605552	Middle SDI
53562	Romblon	0.527573	Middle SDI
53563	Palawan	0.527211	Middle SDI
53564	Marinduque	0.54965	Middle SDI
53565	Catanduanes	0.609423	Middle SDI
53566	Camarines Norte	0.594459	Middle SDI
53567	Sorsogon	0.600776	Middle SDI
53568	Albay	0.640151	Middle SDI
53569	Masbate	0.45806	Middle SDI
53570	Camarines Sur	0.633744	Middle SDI
53571	Capiz	0.5714	Middle SDI
53572	Aklan	0.640421	Middle SDI
53573	Antique	0.569823	Middle SDI
53574	Negros Occidental	0.604235	Middle SDI
53575	Iloilo	0.673508	Middle SDI
53576	Guimaras	0.60986	Middle SDI
53577	Negros Oriental	0.578181	Middle SDI
53578	Cebu	0.658155	Middle SDI
53579	Bohol	0.604934	Middle SDI
53580	Siquijor	0.600945	Middle SDI
53581	Southern Leyte	0.601491	Middle SDI
53582	Eastern Samar	0.4998	Middle SDI
53583	Northern Samar	0.523968	Middle SDI
53584	Samar (Western Samar)	0.527591	Middle SDI
53585	Leyte	0.611702	Middle SDI
53586	Biliran	0.643028	Middle SDI
53587	Zamboanga Sibugay	0.549421	Middle SDI
53588	Zamboanga Del Norte	0.538032	Middle SDI
53589	Zamboanga Del Sur	0.630995	Middle SDI
53590	Misamis Occidental	0.588185	Middle SDI
53591	Bukidnon	0.551059	Middle SDI
53592	Lanao Del Norte	0.587617	Middle SDI
53593	Misamis Oriental	0.662873	Middle SDI
53594	Camiguin	0.63209	Middle SDI
53595	Davao Oriental	0.547237	Middle SDI
53596	Davao de Oro	0.533099	Middle SDI
53597	Davao Del Sur	0.659918	Middle SDI
53598	Davao Occidental	0.578315	Middle SDI
53599	Davao Del Norte	0.636971	Middle SDI
53600	South Cotabato	0.632537	Middle SDI
53601	Sultan Kudarat	0.519757	Middle SDI
53602	Cotabato (North Cotabato)	0.552112	Middle SDI
53603	Sarangani	0.582419	Middle SDI
53604	Agusan Del Norte	0.615708	Middle SDI
53605	Agusan Del Sur	0.541666	Middle SDI
53606	Surigao Del Sur	0.587487	Middle SDI
53607	Surigao Del Norte	0.627546	Middle SDI
53608	Dinagat Islands	0.622041	Middle SDI
53609	Tawi-Tawi	0.535621	Middle SDI
53610	Basilan	0.546109	Middle SDI
53611	Sulu	0.483999	Middle SDI
53612	Maguindanao	0.510702	Middle SDI
53613	Lanao Del Sur	0.53291	Middle SDI
53614	National Capital Region	0.751536	Middle SDI
53615	Azad Jammu & Kashmir	0.541343	Low-middle SDI
53616	Balochistan	0.41711	Low SDI
53617	Gilgit-Baltistan	0.399312	Low SDI
53618	Islamabad Capital Territory	0.695559	Middle SDI
53619	Khyber Pakhtunkhwa	0.451366	Low SDI
53620	Punjab	0.520053	Low-middle SDI
53621	Sindh	0.513737	Low-middle SDI
53660	Dolnośląskie	0.817784	High SDI
53661	Kujawsko-Pomorskie	0.790185	High SDI
53662	Łódzkie	0.805694	High SDI
53663	Lubelskie	0.789674	High SDI
53664	Lubuskie	0.791264	High SDI
53665	Małopolskie	0.812434	High SDI
53666	Mazowieckie	0.849859	High SDI
53667	Opolskie	0.794191	High SDI
53668	Podkarpackie	0.792282	High SDI
53669	Podlaskie	0.786167	High SDI
53670	Pomorskie	0.804282	High SDI
53671	Śląskie	0.819073	High SDI
53672	Świętokrzyskie	0.796464	High SDI
53673	Warmińsko-Mazurskie	0.77745	High SDI
53674	Wielkopolskie	0.813257	High SDI
53675	Zachodniopomorskie	0.792789	High SDI
60132	Vestland	0.917642	High SDI
60133	Agder	0.907093	High SDI
60134	Vestfold og Telemark	0.907352	High SDI
60135	Innlandet	0.899977	High SDI
60136	Viken	0.914602	High SDI
60137	Troms og Finnmark	0.904454	High SDI
