# Supplementary material for: Analyzing and forecasting global cervical cancer burden based on WHO’s elimination strategy: insights and projections from a 1990–2021 global burden of disease (GBD) study covering 204 countries and territories
Source: J Adv Res. 2025 Sep 25;84:895–907. doi: 10.1016/j.jare.2025.09.038 (PMC13227222; doi:10.1016/j.jare.2025.09.038)
Supplement: Supplementary Data 6 [file mmc6.zip › SII_table_DALYs.csv]

year	lower	SII	upper
1990	-305.015885529631	-225.866679764304	-146.717473998977
1991	-309.128011608749	-228.224884948578	-147.321758288408
1992	-309.534570146648	-227.477087807319	-145.419605467991
1993	-308.709859322851	-227.262771412945	-145.815683503039
1994	-313.658729592953	-233.018655392776	-152.378581192599
1995	-315.310459652658	-235.900327347544	-156.49019504243
1996	-319.589902694025	-239.534325435936	-159.478748177847
1997	-318.494372038592	-238.047828094545	-157.601284150497
1998	-327.767329217837	-247.895188282269	-168.023047346702
1999	-331.806820730531	-250.663142027699	-169.519463324867
2000	-337.145641619846	-257.591643581252	-178.037645542659
2001	-330.149660725225	-250.03861036489	-169.927560004555
2002	-325.942015796339	-246.591417630968	-167.240819465596
2003	-319.338438250754	-240.535178088902	-161.73191792705
2004	-319.909897851708	-242.262048565776	-164.614199279844
2005	-314.862933023134	-239.144634740009	-163.426336456885
2006	-312.724509777241	-237.988138759456	-163.25176774167
2007	-316.492041944771	-240.538537452647	-164.585032960522
2008	-312.819227966371	-237.134351793254	-161.449475620138
2009	-314.394874307237	-240.121460308505	-165.848046309773
2010	-319.179836408807	-244.968425922998	-170.757015437189
2011	-318.93008031675	-244.56452554393	-170.198970771111
2012	-318.224949020682	-245.006768747611	-171.788588474539
2013	-322.684989667668	-250.380730896533	-178.076472125397
2014	-330.714465101059	-258.112815679343	-185.511166257628
2015	-327.718841067838	-255.6441247686	-183.569408469363
2016	-326.258143619099	-253.052771794329	-179.847399969558
2017	-330.913479135011	-257.859521808061	-184.805564481111
2018	-328.223803099533	-256.625569154213	-185.027335208893
2019	-334.746223188342	-262.828835871836	-190.911448555331
2020	-342.756290512855	-268.393978780397	-194.031667047939
2021	-346.305216833816	-273.28593476957	-200.266652705323
