# Supplementary material for: Analyzing and forecasting global cervical cancer burden based on WHO’s elimination strategy: insights and projections from a 1990–2021 global burden of disease (GBD) study covering 204 countries and territories
Source: J Adv Res. 2025 Sep 25;84:895–907. doi: 10.1016/j.jare.2025.09.038 (PMC13227222; doi:10.1016/j.jare.2025.09.038)
Supplement: Supplementary Data 6 [file mmc6.zip › SII_table_Incidence.csv]

year	lower	SII	upper
1990	-4.4792642324349	-0.0941915427020239	4.29088114703085
1991	-4.68415053042966	-0.241056571095714	4.20203738823823
1992	-4.53612594148647	-0.103003306281608	4.33011932892325
1993	-4.6583929490541	-0.130111364256878	4.39817022054035
1994	-4.97969809654542	-0.397849261227572	4.18399957409027
1995	-5.03208152186664	-0.499032211479851	4.03401709890694
1996	-5.23121351670056	-0.573596356431185	4.08402080383819
1997	-5.15777964014126	-0.509115851519474	4.13954793710232
1998	-5.48786986013741	-0.95517400310903	3.57752185391935
1999	-5.66284040533446	-1.01197351488907	3.63889337555632
2000	-6.08731177044199	-1.54324208164419	3.00082760715361
2001	-5.66263945211033	-1.20310678950464	3.25642587310106
2002	-5.62181368869817	-1.16087020349894	3.30007328170029
2003	-5.60893398693135	-1.01502656293448	3.5788808610624
2004	-5.76433866744487	-1.14270862794477	3.47892141155533
2005	-5.61080069441991	-1.064178111046	3.48244447232791
2006	-5.67951387520567	-1.01927357944267	3.64096671632034
2007	-5.95087200822436	-1.22961489379566	3.49164222063305
2008	-5.84640501561649	-1.09525714386293	3.65589072789064
2009	-6.25418011904187	-1.49505761631662	3.26406488640863
2010	-7.0986763249722	-2.35355827433029	2.39155977631161
2011	-7.01119515627706	-2.26393809520729	2.48331896586248
2012	-7.14007135798283	-2.35087670385198	2.43831795027886
2013	-7.45127933819957	-2.7941266639766	1.86302601024638
2014	-7.89199578895298	-3.21692608841209	1.45814361212881
2015	-7.78600879531317	-3.06131881437912	1.66337116655492
2016	-7.86576360046021	-3.02213772295801	1.82148815454419
2017	-8.32326760958335	-3.49358799645708	1.33609161666919
2018	-8.48442504012874	-3.59018346095221	1.30405811822433
2019	-8.91020440417973	-3.97902787390123	0.952148656377278
2020	-9.76928679683884	-4.91485445761369	-0.0604221183885389
2021	-9.99958801381952	-5.25702652284364	-0.514465031867752
