# Supplementary material for: Analyzing and forecasting global cervical cancer burden based on WHO’s elimination strategy: insights and projections from a 1990–2021 global burden of disease (GBD) study covering 204 countries and territories
Source: J Adv Res. 2025 Sep 25;84:895–907. doi: 10.1016/j.jare.2025.09.038 (PMC13227222; doi:10.1016/j.jare.2025.09.038)
Supplement: Supplementary Data 7 [file mmc7.zip]

Archive with 6 entries (6 files):
- arima_Incidence_Age-standardized_Female_Global.tsv
- arima_Incidence_Age-standardized_Female_High SDI.tsv
- arima_Incidence_Age-standardized_Female_High-middle SDI.tsv
- arima_Incidence_Age-standardized_Female_Low SDI.tsv
- arima_Incidence_Age-standardized_Female_Low-middle SDI.tsv
- arima_Incidence_Age-standardized_Female_Middle SDI.tsv
