# Supplementary material for: Analyzing and forecasting global cervical cancer burden based on WHO’s elimination strategy: insights and projections from a 1990–2021 global burden of disease (GBD) study covering 204 countries and territories
Source: J Adv Res. 2025 Sep 25;84:895–907. doi: 10.1016/j.jare.2025.09.038 (PMC13227222; doi:10.1016/j.jare.2025.09.038)
Supplement: Supplementary Data 7 [file mmc7.zip › arima_Incidence_Age-standardized_Female_Global.tsv]

Year	Value	Type
1990	18.11144125817	Actual
1991	17.86403006695	Actual
1992	17.7691225847	Actual
1993	17.57939010623	Actual
1994	17.43687637993	Actual
1995	17.24935927761	Actual
1996	17.06824302011	Actual
1997	16.86972186044	Actual
1998	16.65369367402	Actual
1999	16.51567621304	Actual
2000	16.28194842843	Actual
2001	16.05469441643	Actual
2002	15.95868290607	Actual
2003	15.94745645133	Actual
2004	15.80865064475	Actual
2005	15.69241794505	Actual
2006	15.53355639072	Actual
2007	15.40142499485	Actual
2008	15.32569179938	Actual
2009	15.2678414778	Actual
2010	15.22047173208	Actual
2011	15.1950744613	Actual
2012	15.17234530017	Actual
2013	15.20305530939	Actual
2014	15.29369680602	Actual
2015	15.3774192002	Actual
2016	15.5094469467	Actual
2017	15.55475330031	Actual
2018	15.52792893719	Actual
2019	15.46320153703	Actual
2020	15.31704310927	Actual
2021	15.31537665458	Actual
2022	15.31371019989	Forecast
2023	15.3120437452	Forecast
2024	15.31037729051	Forecast
2025	15.30871083582	Forecast
2026	15.30704438113	Forecast
2027	15.30537792644	Forecast
2028	15.30371147175	Forecast
2029	15.30204501706	Forecast
2030	15.30037856237	Forecast
2031	15.29871210768	Forecast
2032	15.29704565299	Forecast
2033	15.2953791983001	Forecast
2034	15.2937127436101	Forecast
2035	15.2920462889201	Forecast
2036	15.2903798342301	Forecast
2037	15.2887133795401	Forecast
2038	15.2870469248501	Forecast
2039	15.2853804701601	Forecast
2040	15.2837140154701	Forecast
2041	15.2820475607801	Forecast
2042	15.2803811060901	Forecast
2043	15.2787146514001	Forecast
2044	15.2770481967101	Forecast
2045	15.2753817420201	Forecast
2046	15.2737152873301	Forecast
2047	15.2720488326401	Forecast
2048	15.2703823779501	Forecast
2049	15.2687159232601	Forecast
2050	15.2670494685701	Forecast
2051	15.2653830138801	Forecast
