# Supplementary material for: Analyzing and forecasting global cervical cancer burden based on WHO’s elimination strategy: insights and projections from a 1990–2021 global burden of disease (GBD) study covering 204 countries and territories
Source: J Adv Res. 2025 Sep 25;84:895–907. doi: 10.1016/j.jare.2025.09.038 (PMC13227222; doi:10.1016/j.jare.2025.09.038)
Supplement: Supplementary Data 7 [file mmc7.zip › arima_Incidence_Age-standardized_Female_High SDI.tsv]

Year	Value	Type
1990	16.43308215402	Actual
1991	16.16824328972	Actual
1992	15.85587305512	Actual
1993	15.46376298874	Actual
1994	15.16855055956	Actual
1995	14.91949449635	Actual
1996	14.70929562386	Actual
1997	14.35810136206	Actual
1998	13.90661419754	Actual
1999	13.49538771501	Actual
2000	13.15410932976	Actual
2001	12.77192030728	Actual
2002	12.38124485462	Actual
2003	12.16969710762	Actual
2004	11.93812638588	Actual
2005	11.69952646996	Actual
2006	11.62947121632	Actual
2007	11.61394206283	Actual
2008	11.52183504683	Actual
2009	11.50838674693	Actual
2010	11.39853005351	Actual
2011	11.46913762911	Actual
2012	11.39276444288	Actual
2013	11.35097623139	Actual
2014	11.2793373464	Actual
2015	11.24667116283	Actual
2016	11.22786038204	Actual
2017	11.03429672702	Actual
2018	10.88303326688	Actual
2019	10.77420226748	Actual
2020	10.43779990451	Actual
2021	10.30251717111	Actual
2022	10.1205413568792	Forecast
2023	9.93856554264838	Forecast
2024	9.75658972841757	Forecast
2025	9.57461391418676	Forecast
2026	9.39263809995595	Forecast
2027	9.21066228572514	Forecast
2028	9.02868647149433	Forecast
2029	8.84671065726352	Forecast
2030	8.66473484303271	Forecast
2031	8.4827590288019	Forecast
2032	8.30078321457109	Forecast
2033	8.11880740034028	Forecast
2034	7.93683158610947	Forecast
2035	7.75485577187866	Forecast
2036	7.57287995764785	Forecast
2037	7.39090414341704	Forecast
2038	7.20892832918623	Forecast
2039	7.02695251495541	Forecast
2040	6.8449767007246	Forecast
2041	6.66300088649379	Forecast
2042	6.48102507226298	Forecast
2043	6.29904925803217	Forecast
2044	6.11707344380136	Forecast
2045	5.93509762957055	Forecast
2046	5.75312181533974	Forecast
2047	5.57114600110893	Forecast
2048	5.38917018687812	Forecast
2049	5.20719437264731	Forecast
2050	5.0252185584165	Forecast
2051	4.84324274418569	Forecast
