# Supplementary material for: Analyzing and forecasting global cervical cancer burden based on WHO’s elimination strategy: insights and projections from a 1990–2021 global burden of disease (GBD) study covering 204 countries and territories
Source: J Adv Res. 2025 Sep 25;84:895–907. doi: 10.1016/j.jare.2025.09.038 (PMC13227222; doi:10.1016/j.jare.2025.09.038)
Supplement: Supplementary Data 7 [file mmc7.zip › arima_Incidence_Age-standardized_Female_High-middle SDI.tsv]

Year	Value	Type
1990	13.37099077382	Actual
1991	13.14288242765	Actual
1992	13.06272730784	Actual
1993	13.21618488042	Actual
1994	13.1619283321	Actual
1995	12.99571959381	Actual
1996	12.74264422655	Actual
1997	12.62258951745	Actual
1998	12.45595308228	Actual
1999	12.62059852052	Actual
2000	12.52126033151	Actual
2001	12.53345917096	Actual
2002	12.61674403721	Actual
2003	12.99347723867	Actual
2004	13.17663032379	Actual
2005	13.44787311489	Actual
2006	13.40349748566	Actual
2007	13.44794001913	Actual
2008	13.48048651701	Actual
2009	13.47836758242	Actual
2010	13.45848715307	Actual
2011	13.50676183164	Actual
2012	13.50001752463	Actual
2013	13.43948442026	Actual
2014	13.70287773974	Actual
2015	13.68177416528	Actual
2016	13.69462972287	Actual
2017	13.7229075082	Actual
2018	13.7389139308	Actual
2019	13.66017268508	Actual
2020	13.28536449898	Actual
2021	13.26528927883	Actual
2022	13.26528927883	Forecast
2023	13.26528927883	Forecast
2024	13.26528927883	Forecast
2025	13.26528927883	Forecast
2026	13.26528927883	Forecast
2027	13.26528927883	Forecast
2028	13.26528927883	Forecast
2029	13.26528927883	Forecast
2030	13.26528927883	Forecast
2031	13.26528927883	Forecast
2032	13.26528927883	Forecast
2033	13.26528927883	Forecast
2034	13.26528927883	Forecast
2035	13.26528927883	Forecast
2036	13.26528927883	Forecast
2037	13.26528927883	Forecast
2038	13.26528927883	Forecast
2039	13.26528927883	Forecast
2040	13.26528927883	Forecast
2041	13.26528927883	Forecast
2042	13.26528927883	Forecast
2043	13.26528927883	Forecast
2044	13.26528927883	Forecast
2045	13.26528927883	Forecast
2046	13.26528927883	Forecast
2047	13.26528927883	Forecast
2048	13.26528927883	Forecast
2049	13.26528927883	Forecast
2050	13.26528927883	Forecast
2051	13.26528927883	Forecast
