# Supplementary material for: Analyzing and forecasting global cervical cancer burden based on WHO’s elimination strategy: insights and projections from a 1990–2021 global burden of disease (GBD) study covering 204 countries and territories
Source: J Adv Res. 2025 Sep 25;84:895–907. doi: 10.1016/j.jare.2025.09.038 (PMC13227222; doi:10.1016/j.jare.2025.09.038)
Supplement: Supplementary Data 7 [file mmc7.zip › arima_Incidence_Age-standardized_Female_Low SDI.tsv]

Year	Value	Type
1990	34.33837603145	Actual
1991	34.29822873951	Actual
1992	34.18022467595	Actual
1993	34.04009882774	Actual
1994	34.01911249661	Actual
1995	33.91036705193	Actual
1996	33.72411966963	Actual
1997	33.22328599466	Actual
1998	32.76870144579	Actual
1999	32.05192071509	Actual
2000	31.35303036404	Actual
2001	30.52883834642	Actual
2002	29.8907459756	Actual
2003	29.38370045229	Actual
2004	28.75822175844	Actual
2005	28.1619816435	Actual
2006	27.69853883547	Actual
2007	27.18144428725	Actual
2008	26.80378765672	Actual
2009	26.49590952616	Actual
2010	26.30337532097	Actual
2011	26.11198128825	Actual
2012	26.21541473136	Actual
2013	26.13424575546	Actual
2014	26.24062375544	Actual
2015	26.12251091248	Actual
2016	26.01985965392	Actual
2017	25.95556863876	Actual
2018	25.72869173452	Actual
2019	25.56284410524	Actual
2020	25.51562616667	Actual
2021	25.47437752786	Actual
2022	25.4665005409772	Forecast
2023	25.4541164235567	Forecast
2024	25.452277292501	Forecast
2025	25.4471552820898	Forecast
2026	25.445713031555	Forecast
2027	25.4426280354147	Forecast
2028	25.4409201206902	Forecast
2029	25.4384770251032	Forecast
2030	25.4365718012949	Forecast
2031	25.4343522292556	Forecast
2032	25.4323478307697	Forecast
2033	25.4302117936958	Forecast
2034	25.428162936794	Forecast
2035	25.4260595016231	Forecast
2036	25.4239916211283	Forecast
2037	25.4219012226261	Forecast
2038	25.4198253728983	Forecast
2039	25.4177402551777	Forecast
2040	25.4156611007887	Forecast
2041	25.4135781364817	Forecast
2042	25.4114976185346	Forecast
2043	25.4094155353413	Forecast
2044	25.4073344561557	Forecast
2045	25.4052527341075	Forecast
2046	25.4031714242012	Forecast
2047	25.4010898503048	Forecast
2048	25.3990084456094	Forecast
2049	25.3969269325153	Forecast
2050	25.3948454888889	Forecast
2051	25.3927640007539	Forecast
