# Supplementary material for: Analyzing and forecasting global cervical cancer burden based on WHO’s elimination strategy: insights and projections from a 1990–2021 global burden of disease (GBD) study covering 204 countries and territories
Source: J Adv Res. 2025 Sep 25;84:895–907. doi: 10.1016/j.jare.2025.09.038 (PMC13227222; doi:10.1016/j.jare.2025.09.038)
Supplement: Supplementary Data 7 [file mmc7.zip › arima_Incidence_Age-standardized_Female_Low-middle SDI.tsv]

Year	Value	Type
1990	22.47603080877	Actual
1991	22.20016805785	Actual
1992	22.19185080745	Actual
1993	21.77745524845	Actual
1994	21.52161195934	Actual
1995	21.30496095172	Actual
1996	21.05250466663	Actual
1997	20.83389255541	Actual
1998	20.62749031162	Actual
1999	20.30565969767	Actual
2000	19.8823314307	Actual
2001	19.59098290912	Actual
2002	19.41381091472	Actual
2003	19.02171709172	Actual
2004	18.52169940521	Actual
2005	18.26951138454	Actual
2006	18.08201165234	Actual
2007	17.89504781984	Actual
2008	17.81105067444	Actual
2009	17.67088300822	Actual
2010	17.66347810411	Actual
2011	17.59340802065	Actual
2012	17.64832895686	Actual
2013	17.82191213728	Actual
2014	17.83098233204	Actual
2015	18.14603806499	Actual
2016	18.39414090477	Actual
2017	18.47183301672	Actual
2018	18.30397719261	Actual
2019	18.03310150174	Actual
2020	17.88771590616	Actual
2021	17.7875566053	Actual
2022	17.6636249175489	Forecast
2023	17.5396932297978	Forecast
2024	17.4157615420467	Forecast
2025	17.2918298542956	Forecast
2026	17.1678981665445	Forecast
2027	17.0439664787934	Forecast
2028	16.9200347910423	Forecast
2029	16.7961031032912	Forecast
2030	16.6721714155401	Forecast
2031	16.548239727789	Forecast
2032	16.4243080400379	Forecast
2033	16.3003763522868	Forecast
2034	16.1764446645357	Forecast
2035	16.0525129767846	Forecast
2036	15.9285812890335	Forecast
2037	15.8046496012823	Forecast
2038	15.6807179135312	Forecast
2039	15.5567862257801	Forecast
2040	15.432854538029	Forecast
2041	15.3089228502779	Forecast
2042	15.1849911625268	Forecast
2043	15.0610594747757	Forecast
2044	14.9371277870246	Forecast
2045	14.8131960992735	Forecast
2046	14.6892644115224	Forecast
2047	14.5653327237713	Forecast
2048	14.4414010360202	Forecast
2049	14.3174693482691	Forecast
2050	14.193537660518	Forecast
2051	14.0696059727669	Forecast
