# Supplementary material for: Analyzing and forecasting global cervical cancer burden based on WHO’s elimination strategy: insights and projections from a 1990–2021 global burden of disease (GBD) study covering 204 countries and territories
Source: J Adv Res. 2025 Sep 25;84:895–907. doi: 10.1016/j.jare.2025.09.038 (PMC13227222; doi:10.1016/j.jare.2025.09.038)
Supplement: Supplementary Data 7 [file mmc7.zip › arima_Incidence_Age-standardized_Female_Middle SDI.tsv]

Year	Value	Type
1990	18.09360614453	Actual
1991	17.79181269154	Actual
1992	17.83213287657	Actual
1993	17.62980881535	Actual
1994	17.59139492218	Actual
1995	17.45040035539	Actual
1996	17.36526846362	Actual
1997	17.2404712032	Actual
1998	17.1352486603	Actual
1999	17.06814388912	Actual
2000	16.94195285009	Actual
2001	16.7239400541	Actual
2002	16.79936176948	Actual
2003	16.90495730358	Actual
2004	16.83329089495	Actual
2005	16.62778938795	Actual
2006	16.33220563418	Actual
2007	16.05731370297	Actual
2008	15.93541104353	Actual
2009	15.86395735268	Actual
2010	15.7815579315	Actual
2011	15.64653069614	Actual
2012	15.50081231185	Actual
2013	15.49248249682	Actual
2014	15.55626693798	Actual
2015	15.63013197915	Actual
2016	15.79784293213	Actual
2017	15.89285130654	Actual
2018	15.97955130847	Actual
2019	16.01195461555	Actual
2020	15.93733822062	Actual
2021	15.94160739104	Actual
2022	15.9414526269918	Forecast
2023	15.9412978629436	Forecast
2024	15.9411430988954	Forecast
2025	15.9409883348472	Forecast
2026	15.940833570799	Forecast
2027	15.9406788067508	Forecast
2028	15.9405240427026	Forecast
2029	15.9403692786544	Forecast
2030	15.9402145146062	Forecast
2031	15.940059750558	Forecast
2032	15.9399049865097	Forecast
2033	15.9397502224615	Forecast
2034	15.9395954584133	Forecast
2035	15.9394406943651	Forecast
2036	15.9392859303169	Forecast
2037	15.9391311662687	Forecast
2038	15.9389764022205	Forecast
2039	15.9388216381723	Forecast
2040	15.9386668741241	Forecast
2041	15.9385121100759	Forecast
2042	15.9383573460277	Forecast
2043	15.9382025819795	Forecast
2044	15.9380478179313	Forecast
2045	15.9378930538831	Forecast
2046	15.9377382898349	Forecast
2047	15.9375835257867	Forecast
2048	15.9374287617385	Forecast
2049	15.9372739976903	Forecast
2050	15.9371192336421	Forecast
2051	15.9369644695939	Forecast
