# Supplementary material for: Analyzing and forecasting global cervical cancer burden based on WHO’s elimination strategy: insights and projections from a 1990–2021 global burden of disease (GBD) study covering 204 countries and territories
Source: J Adv Res. 2025 Sep 25;84:895–907. doi: 10.1016/j.jare.2025.09.038 (PMC13227222; doi:10.1016/j.jare.2025.09.038)
Supplement: Supplementary Data 8 [file mmc8.zip › arima_DALYs_Age-standardized_Female_Global.tsv]

Year	Value	Type
1990	330.108536118483	Actual
1991	324.073961577747	Actual
1992	320.890919896666	Actual
1993	315.702820009622	Actual
1994	311.440893043831	Actual
1995	306.012471054414	Actual
1996	301.115790474205	Actual
1997	296.613795793883	Actual
1998	291.763672121702	Actual
1999	287.87771110441	Actual
2000	282.448356396587	Actual
2001	276.941356810342	Actual
2002	273.778109151926	Actual
2003	271.214823855953	Actual
2004	266.319390425571	Actual
2005	261.384182272795	Actual
2006	255.700883463414	Actual
2007	250.620850259946	Actual
2008	246.799798625126	Actual
2009	243.208980485902	Actual
2010	240.283960601333	Actual
2011	237.627726135919	Actual
2012	236.036709654121	Actual
2013	235.069358115363	Actual
2014	234.872878304892	Actual
2015	235.154264996999	Actual
2016	235.750708726991	Actual
2017	234.948801536167	Actual
2018	232.926647212295	Actual
2019	230.204838953978	Actual
2020	227.414415381264	Actual
2021	226.283199939251	Actual
2022	225.151984497237	Forecast
2023	224.020769055224	Forecast
2024	222.88955361321	Forecast
2025	221.758338171196	Forecast
2026	220.627122729183	Forecast
2027	219.495907287169	Forecast
2028	218.364691845155	Forecast
2029	217.233476403142	Forecast
2030	216.102260961128	Forecast
2031	214.971045519115	Forecast
2032	213.839830077101	Forecast
2033	212.708614635087	Forecast
2034	211.577399193074	Forecast
2035	210.44618375106	Forecast
2036	209.314968309046	Forecast
2037	208.183752867033	Forecast
2038	207.052537425019	Forecast
2039	205.921321983006	Forecast
2040	204.790106540992	Forecast
2041	203.658891098978	Forecast
2042	202.527675656965	Forecast
2043	201.396460214951	Forecast
2044	200.265244772937	Forecast
2045	199.134029330924	Forecast
2046	198.00281388891	Forecast
2047	196.871598446897	Forecast
2048	195.740383004883	Forecast
2049	194.609167562869	Forecast
2050	193.477952120856	Forecast
2051	192.346736678842	Forecast
