# Supplementary material for: Analyzing and forecasting global cervical cancer burden based on WHO’s elimination strategy: insights and projections from a 1990–2021 global burden of disease (GBD) study covering 204 countries and territories
Source: J Adv Res. 2025 Sep 25;84:895–907. doi: 10.1016/j.jare.2025.09.038 (PMC13227222; doi:10.1016/j.jare.2025.09.038)
Supplement: Supplementary Data 8 [file mmc8.zip › arima_DALYs_Age-standardized_Female_High SDI.tsv]

Year	Value	Type
1990	163.456220572343	Actual
1991	160.215312220504	Actual
1992	156.147801629093	Actual
1993	151.442236059088	Actual
1994	147.287964125286	Actual
1995	143.263360703711	Actual
1996	139.666949074918	Actual
1997	136.558250260044	Actual
1998	132.902312822849	Actual
1999	129.781304885817	Actual
2000	126.703068354997	Actual
2001	122.897860056458	Actual
2002	119.047393007209	Actual
2003	116.655673740223	Actual
2004	113.698282874803	Actual
2005	110.533531809113	Actual
2006	108.359840218693	Actual
2007	106.979342734911	Actual
2008	105.047745606803	Actual
2009	103.673107605618	Actual
2010	101.814306158888	Actual
2011	101.404210474423	Actual
2012	99.9168351047241	Actual
2013	98.8304897583556	Actual
2014	97.4082357791912	Actual
2015	96.330991760809	Actual
2016	95.6192599163841	Actual
2017	93.90893403235	Actual
2018	92.3305990061135	Actual
2019	90.7487182762552	Actual
2020	87.535219140986	Actual
2021	86.4105193224055	Actual
2022	84.6607454824654	Forecast
2023	82.9109716425253	Forecast
2024	81.1611978025853	Forecast
2025	79.4114239626452	Forecast
2026	77.6616501227051	Forecast
2027	75.911876282765	Forecast
2028	74.162102442825	Forecast
2029	72.4123286028849	Forecast
2030	70.6625547629448	Forecast
2031	68.9127809230047	Forecast
2032	67.1630070830647	Forecast
2033	65.4132332431246	Forecast
2034	63.6634594031845	Forecast
2035	61.9136855632444	Forecast
2036	60.1639117233044	Forecast
2037	58.4141378833643	Forecast
2038	56.6643640434242	Forecast
2039	54.9145902034841	Forecast
2040	53.164816363544	Forecast
2041	51.415042523604	Forecast
2042	49.6652686836639	Forecast
2043	47.9154948437238	Forecast
2044	46.1657210037837	Forecast
2045	44.4159471638437	Forecast
2046	42.6661733239036	Forecast
2047	40.9163994839635	Forecast
2048	39.1666256440234	Forecast
2049	37.4168518040834	Forecast
2050	35.6670779641433	Forecast
2051	33.9173041242032	Forecast
