# Supplementary material for: Analyzing and forecasting global cervical cancer burden based on WHO’s elimination strategy: insights and projections from a 1990–2021 global burden of disease (GBD) study covering 204 countries and territories
Source: J Adv Res. 2025 Sep 25;84:895–907. doi: 10.1016/j.jare.2025.09.038 (PMC13227222; doi:10.1016/j.jare.2025.09.038)
Supplement: Supplementary Data 8 [file mmc8.zip › arima_DALYs_Age-standardized_Female_High-middle SDI.tsv]

Year	Value	Type
1990	222.336236493499	Actual
1991	216.353988661948	Actual
1992	212.875928216159	Actual
1993	213.574870264879	Actual
1994	211.459601139424	Actual
1995	207.072710235947	Actual
1996	201.58770282075	Actual
1997	198.46925916206	Actual
1998	194.659132395552	Actual
1999	196.294593745632	Actual
2000	193.527391415111	Actual
2001	192.150421235097	Actual
2002	191.690817846831	Actual
2003	193.900469988615	Actual
2004	192.331163395705	Actual
2005	190.953918106487	Actual
2006	185.515657635078	Actual
2007	182.250685913033	Actual
2008	179.695092158625	Actual
2009	176.807269388352	Actual
2010	174.014302868588	Actual
2011	172.124494817487	Actual
2012	169.903322927215	Actual
2013	166.236372128611	Actual
2014	167.586509614243	Actual
2015	165.700906666504	Actual
2016	164.659251833983	Actual
2017	162.969452213777	Actual
2018	161.20610329304	Actual
2019	158.736510295499	Actual
2020	153.97949443915	Actual
2021	152.895441025028	Actual
2022	150.655415364756	Forecast
2023	148.415389704483	Forecast
2024	146.17536404421	Forecast
2025	143.935338383938	Forecast
2026	141.695312723665	Forecast
2027	139.455287063392	Forecast
2028	137.21526140312	Forecast
2029	134.975235742847	Forecast
2030	132.735210082575	Forecast
2031	130.495184422302	Forecast
2032	128.255158762029	Forecast
2033	126.015133101757	Forecast
2034	123.775107441484	Forecast
2035	121.535081781211	Forecast
2036	119.295056120939	Forecast
2037	117.055030460666	Forecast
2038	114.815004800393	Forecast
2039	112.574979140121	Forecast
2040	110.334953479848	Forecast
2041	108.094927819575	Forecast
2042	105.854902159303	Forecast
2043	103.61487649903	Forecast
2044	101.374850838757	Forecast
2045	99.1348251784847	Forecast
2046	96.8947995182121	Forecast
2047	94.6547738579394	Forecast
2048	92.4147481976668	Forecast
2049	90.1747225373941	Forecast
2050	87.9346968771215	Forecast
2051	85.6946712168488	Forecast
