# Supplementary material for: Analyzing and forecasting global cervical cancer burden based on WHO’s elimination strategy: insights and projections from a 1990–2021 global burden of disease (GBD) study covering 204 countries and territories
Source: J Adv Res. 2025 Sep 25;84:895–907. doi: 10.1016/j.jare.2025.09.038 (PMC13227222; doi:10.1016/j.jare.2025.09.038)
Supplement: Supplementary Data 8 [file mmc8.zip › arima_DALYs_Age-standardized_Female_Low SDI.tsv]

Year	Value	Type
1990	833.33079452833	Actual
1991	830.647624780942	Actual
1992	826.176713988963	Actual
1993	821.25368477183	Actual
1994	818.063586551892	Actual
1995	812.375538693439	Actual
1996	806.551475730924	Actual
1997	793.115561951505	Actual
1998	780.140351049052	Actual
1999	760.965523170923	Actual
2000	741.563205848855	Actual
2001	719.085148578398	Actual
2002	700.727993807194	Actual
2003	686.331401804009	Actual
2004	669.053051574491	Actual
2005	651.998086988077	Actual
2006	637.514520369837	Actual
2007	621.809726880585	Actual
2008	609.280851460847	Actual
2009	598.552344496175	Actual
2010	590.680785647147	Actual
2011	583.225478797209	Actual
2012	582.324057580488	Actual
2013	577.296696579667	Actual
2014	576.776610834366	Actual
2015	570.503787748319	Actual
2016	564.43568219178	Actual
2017	559.400228642743	Actual
2018	551.492532651252	Actual
2019	544.312894228712	Actual
2020	539.478639533531	Actual
2021	535.109328389462	Actual
2022	530.994155983928	Forecast
2023	527.118340467733	Forecast
2024	523.467959770348	Forecast
2025	520.029901591323	Forecast
2026	516.79181630043	Forecast
2027	513.742072577342	Forecast
2028	510.869715631502	Forecast
2029	508.164427852122	Forecast
2030	505.616491746943	Forecast
2031	503.216755036655	Forecast
2032	500.956597779572	Forecast
2033	498.827901408489	Forecast
2034	496.823019568491	Forecast
2035	494.934750650973	Forecast
2036	493.156311925192	Forecast
2037	491.481315174458	Forecast
2038	489.90374374942	Forecast
2039	488.41793095605	Forecast
2040	487.018539700666	Forecast
2041	485.700543318897	Forecast
2042	484.459207519727	Forecast
2043	483.290073379743	Forecast
2044	482.188941326522	Forecast
2045	481.151856053614	Forecast
2046	480.17509231294	Forecast
2047	479.255141533557	Forecast
2048	478.388699218754	Forecast
2049	477.57265307617	Forecast
2050	476.804071838334	Forecast
2051	476.080194733438	Forecast
