# Supplementary material for: Analyzing and forecasting global cervical cancer burden based on WHO’s elimination strategy: insights and projections from a 1990–2021 global burden of disease (GBD) study covering 204 countries and territories
Source: J Adv Res. 2025 Sep 25;84:895–907. doi: 10.1016/j.jare.2025.09.038 (PMC13227222; doi:10.1016/j.jare.2025.09.038)
Supplement: Supplementary Data 8 [file mmc8.zip › arima_DALYs_Age-standardized_Female_Low-middle SDI.tsv]

Year	Value	Type
1990	505.859777912278	Actual
1991	496.340352716645	Actual
1992	492.653654899108	Actual
1993	480.325039526746	Actual
1994	471.540180726138	Actual
1995	463.929567622872	Actual
1996	456.43868335355	Actual
1997	449.73149496659	Actual
1998	442.246875486389	Actual
1999	431.950322251578	Actual
2000	420.00887610683	Actual
2001	410.646267192365	Actual
2002	404.087353230824	Actual
2003	393.572997733027	Actual
2004	381.127394854737	Actual
2005	373.436595770129	Actual
2006	366.855939488402	Actual
2007	360.274962432074	Actual
2008	355.257226148493	Actual
2009	348.882306540989	Actual
2010	345.885247670839	Actual
2011	341.964714293728	Actual
2012	341.615804481673	Actual
2013	343.41791437222	Actual
2014	341.629334725803	Actual
2015	345.648436425411	Actual
2016	346.809248808564	Actual
2017	345.510662405136	Actual
2018	340.302152127742	Actual
2019	332.094342359651	Actual
2020	326.231421230169	Actual
2021	321.356260131728	Actual
2022	316.03183425184	Forecast
2023	310.707408371953	Forecast
2024	305.382982492066	Forecast
2025	300.058556612179	Forecast
2026	294.734130732291	Forecast
2027	289.409704852404	Forecast
2028	284.085278972517	Forecast
2029	278.760853092629	Forecast
2030	273.436427212742	Forecast
2031	268.112001332855	Forecast
2032	262.787575452967	Forecast
2033	257.46314957308	Forecast
2034	252.138723693193	Forecast
2035	246.814297813305	Forecast
2036	241.489871933418	Forecast
2037	236.165446053531	Forecast
2038	230.841020173643	Forecast
2039	225.516594293756	Forecast
2040	220.192168413869	Forecast
2041	214.867742533981	Forecast
2042	209.543316654094	Forecast
2043	204.218890774207	Forecast
2044	198.89446489432	Forecast
2045	193.570039014432	Forecast
2046	188.245613134545	Forecast
2047	182.921187254658	Forecast
2048	177.59676137477	Forecast
2049	172.272335494883	Forecast
2050	166.947909614996	Forecast
2051	161.623483735108	Forecast
