# Supplementary material for: Analyzing and forecasting global cervical cancer burden based on WHO’s elimination strategy: insights and projections from a 1990–2021 global burden of disease (GBD) study covering 204 countries and territories
Source: J Adv Res. 2025 Sep 25;84:895–907. doi: 10.1016/j.jare.2025.09.038 (PMC13227222; doi:10.1016/j.jare.2025.09.038)
Supplement: Supplementary Data 8 [file mmc8.zip › arima_DALYs_Age-standardized_Female_Middle SDI.tsv]

Year	Value	Type
1990	342.739891471548	Actual
1991	334.303338799493	Actual
1992	332.001943488197	Actual
1993	324.778798074512	Actual
1994	320.618141204416	Actual
1995	314.019493915892	Actual
1996	308.849305723232	Actual
1997	303.95134008997	Actual
1998	299.124346802828	Actual
1999	294.906782321065	Actual
2000	290.412755721147	Actual
2001	284.335005884772	Actual
2002	283.137375231838	Actual
2003	282.149829344113	Actual
2004	278.293321397499	Actual
2005	271.739207875823	Actual
2006	263.703656742497	Actual
2007	256.063637860008	Actual
2008	250.795100694202	Actual
2009	246.368012832238	Actual
2010	241.775872816546	Actual
2011	236.939799924818	Actual
2012	232.486835360651	Actual
2013	229.877928832876	Actual
2014	228.252341087549	Actual
2015	227.912842077887	Actual
2016	228.333938766212	Actual
2017	226.892128757337	Actual
2018	225.436867228845	Actual
2019	223.34348548396	Actual
2020	220.665106668545	Actual
2021	218.948281159679	Actual
2022	216.826909338476	Forecast
2023	214.875738917145	Forecast
2024	212.852961078727	Forecast
2025	210.860310032366	Forecast
2026	208.854983991758	Forecast
2027	206.854990595889	Forecast
2028	204.852753640823	Forecast
2029	202.851460599728	Forecast
2030	200.849770433571	Forecast
2031	198.848247346533	Forecast
2032	196.84665396569	Forecast
2033	194.845090158973	Forecast
2034	192.843513909781	Forecast
2035	190.841942895408	Forecast
2036	188.840369678633	Forecast
2037	186.838797388456	Forecast
2038	184.837224708439	Forecast
2039	182.835652192436	Forecast
2040	180.834079607429	Forecast
2041	178.832507051454	Forecast
2042	176.830934483264	Forecast
2043	174.829361920213	Forecast
2044	172.827789355	Forecast
2045	170.826216790697	Forecast
2046	168.824644226011	Forecast
2047	166.823071661486	Forecast
2048	164.821499096894	Forecast
2049	162.819926532329	Forecast
2050	160.818353967753	Forecast
2051	158.816781403182	Forecast
