# Supplementary material for: Analyzing and forecasting global cervical cancer burden based on WHO’s elimination strategy: insights and projections from a 1990–2021 global burden of disease (GBD) study covering 204 countries and territories
Source: J Adv Res. 2025 Sep 25;84:895–907. doi: 10.1016/j.jare.2025.09.038 (PMC13227222; doi:10.1016/j.jare.2025.09.038)
Supplement: Supplementary Data 9 [file mmc9.zip › DALYs_from_GBD.csv]

Location	Scenario	Year	Age	Sex	Cause of death or injury	Measure	Value	Lower bound	Upper bound
Global	Reference	1990	All ages	Female	Cervical cancer	DALYs per 100,000	280.08390973562	258.37187747605003	304.82493225717997
Global	Reference	1991	All ages	Female	Cervical cancer	DALYs per 100,000	276.78625778465	255.82637610562	300.2370761158
Global	Reference	1992	All ages	Female	Cervical cancer	DALYs per 100,000	276.09983388867	254.95557578571	298.08506128626
Global	Reference	1993	All ages	Female	Cervical cancer	DALYs per 100,000	273.65428324959004	253.47752591927	296.48241233858
Global	Reference	1994	All ages	Female	Cervical cancer	DALYs per 100,000	272.17101056456	254.77006250219998	293.13238777409
Global	Reference	1995	All ages	Female	Cervical cancer	DALYs per 100,000	269.57477096039	252.59248268218	288.2199211237
Global	Reference	1996	All ages	Female	Cervical cancer	DALYs per 100,000	267.39727172961	251.76790768663	287.58773630171004
Global	Reference	1997	All ages	Female	Cervical cancer	DALYs per 100,000	265.7917209219	248.68492780234	285.39681414648
Global	Reference	1998	All ages	Female	Cervical cancer	DALYs per 100,000	263.96411984305	249.03761933988	281.79173481602
Global	Reference	1999	All ages	Female	Cervical cancer	DALYs per 100,000	263.1308492232	248.5223413408	281.73982653164
Global	Reference	2000	All ages	Female	Cervical cancer	DALYs per 100,000	260.65354347114	246.00771749205	276.59536813726
Global	Reference	2001	All ages	Female	Cervical cancer	DALYs per 100,000	258.06735264053	243.10655787336998	273.63542407617
Global	Reference	2002	All ages	Female	Cervical cancer	DALYs per 100,000	257.77345140394	242.50588775667998	273.84652014739
Global	Reference	2003	All ages	Female	Cervical cancer	DALYs per 100,000	257.92024694698	242.84365206597002	272.30300504648
Global	Reference	2004	All ages	Female	Cervical cancer	DALYs per 100,000	255.86831855800997	240.10494224888998	270.96441000827997
Global	Reference	2005	All ages	Female	Cervical cancer	DALYs per 100,000	253.65385010716997	239.32898598041	268.48033708659
Global	Reference	2006	All ages	Female	Cervical cancer	DALYs per 100,000	250.55972640509998	236.12993844109002	265.65375079374
Global	Reference	2007	All ages	Female	Cervical cancer	DALYs per 100,000	247.94420699299002	234.51828407203	262.33308493416
Global	Reference	2008	All ages	Female	Cervical cancer	DALYs per 100,000	246.49930840022	232.26854088589	260.97941525976
Global	Reference	2009	All ages	Female	Cervical cancer	DALYs per 100,000	245.14941810922997	230.45075686559	260.25536279006
Global	Reference	2010	All ages	Female	Cervical cancer	DALYs per 100,000	244.45966147519	231.06626026986	259.35021290206
Global	Reference	2011	All ages	Female	Cervical cancer	DALYs per 100,000	243.95672955518998	228.73859600188	258.82743562075
Global	Reference	2012	All ages	Female	Cervical cancer	DALYs per 100,000	244.48550907993	229.06986034255	262.18606024944
Global	Reference	2013	All ages	Female	Cervical cancer	DALYs per 100,000	245.66180938656	231.00614419380997	262.40305982369
Global	Reference	2014	All ages	Female	Cervical cancer	DALYs per 100,000	247.61005161723	231.82002134139	264.39934090686
Global	Reference	2015	All ages	Female	Cervical cancer	DALYs per 100,000	250.00870367446	231.69886655944	269.56004134178
Global	Reference	2016	All ages	Female	Cervical cancer	DALYs per 100,000	252.58756095705	236.45048148948	271.63746368604
Global	Reference	2017	All ages	Female	Cervical cancer	DALYs per 100,000	253.63582909041	237.37076792387	274.73909057782
Global	Reference	2018	All ages	Female	Cervical cancer	DALYs per 100,000	253.49156528555002	235.73377108292	274.25893936905
Global	Reference	2019	All ages	Female	Cervical cancer	DALYs per 100,000	252.55226442069002	232.12863508581	272.37965148122
Global	Reference	2020	All ages	Female	Cervical cancer	DALYs per 100,000	251.47746511064003	231.56188679321002	272.73495142273003
Global	Reference	2021	All ages	Female	Cervical cancer	DALYs per 100,000	252.07907502536	230.24935412266998	274.62895645869
Global	Reference	2022	All ages	Female	Cervical cancer	DALYs per 100,000	251.4215896653085	232.65742229440747	272.43586802465495
Global	Reference	2023	All ages	Female	Cervical cancer	DALYs per 100,000	251.60323232643472	232.3277030125759	272.7468319126381
Global	Reference	2024	All ages	Female	Cervical cancer	DALYs per 100,000	252.13002951002193	232.38225448810124	273.83179325422446
Global	Reference	2025	All ages	Female	Cervical cancer	DALYs per 100,000	252.41495804182836	232.73033433777778	273.88569848857736
Global	Reference	2026	All ages	Female	Cervical cancer	DALYs per 100,000	252.78301539646205	231.68716711975844	275.403676803816
Global	Reference	2027	All ages	Female	Cervical cancer	DALYs per 100,000	253.17584903165888	231.61192448520507	276.66414738542517
Global	Reference	2028	All ages	Female	Cervical cancer	DALYs per 100,000	253.68657069383212	231.35208276407693	278.51180564540925
Global	Reference	2029	All ages	Female	Cervical cancer	DALYs per 100,000	254.14855172577433	230.90420112778992	280.292140331483
Global	Reference	2030	All ages	Female	Cervical cancer	DALYs per 100,000	254.5549877452127	231.21198689196646	281.74888153349553
Global	Reference	2031	All ages	Female	Cervical cancer	DALYs per 100,000	255.0336828282541	230.3095752703838	283.2906344665718
Global	Reference	2032	All ages	Female	Cervical cancer	DALYs per 100,000	255.4822586043002	229.61791504945901	284.15207440016115
Global	Reference	2033	All ages	Female	Cervical cancer	DALYs per 100,000	255.9290145140695	229.00499285981036	285.48981478664115
Global	Reference	2034	All ages	Female	Cervical cancer	DALYs per 100,000	256.50947315627667	228.36271931819917	287.1694005177085
Global	Reference	2035	All ages	Female	Cervical cancer	DALYs per 100,000	256.98404918921324	227.41934663625221	288.3307106400349
Global	Reference	2036	All ages	Female	Cervical cancer	DALYs per 100,000	257.513195536791	226.55330840273984	290.60968971101966
Global	Reference	2037	All ages	Female	Cervical cancer	DALYs per 100,000	258.06741240654407	225.74658271478555	292.47208872591096
Global	Reference	2038	All ages	Female	Cervical cancer	DALYs per 100,000	258.6322881404051	225.3920288389478	294.41465062882696
Global	Reference	2039	All ages	Female	Cervical cancer	DALYs per 100,000	259.23975000837623	224.11387687035733	296.93010662248
Global	Reference	2040	All ages	Female	Cervical cancer	DALYs per 100,000	259.7280961035054	223.23100459051446	299.17092556595185
Global	Reference	2041	All ages	Female	Cervical cancer	DALYs per 100,000	260.2465455111427	222.42670104254816	301.05800096482665
Global	Reference	2042	All ages	Female	Cervical cancer	DALYs per 100,000	260.75286021329686	221.72843087599693	302.3376193659448
Global	Reference	2043	All ages	Female	Cervical cancer	DALYs per 100,000	261.32926034174557	220.60840886848854	304.35086189743953
Global	Reference	2044	All ages	Female	Cervical cancer	DALYs per 100,000	261.9488088770632	219.500915396259	306.0479025659399
Global	Reference	2045	All ages	Female	Cervical cancer	DALYs per 100,000	262.4875219226563	219.07666231511737	307.78875835764535
Global	Reference	2046	All ages	Female	Cervical cancer	DALYs per 100,000	263.0393037755413	218.31032944002433	310.3934161141137
Global	Reference	2047	All ages	Female	Cervical cancer	DALYs per 100,000	263.6539838014212	217.48755587132902	313.59633328556447
Global	Reference	2048	All ages	Female	Cervical cancer	DALYs per 100,000	264.26687004343387	216.83906019767545	316.98643173019246
Global	Reference	2049	All ages	Female	Cervical cancer	DALYs per 100,000	264.8746092533099	216.30474357630402	319.53129626633563
Global	Reference	2050	All ages	Female	Cervical cancer	DALYs per 100,000	265.41824319394226	215.12889190313496	321.673979979346
High-middle SDI	Reference	1990	All ages	Female	Cervical cancer	DALYs per 100,000	228.58912068828	212.1270332314	246.46852621559
High-middle SDI	Reference	1991	All ages	Female	Cervical cancer	DALYs per 100,000	224.33544730945002	210.75585060074	241.052558177
High-middle SDI	Reference	1992	All ages	Female	Cervical cancer	DALYs per 100,000	222.85687499196	207.97767790719	239.1020101735
High-middle SDI	Reference	1993	All ages	Female	Cervical cancer	DALYs per 100,000	225.74132922139	213.22834217368	243.64129037899
High-middle SDI	Reference	1994	All ages	Female	Cervical cancer	DALYs per 100,000	225.71309879856	213.22860505830002	239.1224288878
High-middle SDI	Reference	1995	All ages	Female	Cervical cancer	DALYs per 100,000	223.38337357838	211.37527764870998	237.13961218791002
High-middle SDI	Reference	1996	All ages	Female	Cervical cancer	DALYs per 100,000	219.96327587586998	209.09392886707002	231.83397146343
High-middle SDI	Reference	1997	All ages	Female	Cervical cancer	DALYs per 100,000	219.17123739303	208.10148985512	231.59616442497
High-middle SDI	Reference	1998	All ages	Female	Cervical cancer	DALYs per 100,000	217.48867710809998	206.99143599306	230.51214199286
High-middle SDI	Reference	1999	All ages	Female	Cervical cancer	DALYs per 100,000	221.91571606431003	211.28199243267	234.18164174066
High-middle SDI	Reference	2000	All ages	Female	Cervical cancer	DALYs per 100,000	221.41012691890998	210.57063473481	234.29990675431
High-middle SDI	Reference	2001	All ages	Female	Cervical cancer	DALYs per 100,000	222.5988041634	210.84129415098	234.34034693528997
High-middle SDI	Reference	2002	All ages	Female	Cervical cancer	DALYs per 100,000	224.86470089944999	212.59953679961998	238.00077961130998
High-middle SDI	Reference	2003	All ages	Female	Cervical cancer	DALYs per 100,000	230.29538299792	217.61480953108003	244.43408264083
High-middle SDI	Reference	2004	All ages	Female	Cervical cancer	DALYs per 100,000	231.38549917772	218.71587926083	245.08594524176002
High-middle SDI	Reference	2005	All ages	Female	Cervical cancer	DALYs per 100,000	232.75566372106	220.05142433142	245.52267782661
High-middle SDI	Reference	2006	All ages	Female	Cervical cancer	DALYs per 100,000	229.03023947278	216.97831330192997	240.77178366253997
High-middle SDI	Reference	2007	All ages	Female	Cervical cancer	DALYs per 100,000	227.76395428413	214.47192902181	241.27600848254997
High-middle SDI	Reference	2008	All ages	Female	Cervical cancer	DALYs per 100,000	227.06420468968	213.5688454591	239.2359442118
High-middle SDI	Reference	2009	All ages	Female	Cervical cancer	DALYs per 100,000	225.76546622812	212.85764945286	239.63628814707
High-middle SDI	Reference	2010	All ages	Female	Cervical cancer	DALYs per 100,000	224.80062549201	209.48638356145	239.29799258655
High-middle SDI	Reference	2011	All ages	Female	Cervical cancer	DALYs per 100,000	224.95209477322	209.43015366824002	240.59487531957
High-middle SDI	Reference	2012	All ages	Female	Cervical cancer	DALYs per 100,000	224.53291242927003	207.14068822106003	242.68611333562
High-middle SDI	Reference	2013	All ages	Female	Cervical cancer	DALYs per 100,000	221.89404153432	203.50204228571	239.72455020725
High-middle SDI	Reference	2014	All ages	Female	Cervical cancer	DALYs per 100,000	225.92927169665998	208.87933045441	245.24486402327997
High-middle SDI	Reference	2015	All ages	Female	Cervical cancer	DALYs per 100,000	225.3907020506	205.5357896241	245.66890857955
High-middle SDI	Reference	2016	All ages	Female	Cervical cancer	DALYs per 100,000	226.00484301086	204.36922230806002	249.38802793679
High-middle SDI	Reference	2017	All ages	Female	Cervical cancer	DALYs per 100,000	225.56433929551002	201.51130159824	253.1004624996
High-middle SDI	Reference	2018	All ages	Female	Cervical cancer	DALYs per 100,000	225.01816328152	198.04681204357001	252.15654693539
High-middle SDI	Reference	2019	All ages	Female	Cervical cancer	DALYs per 100,000	223.49266883427998	197.65679255339003	250.32242530377
High-middle SDI	Reference	2020	All ages	Female	Cervical cancer	DALYs per 100,000	219.25588483257	195.07055647998	247.03820548327002
High-middle SDI	Reference	2021	All ages	Female	Cervical cancer	DALYs per 100,000	219.8270163041	192.27548937629	250.90145021943
High-middle SDI	Reference	2022	All ages	Female	Cervical cancer	DALYs per 100,000	196.97504697250122	169.84758621207035	227.31585471769768
High-middle SDI	Reference	2023	All ages	Female	Cervical cancer	DALYs per 100,000	195.35097961882244	169.04250247082896	224.31081411455594
High-middle SDI	Reference	2024	All ages	Female	Cervical cancer	DALYs per 100,000	194.07157198849848	167.91339347532306	222.79902674909223
High-middle SDI	Reference	2025	All ages	Female	Cervical cancer	DALYs per 100,000	192.8561512911778	166.67173086194083	221.21098097050935
High-middle SDI	Reference	2026	All ages	Female	Cervical cancer	DALYs per 100,000	191.7908359492324	165.83831515155316	220.09942301690938
High-middle SDI	Reference	2027	All ages	Female	Cervical cancer	DALYs per 100,000	190.729649912614	164.80021870932106	218.42925524539794
High-middle SDI	Reference	2028	All ages	Female	Cervical cancer	DALYs per 100,000	189.8085908078418	164.26219686619763	217.384178728458
High-middle SDI	Reference	2029	All ages	Female	Cervical cancer	DALYs per 100,000	188.91078040229897	163.74891301630805	217.02265827092435
High-middle SDI	Reference	2030	All ages	Female	Cervical cancer	DALYs per 100,000	187.998669361651	162.31434301720373	217.40010232905337
High-middle SDI	Reference	2031	All ages	Female	Cervical cancer	DALYs per 100,000	187.15709130161838	161.340162775506	217.23010786506183
High-middle SDI	Reference	2032	All ages	Female	Cervical cancer	DALYs per 100,000	186.2960183633482	160.4747840466293	215.9769991557764
High-middle SDI	Reference	2033	All ages	Female	Cervical cancer	DALYs per 100,000	185.46777980827832	159.06749749852838	215.2027001964151
High-middle SDI	Reference	2034	All ages	Female	Cervical cancer	DALYs per 100,000	184.6781329505016	157.94329712961675	214.77652311980674
High-middle SDI	Reference	2035	All ages	Female	Cervical cancer	DALYs per 100,000	183.81506581533412	157.1165750901223	213.9558851512004
High-middle SDI	Reference	2036	All ages	Female	Cervical cancer	DALYs per 100,000	183.01436879492996	155.81263566832226	213.37034132899694
High-middle SDI	Reference	2037	All ages	Female	Cervical cancer	DALYs per 100,000	182.25421847427165	154.75194727574416	212.8230961433348
High-middle SDI	Reference	2038	All ages	Female	Cervical cancer	DALYs per 100,000	181.46593157472427	153.50045472575397	211.5494896055346
High-middle SDI	Reference	2039	All ages	Female	Cervical cancer	DALYs per 100,000	180.67502512045616	152.84656670889552	210.6789991757956
High-middle SDI	Reference	2040	All ages	Female	Cervical cancer	DALYs per 100,000	179.82563571910626	152.0133949728742	209.85181128682615
High-middle SDI	Reference	2041	All ages	Female	Cervical cancer	DALYs per 100,000	178.94512977131996	150.9054656117246	209.04510336271667
High-middle SDI	Reference	2042	All ages	Female	Cervical cancer	DALYs per 100,000	178.08114108344586	149.9798824706428	208.15862744317047
High-middle SDI	Reference	2043	All ages	Female	Cervical cancer	DALYs per 100,000	177.1773289521263	148.70656391534257	207.82287355998866
High-middle SDI	Reference	2044	All ages	Female	Cervical cancer	DALYs per 100,000	176.30654592352067	147.1531933211106	207.70246776112617
High-middle SDI	Reference	2045	All ages	Female	Cervical cancer	DALYs per 100,000	175.40665298924918	145.97291130244068	206.80590055758506
High-middle SDI	Reference	2046	All ages	Female	Cervical cancer	DALYs per 100,000	174.47495758847694	145.15082285871912	206.6942889041762
High-middle SDI	Reference	2047	All ages	Female	Cervical cancer	DALYs per 100,000	173.60637999616907	144.03491029424285	206.14931872706524
High-middle SDI	Reference	2048	All ages	Female	Cervical cancer	DALYs per 100,000	172.76118926193945	142.97522712921477	205.8276794699325
High-middle SDI	Reference	2049	All ages	Female	Cervical cancer	DALYs per 100,000	171.9631835196518	142.16111511595082	205.45545366995884
High-middle SDI	Reference	2050	All ages	Female	Cervical cancer	DALYs per 100,000	171.09480067171833	140.75828372339257	205.8484181837042
High SDI	Reference	1990	All ages	Female	Cervical cancer	DALYs per 100,000	199.08080056596	192.82619994274	204.31477970281
High SDI	Reference	1991	All ages	Female	Cervical cancer	DALYs per 100,000	196.35484059445997	190.61068900452	201.49700173131004
High SDI	Reference	1992	All ages	Female	Cervical cancer	DALYs per 100,000	192.76561148008	186.96199198008	197.95036460948998
High SDI	Reference	1993	All ages	Female	Cervical cancer	DALYs per 100,000	188.37755530199	182.67209822495	193.50578588724
High SDI	Reference	1994	All ages	Female	Cervical cancer	DALYs per 100,000	184.5868374766	178.57598704206	189.43446720509002
High SDI	Reference	1995	All ages	Female	Cervical cancer	DALYs per 100,000	180.97883169831002	174.87155173834	185.86186363199
High SDI	Reference	1996	All ages	Female	Cervical cancer	DALYs per 100,000	177.73615905283	171.41076609888	182.45926618749002
High SDI	Reference	1997	All ages	Female	Cervical cancer	DALYs per 100,000	175.08844831895	168.9469291883	179.95079695776
High SDI	Reference	1998	All ages	Female	Cervical cancer	DALYs per 100,000	171.78937969353998	165.61089849743	176.63652451487
High SDI	Reference	1999	All ages	Female	Cervical cancer	DALYs per 100,000	169.25603988689	162.98274132986	174.10639787099998
High SDI	Reference	2000	All ages	Female	Cervical cancer	DALYs per 100,000	166.44496136252002	160.03566019673	171.19123436831
High SDI	Reference	2001	All ages	Female	Cervical cancer	DALYs per 100,000	162.79395907557	156.46262323010998	167.60712756855
High SDI	Reference	2002	All ages	Female	Cervical cancer	DALYs per 100,000	158.96240053967	152.40920306694	163.50443871168
High SDI	Reference	2003	All ages	Female	Cervical cancer	DALYs per 100,000	156.90259161482	150.46955847612	161.61299084934
High SDI	Reference	2004	All ages	Female	Cervical cancer	DALYs per 100,000	153.99107754652002	147.42593240124	158.63136201763
High SDI	Reference	2005	All ages	Female	Cervical cancer	DALYs per 100,000	150.69460479494	144.59373873066	155.20523583653
High SDI	Reference	2006	All ages	Female	Cervical cancer	DALYs per 100,000	148.72038282437	142.48033471083002	153.0364285368
High SDI	Reference	2007	All ages	Female	Cervical cancer	DALYs per 100,000	147.49176040547	141.17021300361	152.14669868707
High SDI	Reference	2008	All ages	Female	Cervical cancer	DALYs per 100,000	145.47457270926	139.04583833708	150.15792124236
High SDI	Reference	2009	All ages	Female	Cervical cancer	DALYs per 100,000	144.11125493594	137.610359424	148.86343495191
High SDI	Reference	2010	All ages	Female	Cervical cancer	DALYs per 100,000	142.248832725	135.52002712601	146.95844615766
High SDI	Reference	2011	All ages	Female	Cervical cancer	DALYs per 100,000	142.52011553869	136.17906339113	147.33876011229
High SDI	Reference	2012	All ages	Female	Cervical cancer	DALYs per 100,000	141.31433693467	134.70457045543998	146.0233629222
High SDI	Reference	2013	All ages	Female	Cervical cancer	DALYs per 100,000	140.64518871795	133.93120848664	145.67151714005
High SDI	Reference	2014	All ages	Female	Cervical cancer	DALYs per 100,000	139.3857672398	132.62537490636	144.00598348952
High SDI	Reference	2015	All ages	Female	Cervical cancer	DALYs per 100,000	138.61767297264998	131.50754064938	143.6090352192
High SDI	Reference	2016	All ages	Female	Cervical cancer	DALYs per 100,000	138.41079818695002	131.4101487378	143.58026377488
High SDI	Reference	2017	All ages	Female	Cervical cancer	DALYs per 100,000	136.66332772302002	129.5642043336	142.38751825391998
High SDI	Reference	2018	All ages	Female	Cervical cancer	DALYs per 100,000	135.1948962992	127.37274568583	140.65406851176
High SDI	Reference	2019	All ages	Female	Cervical cancer	DALYs per 100,000	133.48830793395	126.01945327681001	138.96765057711
High SDI	Reference	2020	All ages	Female	Cervical cancer	DALYs per 100,000	129.581390782	122.02407464707	135.05394198537
High SDI	Reference	2021	All ages	Female	Cervical cancer	DALYs per 100,000	129.04953285012	121.20292712055999	135.29805701849
High SDI	Reference	2022	All ages	Female	Cervical cancer	DALYs per 100,000	151.2591132427643	142.1267935943307	160.6816140230177
High SDI	Reference	2023	All ages	Female	Cervical cancer	DALYs per 100,000	150.1070187318277	140.942468388752	159.06986406726602
High SDI	Reference	2024	All ages	Female	Cervical cancer	DALYs per 100,000	149.13652467663994	140.0442379853588	158.3418205646256
High SDI	Reference	2025	All ages	Female	Cervical cancer	DALYs per 100,000	148.0796640318739	139.283057680113	157.80478231355968
High SDI	Reference	2026	All ages	Female	Cervical cancer	DALYs per 100,000	146.89749645020478	138.02939738276515	156.45928028802246
High SDI	Reference	2027	All ages	Female	Cervical cancer	DALYs per 100,000	145.79246434490435	136.87688281420904	155.9820347431646
High SDI	Reference	2028	All ages	Female	Cervical cancer	DALYs per 100,000	144.7816812295877	135.93238831980864	154.56586556719972
High SDI	Reference	2029	All ages	Female	Cervical cancer	DALYs per 100,000	143.69296933329113	134.5201298924795	154.3411976733965
High SDI	Reference	2030	All ages	Female	Cervical cancer	DALYs per 100,000	142.59824153436404	132.70608721238108	153.88683431087134
High SDI	Reference	2031	All ages	Female	Cervical cancer	DALYs per 100,000	141.46869817650736	131.54045481675155	152.3279268095473
High SDI	Reference	2032	All ages	Female	Cervical cancer	DALYs per 100,000	140.38121865665548	130.57013409813567	151.63085517042745
High SDI	Reference	2033	All ages	Female	Cervical cancer	DALYs per 100,000	139.32879158239552	128.53062714360544	150.64827932499736
High SDI	Reference	2034	All ages	Female	Cervical cancer	DALYs per 100,000	138.27325717182956	127.4119329596672	149.53106754720878
High SDI	Reference	2035	All ages	Female	Cervical cancer	DALYs per 100,000	137.22748142330036	125.97059354951296	148.30742294844663
High SDI	Reference	2036	All ages	Female	Cervical cancer	DALYs per 100,000	136.29040174278632	125.01979433485751	147.62798745795777
High SDI	Reference	2037	All ages	Female	Cervical cancer	DALYs per 100,000	135.27419270911932	124.07892129686974	146.67823341647534
High SDI	Reference	2038	All ages	Female	Cervical cancer	DALYs per 100,000	134.2948055694329	122.67948209889337	145.83122618514653
High SDI	Reference	2039	All ages	Female	Cervical cancer	DALYs per 100,000	133.3606193803098	121.73291110404091	144.82047340055286
High SDI	Reference	2040	All ages	Female	Cervical cancer	DALYs per 100,000	132.5037294815599	120.30518392678658	144.27438198296542
High SDI	Reference	2041	All ages	Female	Cervical cancer	DALYs per 100,000	131.61283563799267	119.13507511222227	144.10743095526146
High SDI	Reference	2042	All ages	Female	Cervical cancer	DALYs per 100,000	130.69973087205122	118.04061635088635	143.7824351150863
High SDI	Reference	2043	All ages	Female	Cervical cancer	DALYs per 100,000	129.86609821491473	116.92316200819226	143.75603206283492
High SDI	Reference	2044	All ages	Female	Cervical cancer	DALYs per 100,000	129.07486790086716	115.97521497713483	143.05356345446495
High SDI	Reference	2045	All ages	Female	Cervical cancer	DALYs per 100,000	128.33614554691886	114.90417495334047	142.8646326146473
High SDI	Reference	2046	All ages	Female	Cervical cancer	DALYs per 100,000	127.44981550602799	113.84571921437211	141.86703828489047
High SDI	Reference	2047	All ages	Female	Cervical cancer	DALYs per 100,000	126.77569468798036	113.32462272684528	141.6842505586956
High SDI	Reference	2048	All ages	Female	Cervical cancer	DALYs per 100,000	126.03268603752178	111.78826235351902	141.3311892044214
High SDI	Reference	2049	All ages	Female	Cervical cancer	DALYs per 100,000	125.24680537816283	110.96743798989907	140.58711725907588
High SDI	Reference	2050	All ages	Female	Cervical cancer	DALYs per 100,000	124.51401487091701	110.2857435810687	140.2870598390094
Low-middle SDI	Reference	1990	All ages	Female	Cervical cancer	DALYs per 100,000	337.51330364009	292.77501527408	388.05523279826
Low-middle SDI	Reference	1991	All ages	Female	Cervical cancer	DALYs per 100,000	332.88468659898	288.15875722722	380.17982369754003
Low-middle SDI	Reference	1992	All ages	Female	Cervical cancer	DALYs per 100,000	331.98055369133004	289.83505362504	377.25713394421
Low-middle SDI	Reference	1993	All ages	Female	Cervical cancer	DALYs per 100,000	325.1494093097	285.15674249824997	367.74051790453
Low-middle SDI	Reference	1994	All ages	Female	Cervical cancer	DALYs per 100,000	320.81454101677997	283.0356267363	361.38575997544996
Low-middle SDI	Reference	1995	All ages	Female	Cervical cancer	DALYs per 100,000	317.08433829969	281.53152815745	355.35481562067
Low-middle SDI	Reference	1996	All ages	Female	Cervical cancer	DALYs per 100,000	313.69010400742	278.76006761051	351.04325984828
Low-middle SDI	Reference	1997	All ages	Female	Cervical cancer	DALYs per 100,000	311.10830192006	276.56863703007997	350.07940184036
Low-middle SDI	Reference	1998	All ages	Female	Cervical cancer	DALYs per 100,000	308.23401392678	275.24695313476997	343.28208483109
Low-middle SDI	Reference	1999	All ages	Female	Cervical cancer	DALYs per 100,000	304.43408842914	274.51168836192	340.28009012358
Low-middle SDI	Reference	2000	All ages	Female	Cervical cancer	DALYs per 100,000	299.0120745447	268.29800858751	330.38064701107004
Low-middle SDI	Reference	2001	All ages	Female	Cervical cancer	DALYs per 100,000	295.10824579546	264.78167058488	325.03187839732
Low-middle SDI	Reference	2002	All ages	Female	Cervical cancer	DALYs per 100,000	293.39385830998	264.81407110188	322.17168988423
Low-middle SDI	Reference	2003	All ages	Female	Cervical cancer	DALYs per 100,000	288.31624076172	262.60561509938	314.71754448235
Low-middle SDI	Reference	2004	All ages	Female	Cervical cancer	DALYs per 100,000	281.93316646664	256.08025883641	308.65014556707
Low-middle SDI	Reference	2005	All ages	Female	Cervical cancer	DALYs per 100,000	279.15478987160003	253.49264257732	303.18039512583
Low-middle SDI	Reference	2006	All ages	Female	Cervical cancer	DALYs per 100,000	276.77058552466	253.50259303155002	300.47930672585
Low-middle SDI	Reference	2007	All ages	Female	Cervical cancer	DALYs per 100,000	274.30646132408003	250.79789145754	299.43175326602
Low-middle SDI	Reference	2008	All ages	Female	Cervical cancer	DALYs per 100,000	273.64326579163003	250.46984493207998	296.72868421409
Low-middle SDI	Reference	2009	All ages	Female	Cervical cancer	DALYs per 100,000	272.00131651903996	250.01688864832	295.56871921139003
Low-middle SDI	Reference	2010	All ages	Female	Cervical cancer	DALYs per 100,000	272.55127313865	248.69120347256	294.42911350945
Low-middle SDI	Reference	2011	All ages	Female	Cervical cancer	DALYs per 100,000	272.0395764852	247.05038528241002	295.36327348444996
Low-middle SDI	Reference	2012	All ages	Female	Cervical cancer	DALYs per 100,000	274.70841862185	251.46854273728	301.74264407199
Low-middle SDI	Reference	2013	All ages	Female	Cervical cancer	DALYs per 100,000	279.72918053941	254.05837845562	305.68638886433
Low-middle SDI	Reference	2014	All ages	Female	Cervical cancer	DALYs per 100,000	281.18878211683	256.63134671314003	306.78834618745
Low-middle SDI	Reference	2015	All ages	Female	Cervical cancer	DALYs per 100,000	287.64638830831	260.96384001229	313.77120270358
Low-middle SDI	Reference	2016	All ages	Female	Cervical cancer	DALYs per 100,000	292.16188091449	265.36678695800003	319.00367751207
Low-middle SDI	Reference	2017	All ages	Female	Cervical cancer	DALYs per 100,000	294.56768277226	268.36584666596	320.3626105037
Low-middle SDI	Reference	2018	All ages	Female	Cervical cancer	DALYs per 100,000	293.18806401729	267.00269518086003	325.59063019492
Low-middle SDI	Reference	2019	All ages	Female	Cervical cancer	DALYs per 100,000	289.63958988198	262.09874904303996	318.26242268461
Low-middle SDI	Reference	2020	All ages	Female	Cervical cancer	DALYs per 100,000	288.48651691703003	258.64527086343	319.28381019697
Low-middle SDI	Reference	2021	All ages	Female	Cervical cancer	DALYs per 100,000	287.96260938437	256.97172725595004	319.9296529182
Low-middle SDI	Reference	2022	All ages	Female	Cervical cancer	DALYs per 100,000	271.4887064180144	242.2799499210069	301.34941454823365
Low-middle SDI	Reference	2023	All ages	Female	Cervical cancer	DALYs per 100,000	272.8661910939279	244.12573896187618	301.9338207113996
Low-middle SDI	Reference	2024	All ages	Female	Cervical cancer	DALYs per 100,000	274.67109439356136	245.0434411820133	305.28410727373
Low-middle SDI	Reference	2025	All ages	Female	Cervical cancer	DALYs per 100,000	275.8627416559544	245.42119952310043	308.00304378960305
Low-middle SDI	Reference	2026	All ages	Female	Cervical cancer	DALYs per 100,000	277.0723089063689	245.3830437031975	309.7998108369165
Low-middle SDI	Reference	2027	All ages	Female	Cervical cancer	DALYs per 100,000	278.2351065965774	246.28639128766775	310.57646780443037
Low-middle SDI	Reference	2028	All ages	Female	Cervical cancer	DALYs per 100,000	279.5084378909847	247.2783991469336	312.8284917069889
Low-middle SDI	Reference	2029	All ages	Female	Cervical cancer	DALYs per 100,000	280.6238751586279	246.32171407927618	315.57527159412916
Low-middle SDI	Reference	2030	All ages	Female	Cervical cancer	DALYs per 100,000	281.76170860478277	246.8610099667685	318.2668065521957
Low-middle SDI	Reference	2031	All ages	Female	Cervical cancer	DALYs per 100,000	282.9807057117035	247.22726164024158	320.8216346169863
Low-middle SDI	Reference	2032	All ages	Female	Cervical cancer	DALYs per 100,000	284.05720639826905	246.27803469934548	324.13569237564286
Low-middle SDI	Reference	2033	All ages	Female	Cervical cancer	DALYs per 100,000	285.14466392820503	245.7027914929	325.6560907372515
Low-middle SDI	Reference	2034	All ages	Female	Cervical cancer	DALYs per 100,000	286.41627342980206	245.56636602985986	328.62094052479483
Low-middle SDI	Reference	2035	All ages	Female	Cervical cancer	DALYs per 100,000	287.4731628658742	245.44589139379943	331.68823583443833
Low-middle SDI	Reference	2036	All ages	Female	Cervical cancer	DALYs per 100,000	288.58618614730676	244.72061196157395	334.57208411490643
Low-middle SDI	Reference	2037	All ages	Female	Cervical cancer	DALYs per 100,000	289.7562755023038	245.1271931742374	338.0855822357989
Low-middle SDI	Reference	2038	All ages	Female	Cervical cancer	DALYs per 100,000	290.8006462731553	244.54413524848877	341.70443532611193
Low-middle SDI	Reference	2039	All ages	Female	Cervical cancer	DALYs per 100,000	291.9832034360448	243.30069130131773	345.47788831786085
Low-middle SDI	Reference	2040	All ages	Female	Cervical cancer	DALYs per 100,000	292.9133528407817	242.87131343615127	347.6032603291727
Low-middle SDI	Reference	2041	All ages	Female	Cervical cancer	DALYs per 100,000	293.8494738288905	242.20159406578642	350.5059843493103
Low-middle SDI	Reference	2042	All ages	Female	Cervical cancer	DALYs per 100,000	294.8174024976399	241.29639362476885	354.040687924719
Low-middle SDI	Reference	2043	All ages	Female	Cervical cancer	DALYs per 100,000	295.85467163102174	239.9205509155738	357.09663808638385
Low-middle SDI	Reference	2044	All ages	Female	Cervical cancer	DALYs per 100,000	296.8467334095014	239.99582817129686	361.0565543925241
Low-middle SDI	Reference	2045	All ages	Female	Cervical cancer	DALYs per 100,000	297.700399999425	239.20383059364931	364.9657823098068
Low-middle SDI	Reference	2046	All ages	Female	Cervical cancer	DALYs per 100,000	298.69427218788974	238.4332160440635	368.1520753874106
Low-middle SDI	Reference	2047	All ages	Female	Cervical cancer	DALYs per 100,000	299.632558279362	238.69553050590474	372.98210941924464
Low-middle SDI	Reference	2048	All ages	Female	Cervical cancer	DALYs per 100,000	300.5317016636455	237.9631477768168	376.56425224407593
Low-middle SDI	Reference	2049	All ages	Female	Cervical cancer	DALYs per 100,000	301.24858747377385	238.13005603388228	382.05764128249155
Low-middle SDI	Reference	2050	All ages	Female	Cervical cancer	DALYs per 100,000	301.88959028574897	236.59462722989414	384.6861247321247
Low SDI	Reference	1990	All ages	Female	Cervical cancer	DALYs per 100,000	484.89357388656003	414.37662489242	591.8405191982899
Low SDI	Reference	1991	All ages	Female	Cervical cancer	DALYs per 100,000	482.54235152035	408.38882347681994	587.50614226399
Low SDI	Reference	1992	All ages	Female	Cervical cancer	DALYs per 100,000	478.27970652911	407.46982174902	575.49937985496
Low SDI	Reference	1993	All ages	Female	Cervical cancer	DALYs per 100,000	473.59583306581	405.64250762555	572.24171522727
Low SDI	Reference	1994	All ages	Female	Cervical cancer	DALYs per 100,000	469.57614988298	406.87594163422	567.55821712274
Low SDI	Reference	1995	All ages	Female	Cervical cancer	DALYs per 100,000	464.25260968842	404.31938420388	553.67262822668
Low SDI	Reference	1996	All ages	Female	Cervical cancer	DALYs per 100,000	459.46568511282	400.46933474483	554.39759511996
Low SDI	Reference	1997	All ages	Female	Cervical cancer	DALYs per 100,000	450.59619728135	393.23124003712	539.65498656796
Low SDI	Reference	1998	All ages	Female	Cervical cancer	DALYs per 100,000	442.4702239266	385.66066260982	534.35460649618
Low SDI	Reference	1999	All ages	Female	Cervical cancer	DALYs per 100,000	431.40788671453	377.52912654547	519.2008686268999
Low SDI	Reference	2000	All ages	Female	Cervical cancer	DALYs per 100,000	420.05822477409004	365.81417943922	497.66529863456
Low SDI	Reference	2001	All ages	Female	Cervical cancer	DALYs per 100,000	407.06860709601	351.30850850409996	477.33826117014
Low SDI	Reference	2002	All ages	Female	Cervical cancer	DALYs per 100,000	395.64342780883	340.85287066255	469.14709086963
Low SDI	Reference	2003	All ages	Female	Cervical cancer	DALYs per 100,000	386.91094546385	334.00155224638	456.53345481035996
Low SDI	Reference	2004	All ages	Female	Cervical cancer	DALYs per 100,000	378.07789242805	325.64426737867996	446.65622660023
Low SDI	Reference	2005	All ages	Female	Cervical cancer	DALYs per 100,000	369.11315137567004	319.21171642564	437.99475141745
Low SDI	Reference	2006	All ages	Female	Cervical cancer	DALYs per 100,000	361.52350034556	310.36830922901	430.82067732691996
Low SDI	Reference	2007	All ages	Female	Cervical cancer	DALYs per 100,000	353.54467330706	304.55582428199	416.33334147360995
Low SDI	Reference	2008	All ages	Female	Cervical cancer	DALYs per 100,000	347.10343977294	300.54069584507	406.2589815638
Low SDI	Reference	2009	All ages	Female	Cervical cancer	DALYs per 100,000	341.84445161909	295.47623362141	405.59302431381
Low SDI	Reference	2010	All ages	Female	Cervical cancer	DALYs per 100,000	338.15993019187	291.57160082095	402.72211196986996
Low SDI	Reference	2011	All ages	Female	Cervical cancer	DALYs per 100,000	334.68033662069996	288.47782210305996	395.30224745184995
Low SDI	Reference	2012	All ages	Female	Cervical cancer	DALYs per 100,000	335.58233417648	291.19884342139	394.92967810269
Low SDI	Reference	2013	All ages	Female	Cervical cancer	DALYs per 100,000	334.75432068648	287.84103492444	395.35445484401
Low SDI	Reference	2014	All ages	Female	Cervical cancer	DALYs per 100,000	335.97005872221	287.05452993414	394.9224633411
Low SDI	Reference	2015	All ages	Female	Cervical cancer	DALYs per 100,000	334.1429687487	285.34735146343	396.52429431687
Low SDI	Reference	2016	All ages	Female	Cervical cancer	DALYs per 100,000	333.4854674311	286.09492190233004	391.62942838322
Low SDI	Reference	2017	All ages	Female	Cervical cancer	DALYs per 100,000	333.33479941050996	283.90551243869004	396.41070892464
Low SDI	Reference	2018	All ages	Female	Cervical cancer	DALYs per 100,000	330.70393385833	279.79321454219	390.83037203544006
Low SDI	Reference	2019	All ages	Female	Cervical cancer	DALYs per 100,000	329.4010795414	277.41779915925	393.50662771545996
Low SDI	Reference	2020	All ages	Female	Cervical cancer	DALYs per 100,000	329.94814975684	275.44797629963	395.46605472593
Low SDI	Reference	2021	All ages	Female	Cervical cancer	DALYs per 100,000	330.16187636356	278.00111454361	394.04786877305
Low SDI	Reference	2022	All ages	Female	Cervical cancer	DALYs per 100,000	362.83499385967315	303.7635903986841	440.54985629176065
Low SDI	Reference	2023	All ages	Female	Cervical cancer	DALYs per 100,000	362.1986325537918	302.58298910675705	440.0097467831226
Low SDI	Reference	2024	All ages	Female	Cervical cancer	DALYs per 100,000	361.9760232172019	302.9913490899553	439.1793487604943
Low SDI	Reference	2025	All ages	Female	Cervical cancer	DALYs per 100,000	361.5370616089877	301.82163824358366	437.55557531087754
Low SDI	Reference	2026	All ages	Female	Cervical cancer	DALYs per 100,000	361.3539891822986	300.43621049961365	436.3227382303622
Low SDI	Reference	2027	All ages	Female	Cervical cancer	DALYs per 100,000	361.2798970114024	300.774865148968	437.2097217948913
Low SDI	Reference	2028	All ages	Female	Cervical cancer	DALYs per 100,000	361.4053870808076	300.6324170717787	438.38420853232856
Low SDI	Reference	2029	All ages	Female	Cervical cancer	DALYs per 100,000	361.72317359599214	300.3581832864807	440.6175966247798
Low SDI	Reference	2030	All ages	Female	Cervical cancer	DALYs per 100,000	361.70902963787563	299.68761382952744	441.5817900473635
Low SDI	Reference	2031	All ages	Female	Cervical cancer	DALYs per 100,000	362.0018755844038	298.8562592377812	441.59898655867266
Low SDI	Reference	2032	All ages	Female	Cervical cancer	DALYs per 100,000	362.48111176243253	297.9029709284846	442.7594797664987
Low SDI	Reference	2033	All ages	Female	Cervical cancer	DALYs per 100,000	363.0799842159653	296.05502922869294	441.79106218547
Low SDI	Reference	2034	All ages	Female	Cervical cancer	DALYs per 100,000	363.7235060110558	294.82408341998405	439.23074031850314
Low SDI	Reference	2035	All ages	Female	Cervical cancer	DALYs per 100,000	364.43485174537943	295.17702020477736	440.3983209817093
Low SDI	Reference	2036	All ages	Female	Cervical cancer	DALYs per 100,000	365.19396187523483	295.5281132882933	440.16540802247613
Low SDI	Reference	2037	All ages	Female	Cervical cancer	DALYs per 100,000	366.04335776564335	296.07666857760427	443.56224855058804
Low SDI	Reference	2038	All ages	Female	Cervical cancer	DALYs per 100,000	367.03566542476534	296.26674721537273	445.9804004388527
Low SDI	Reference	2039	All ages	Female	Cervical cancer	DALYs per 100,000	368.18319203195136	295.33231324724665	449.8290830952335
Low SDI	Reference	2040	All ages	Female	Cervical cancer	DALYs per 100,000	369.17325651437596	295.11948582075377	451.9768439495381
Low SDI	Reference	2041	All ages	Female	Cervical cancer	DALYs per 100,000	370.3487174242728	294.51508236401037	454.29402703607866
Low SDI	Reference	2042	All ages	Female	Cervical cancer	DALYs per 100,000	371.3930364449184	293.9737466784407	457.29511372608204
Low SDI	Reference	2043	All ages	Female	Cervical cancer	DALYs per 100,000	372.73837894647556	291.9114050003148	460.76295913310935
Low SDI	Reference	2044	All ages	Female	Cervical cancer	DALYs per 100,000	374.08364647037	291.78745402558417	463.3064174117178
Low SDI	Reference	2045	All ages	Female	Cervical cancer	DALYs per 100,000	375.29701282261794	290.36090630610784	466.0938143605379
Low SDI	Reference	2046	All ages	Female	Cervical cancer	DALYs per 100,000	376.6343271356011	290.33177745610146	469.12901161963066
Low SDI	Reference	2047	All ages	Female	Cervical cancer	DALYs per 100,000	378.0306333788897	289.6539099259466	475.04471189660387
Low SDI	Reference	2048	All ages	Female	Cervical cancer	DALYs per 100,000	379.47688027711683	289.79740553593933	478.89510893071696
Low SDI	Reference	2049	All ages	Female	Cervical cancer	DALYs per 100,000	380.99790002473935	289.85041747272794	482.46223697680153
Low SDI	Reference	2050	All ages	Female	Cervical cancer	DALYs per 100,000	382.3378427601845	288.34242547862794	485.2873494626155
Middle SDI	Reference	1990	All ages	Female	Cervical cancer	DALYs per 100,000	256.0390222087	234.36737511378	278.99957620196
Middle SDI	Reference	1991	All ages	Female	Cervical cancer	DALYs per 100,000	252.57169054219997	232.43546008126	272.90528207033003
Middle SDI	Reference	1992	All ages	Female	Cervical cancer	DALYs per 100,000	253.87651100072998	235.8249904841	273.38695118319004
Middle SDI	Reference	1993	All ages	Female	Cervical cancer	DALYs per 100,000	251.39194884838003	232.70385530641002	271.6039939575
Middle SDI	Reference	1994	All ages	Female	Cervical cancer	DALYs per 100,000	251.56672674305997	236.32088617459	267.87499510629
Middle SDI	Reference	1995	All ages	Female	Cervical cancer	DALYs per 100,000	249.58793300925	234.36340372473	264.88220115945
Middle SDI	Reference	1996	All ages	Female	Cervical cancer	DALYs per 100,000	248.87870994146	233.86095637162	263.14730668395003
Middle SDI	Reference	1997	All ages	Female	Cervical cancer	DALYs per 100,000	248.75981130843	235.34759454105003	263.48673953832
Middle SDI	Reference	1998	All ages	Female	Cervical cancer	DALYs per 100,000	248.88696707633	234.22499748724002	263.78709176172003
Middle SDI	Reference	1999	All ages	Female	Cervical cancer	DALYs per 100,000	249.75032688297998	236.19568411859998	265.02312643463
Middle SDI	Reference	2000	All ages	Female	Cervical cancer	DALYs per 100,000	249.97431025754	237.2546574962	264.29965886947
Middle SDI	Reference	2001	All ages	Female	Cervical cancer	DALYs per 100,000	248.85828959697	233.42064864620002	261.77001868169003
Middle SDI	Reference	2002	All ages	Female	Cervical cancer	DALYs per 100,000	252.39625451428	237.53468892970002	266.65866495102
Middle SDI	Reference	2003	All ages	Female	Cervical cancer	DALYs per 100,000	256.13326861551	242.96667100181	270.82705331545003
Middle SDI	Reference	2004	All ages	Female	Cervical cancer	DALYs per 100,000	257.07101255637	243.70999959648	271.90446968947
Middle SDI	Reference	2005	All ages	Female	Cervical cancer	DALYs per 100,000	255.06711190381	241.52121687928	268.02535040967
Middle SDI	Reference	2006	All ages	Female	Cervical cancer	DALYs per 100,000	251.91617619934001	238.22927043229	263.95472723601
Middle SDI	Reference	2007	All ages	Female	Cervical cancer	DALYs per 100,000	248.76665883202003	236.53187271885	262.852720024
Middle SDI	Reference	2008	All ages	Female	Cervical cancer	DALYs per 100,000	247.56101343265001	233.99033672682	260.38068147017
Middle SDI	Reference	2009	All ages	Female	Cervical cancer	DALYs per 100,000	246.97579579157	232.84257958530998	260.96710801663
Middle SDI	Reference	2010	All ages	Female	Cervical cancer	DALYs per 100,000	246.30980863244	231.45086836879	261.09951069754
Middle SDI	Reference	2011	All ages	Female	Cervical cancer	DALYs per 100,000	245.31940956658997	230.89112755045002	259.26896591793
Middle SDI	Reference	2012	All ages	Female	Cervical cancer	DALYs per 100,000	244.50328196281	229.88371387041997	260.09832071572004
Middle SDI	Reference	2013	All ages	Female	Cervical cancer	DALYs per 100,000	245.63850966376	230.81192717748002	261.64623793284
Middle SDI	Reference	2014	All ages	Female	Cervical cancer	DALYs per 100,000	247.65208036784998	231.67879457220002	262.66055575857
Middle SDI	Reference	2015	All ages	Female	Cervical cancer	DALYs per 100,000	250.88173391216998	233.20412191424	267.87853363597
Middle SDI	Reference	2016	All ages	Female	Cervical cancer	DALYs per 100,000	254.80234018768	235.7950288117	275.11529281207
Middle SDI	Reference	2017	All ages	Female	Cervical cancer	DALYs per 100,000	256.48762053884997	236.81568886459002	279.44460928953
Middle SDI	Reference	2018	All ages	Female	Cervical cancer	DALYs per 100,000	258.26066678214	235.90618486167	279.88229713552
Middle SDI	Reference	2019	All ages	Female	Cervical cancer	DALYs per 100,000	259.2099787715	235.61637177007003	285.31754126369
Middle SDI	Reference	2020	All ages	Female	Cervical cancer	DALYs per 100,000	259.46615026813	237.1648968343	287.36181625339003
Middle SDI	Reference	2021	All ages	Female	Cervical cancer	DALYs per 100,000	260.6108083345	235.0543272905	288.83791238853
Middle SDI	Reference	2022	All ages	Female	Cervical cancer	DALYs per 100,000	265.5301207464781	239.40006918316791	292.76712994757213
Middle SDI	Reference	2023	All ages	Female	Cervical cancer	DALYs per 100,000	265.29047176341925	239.6560774397377	292.0965179777132
Middle SDI	Reference	2024	All ages	Female	Cervical cancer	DALYs per 100,000	265.34450246945846	240.06412897455616	292.181070369228
Middle SDI	Reference	2025	All ages	Female	Cervical cancer	DALYs per 100,000	265.2274003352177	239.6806951800821	291.3441043581734
Middle SDI	Reference	2026	All ages	Female	Cervical cancer	DALYs per 100,000	265.2130254697761	239.714440423556	291.017452422874
Middle SDI	Reference	2027	All ages	Female	Cervical cancer	DALYs per 100,000	265.22012066989913	239.5801284941663	291.4824013156861
Middle SDI	Reference	2028	All ages	Female	Cervical cancer	DALYs per 100,000	265.2911196864111	238.85161583648906	292.62725713095386
Middle SDI	Reference	2029	All ages	Female	Cervical cancer	DALYs per 100,000	265.26341148024545	238.2569284774096	293.0770197841191
Middle SDI	Reference	2030	All ages	Female	Cervical cancer	DALYs per 100,000	265.15286746666294	237.80000135028638	292.3901172250883
Middle SDI	Reference	2031	All ages	Female	Cervical cancer	DALYs per 100,000	265.0257746891841	236.8687032811932	292.6703474503421
Middle SDI	Reference	2032	All ages	Female	Cervical cancer	DALYs per 100,000	264.8230912980277	236.36089328566402	292.08332825782566
Middle SDI	Reference	2033	All ages	Female	Cervical cancer	DALYs per 100,000	264.4910079614602	235.45310869665286	292.77432041279246
Middle SDI	Reference	2034	All ages	Female	Cervical cancer	DALYs per 100,000	264.3600482371558	234.3953042391865	295.3584133162146
Middle SDI	Reference	2035	All ages	Female	Cervical cancer	DALYs per 100,000	264.0528471279148	233.55207380176614	296.2883378827967
Middle SDI	Reference	2036	All ages	Female	Cervical cancer	DALYs per 100,000	263.74912085685565	232.06597141395775	297.97392161114095
Middle SDI	Reference	2037	All ages	Female	Cervical cancer	DALYs per 100,000	263.4167701281435	230.78284576505968	298.9150582740367
Middle SDI	Reference	2038	All ages	Female	Cervical cancer	DALYs per 100,000	263.1445507342208	228.95814047191962	300.3635447281937
Middle SDI	Reference	2039	All ages	Female	Cervical cancer	DALYs per 100,000	262.74941693018076	227.52933824822645	301.68751449775675
Middle SDI	Reference	2040	All ages	Female	Cervical cancer	DALYs per 100,000	262.2456169644173	225.9971680541711	302.0791476660787
Middle SDI	Reference	2041	All ages	Female	Cervical cancer	DALYs per 100,000	261.7386236420919	224.6145984702508	302.7232103767953
Middle SDI	Reference	2042	All ages	Female	Cervical cancer	DALYs per 100,000	261.1928762925126	223.74431019941417	303.8395361318828
Middle SDI	Reference	2043	All ages	Female	Cervical cancer	DALYs per 100,000	260.5993570877457	222.2989466313788	304.5904143521101
Middle SDI	Reference	2044	All ages	Female	Cervical cancer	DALYs per 100,000	260.1327866150001	221.3834444668271	305.7263210138604
Middle SDI	Reference	2045	All ages	Female	Cervical cancer	DALYs per 100,000	259.55165331435916	219.68977252711264	307.0757192687708
Middle SDI	Reference	2046	All ages	Female	Cervical cancer	DALYs per 100,000	258.8330511164871	217.3155324742908	308.24783431691503
Middle SDI	Reference	2047	All ages	Female	Cervical cancer	DALYs per 100,000	258.1983178081317	215.48204455117127	308.59528600914365
Middle SDI	Reference	2048	All ages	Female	Cervical cancer	DALYs per 100,000	257.5455495899415	213.9176550454298	309.36824653276943
Middle SDI	Reference	2049	All ages	Female	Cervical cancer	DALYs per 100,000	256.9808983110243	212.69522171526697	310.11944348951977
Middle SDI	Reference	2050	All ages	Female	Cervical cancer	DALYs per 100,000	256.3442048352998	210.8524861487536	311.0802522207296
Institute for Health Metrics and Evaluation (IHME). GBD Compare Data Visualization. Global Burden of Disease (GBD) Study 2019. Seattle, WA: IHME, University of Washington, 2020. Available from http://vizhub.healthdata.org/gbd-compare. (Accessed 10/28/2024).
For terms and conditions of use, please visit http://www.healthdata.org/about/terms-and-conditions
